# Supplementary material for: Cell-Type Specific Analysis of Selenium-Related Genes in Brain
Source: Antioxidants (Basel). 2019 May 5;8(5):120. doi: 10.3390/antiox8050120 (PMC6562762; doi:10.3390/antiox8050120)
Supplement: Supplementary file 1 [file antioxidants-08-00120-s001.zip]

Archive with 7 entries (6 files):
- supple/
- supple/Supplemental Figure.jpg
- supple/Supplementary File 1.xlsx
- supple/Supplementary File 2.xlsx
- supple/Supplementary File 3.xlsx
- supple/Supplementary File 4.xlsx
- supple/Supplementary File 5.xlsx
