# Supplementary material for: Cell-Type Specific Analysis of Selenium-Related Genes in Brain
Source: Antioxidants (Basel). 2019 May 5;8(5):120. doi: 10.3390/antiox8050120 (PMC6562762; doi:10.3390/antiox8050120)
Supplement: Supplementary file 1 [file antioxidants-08-00120-s001.zip › supple/Supplementary File 3.xlsx]

## Sheet: FIG 5A = Ms Selenoproteins
Species	Cell Type	Region	# Cells	Gpx1_log10_cpm	Gpx2_log10_cpm	Gpx3_log10_cpm	Gpx4_log10_cpm	Txnrd1_log10_cpm	Txnrd2_log10_cpm	Txnrd3_log10_cpm	Dio1_log10_cpm	Dio2_log10_cpm	Dio3_log10_cpm	Sep15_log10_cpm	Ept1_log10_cpm	Selk_log10_cpm	Selm_log10_cpm	Sepn1_log10_cpm	Selo_log10_cpm	Sepp1_log10_cpm	Msrb1_log10_cpm	Vimp_log10_cpm	Selt_log10_cpm	Sepw1_log10_cpm	Sephs2_log10_cpm
Mouse	FEZF2+	All (ATM, pVIS)	3461	2.32989	0.004826	0.410804	2.55397	1.17953	0.933383	0.12183	0.002185	0.007659	0.024358	2.65021	1.10652	2.77087	2.15593	0.308556	0.624253	0.019901	0.846733	1.79129	1.60954	2.75621	1.16124
Mouse	PENK+	All (ATM, pVIS)	1399	2.2383	0.006491	0.12719	2.49439	1.38171	1.17077	0.206174	0.003378	0.012116	0.00313	2.61076	1.29906	2.72324	1.86702	0.625311	0.669909	0.00977	0.708561	1.97348	1.53013	2.83481	1.20081
Mouse	RORB+	All (ATM, pVIS)	2487	2.13863	0.00705	0.295629	2.36085	1.15667	1.03827	0.147925	0.00073	0.012676	0.012173	2.49641	1.25999	2.72345	2.01227	0.504485	0.631308	0.019603	0.741251	2.07836	1.58754	2.86608	1.00707

## Sheet: Fig 5B = Hu Selenoproteins
Species	Cell Type	Region	# Cells	Gpx1_log10_cpm	Gpx2_log10_cpm	Gpx3_log10_cpm	Gpx4_log10_cpm	Txnrd1_log10_cpm	Txnrd2_log10_cpm	Txnrd3_log10_cpm	Dio1_log10_cpm	Dio2_log10_cpm	Dio3_log10_cpm	Sep15_log10_cpm	Ept1_log10_cpm	Selk_log10_cpm	Selm_log10_cpm	Sepn1_log10_cpm	Selo_log10_cpm	Sepp1_log10_cpm	Msrb1_log10_cpm	Vimp_log10_cpm	Selt_log10_cpm	Sepw1_log10_cpm	Sephs2_log10_cpm
Human	FEZF2+	MTG	163	0.347611	0.002258	0.113719	1.11349	0.840407	0.420753	0.227441	0.064166	0.020611	0	1.31195	0.90582	0.735199	0.533975	0.414991	1.09897	0.116385	0.024647	0.674974	1.12752	1.88928	0.255027
Human	PENK+	MTG	76	0.66511	0	0.835691	1.09018	0.784128	0.463937	0.315446	0.052639	0	0	1.29913	1.23893	0.783616	0.481416	0.445281	1.09102	0.033046	0.047115	0.472889	0.996549	2.0966	0.263258
Human	RORB+	MTG	5270	0.462794	0.011856	0.231603	1.16792	0.9092	0.374164	0.354304	0.064702	0.019656	0.000326	1.22661	1.09378	0.697667	0.475538	0.425167	1.08052	0.046229	0.03952	0.560772	0.957002	1.95067	0.249085

## Sheet: Fig 5C = Ms Se-related 
Species	Cell Type	Region	# Cells	Lrp1_log10_cpm	Lrp2_log10_cpm	Lrp8_log10_cpm	Scly_log10_cpm	Selenbp1_log10_cpm	Secisbp2_log10_cpm	Sepsecs_log10_cpm	Trnau1ap_log10_cpm	Eefsec_log10_cpm	Eif4a3_log10_cpm	Rpl30_log10_cpm	Ncl_log10_cpm
Mouse	FEZF2+	All (ATM, pVIS)	3461	1.5688	0.002493	1.01313	0.548496	0.003717	0.747573	0.256535	1.15967	1.16439	2.05818	1.84069	2.573
Mouse	PENK+	All (ATM, pVIS)	1399	1.59743	0.002307	1.12965	0.422732	0.002362	0.892276	0.304856	1.23744	1.08914	2.09515	1.81664	2.5381
Mouse	RORB+	All (ATM, pVIS)	2487	1.91089	0.002368	1.28055	0.353295	0.004027	0.870962	0.29556	1.24146	1.022	1.97706	1.80238	2.51065

## Sheet: Fig 5D = Hu Se-related
Species	Cell Type	Region	# Cells	Lrp1_log10_cpm	Lrp2_log10_cpm	Lrp8_log10_cpm	Scly_log10_cpm	Selenbp1_log10_cpm	Secisbp2_log10_cpm	Sepsecs_log10_cpm	Trnau1ap_log10_cpm	Eefsec_log10_cpm	Eif4a3_log10_cpm	Rpl30_log10_cpm	Ncl_log10_cpm
Human	FEZF2+	MTG	163	1.13208	0.154865	1.46168	0.036112	0.006598	1.5875	0.176638	1.06341	0.66089	0.39377	0.890123	1.04217
Human	PENK+	MTG	76	1.15235	0.101634	0.808631	0.059748	0.002273	1.45846	0.207522	0.789012	0.426568	0.263822	1.20691	1.10634
Human	RORB+	MTG	5270	1.1218	0.168067	0.918397	0.029243	0.009307	1.57389	0.214089	1.06142	0.556656	0.252313	0.872402	1.01051

## Sheet: Ms Glutamatergic
sample_name	cluster_id	cluster_color	cluster_label	class_id	class_color	class_label	Gpx1_log10_cpm	Gpx2_log10_cpm	Gpx3_log10_cpm	Gpx4_log10_cpm	Txnrd1_log10_cpm	Txnrd2_log10_cpm	Txnrd3_log10_cpm	Dio1_log10_cpm	Dio2_log10_cpm	Dio3_log10_cpm	Sep15_log10_cpm	Ept1_log10_cpm	Selk_log10_cpm	Selm_log10_cpm	Sepn1_log10_cpm	Selo_log10_cpm	Sepp1_log10_cpm	Msrb1_log10_cpm	Vimp_log10_cpm	Selt_log10_cpm	Sepw1_log10_cpm	Sephs2_log10_cpm	Lrp1_log10_cpm	Lrp2_log10_cpm	Lrp8_log10_cpm	Scly_log10_cpm	Selenbp1_log10_cpm	Secisbp2_log10_cpm	Sepsecs_log10_cpm	Trnau1ap_log10_cpm	Eefsec_log10_cpm	Eif4a3_log10_cpm	Rpl30_log10_cpm	Ncl_log10_cpm	Fezf2_log10_cpm	Penk_log10_cpm	Rorb_log10_cpm	Lamp5_log10_cpm	Themis_log10_cpm	Slc17a7_log10_cpm	Slc17a6_log10_cpm	Gad1_log10_cpm	Gad2_log10_cpm
F1S4_161216_001_A01	94	#53D385	L5 PT ALM Slco2a1	2	#27AAE1	Glutamatergic	2.25981	0	0	2.63466	1.57029	1.71967	0	0	0	0	2.80564	1.66485	2.63352	2.42507	0	1.04825	0	0.695217	2.11356	1.53595	2.64921	1.54304	1.46634	0	1.73349	1.14617	0	0.891168	0	0	1.56363	2.06775	1.78071	2.61306	2.3464	2.02124	0	2.64423	0	2.703	1.47464	0	0
F1S4_180124_314_A01	73	#33A9CE	L5 IT ALM Npw	2	#27AAE1	Glutamatergic	1.89579	0	1.19848	2.59442	1.12476	1.16318	0	0	0	0	2.59578	0.348849	2.81337	1.98193	0	0	0	0.855154	2.16575	1.56527	3.04165	0.348849	1.61995	0	1.88196	1.03592	0	0	0	1.78822	0	2.30788	1.84532	2.60118	0	0	1.5027	3.25429	0	2.65533	1.55045	0	0
F1S4_180124_315_G01	74	#0094C2	L5 IT ALM Pld5	2	#27AAE1	Glutamatergic	2.62916	0	0	2.51591	1.83072	1.63637	1.12112	0	0	0	2.75048	1.08908	2.83098	2.00668	0	1.31669	0	0.459311	2.68402	1.85986	3.19496	0	1.63637	0	1.61709	0	0	0.97578	0	1.64569	1.70591	2.01858	1.87098	2.71183	0	0	1.68112	3.42877	0	2.58586	0	0	0
F1S4_180124_315_H01	66	#ADE6A6	L2/3 IT ALM Macc1 Lrg1	2	#27AAE1	Glutamatergic	2.12126	0	0	2.55002	0.317118	1.47767	0	0	0	0	2.67002	1.64364	2.85372	1.90626	0.317118	0	0	0.317118	2.55914	1.6937	3.2556	1.61058	1.52198	0	0.498442	0	0	0.982444	0	1.46184	1.52198	2.08441	2.00441	2.40987	0	0	0	3.22051	0	2.39696	1.14319	0	0
F1S4_180124_316_C01	64	#82AD7D	L2/3 IT ALM Sla	2	#27AAE1	Glutamatergic	2.52703	0	1.23565	2.60764	1.52387	1.47125	0	0	0	0	2.86684	1.95255	2.64295	1.86029	0	0	0	1.09478	2.19681	1.79244	3.05876	0	1.30243	0	1.61316	0	0	0	0	1.71995	0.682409	2.17523	2.02078	2.57585	0	3.14947	0	3.21776	0	2.51834	0	0	0
F2S4_160202_008_G01	65	#B8FFCA	L2/3 IT ALM Ptrf	2	#27AAE1	Glutamatergic	2.16502	0	0	2.71571	1.03659	1.31719	0.298397	0	0	0	2.67506	1.99041	2.86805	1.62831	0	1.63829	0	0	2.09167	2.17084	2.92516	0	1.59691	0	0	0	0	1.53894	0	1.85212	1.25029	1.94902	1.86985	2.46456	0	2.62107	0	2.67325	0	2.64601	0.94955	0	0
F2S4_160208_002_B01	102	#006091	L6 CT ALM Nxph2 Sla	2	#27AAE1	Glutamatergic	2.41196	0	0	2.71402	1.05717	1.74245	0	0	0	0	2.40566	1.75963	2.92171	2.05969	0	1.55555	0	1.02791	1.8505	2.14845	3.00453	1.81738	1.32368	0	1.72456	0	0	1.08459	0	1.51805	1.36737	1.9256	1.69301	2.55366	1.93695	0.241387	1.47699	0	0	2.87867	1.46609	0	0
F2S4_160208_002_F01	101	#00B8C3	L6 CT ALM Cpa6	2	#27AAE1	Glutamatergic	2.22009	0	0	2.38765	1.52987	0.926508	0	0	0	0	2.32228	1.4703	2.52867	1.9375	0	1.34418	0	0.775403	1.87756	1.65953	2.62548	1.80799	1.98741	0	1.60289	0	0	1.23368	0	1.60289	1.84416	1.95578	1.68807	2.61187	1.56057	1.35621	0	0	0	2.96827	0	0	0
F2S4_160208_002_G01	101	#00B8C3	L6 CT ALM Cpa6	2	#27AAE1	Glutamatergic	2.60238	0	1.22132	2.52042	1.89199	1.38304	0	0	0	0	2.53415	0	2.58789	1.94446	0	0	0	0.459027	2.01815	1.78144	2.92507	1.80336	2.1095	0	1.90232	0.778649	0	0.989541	1.28217	1.6574	1.48309	2.14008	1.70816	2.66782	1.73897	0	0	2.2288	0	3.04164	0	0	0
F2S4_160209_001_A01	77	#00879D	L5 IT ALM Tnc	2	#27AAE1	Glutamatergic	2.16835	0	0.582663	2.39135	1.85511	1.61404	1.38323	0	0	0	2.44999	1.44906	2.6407	1.79651	1.48263	0	0	0.642497	2.15653	1.72415	2.86395	1.52124	1.61404	0	1.61404	0	0	1.04809	0.582663	1.73783	1.32923	2.2201	1.87191	2.73696	1.8268	0	1.70522	2.12273	0	3.04783	0	0.328402	0.19453
F2S4_160209_001_B01	77	#00879D	L5 IT ALM Tnc	2	#27AAE1	Glutamatergic	2.41567	0	0.367422	2.48428	1.72332	2.00336	0	0	0	0	2.76619	1.60472	2.8464	2.24041	0.883762	0	0	0.563565	2.11186	1.88176	2.96736	1.04051	1.83368	0	1.90032	0	0	0.476474	0.563565	1.7699	1.54312	2.20406	1.82942	2.4659	1.55132	0	1.43043	2.32469	0	2.65958	0	0	0.22146
F2S4_160209_001_C01	77	#00879D	L5 IT ALM Tnc	2	#27AAE1	Glutamatergic	2.08857	0	0	2.37571	1.15974	1.2724	0	0	0	0	2.51341	1.31297	2.786	2.22334	1.53152	0	0	1.21163	2.3504	1.64732	2.94622	1.8567	1.61634	0	2.1729	0.66904	0	0	0.34681	1.25798	1.38425	1.94343	1.86764	2.67582	0.722485	0.207141	1.80997	1.99201	0	2.94892	1.56167	0.207141	0.207141
F2S4_160209_001_D01	76	#2F8C4D	L5 IT ALM Lypd1 Gpr88	2	#27AAE1	Glutamatergic	2.28605	0	0	2.3705	1.00928	1.60031	1.36888	0	0	0	2.42104	1.38094	2.79775	2.1184	0.21966	0	0	1.10888	2.27859	1.83761	3.00917	1.41522	1.67887	0	1.46696	0.473467	0	1.06193	0	1.55496	0.915989	2.35056	1.79851	2.67485	1.96305	0	1.91015	3.00439	0	2.67907	0.748809	0	0
F2S4_160209_001_E01	82	#53A39D	L6 IT ALM Tgfb1	2	#27AAE1	Glutamatergic	2.22526	0	0	2.51165	1.67183	1.50648	1.34158	0	0	0	2.5388	1.58186	2.81201	2.10524	1.20066	0	0	0.990716	2.19071	1.59697	2.89648	0.371452	1.80531	0	1.78652	0	0	0	0.224284	1.67803	0.568689	1.96184	1.74632	2.43901	1.35475	0	1.09665	0	0	2.78541	0	0	0
F2S4_160209_001_F01	77	#00879D	L5 IT ALM Tnc	2	#27AAE1	Glutamatergic	2.0862	0	0	2.46006	1.91814	1.57155	0	0	0	0	2.51531	1.61112	2.72747	1.97408	0	0.496166	0	0.585006	2.09621	1.96412	2.95268	1.40124	1.1827	0	1.77854	0	0	1.22149	0	1.84075	1.33512	2.02362	1.87503	2.48907	1.81787	0	1.72957	2.45899	0	2.80078	0	0	0.496166
F2S4_160209_001_G01	74	#0094C2	L5 IT ALM Pld5	2	#27AAE1	Glutamatergic	2.25786	0	0	2.42368	0.754138	0	0	0	0	0	1.64986	1.6102	2.53061	2.08016	0	1.61843	0	1.04665	2.41854	1.72615	2.92898	1.4394	1.80715	0	1.79646	0	0	1.12945	0.810017	1.66477	0	1.94215	2.01661	2.68091	0	0	2.23875	2.64179	0	2.64869	0	0	0
F2S4_160209_001_H01	77	#00879D	L5 IT ALM Tnc	2	#27AAE1	Glutamatergic	2.30591	0	1.44264	2.41085	0.89392	0.818919	0	0	0	0.957856	2.46955	0	2.72243	2.04995	0.209828	0	0	0.775927	2.13486	1.71024	2.9263	1.53048	1.39101	0	1.99079	0	0	1.67749	0.542162	1.65421	1.77371	2.31775	1.74069	2.44216	1.99627	0	2.33555	2.4098	0	2.77981	0	0.209828	0.209828
F2S4_160209_002_A01	75	#00A79D	L5 IT ALM Cbln4 Fezf2	2	#27AAE1	Glutamatergic	2.34195	0	0	2.4691	1.45248	1.67379	0	0	0	0	2.43847	2.08175	2.6811	2.07068	0.720467	1.07694	0	1.13866	1.67379	1.53684	2.65968	1.64488	2.12341	0	1.64488	0.885611	0	1.11904	0	0.206198	1.54444	1.95874	1.88968	2.58346	0.450715	0	2.47355	2.84499	0	3.14135	1.50503	0.206198	0.206198
F2S4_160209_002_B01	76	#2F8C4D	L5 IT ALM Lypd1 Gpr88	2	#27AAE1	Glutamatergic	1.95961	0	0.271036	2.23038	1.73126	1.33839	0.649933	0	0	0	2.19823	1.56263	2.62097	1.80202	1.37162	0.944425	0	1.14607	2.03523	1.98371	2.98629	0.792337	2.1583	0	1.62935	0	0	1.73126	0	1.22005	1.44502	1.57281	1.80202	2.55285	2.05557	0	2.20297	2.44585	0	2.81467	1.89756	0.649933	0.556255
F2S4_160209_002_C01	75	#00A79D	L5 IT ALM Cbln4 Fezf2	2	#27AAE1	Glutamatergic	2.59176	0	1.06724	2.6252	1.36383	1.70382	0	0	0	0	2.60429	1.83797	2.95385	2.07899	0	1.41767	0	0.402253	2.10834	1.72925	3.0165	0.246123	2.14542	0	2.25937	0.972538	0	1.2498	0	1.16804	1.12056	2.25937	2.03547	2.64738	1.99049	0	2.27722	2.71109	0	2.692	0	0.516856	0
F2S4_160209_002_D01	77	#00879D	L5 IT ALM Tnc	2	#27AAE1	Glutamatergic	2.08229	0	1.07667	2.54082	1.7628	0	0	0	0	0	2.12113	1.57037	2.82267	2.18334	0	0.328537	0	0.823074	2.35991	0.823074	3.06391	1.78484	1.38684	0	2.20735	0.711484	0	0	0	1.35911	0.711484	2.24338	2.05287	2.74641	1.68229	0	2.00867	2.57567	0	2.82512	0	0.13891	0.13891
F2S4_160209_002_E01	75	#00A79D	L5 IT ALM Cbln4 Fezf2	2	#27AAE1	Glutamatergic	2.11096	0	0	2.37898	1.73793	1.05544	0	0	0	0	2.32441	2.0196	2.78499	2.19431	1.35536	1.20606	0	0.976707	1.37305	0.288244	2.93168	0	2.13858	0	1.48003	0	0	1.31768	0	1.74535	1.75264	2.2197	1.95205	2.15031	1.51887	0	1.70693	2.70648	0	2.77617	0	0	0.288244
F2S4_160209_002_F01	74	#0094C2	L5 IT ALM Pld5	2	#27AAE1	Glutamatergic	1.84162	0	0	2.43497	0.616948	1.91712	0	0	0	0	2.58859	1.75016	2.73671	2.01165	1.17067	1.58742	0	0.822894	2.44487	1.29748	3.07769	0	1.38439	0	1.85324	0.931193	0	0.211628	0	1.82967	1.32413	1.70419	1.85324	2.49126	1.1887	0	1.99266	2.65134	0	2.64274	0	0	0
F2S4_160209_002_G01	75	#00A79D	L5 IT ALM Cbln4 Fezf2	2	#27AAE1	Glutamatergic	2.27973	0	0.230191	2.55916	1.24983	0.715498	0	0	0	0	2.66034	0	2.88207	2.15502	0	1.70439	0	0.652726	1.82869	2.11731	2.93418	0	2.14208	0	1.84634	0	0	1.81496	1.73896	1.69836	0.819013	2.26514	2.16134	2.62221	1.52959	0	1.93236	2.84161	0	2.65901	0	0.230191	0
F2S4_160209_002_H01	77	#00879D	L5 IT ALM Tnc	2	#27AAE1	Glutamatergic	2.25395	0	1.15473	2.48399	0.968486	0.883096	1.26553	0	0	0	2.35874	1.63679	2.80115	1.91997	0	1.32056	0	1.48968	2.2812	1.92428	3.00658	1.07152	1.88384	0	2.34593	0.83315	0	1.51242	0	1.61983	1.39916	2.29785	1.83398	2.43786	2.10151	0	0.542828	2.40082	0	2.63775	0	0.262453	0.542828
F2S4_160209_003_A01	75	#00A79D	L5 IT ALM Cbln4 Fezf2	2	#27AAE1	Glutamatergic	2.06821	0	0	2.50357	0.583131	1.84416	0	0	0	0	2.48386	1.59845	2.83793	2.02788	0	1.46678	0	0.823396	2.3585	1.68266	2.86053	0.678749	2.2324	0	1.49388	0	0	1.79451	0	1.9043	0.977184	2.00013	1.79451	2.65677	2.19745	0	2.22999	2.3585	0	2.84618	0	0	0
F2S4_160209_003_C01	81	#53879D	L5 IT ALM Gkn1 Pcdh19	2	#27AAE1	Glutamatergic	2.10735	0	0	2.55964	1.56034	1.30858	0	0	0	0	2.56861	1.13418	2.81438	1.96711	0	1.13418	0	0.64002	2.00843	1.68981	2.95726	1.20801	1.89433	0	1.50691	0.265134	0	1.10649	0.83818	1.62558	1.55017	2.33859	1.73243	2.55048	1.73914	0	1.16021	0.933085	0	2.77878	0	0	0
F2S4_160209_003_D01	77	#00879D	L5 IT ALM Tnc	2	#27AAE1	Glutamatergic	2.43165	0	0	2.56669	0	1.39853	0	0	0	0	2.7858	1.5593	2.92829	2.24464	0	1.08692	0	0.914351	2.29507	1.68365	2.99299	1.70475	1.3228	0	1.39853	0	0	1.14045	0	1.92177	0.869761	2.10578	1.94607	2.51356	1.3698	0	1.3844	2.54244	0	2.58607	0	0	0
F2S4_160209_003_E01	77	#00879D	L5 IT ALM Tnc	2	#27AAE1	Glutamatergic	2.43745	0	0.837761	2.57944	1.40254	1.74363	0.595647	0	0	0	2.56923	1.92854	2.69859	2.11042	0	1.19609	0	0.733362	2.18738	1.52316	2.90723	1.46154	2.07158	0	2.10544	0	0	1.17526	0.392817	1.72599	0.239385	2.13684	1.92095	2.57351	1.33424	0	1.5419	2.60714	0	2.92467	0	0	0
F2S4_160209_003_F01	77	#00879D	L5 IT ALM Tnc	2	#27AAE1	Glutamatergic	2.23259	0	0	2.43544	1.85192	1.83344	0	0	0	0	2.37293	1.44187	2.80542	2.01987	1.22528	0	0	0.89829	2.23758	1.69359	2.96393	1.4097	1.64785	0	1.9677	0	0	0	0	2.1085	0	2.26405	2.0074	2.60091	2.07734	0	1.85192	2.10514	0	2.77627	0	0	0
F2S4_160209_003_G01	80	#008F1F	L5 IT ALM Cpa6 Gpr88	2	#27AAE1	Glutamatergic	2.35571	0	0	2.5843	1.24508	1.88984	1.50237	0	0	0	2.45766	1.75637	2.90827	2.0913	1.22512	0	0	0	2.07139	1.78542	3.04146	1.52343	1.84812	0	1.28244	0.908848	0	0.527491	0.758749	1.40618	1.24508	1.97757	2.04747	2.63324	1.75637	0	1.99526	1.51303	0	2.8156	0	0	0
F2S4_160209_003_H01	77	#00879D	L5 IT ALM Tnc	2	#27AAE1	Glutamatergic	2.06398	0	1.54653	2.4359	2.14472	1.24701	0.439928	0	0	0	2.41736	1.54653	2.7499	2.10473	0.85359	1.69989	0	1.24701	2.28761	1.86795	2.93112	0	1.96882	0	1.83582	0	0	1.58778	0	0.948999	1.12308	1.79506	1.85218	2.45234	1.71483	0	1.89302	2.56427	0	2.73403	0	0	0
F2S4_160209_004_A01	77	#00879D	L5 IT ALM Tnc	2	#27AAE1	Glutamatergic	2.41356	0	0	2.4321	0.945614	0	0	0	0	0	2.43488	1.44632	2.84769	1.98893	0	0	0	0.728036	2.4121	1.56393	3.09054	0	1.83206	0	1.02372	0	0	0.437502	0.850311	1.32205	0	2.32321	2.10983	2.64768	1.8794	0	2.26166	2.73926	0	2.65275	0	0	0
F2S4_160209_004_B01	74	#0094C2	L5 IT ALM Pld5	2	#27AAE1	Glutamatergic	2.57148	0	0	2.33608	0.8366	1.52944	0	0	0	0	2.114	2.003	2.88206	2.30693	1.78402	0	0	0	1.92569	1.88118	2.99138	1.44679	2.02759	0	1.5724	1.14306	0	1.17824	0.655005	1.66971	0	1.83902	2.19911	2.45459	0	0	2.23613	2.37428	0	2.5954	0.655005	0	0
F2S4_160209_004_C01	77	#00879D	L5 IT ALM Tnc	2	#27AAE1	Glutamatergic	2.26084	0	1.51708	2.49248	1.76644	1.3762	0	0	0	0	2.5693	1.73117	2.92201	2.16669	0	0	0	1.16636	2.23858	1.34157	3.0548	0.450609	1.84664	0	1.67642	0	0	1.668	0	1.56272	1.51708	1.62328	1.99741	2.52792	0.963813	0	2.0355	2.02442	0	2.62714	0	0	0
F2S4_160209_004_D01	98	#3D9946	L5 NP ALM Trhr Nefl	2	#27AAE1	Glutamatergic	2.54823	0	0	2.81597	2.08453	1.6165	0	0	0	0	2.54472	0.19544	2.66296	2.41808	0	0	0	0.584523	1.89057	0.952151	2.88871	1.07183	0.893211	0	1.80676	0.744036	0	0.786401	0	1.93289	0.952151	0.329739	1.73579	2.7029	2.45941	0	0	0	0	2.30085	2.3082	0	0
F2S4_160209_004_E01	75	#00A79D	L5 IT ALM Cbln4 Fezf2	2	#27AAE1	Glutamatergic	2.20796	0	0	2.49578	1.73156	1.76516	0.556477	0	0	0	2.57071	0.436846	2.78453	2.11463	1.35562	0	0	1.26347	2.09692	1.75864	2.99315	1.80233	1.63839	0	1.28353	0	0	1.45862	0.985493	1.82545	0.849422	1.50809	2.07845	2.44209	1.59278	0	2.20327	2.81899	0	2.73477	0	0	0
F2S4_160209_004_F01	74	#0094C2	L5 IT ALM Pld5	2	#27AAE1	Glutamatergic	2.29244	0	0	2.59914	0	1.58868	0	0	0	0	2.7582	1.3442	2.97895	1.72301	0	0	0	0	2.06817	0.990671	2.95886	1.64403	1.90356	0	0.273869	0.73189	0	1.30819	0.440515	0.273869	0.654657	2.09351	1.75098	2.60675	0	0	2.06489	3.06184	0	2.46649	2.08102	0	0
F2S4_160209_004_G01	76	#2F8C4D	L5 IT ALM Lypd1 Gpr88	2	#27AAE1	Glutamatergic	2.62469	0	0	2.49759	1.69549	1.44296	0	0	0	0	2.54822	0.627374	2.8365	2.14713	0	1.21459	0	0.767906	2.23531	0.257683	2.93102	1.59185	2.05224	0	1.58275	0	0	1.63469	0	0	0.95905	2.03636	2.1266	2.66834	1.73609	0	1.88729	2.98921	0	2.61966	0.627374	0	0
F2S4_160209_004_H01	80	#008F1F	L5 IT ALM Cpa6 Gpr88	2	#27AAE1	Glutamatergic	2.32923	0	0.543949	2.55432	1.20396	0.969888	0	0	0	0	2.64509	1.74802	2.76026	2.3084	0.929271	1.22601	0	0.83449	1.99693	1.61262	3.10369	1.92583	1.7349	0	1.52488	0	0	0.778012	0.543949	1.4418	1.47937	2.0674	2.06116	2.60836	1.87586	0	1.52488	1.79687	0	2.93188	0	0	0
F2S4_160209_005_A01	74	#0094C2	L5 IT ALM Pld5	2	#27AAE1	Glutamatergic	2.0844	0	0	2.40311	1.11895	1.92398	0	0	0	0	2.51449	0.760016	2.98101	2.08628	0	0	0	1.11895	1.97058	1.93743	2.93289	0	1.88091	0	0.620109	0.924076	0	1.56731	0	1.52833	1.73102	2.15887	2.15245	2.51097	1.51451	0.184206	2.27541	2.84176	0	2.40852	0	0.493202	0.313146
F2S4_160209_005_B01	76	#2F8C4D	L5 IT ALM Lypd1 Gpr88	2	#27AAE1	Glutamatergic	2.00322	0	0	2.37336	1.84901	0.616644	0	0	0	0	2.54381	1.69837	3.02502	1.91341	0	0	0	0.897657	2.24711	1.39512	2.92898	1.42684	2.12299	0	1.65839	0	0	1.28313	0.616644	1.33649	1.4564	1.64006	1.97817	2.6233	1.74977	0	2.09764	2.87833	0	2.72	0	0	0
F2S4_160209_005_C01	76	#2F8C4D	L5 IT ALM Lypd1 Gpr88	2	#27AAE1	Glutamatergic	2.17626	0	0	2.44657	1.44785	0	0	0	0	0	2.81505	1.87266	2.93805	1.91452	0	1.25482	0	1.01846	2.36397	1.69947	2.82087	0	1.9527	0	2.07182	0.211905	0	1.15253	0	1.83838	0.46042	1.96471	1.96471	2.65388	1.3962	0	2.42964	2.56397	0	2.43368	0	0	0.353701
F2S4_160209_005_D01	77	#00879D	L5 IT ALM Tnc	2	#27AAE1	Glutamatergic	2.05977	0	1.63501	2.42589	1.27647	1.51533	0.43653	0	0	0	2.54664	1.71926	2.81678	2.08729	0	0.649784	0	0.830868	2.13941	1.92803	2.99035	0.985047	0	0	2.45587	1.03408	0	1.49174	0	1.76034	0.333422	1.83607	1.85046	2.5292	1.15476	0.197952	2.19724	2.35338	0	2.66282	0	0	0
F2S4_160209_005_E01	74	#0094C2	L5 IT ALM Pld5	2	#27AAE1	Glutamatergic	2.25768	0	0	2.58755	1.90072	1.50282	0	0	0	0	2.57279	1.56586	2.80917	2.1082	1.44484	0.843037	0	1.44484	2.42249	2.12472	2.94257	1.69661	1.75351	0	0.900986	0	0	1.31993	0	2.03504	1.11172	2.13433	1.93714	2.66505	0	0	2.23061	2.89025	0	2.59748	2.10482	0	0.475519
F2S4_160209_005_F01	76	#2F8C4D	L5 IT ALM Lypd1 Gpr88	2	#27AAE1	Glutamatergic	2.34959	0	0	2.46855	0.210506	1.33409	0.859559	0	0	0	2.75526	0.820418	2.82622	2.08635	0	1.77088	0	0.35168	2.34594	2.20929	3.03015	1.55542	1.92725	0	2.21593	0	0	0	0	1.69042	1.77545	1.75689	2.08857	2.44197	1.80614	0	2.4147	2.49879	0	2.51481	0	0.210506	0
F2S4_160209_005_G01	75	#00A79D	L5 IT ALM Cbln4 Fezf2	2	#27AAE1	Glutamatergic	2.3968	0	0	2.47146	0.817447	0.637583	1.75345	0	0	0	2.43395	1.24809	2.84705	1.85898	0	1.45154	0	0.885466	2.09557	2.07572	2.82374	0.325032	2.27179	0	2.1553	1.37712	0	1.24809	0	1.41592	0.915858	1.98073	1.98073	2.64815	1.7619	0	2.37594	2.74126	0	2.71129	0	0	0
F2S4_160209_005_H01	75	#00A79D	L5 IT ALM Cbln4 Fezf2	2	#27AAE1	Glutamatergic	2.10692	0	0	2.57951	1.61618	0.696011	0	0	0	0	2.72574	2.18478	2.90497	2.08387	0	0.798517	0	0	1.80927	0	3.04925	0.365865	1.57235	0	1.91542	0	0	1.53212	1.29022	1.68657	1.50606	2.19772	2.03641	2.60448	1.17264	0.365865	2.00635	2.71976	0	2.67055	0	0	0
F2S4_160209_007_A01	64	#82AD7D	L2/3 IT ALM Sla	2	#27AAE1	Glutamatergic	2.09133	0	0	2.26758	1.80165	1.84242	0	0	0	0	2.56876	0.922566	2.50751	1.49184	1.72538	0.977737	0	0.329067	2.13494	1.95135	2.76184	1.515	1.69169	0	0.431373	0	0	1.25529	0	1.55106	1.41387	1.92584	1.8529	2.52181	0	2.00074	0	3.06989	0	2.80053	0	0.329067	0
F2S4_160209_007_B01	64	#82AD7D	L2/3 IT ALM Sla	2	#27AAE1	Glutamatergic	2.33746	0	0	2.34334	1.23833	1.10934	0	0	0	0	2.59545	1.6649	2.69637	2.06138	1.75852	0	0	0.394953	2.45253	1.91284	3.03214	1.55446	1.76961	0	1.93583	1.25655	0	1.45382	0.736284	1.61318	1.45382	2.15416	2.02342	2.66619	0	0	0	2.29715	0	2.60833	0	0.508435	0
F2S4_160209_007_C01	64	#82AD7D	L2/3 IT ALM Sla	2	#27AAE1	Glutamatergic	2.09936	0	0	2.41922	0.88205	1.48852	0	0	0	0	2.33708	1.53286	2.78625	1.91733	0	1.18602	0	0.322966	2.31211	0.992505	3.09509	1.57309	2.02917	0	1.89958	0	0	1.03872	0	2.01551	1.47267	2.09936	2.05102	2.58924	0	0.322966	0	3.1154	0	2.72125	0	0.506129	0.322966
F2S4_160209_007_E01	64	#82AD7D	L2/3 IT ALM Sla	2	#27AAE1	Glutamatergic	2.02039	0	0	2.35092	1.97942	1.07954	0	0	0	0	2.76797	1.95738	2.59225	1.90114	0	0	0	0.410414	2.47689	1.97219	2.96653	1.41773	1.29829	0	1.07954	0	0	0.410414	0	1.44308	0	2.13438	2.04571	2.63386	0	1.85599	0	2.78623	0	2.54036	0	0	0.617598
F2S4_160209_008_B01	65	#B8FFCA	L2/3 IT ALM Ptrf	2	#27AAE1	Glutamatergic	2.45031	0	1.36306	2.54372	1.13055	0.506111	0	0	0	0	2.76011	2.05241	2.8572	1.15359	0	1.56007	0	0.670105	2.30817	2.02008	2.92979	1.51368	1.4152	0	0.506111	0	0	1.53284	0.670105	1.7015	1.66851	2.38172	2.01394	2.49545	0	3.57413	0	3.06297	0	2.59858	0	0	0
F2S4_160209_008_G01	73	#33A9CE	L5 IT ALM Npw	2	#27AAE1	Glutamatergic	2.3623	0	0	2.47134	1.68845	0.998394	0	0	0	0	2.71422	0.738903	2.60594	1.89997	1.13665	0.794381	0	0.39687	1.479	1.98501	3.02198	1.54849	1.73265	0	1.1123	0.39687	0	1.65387	0.39687	1.77276	0.738903	2.27007	1.88332	2.69957	0	0	1.55757	2.9032	0	2.51805	0.242274	0.510649	0
F2S4_160209_008_H01	64	#82AD7D	L2/3 IT ALM Sla	2	#27AAE1	Glutamatergic	2.40511	0	0	2.33287	1.04636	1.41375	0	0	0	0	2.5498	1.61811	2.80069	1.64955	1.2395	0.614458	0	0.250166	2.40244	2.02596	2.86845	1.79614	2.02913	0	1.85664	0	0	0.809743	0.523341	1.86595	1.34305	2.22047	2.03542	2.57662	0	0	0.407887	2.798	0	2.74721	0	0	0
F2S4_160209_010_B01	73	#33A9CE	L5 IT ALM Npw	2	#27AAE1	Glutamatergic	2.067	0	0	2.32062	1.09927	1.45615	0	0	0	0	2.58089	0.736341	2.73403	1.96687	1.45615	0	0	0.444002	1.67461	1.38267	3.05827	1.64061	1.95418	0	1.594	0.564617	0	1.55272	0.564617	1.594	1.49492	2.3645	1.94986	2.66292	0	1.3984	1.90416	2.31691	0	2.84037	1.53052	0	0
F2S4_160209_010_C01	64	#82AD7D	L2/3 IT ALM Sla	2	#27AAE1	Glutamatergic	2.42278	0	0	2.60115	1.92956	2.0499	1.73241	0	0	0	2.55206	1.64009	2.63496	1.76253	0	1.61358	0	0	2.3284	1.33613	2.95022	1.58534	1.90929	0	1.53922	0	0	1.05469	0	2.00789	1.28099	2.10615	1.88802	2.40987	0	0	0	2.77968	0	2.56448	0	0	0
F2S4_160209_010_D01	64	#82AD7D	L2/3 IT ALM Sla	2	#27AAE1	Glutamatergic	2.03835	0	0	2.45279	1.77189	1.65156	0	0	0	0	2.60296	1.45831	2.72471	2.03117	0	0.56625	0	0	2.35489	1.79116	2.98784	1.4971	1.96909	0	2.08228	0	0	0.445439	0.997592	0	1.13106	2.11923	2.03477	2.64009	0	1.29631	0	2.93071	0	2.62099	0	0	0
F2S4_160209_010_E01	65	#B8FFCA	L2/3 IT ALM Ptrf	2	#27AAE1	Glutamatergic	1.99629	0	0	2.21031	1.77835	1.64582	0	0	0	0	2.5173	1.41009	2.32716	1.53948	0.763769	1.49416	0	0.895624	1.62513	1.61076	2.63827	1.88754	1.79777	0	0.226952	0	0	0.931967	0.485593	1.6591	0.375248	2.05524	1.5959	2.60848	0	2.04729	0	2.06046	0	3.13985	0	0	0
F2S4_160209_010_F01	74	#0094C2	L5 IT ALM Pld5	2	#27AAE1	Glutamatergic	2.19287	0	0	2.42217	1.55454	0.987381	1.68521	0	0	0	2.48155	1.72658	2.75977	1.61976	0	0.833088	0	0.941781	2.21393	1.96383	2.76773	1.26546	2.27383	0	1.06632	0	0	1.40148	0	1.78552	1.71861	2.03141	2.09666	2.57594	0	0	1.91554	2.88305	0	2.78944	1.06632	0	0
F2S4_160209_010_G01	64	#82AD7D	L2/3 IT ALM Sla	2	#27AAE1	Glutamatergic	1.90515	0	0	2.50458	1.7054	1.51524	0.718804	0	0	0	2.44945	2.00212	2.87953	2.02874	0.62068	0	0	0	1.7054	1.22727	2.9206	1.74848	2.06186	0	0.493712	0	0	0.798792	0	1.4387	0	2.05786	1.97377	2.65503	0	2.14833	0	2.00668	0	2.55606	0	0	0
F2S4_160209_010_H01	77	#00879D	L5 IT ALM Tnc	2	#27AAE1	Glutamatergic	2.02683	0	1.14075	2.52443	1.30625	1.83179	0	0	0	0.282458	2.61917	2.26972	2.74599	2.19525	1.0445	0.452178	0	0.870048	2.33694	1.5313	2.93842	1.44047	1.58622	0	2.26542	1.11098	0	1.4106	0.282458	1.64409	1.46841	2.21267	2.06955	2.64335	1.37852	0	2.12961	2.27185	0	2.66367	1.75506	0	0
F2S4_160209_011_A01	64	#82AD7D	L2/3 IT ALM Sla	2	#27AAE1	Glutamatergic	2.26034	0	0	2.37278	0.710941	0.967524	0	0	0	0	2.53731	1.77053	2.45891	1.94924	0.48712	0	0	0.857912	2.18508	2.05617	3.08048	1.6056	2.064	0	1.67735	0	0	1.73891	0.308551	0	1.47681	2.32871	1.98789	2.4381	0	0.613293	0	3.21957	0	2.59006	0	0	0
F2S4_160209_011_B01	73	#33A9CE	L5 IT ALM Npw	2	#27AAE1	Glutamatergic	2.26648	0.289353	0	2.45641	0.97875	1.9543	0	0	0	0	2.60169	2.04841	2.66032	1.99359	0	0	0	0.933261	2.24829	1.98516	3.02088	0	1.93563	0	1.33911	0	0	1.2082	0.289353	1.49557	0.584424	1.80919	2.19395	2.76098	0	0	1.64894	2.79127	0	2.68479	1.48223	0	0
F2S4_160209_011_C01	77	#00879D	L5 IT ALM Tnc	2	#27AAE1	Glutamatergic	2.05184	0	0	2.30468	1.81169	1.20722	1.20722	0	0	0	2.55576	1.7826	2.63015	1.56945	0.932333	1.30777	0	0.639364	1.8228	1.81728	2.60824	1.20722	1.95831	0	1.89813	0.715875	0	1.18397	0	1.48272	1.13339	1.89813	1.52825	2.49837	1.47055	0	1.55951	2.53392	0	3.14218	0	0	0.264745
F2S4_160209_011_D01	65	#B8FFCA	L2/3 IT ALM Ptrf	2	#27AAE1	Glutamatergic	2.5642	0	0	2.40557	1.74045	1.85509	0	0	0	0	2.57777	1.00605	2.76417	1.86505	1.6455	1.20294	0	1.07196	2.32645	1.75969	3.0319	1.32102	2.25643	0	1.12917	0.635858	0	1.50167	0	1.6455	1.15518	2.05375	1.91169	2.6161	0	2.81895	0	2.83189	0	2.57777	0	0	0
F2S4_160209_011_E01	73	#33A9CE	L5 IT ALM Npw	2	#27AAE1	Glutamatergic	2.31021	0	0	2.36267	1.22851	1.94505	0	0	0.287069	0	2.39333	0	2.65292	1.82935	1.38771	1.7916	0	0.820883	1.86409	1.74296	3.02625	1.11983	1.93098	0	1.44971	1.05323	0	0.580947	0	2.06527	1.66241	2.01327	1.85849	2.4889	0	0	0.754627	2.47002	0	2.6943	0.287069	0	0
F2S4_160209_011_G01	73	#33A9CE	L5 IT ALM Npw	2	#27AAE1	Glutamatergic	2.40561	0	0	2.40729	0.597541	1.45657	0	0	0	0	2.38138	1.74995	2.7544	1.91312	0	0	0	0.694148	1.4993	1.93852	3.11421	1.03591	0.694148	0	1.94342	0	0	0.948881	0	1.73444	1.66619	1.89713	2.09782	2.52546	0	0	0	2.61203	0	2.63047	1.51266	0	0
F2S4_160209_011_H01	64	#82AD7D	L2/3 IT ALM Sla	2	#27AAE1	Glutamatergic	2.30412	0	0	2.39929	1.32518	1.69324	0	0	0	0	2.50141	1.2817	2.58288	1.6365	1.6658	0	0	0	2.27493	1.61582	3.06531	0	1.67514	0	1.4654	0.847763	0	1.14901	0.479196	1.52153	0.479196	2.13981	2.27026	2.58743	0	0.957006	0	2.90728	0	2.73064	0	0	0
F2S4_160210_001_A01	74	#0094C2	L5 IT ALM Pld5	2	#27AAE1	Glutamatergic	2.25857	0	0	2.39568	1.75749	0.855952	1.14526	0	0	0	2.37695	1.59437	2.69367	1.68631	0.208902	1.83462	0	1.21598	1.98563	1.26236	2.72408	1.9744	1.99928	0	1.06074	0.672679	0	1.06074	0.349361	0	1.36619	2.31663	1.6918	2.61074	1.45935	0	2.19838	2.85096	0	3.03249	0	0	0
F2S4_160210_001_B01	77	#00879D	L5 IT ALM Tnc	2	#27AAE1	Glutamatergic	2.2474	0	0	2.53028	1.00917	0	0	0	0	0	2.60514	1.37437	2.93841	1.97567	0	0	0	1.00917	2.11153	2.0611	2.95065	1.56154	1.90129	0	1.48808	0	0	1.34756	0	1.2199	1.81148	1.86923	1.90514	2.69459	2.09454	1.16034	1.76647	2.53119	0	2.75271	0	0.383359	0.232673
F2S4_160210_001_C01	75	#00A79D	L5 IT ALM Cbln4 Fezf2	2	#27AAE1	Glutamatergic	1.53184	0	0	2.42582	1.99448	1.79003	0	0	0	0	2.50123	0	2.64657	1.85187	1.3663	0.223766	0	0	2.06291	1.75029	2.8025	1.32677	2.05266	0	1.78043	1.01856	0	1.21756	0	1.76057	1.53184	1.90235	1.9238	2.54925	1.80404	0	2.14567	2.86631	0	3.03076	1.57285	0	0.223766
F2S4_160210_001_D01	77	#00879D	L5 IT ALM Tnc	2	#27AAE1	Glutamatergic	2.25067	0	0	2.54959	1.53062	1.05099	0.920038	0	0	0	2.23616	0	2.82267	2.22683	0	0.50454	0	0.786954	1.8252	2.2173	3.01834	0	1.37451	0	1.80076	0	0	1.23301	0.391583	2.10588	0	2.11815	1.9829	2.64571	1.10412	0	2.00229	2.49113	0	2.82885	0	0.238507	0
F2S4_160210_001_E01	74	#0094C2	L5 IT ALM Pld5	2	#27AAE1	Glutamatergic	2.01497	0	0	2.41152	0	1.01876	0	0	0	0	2.51953	1.37893	2.9232	2.21893	0.95869	1.65162	0	1.31296	2.14798	1.66449	2.90354	0.223856	2.0064	0	1.29848	0	0	1.23516	0	1.28349	1.19966	1.68311	2.0925	2.58591	0	0	2.20999	2.56886	0	2.55112	1.62467	0.223856	0.223856
F2S4_160210_001_F01	82	#53A39D	L6 IT ALM Tgfb1	2	#27AAE1	Glutamatergic	2.52081	0	0	2.54964	0.21283	0.864757	0	0	0	0	2.4509	1.28646	2.81197	1.85247	0	1.53804	0	1.4199	2.07187	1.71259	2.9138	1.28646	1.72311	0	0.782423	0.964796	0	0.864757	0.547732	1.63083	1.76281	2.06954	1.77681	2.46431	0	0	0.21283	1.15475	0	2.90192	0	0.461985	0.355035
F2S4_160210_001_G01	74	#0094C2	L5 IT ALM Pld5	2	#27AAE1	Glutamatergic	2.3993	0	0	2.30143	1.11553	0.821	0	0	0	0	2.45655	0	2.77183	2.0423	0	0	0	0.764848	2.14845	1.95109	2.83384	1.25204	1.78702	0	2.30317	0	0	1.80922	0.532691	0	1.11553	1.91867	1.87906	2.24176	0	0	2.23572	2.87527	0	2.6374	1.56987	0	0
F2S4_160210_001_H01	77	#00879D	L5 IT ALM Tnc	2	#27AAE1	Glutamatergic	2.04333	0	0	2.13032	1.75507	1.59422	0	0	0	0	2.40559	0.74773	2.70707	1.74322	0	1.65715	0	0.518126	1.89395	1.26976	2.7517	0	1.93445	0	1.67155	0.683805	0	1.33593	0	1.16974	1.5206	1.96434	1.82009	2.55827	1.75507	0	1.76661	2.40819	0	3.05878	0	0.403355	0
F2S4_160210_002_A01	98	#3D9946	L5 NP ALM Trhr Nefl	2	#27AAE1	Glutamatergic	2.56089	0	0	2.52075	1.77832	0.792951	0	0	0	0	2.66045	1.24284	2.83292	2.2569	0	0.437115	0	0.792951	2.02185	1.93918	2.79775	0.792951	0.792951	0	1.26387	0.437115	0	1.55291	0	1.26387	0.985874	0.437115	1.96852	2.70206	2.51618	0.849787	0	0	0	2.30429	2.26311	0.437115	0
F2S4_160210_002_B01	77	#00879D	L5 IT ALM Tnc	2	#27AAE1	Glutamatergic	2.31717	0	0	2.56748	1.84421	1.74885	0	0	0	0	2.61498	1.27653	2.90407	2.21717	0	0	0	1.18921	2.15277	1.81316	3.00154	2.00067	1.62649	0	1.64719	0	0	1.34919	0.647661	1.36237	1.72698	1.61936	1.89276	2.47987	1.60475	0	1.72134	2.55014	0	2.72638	0.227519	0.710237	0
F2S4_160210_002_C01	76	#2F8C4D	L5 IT ALM Lypd1 Gpr88	2	#27AAE1	Glutamatergic	2.21058	0	0	2.22417	1.82927	1.38455	0	0	0	0	2.418	1.71059	2.60203	1.8375	1.30894	0.626127	0	1.00165	2.05927	1.8251	2.64089	1.65844	2.3729	0	1.87646	0	0	1.19999	1.44893	1.16308	0.467867	2.08307	1.81663	2.45296	1.58483	0	2.25329	2.66882	0	3.2772	1.61984	0.626127	0
F2S4_160210_002_D01	74	#0094C2	L5 IT ALM Pld5	2	#27AAE1	Glutamatergic	2.2862	0	0	2.35055	1.69678	1.63597	0	0	0	0	2.5731	1.85378	2.70538	1.70613	0	1.27587	0	1.12898	2.12614	1.96885	2.7778	1.47286	2.1501	0	0.50059	0	0	1.32306	0	1.67744	1.26322	2.365	1.80133	2.2373	0	0.419119	2.16483	3.17929	0	2.78635	1.71073	0.50059	0.419119
F2S4_160210_002_E01	75	#00A79D	L5 IT ALM Cbln4 Fezf2	2	#27AAE1	Glutamatergic	2.46137	0	0	2.40953	0.883272	0.752064	0	0	0	0	2.6316	1.29227	2.70689	2.1373	0.221235	0	0	1.06554	1.8024	1.57446	2.98866	1.52571	1.96384	0	1.58957	1.01285	0	1.81583	0	1.49912	0.3671	1.91756	1.74409	2.63093	1.74409	0	2.19253	2.48655	0	2.45534	0	0.563155	0
F2S4_160210_002_F01	75	#00A79D	L5 IT ALM Cbln4 Fezf2	2	#27AAE1	Glutamatergic	2.09472	0	0	2.42399	0.934097	1.58351	0	0	0	0	2.49978	0.619444	2.87657	2.12665	0	0	0	1.31414	1.99313	1.87151	3.05296	1.5461	1.62453	0	2.36416	0.212899	0	0	0.212899	1.5461	0.355134	1.99313	2.06971	2.62045	1.6853	0.619444	2.08804	2.53644	0	2.69912	0	0.4621	0
F2S4_160210_002_G01	77	#00879D	L5 IT ALM Tnc	2	#27AAE1	Glutamatergic	2.2568	0	0	2.55979	1.3687	1.60724	0	0	0	0	2.58279	1.58553	2.80702	1.94051	0	0.219585	0	1.00911	2.10044	1.57043	3.13431	1.62114	1.27337	0	1.91694	0.219585	0	0.219585	0	1.53855	0.949197	2.09817	2.04229	2.54293	1.69629	0.632459	0	2.36418	0	2.73653	0	0.632459	0
F2S4_160210_002_H01	74	#0094C2	L5 IT ALM Pld5	2	#27AAE1	Glutamatergic	2.29085	0	0	2.3687	1.10384	1.4314	0	0	0	0	2.85456	1.61599	2.88245	1.99633	0	0	0	1.14616	2.28503	1.66138	2.95738	1.32535	1.92535	0	0	0	0	1.12552	0	1.66138	0.556331	1.6091	2.08604	2.4781	1.22015	0.628419	2.37589	3.3686	0	2.68309	0	0.628419	0.217499
F2S4_160210_003_A01	74	#0094C2	L5 IT ALM Pld5	2	#27AAE1	Glutamatergic	2.29504	0	0	2.45502	1.75023	0	0	0	0	0	2.49223	1.49785	2.59653	2.03903	0	0.944171	0	0.944171	2.38363	2.10661	2.94671	1.75023	2.23131	0	1.89336	0.775219	0	0.775219	0	1.73916	1.43481	2.03621	1.94869	2.47711	0	0	2.26768	2.63881	0	2.65341	1.65931	0	0.23262
F2S4_160210_003_B01	74	#0094C2	L5 IT ALM Pld5	2	#27AAE1	Glutamatergic	1.18562	0	0	2.42205	1.00226	0.678679	0	0	0	0	2.45544	1.22638	2.8339	2.2726	0	0	0	1.18562	2.48107	2.22261	2.98354	0	2.09063	0	0.847253	0	0	0.678679	0	1.11626	1.61258	1.81371	1.60451	2.31266	0	0	2.45314	3.05951	0	2.61977	1.40035	0.39945	0.39945
F2S4_160210_003_C01	75	#00A79D	L5 IT ALM Cbln4 Fezf2	2	#27AAE1	Glutamatergic	2.17782	0	1.48754	2.39852	1.51383	0.82955	0	0	0	0	2.58283	1.61571	2.78324	2.18875	0	0	0	0.763043	1.70643	1.87967	2.7791	1.23811	1.80163	0	1.85711	0	0	0	0.98366	1.50088	1.26154	1.86854	2.27416	2.385	1.89052	0.588486	1.7745	2.75926	0	2.6389	0	0.292028	0.684476
F2S4_160210_003_D01	74	#0094C2	L5 IT ALM Pld5	2	#27AAE1	Glutamatergic	2.35896	0	0	2.33307	1.50335	0.655882	0	0	0	0	2.40654	0.441518	2.83816	2.13893	0	1.59021	0	0.906092	2.1472	1.90033	2.88452	1.46571	2.0251	0	2.32408	0	0	1.55964	0	1.99128	1.20393	2.03582	1.93281	2.3689	0	0.906092	2.01412	2.74072	0	2.67309	1.58026	0.655882	0.441518
F2S4_160210_003_E01	75	#00A79D	L5 IT ALM Cbln4 Fezf2	2	#27AAE1	Glutamatergic	2.20668	0	0	2.47071	1.88577	1.2574	0	0	0	0	2.36938	2.04818	2.87237	2.1368	0	0	0	0.963903	2.24039	1.43095	2.88532	1.53773	1.62338	0	1.95686	1.02405	0	0.81079	0	0	1.31853	1.96012	2.23696	2.32255	0.854417	1.52904	2.31255	2.44164	0	2.79115	0	0	0.226222
F2S4_160210_003_F01	74	#0094C2	L5 IT ALM Pld5	2	#27AAE1	Glutamatergic	2.4486	0	0	2.369	1.75487	1.30978	0	0	0	0	2.59468	1.0413	2.54081	1.72706	1.10591	1.55973	0	0.200876	1.86531	1.12548	2.63909	1.69733	2.36571	0	0.873264	1.19596	0	0.525352	0	1.22733	0	1.87222	1.75487	2.58879	0	0	2.42717	2.78635	0	3.03608	2.13061	0.200876	0
F2S4_160210_003_G01	74	#0094C2	L5 IT ALM Pld5	2	#27AAE1	Glutamatergic	2.0928	0	0	2.31887	2.0456	0	0	0	0	0	2.81915	1.87406	2.856	2.11572	0	1.88178	0	0.755732	2.13962	1.95227	2.95279	1.01688	2.03497	0	0.755732	1.15906	0	1.57104	0.923387	1.266	1.04405	2.21509	2.0928	2.56994	0	0.223018	2.43481	2.74459	0	2.6981	2.03497	0.887145	0.479068
F2S4_160210_003_H01	77	#00879D	L5 IT ALM Tnc	2	#27AAE1	Glutamatergic	2.17062	0	0	2.32896	1.83365	1.51287	0	0	0	0.847949	2.44579	1.04442	2.84447	2.08368	0	0	0	1.44516	2.41549	1.23358	3.03365	1.25029	1.67535	0	1.76419	0	0	0.47934	0	0	0.701631	2.08847	2.16666	2.54945	1.32539	0	1.78383	1.26638	0	2.72182	0	0.223181	0.639381
F2S4_160210_004_A01	75	#00A79D	L5 IT ALM Cbln4 Fezf2	2	#27AAE1	Glutamatergic	2.23004	0	0	2.47086	1.75606	1.66539	1.83103	0	0	0	2.60214	1.77883	2.91171	1.94689	0	0.748556	0	0.247349	2.15527	1.89068	2.86882	0.748556	1.98647	0	1.88637	0	0	0	0	0.247349	1.43287	2.04433	2.03212	2.49283	1.77883	0	1.9116	2.13864	0	2.76718	0	0.247349	0
F2S4_160210_004_B01	75	#00A79D	L5 IT ALM Cbln4 Fezf2	2	#27AAE1	Glutamatergic	2.41633	0	0	2.22041	1.44264	1.64244	0	0	0	0	2.59411	1.91776	2.72056	1.87774	0	0	0	0.257533	2.1183	1.8587	2.62101	0	2.3724	0	1.74849	0	0	1.37407	0	1.19226	1.86354	1.91349	1.73576	2.54987	0.958751	0	2.39985	2.64074	0	2.98196	1.69516	0.257533	0.535063
F2S4_160210_004_C01	74	#0094C2	L5 IT ALM Pld5	2	#27AAE1	Glutamatergic	2.29984	0	0	2.26441	0.25074	0.25074	0	0	0	0	2.67835	2.2358	2.85057	2.34657	1.99758	0	0	1.13037	1.86724	0.524258	3.03561	1.27807	2.23777	0	0.982019	0	0	0	0	1.2956	1.68014	2.04901	2.12653	2.26991	1.69409	0	2.3761	3.0378	0	2.55301	1.86261	0.524258	0
F2S4_160210_004_D01	77	#00879D	L5 IT ALM Tnc	2	#27AAE1	Glutamatergic	1.81456	0	0	2.34768	1.91091	1.8654	1.33919	0	0	0	2.33041	1.66955	2.5498	1.74808	0	1.26397	0	0.750541	2.06514	1.55301	2.75849	1.87556	1.99737	0	1.89199	0	0	1.13779	0	1.70069	0.750541	2.04748	1.50074	2.57793	0.437181	0	2.0586	2.42409	0	3.08179	0.650582	0	0
F2S4_160210_004_F01	74	#0094C2	L5 IT ALM Pld5	2	#27AAE1	Glutamatergic	2.36755	0	0.368087	2.5593	0.845264	0.636971	1.30839	0	0	0	2.61614	0.699125	2.97501	2.14112	0	0	0	1.06712	2.49942	1.99874	2.92014	0	2.2658	0	2.23656	0	0	1.75096	0.221926	1.6534	1.15653	2.17143	2.17338	2.642	0	0	2.72963	2.76087	0	2.60044	1.84322	0.801795	0
F2S4_160210_004_G01	75	#00A79D	L5 IT ALM Cbln4 Fezf2	2	#27AAE1	Glutamatergic	2.24683	0	0	2.55624	1.59867	1.32348	0	0	0	0	2.77501	1.52168	2.88026	2.19643	0	0	0	1.27673	2.29199	1.8697	3.034	0	1.96712	0	1.79169	0	0	1.48252	0	1.57449	1.22434	2.10658	1.96035	2.67893	2.13939	0	2.24683	2.89596	0	2.71757	0	0.234636	0
F2S4_160210_004_H01	75	#00A79D	L5 IT ALM Cbln4 Fezf2	2	#27AAE1	Glutamatergic	2.05366	0	0	2.40855	1.21593	1.94827	0.997367	0	0	0	2.53444	1.89773	2.91305	1.8748	0	1.50355	0	0.875148	2.59677	1.44434	2.95062	1.55565	2.2995	0	1.77462	0	0	1.25687	0.769091	1.37576	1.19391	1.68974	1.98631	2.37416	2.1009	0.419191	2.22847	2.74449	0	2.75205	0	0.258323	0
F2S4_160210_005_A01	74	#0094C2	L5 IT ALM Pld5	2	#27AAE1	Glutamatergic	2.43032	0	0	2.29154	0.724457	1.74705	0	0	0	0	2.56238	1.75533	2.83402	2.01584	0.186893	0.317134	0	1.12609	2.4099	1.85071	2.84517	0	2.18675	0	1.24726	0	0	0	0	0	1.69373	0	2.0977	2.53191	1.55576	0	2.73572	2.89758	0	2.75503	0	0.317134	0.186893
F2S4_160210_005_B01	75	#00A79D	L5 IT ALM Cbln4 Fezf2	2	#27AAE1	Glutamatergic	2.11468	0	0.187076	2.4753	1.44593	0	0	0	0	0	2.42997	0	2.90105	2.24148	1.52948	0.317404	0	1.17606	2.30033	1.95086	2.84267	0	1.82052	0	2.4256	1.20617	0	0	0	1.54308	0.317404	1.76798	1.62242	2.57489	1.4782	0	2.4291	2.91549	0	2.66149	0	0	0
F2S4_160210_005_C01	75	#00A79D	L5 IT ALM Cbln4 Fezf2	2	#27AAE1	Glutamatergic	2.37389	0	1.05367	2.54478	1.78247	0	0	0	0	0	2.19077	1.78656	2.90457	2.23351	0	0.955352	0	1.54881	2.29571	0.789416	3.02906	1.8713	1.84008	0	1.97502	0	0	1.32341	0	0	1.39914	1.58909	2.02478	2.63428	1.8713	0	2.04768	2.37178	0	2.68132	0	0.331659	0.196749
F2S4_160210_005_D01	74	#0094C2	L5 IT ALM Pld5	2	#27AAE1	Glutamatergic	2.32357	0	0	2.49668	1.66727	0	1.65144	0	0	0	2.64699	1.42347	2.91392	2.0246	0	0.324135	0	0.883984	2.44799	2.26227	2.9393	0.688641	2.1184	0	1.61209	0	0	1.39532	0	0	0.914361	1.91953	1.91662	2.7138	1.98156	1.01824	2.68741	2.71473	0	2.57512	0	0.324135	0.19163
F2S4_160210_005_E01	74	#0094C2	L5 IT ALM Pld5	2	#27AAE1	Glutamatergic	2.27081	0	0	2.57984	1.16865	2.16391	0.924341	0	0	0	2.40341	0.718439	2.64324	2.18391	0	1.50773	0	0.999442	2.1869	2.00396	2.97014	1.08285	1.60905	0	1.74391	0.83348	0	0	0	1.99939	0.83348	1.11923	2.09772	2.44736	0	0.18431	2.53468	2.79868	0	2.65963	1.50773	0	0.18431
F2S4_160210_005_F01	74	#0094C2	L5 IT ALM Pld5	2	#27AAE1	Glutamatergic	1.74408	0	0	2.50731	1.81748	0.584007	0	0	0	0	2.69331	0.743464	2.8164	1.8737	0	0	0	0.859841	2.40786	1.55161	2.71569	0.743464	1.84298	0	0.743464	0	0	0.329368	0	1.59753	0	1.9863	1.87039	2.35134	0	0.195187	1.91457	3.23503	0	2.76959	1.95466	0.195187	0
F2S4_160210_005_G01	74	#0094C2	L5 IT ALM Pld5	2	#27AAE1	Glutamatergic	2.32468	0	0	2.34967	0	1.02155	0	0	0	0	2.59809	1.6536	2.81097	2.02978	2.14341	1.78927	0	0.903439	2.44678	1.62878	2.88035	1.89249	2.30575	0	1.31213	0	0	1.45523	0	1.09728	1.39832	2.0592	1.95704	2.54385	0	0	2.5426	3.05271	0	2.77819	0	0	0
F2S4_160210_005_H01	75	#00A79D	L5 IT ALM Cbln4 Fezf2	2	#27AAE1	Glutamatergic	1.99863	0	0	2.39491	0.189842	1.62448	0.321497	0	0	0	2.42635	2.17327	2.85052	2.18119	0	0.909947	0	1.07792	2.5382	0	2.83304	0	2.02639	0	0.573019	0	0	0.964911	0.632409	1.58299	0	2.23843	1.94802	2.05458	1.42762	0	2.5956	2.73498	0	2.78188	1.21355	0.321497	0
F2S4_160210_006_A01	74	#0094C2	L5 IT ALM Pld5	2	#27AAE1	Glutamatergic	2.04036	0	0	2.32539	1.05733	1.20516	0	0	0	0	2.44322	0	2.59328	2.25039	0	1.53841	0	0.899862	2.4627	2.13094	2.84058	0	2.3371	0	2.00707	0	0	0.958925	0	2.01684	1.90751	2.11964	1.92577	2.48464	0	0.899862	2.35299	3.08563	0	2.68637	0.333809	0	0
F2S4_160210_006_B01	74	#0094C2	L5 IT ALM Pld5	2	#27AAE1	Glutamatergic	2.47696	0	0	2.3595	1.22209	1.49564	0	0	0	0	2.5569	1.74306	2.79508	2.09816	0	0	0	0.971296	2.44231	1.27337	2.88005	1.16393	2.3308	0	0.794158	0	0	1.56267	1.49564	2.08344	0.971296	2.16823	2.1262	2.51044	0	0	2.23651	3.04932	0	2.42047	1.70895	0	0
F2S4_160210_006_C01	74	#0094C2	L5 IT ALM Pld5	2	#27AAE1	Glutamatergic	2.52854	0	0	2.28071	1.46719	1.79856	0	0	0	0	2.39173	1.85931	2.76029	2.13787	1.74464	0	0	0.71565	1.01872	1.57649	2.99015	1.68307	1.91812	0	0	1.3816	0	1.6	1.01872	1.95501	0	1.82661	2.14445	2.69281	0	0	2.52175	3.25677	0	2.53656	2.10694	0	0
F2S4_160210_006_D01	74	#0094C2	L5 IT ALM Pld5	2	#27AAE1	Glutamatergic	2.50883	0	0	2.46364	1.33516	1.55272	0	0	0.287345	0	2.74087	1.89161	2.78179	2.10273	0	1.31591	0	1.37127	2.43468	1.97247	2.88231	1.49157	2.02166	0	0	0.581367	0	1.55272	0.676862	1.42037	0.287345	2.30476	1.94562	2.60874	0	0	2.50629	2.96166	0	2.54745	1.05375	0	0
F2S4_160210_006_E01	74	#0094C2	L5 IT ALM Pld5	2	#27AAE1	Glutamatergic	2.3242	0	0	2.54077	2.08818	1.62666	0	0	0	0	2.50074	1.83223	2.7035	2.09975	0	0.261649	0	0.775227	2.42138	1.6897	2.94229	1.54272	1.90053	0	1.53231	0.541563	0	1.93522	0.541563	1.09943	1.20083	2.29609	1.76985	2.77235	0	0	2.28876	2.87406	0	2.72091	0	0	0
F2S4_160210_006_F01	75	#00A79D	L5 IT ALM Cbln4 Fezf2	2	#27AAE1	Glutamatergic	2.23313	0	0	2.36076	0.472715	1.68371	0	0	0	0	2.439	2.08097	2.51757	2.0516	0	1.44591	0	0.364203	2.06898	1.68371	2.76644	1.52077	2.36693	0	1.83649	0.693677	0	1.27248	0	2.02282	1.76434	2.26834	1.7232	2.73243	1.73386	0	2.05913	2.73506	0	2.96973	0	0	0
F2S4_160210_006_G01	74	#0094C2	L5 IT ALM Pld5	2	#27AAE1	Glutamatergic	2.23262	0	0	2.43662	1.61568	0.796097	0	0	0	0	2.38653	1.40679	2.7755	1.92064	0	0.273122	0	0.273122	2.01467	1.71416	2.87022	0	1.12245	0	1.54587	0.559495	0	1.52367	1.02656	2.20977	0.796097	2.02913	2.08572	2.58289	1.64247	0	2.4649	2.88632	0	2.77487	2.08883	0	0
F2S4_160210_006_H01	75	#00A79D	L5 IT ALM Cbln4 Fezf2	2	#27AAE1	Glutamatergic	2.18624	0	0	2.28405	0	0.554555	1.23993	0	0	0	2.50265	1.82842	2.80826	2.12058	1.60901	1.35307	0	0.269944	2.06305	1.51704	2.80826	0.942337	2.23897	0	2.25174	0	0	1.74941	0	1.38507	0.725032	2.10026	1.63579	2.5974	2.04991	0	2.27221	2.77375	0	2.96366	0	0	0
F2S4_160210_007_A01	74	#0094C2	L5 IT ALM Pld5	2	#27AAE1	Glutamatergic	1.80235	0	0	2.55984	0.469995	1.77477	0	0	0	0	2.44567	2.01875	2.86895	2.08277	1.19406	1.50811	0	1.88703	2.49036	1.312	2.89345	0	1.73765	0	1.13617	0	0	1.83452	0	2.01056	0	2.15369	1.67073	2.34534	0	0	2.34915	2.90783	0	2.50781	1.48098	0	0
F2S4_160210_007_B01	74	#0094C2	L5 IT ALM Pld5	2	#27AAE1	Glutamatergic	2.22443	0	0	2.4055	1.73012	0.643571	0	0	0	0	2.51297	0	2.82065	2.0021	0	1.48799	0	0	2.17305	1.67132	2.93225	1.47582	2.33299	0	0.842116	0	0	0.550338	0	1.79984	0.977861	1.73695	2.10617	2.47262	1.13844	0	2.27822	2.90875	0	2.9529	0	0	0
F2S4_160210_007_C01	75	#00A79D	L5 IT ALM Cbln4 Fezf2	2	#27AAE1	Glutamatergic	2.53995	0	0	2.49588	0.817946	1.71693	0.456151	0	0	0	2.67065	1.73956	2.82432	2.09225	0.751777	1.05008	0	1.01254	2.44538	1.78157	2.93198	0	1.61236	0	1.56006	1.20054	0	1.27083	0	0	0.751777	2.1832	2.11452	2.43216	2.00588	0	2.21385	2.96557	0	2.68255	0	0	0
F2S4_160210_007_D01	74	#0094C2	L5 IT ALM Pld5	2	#27AAE1	Glutamatergic	2.45036	0	1.3708	2.4257	1.43048	1.61047	0	0	0	0	2.60546	0	2.83133	1.90614	0	0	0	0.848423	2.09877	1.8243	2.92556	1.54068	1.61958	0	1.40166	0	0	1.08788	0	1.56179	0.98445	2.05139	1.88708	2.6539	0	0	2.24262	3.3977	0	2.64378	2.04805	0	0
F2S4_160210_007_E01	74	#0094C2	L5 IT ALM Pld5	2	#27AAE1	Glutamatergic	1.53686	0	0	2.61682	2.0992	1.3196	0	0	0	0	2.38254	1.87023	2.66266	2.00549	1.53686	0	0	0.664019	1.75593	1.67275	2.96789	0	2.20653	0	0.279517	0	0	1.07336	0	1.73478	0.915229	1.98567	2.04965	2.75181	0	0	2.52301	3.12644	0	2.43601	1.4887	0.279517	0
F2S4_160210_007_F01	75	#00A79D	L5 IT ALM Cbln4 Fezf2	2	#27AAE1	Glutamatergic	2.07689	0	0	2.50303	1.82374	1.8639	0.804847	0	0	0	2.70295	1.28541	2.90802	1.85746	1.62212	0	0	0.626159	2.33489	1.88875	2.95245	0.931078	2.25697	0	2.04858	0	0	0	1.39223	0	0	1.92908	1.57503	2.70572	1.42855	0	2.34767	2.28453	0	2.67621	1.73881	0	0
F2S4_160210_007_G01	74	#0094C2	L5 IT ALM Pld5	2	#27AAE1	Glutamatergic	2.4372	0	0	2.50812	1.37514	0.857134	0	0	0	0	2.57148	1.37514	2.66234	1.85266	0.710214	0	0	1.39365	2.19001	2.02247	2.86402	0	1.94327	0	1.60472	0	0	0.486511	0	0.308091	1.18918	2.43391	1.97765	2.37379	0	0	2.47335	3.11746	0	2.79718	1.62646	0	0
F2S4_160210_007_H01	77	#00879D	L5 IT ALM Tnc	2	#27AAE1	Glutamatergic	1.85866	0	0	2.33348	0.788765	1.90278	0	0	0	0	2.46649	1.62518	2.74921	2.12151	1.734	0	0	1.29836	2.16184	1.76709	2.92216	0.646629	1.70559	0	1.99106	0	0	1.2792	0	1.65091	1.01865	2.02047	1.80954	2.71468	1.92989	0	2.37154	2.5936	0	2.83616	0	0	0
F2S4_160210_008_A01	75	#00A79D	L5 IT ALM Cbln4 Fezf2	2	#27AAE1	Glutamatergic	2.19259	0	0	2.62802	1.43066	1.66674	0	0	0	0	2.69142	1.33029	2.77467	2.25506	0	1.63058	0	0.577608	2.1632	1.48663	2.93185	0.284883	1.80643	0	1.39971	1.19954	0	0	0	0.284883	0.455455	2.15763	1.73851	2.4655	2.10087	0	2.28322	2.86913	0	2.60665	0	0	0
F2S4_160210_008_B01	76	#2F8C4D	L5 IT ALM Lypd1 Gpr88	2	#27AAE1	Glutamatergic	2.42476	0	0	2.49018	1.7705	0.922157	0	0	0	0	2.32938	0	2.98537	2.24039	0	1.36318	0	0.8142	2.4032	1.78385	2.95984	1.49632	1.84504	0	2.1944	1.08058	0	1.72781	0	1.70478	0	2.39524	2.12834	2.43662	1.79037	0	2.0396	2.10702	0	2.65841	0	0	0
F2S4_160210_008_C01	74	#0094C2	L5 IT ALM Pld5	2	#27AAE1	Glutamatergic	1.76236	0	0	2.36567	1.51979	1.89228	0	0	0	0	2.65444	2.0455	2.53769	2.33914	0.747044	0	0	0.452416	2.34457	2.24135	2.88256	1.49503	1.96279	0	0	0	0	1.42614	0	1.34424	1.81421	1.60674	1.66215	2.65708	0.66915	0	2.35525	2.71297	0	2.58677	2.02343	0	0
F2S4_160210_008_D01	74	#0094C2	L5 IT ALM Pld5	2	#27AAE1	Glutamatergic	2.47613	0	0	2.5234	1.77387	1.94238	0	0	0	0	2.15806	0	2.77719	2.14203	0	0.615865	0	1.16316	2.19138	1.53628	3.00327	0	2.17352	0	1.92118	0	0	1.75037	0	0	0.71368	2.2196	1.83758	2.43322	0	0	2.22503	2.49682	0	2.55734	0	0	0
F2S4_160210_008_E01	77	#00879D	L5 IT ALM Tnc	2	#27AAE1	Glutamatergic	2.38309	0	0	2.48538	1.58463	1.40555	1.76556	0	0	0	2.29344	2.03315	2.82116	2.2396	0	0	0	0.517382	2.50135	1.82899	2.9666	1.06794	1.76556	0	2.26012	0	0	1.31929	0.851896	1.37865	0	2.12926	2.04527	2.47882	1.79312	0	2.33217	2.40322	0	2.73687	0	0	0
F2S4_160210_008_F01	74	#0094C2	L5 IT ALM Pld5	2	#27AAE1	Glutamatergic	2.23483	0	0	2.46966	1.93014	1.61534	0	0	0	0	2.64225	0	2.7995	1.61534	0.346245	1.36078	0	0.919951	1.8251	2.04435	2.98424	1.8251	2.12685	0	1.70755	1.38327	0	1.36078	0	1.575	1.38327	1.97164	1.98828	2.4302	0	1.31199	2.55572	3.00462	0	2.55425	0	0	0
F2S4_160210_008_G01	74	#0094C2	L5 IT ALM Pld5	2	#27AAE1	Glutamatergic	2.21282	0	0	2.53255	1.65475	0	0	0	0	0	2.41047	0.292254	2.70246	2.3025	0.292254	0.292254	0	0.465379	2.64789	0.763424	2.73969	1.95559	1.96018	0	1.06295	0	0	0	0	1.84584	1.74601	1.77495	1.83985	2.07232	0	0	2.56551	2.93605	0	2.66715	1.88012	0	0
F2S4_160210_008_H01	74	#0094C2	L5 IT ALM Pld5	2	#27AAE1	Glutamatergic	2.3046	0	0	2.37427	1.98895	0	1.7382	0	0	0	2.73364	0	2.77632	1.91454	0	1.11598	0	1.33911	2.20999	1.7875	2.98787	1.67257	1.98895	0	1.11598	0.321485	0	1.03615	1.18338	1.50107	0.731251	2.27276	1.96381	2.57008	0	0	2.33205	3.2899	0	2.64735	1.51584	0	0
F2S4_160210_009_A01	75	#00A79D	L5 IT ALM Cbln4 Fezf2	2	#27AAE1	Glutamatergic	2.32662	0	0	2.47673	1.87367	1.72125	0	0	0	0	2.557	0.748962	2.71838	2.08886	0.283753	0	0	1.17114	2.393	2.03323	2.88123	1.53392	1.82257	0	1.6897	0	0	1.2887	0.283753	1.90963	1.54548	2.05139	1.93825	2.64605	1.24541	0	2.4332	2.67745	0	2.7992	0	0	0
F2S4_160210_009_B01	75	#00A79D	L5 IT ALM Cbln4 Fezf2	2	#27AAE1	Glutamatergic	2.06045	0	0	2.5418	1.88826	1.52173	0.982218	0	0	0	2.52261	1.108	2.82088	2.01781	0	0	0	1.57455	1.73833	1.91745	2.85803	0	2.18647	0	1.108	0	0	0	0	1.65388	1.35213	1.9804	2.22428	2.57034	1.57455	0	2.06045	2.61898	0	2.79096	0	0	0
F2S4_160210_009_C01	74	#0094C2	L5 IT ALM Pld5	2	#27AAE1	Glutamatergic	2.225	0	0	2.51659	1.56237	1.58299	1.65689	0	0	0	2.5095	2.07576	2.68554	2.11297	0	1.36533	0	0.994605	1.86273	2.00942	2.88633	0	2.00563	0	0	1.36533	0	0	0	1.68165	0.908551	2.11888	1.86798	2.73862	1.73447	0	1.90789	3.16943	0	2.67832	0	0	0
F2S4_160210_009_D01	74	#0094C2	L5 IT ALM Pld5	2	#27AAE1	Glutamatergic	2.4934	0	0	2.48174	1.60416	1.37459	0	0	0	0	2.6283	0	2.88206	1.99557	1.91089	1.09151	0	0	2.32512	2.0345	2.93976	0	2.3751	0	0.612174	0.307799	0	0	0	0	1.49011	2.6089	2.15635	2.6304	0	0	2.28288	3.34201	0	2.63974	2.10675	0	0
F2S4_160210_009_E01	74	#0094C2	L5 IT ALM Pld5	2	#27AAE1	Glutamatergic	2.19975	0	0	2.65258	1.71496	1.28518	0	0	0	0	2.38783	1.75316	2.73364	2.2353	1.68034	0.911391	0	1.48305	2.07135	2.06545	2.9137	0	1.87002	0	0.817203	0	0	1.87002	0	1.40897	0.911391	2.0997	1.9544	2.45087	0	0	2.24523	2.75721	0	2.84098	1.13732	0	0
F2S4_160210_009_F01	74	#0094C2	L5 IT ALM Pld5	2	#27AAE1	Glutamatergic	2.44318	0	0	2.44476	1.8687	1.49664	0	0	0	0	2.34982	1.96443	2.83603	1.83144	0.959091	1.00491	0	0.849775	2.41026	2.02243	2.88108	0	2.25827	0	2.04679	0	0	1.66809	0.303764	0	1.79776	1.94491	1.96443	2.43679	0	0	2.45722	2.82761	0	2.6803	1.79776	0	0
F2S4_160210_009_G01	75	#00A79D	L5 IT ALM Cbln4 Fezf2	2	#27AAE1	Glutamatergic	2.21631	0	0	2.44289	1.59256	0.642436	0	0	0	0	2.63752	1.07978	2.8113	2.19804	0	1.40782	0	0.430535	2.13541	1.95004	2.94978	1.27406	2.22297	0	1.60186	1.07978	0	1.21095	1.56339	1.81561	1.4744	2.1076	1.80994	2.67097	1.7355	0	2.52599	2.762	0	2.83561	0	0	0
F2S4_160210_009_H01	77	#00879D	L5 IT ALM Tnc	2	#27AAE1	Glutamatergic	2.15355	0	1.84604	2.37654	1.21853	0	0	0	0	1.37167	2.41453	1.67064	2.74246	1.92898	0	1.17568	0	0.752965	2.25457	1.71184	2.97616	1.50623	1.91279	0	1.98133	0	0	1.53669	0	1.74343	0.808813	2.12414	1.86945	2.57101	1.64082	0	2.04662	2.619	0	2.91214	0	0	0
F2S4_160210_010_A01	75	#00A79D	L5 IT ALM Cbln4 Fezf2	2	#27AAE1	Glutamatergic	2.22026	0	1.67741	2.60386	1.54861	1.09009	0	0	0	0	2.38791	0	2.8633	2.2143	0	0	0	0.83751	2.24217	1.78956	3.08075	0	2.16213	0	1.51992	0.891158	0	0	0	0	1.45614	2.21069	2.16213	2.44224	0	0	2.30391	3.01198	0	2.79276	0	0	0
F2S4_160210_010_B01	74	#0094C2	L5 IT ALM Pld5	2	#27AAE1	Glutamatergic	2.34931	0	0	2.4518	1.67036	1.68661	0	0	0	0	2.5971	1.87376	2.65397	2.3119	0	1.6176	0	1.06853	2.40662	1.21666	2.78465	1.33892	2.37511	0	1.50431	1.31458	0	1.52019	0	2.04791	0.599314	0.713046	1.84149	2.46351	2.01424	0.202749	2.01173	3.00842	0	2.82008	0	0	0
F2S4_160210_010_C01	74	#0094C2	L5 IT ALM Pld5	2	#27AAE1	Glutamatergic	1.95655	0	0	2.4596	2.08931	0	0	0	0	0	2.58168	1.85902	2.98523	1.96377	0	0	0	0.816958	2.50513	1.42784	2.95245	1.99373	1.37564	0	1.96137	0	0	1.99595	0	1.75288	0.480311	2.02592	1.91051	2.46491	1.54246	0	1.52968	2.49542	0	2.66182	1.42784	0.177689	0
F2S4_160210_010_D01	77	#00879D	L5 IT ALM Tnc	2	#27AAE1	Glutamatergic	2.14996	0	0.669434	2.31201	1.81211	1.63197	0	0	0	0	2.48007	1.80717	2.61894	2.0869	0	1.3891	0	1.30299	2.20502	1.79711	2.49968	1.82661	2.19292	0	0.239112	0	0	1.02306	0	1.52254	0.239112	1.97088	1.94271	2.56339	1.86306	1.21535	2.3822	2.47583	0	3.08158	0	0	0
F2S4_160210_010_E01	74	#0094C2	L5 IT ALM Pld5	2	#27AAE1	Glutamatergic	2.24755	0	0	2.4334	0	0	0	0	1.46178	0	2.38505	1.71556	2.71008	2.23044	0	0	0	0.728283	2.31524	1.85252	2.99323	1.56862	2.27131	0	1.12795	0	0	1.56127	0	1.53057	1.48887	1.93822	2.13297	2.59649	1.53057	0.209864	2.19575	3.1094	0	2.5646	0	0	0
F2S4_160210_010_F01	74	#0094C2	L5 IT ALM Pld5	2	#27AAE1	Glutamatergic	2.49361	0	0	2.50162	0	0.901287	0	0	0	0	2.63116	0.438022	2.74464	1.87351	0	1.49401	0	1.47753	2.2198	0.901287	2.98858	0	2.23474	0	2.01115	0	0	1.54721	0	1.83101	0	1.97263	2.08343	2.5389	0	0	2.05991	2.89539	0	2.63351	1.83472	0	0
F2S4_160210_010_G01	74	#0094C2	L5 IT ALM Pld5	2	#27AAE1	Glutamatergic	2.34777	0	0	2.51023	2.15025	1.79759	0	0	0	0	2.73365	0.326883	2.88777	2.18821	1.19298	1.40032	0	0.888518	1.82397	1.78578	2.89217	0	2.07099	0	1.62879	0	0	1.67237	0	1.57388	1.22317	1.67237	1.29057	2.55525	0	0	2.18344	2.71149	0	2.719	0	0	0.193496
F2S4_160210_010_H01	74	#0094C2	L5 IT ALM Pld5	2	#27AAE1	Glutamatergic	2.3323	0	0	2.40023	1.1698	1.34147	0	0	0	0	2.30232	0.881751	2.73656	2.12132	1.71371	0.322785	0	0.190715	2.21829	1.83421	2.74911	0	2.14079	0	2.03328	0	0	0.775415	1.28319	1.40244	0.940474	1.65427	2.04854	2.37874	0	0	2.58704	2.97133	0	2.40779	0.423918	0.190715	0
F2S4_160210_011_A01	75	#00A79D	L5 IT ALM Cbln4 Fezf2	2	#27AAE1	Glutamatergic	2.67537	0	0	2.43223	0	1.77449	0	0	0	0	2.52549	1.63787	2.78983	1.87495	0	0	0	0.927133	2.27538	1.81062	3.01638	0	1.52003	0	0	0	0	0	0	1.57638	1.49686	1.09586	2.01318	2.4891	2.07185	0	2.08638	3.10287	0	2.71553	1.56296	0	0
F2S4_160210_011_B01	77	#00879D	L5 IT ALM Tnc	2	#27AAE1	Glutamatergic	2.32912	0	0	2.47653	1.23704	1.17015	0	0	0	0	2.50218	1.2115	2.78498	2.2747	0	0	0	1.10807	2.28481	1.78961	3.12972	0.869547	1.80664	0	2.26434	0	0	1.17015	0	2.0251	0.994272	2.30858	1.72614	2.64541	0.297857	0.39413	1.70556	2.5836	0	2.76228	0	0	0.173979
F2S4_160210_011_C01	74	#0094C2	L5 IT ALM Pld5	2	#27AAE1	Glutamatergic	2.07686	0	0	2.44895	1.87727	1.73839	0	0	0	0	2.08469	1.16356	2.86728	2.02666	0	0	0	0.188349	2.65635	2.01085	3.29007	0.188349	2.65059	0	1.60305	1.23775	0	1.25118	0	2.23008	1.533	1.9724	2.05664	2.51279	0	0.188349	2.50622	2.93446	0	2.46379	1.98722	0	0
F2S4_160210_011_D01	80	#008F1F	L5 IT ALM Cpa6 Gpr88	2	#27AAE1	Glutamatergic	1.87128	0	0	2.52283	0.816689	1.23337	0.73603	0	0	0	2.4488	0	2.74343	2.43395	1.82328	0.426027	0	0.816689	2.15102	1.90858	2.99127	0	1.92322	0	2.22454	1.12139	0	1.73958	0	1.44205	1.08327	1.72618	1.89342	2.6946	2.11552	0	1.91742	1.82689	0	2.89674	0	0	0
F2S4_160210_011_E01	74	#0094C2	L5 IT ALM Pld5	2	#27AAE1	Glutamatergic	2.13831	0	0	2.63101	0	1.99793	0	0	0	0	2.39179	0	2.60331	2.14521	0	0.423449	1.46346	1.30674	2.43776	2.05205	3.05113	1.78529	1.91914	0	0.966433	0	0	0	0.686001	1.70832	0	2.40984	1.96552	2.37296	1.71757	0.423449	2.31682	2.78633	0	2.57942	0	0	0
F2S4_160210_011_F01	75	#00A79D	L5 IT ALM Cbln4 Fezf2	2	#27AAE1	Glutamatergic	2.46772	0	0	2.65061	0	1.11429	0	0	0	0	2.45765	0.170385	2.87085	2.2452	0	1.13004	0	0.465632	2.00401	1.83416	3.11954	0.962233	1.79248	0	2.36112	0	0	1.17412	0	1.63141	1.38988	2.41247	2.00607	2.46701	1.75746	0	1.97846	2.01824	0	2.85802	0	0.170385	0
F2S4_160210_011_G01	75	#00A79D	L5 IT ALM Cbln4 Fezf2	2	#27AAE1	Glutamatergic	2.56918	0	0	2.5095	1.52767	0.685512	0	0	0	0	2.78557	1.75792	2.76633	2.23848	1.49552	0.170534	0	0.685512	2.39227	1.6415	3.00328	0	2.3266	0	1.02607	0	0	0.98483	0	1.63671	1.11472	2.09383	1.59631	2.60172	0	0	2.21748	2.99554	0	2.70905	0	0.465935	0
F2S4_160210_011_H01	75	#00A79D	L5 IT ALM Cbln4 Fezf2	2	#27AAE1	Glutamatergic	2.11396	0.198959	0	2.55151	0.198959	0	0	0	0	0	2.28763	1.25168	2.83345	2.14214	0	0	0	0.960728	2.26218	1.66034	2.8256	0.591677	2.31414	0	1.67124	0	0	0	0	1.23731	0.794481	1.92777	2.01885	2.72364	2.04692	0	2.60669	3.10622	0	2.82484	0	0	0.198959
F2S4_160210_012_A01	74	#0094C2	L5 IT ALM Pld5	2	#27AAE1	Glutamatergic	2.36647	0	0	2.37679	1.76566	1.53244	0	0	0	0	2.5874	1.86455	2.77107	2.2075	0	2.07842	0	0.674563	2.22592	1.91164	2.92643	1.57213	2.24475	0	1.63741	0	0	1.34169	0	1.92627	0.166088	2.34507	1.67747	2.28012	0	0	2.29678	3.08374	0	2.79926	1.88611	0	0
F2S4_160210_012_B01	74	#0094C2	L5 IT ALM Pld5	2	#27AAE1	Glutamatergic	2.14854	0	0	2.42123	1.21565	1.1072	0	0	0	0	2.49713	0.162515	2.62734	1.72212	0	1.53887	0	1.1648	2.0997	1.9496	2.90246	1.81587	1.95181	0	1.94739	0	0	1.64458	0	1.5094	0.280503	2.2086	1.86157	2.35343	0	0	2.34639	3.10764	0	2.87312	2.11205	0.162515	0
F2S4_160210_012_C01	76	#2F8C4D	L5 IT ALM Lypd1 Gpr88	2	#27AAE1	Glutamatergic	2.21932	0	0	2.37206	0.288657	1.60389	0	0	0	0	2.4835	0	2.75705	2.22301	1.57214	0	0	0.955327	2.08903	1.5776	2.93085	0.853385	1.82345	0	0.853385	0	0	0.719928	0	1.32822	1.75347	2.01454	1.78147	2.22055	2.02627	0	1.78147	3.06868	0	2.9816	1.57214	0.167882	0
F2S4_160210_012_D01	74	#0094C2	L5 IT ALM Pld5	2	#27AAE1	Glutamatergic	2.14318	0	0	2.57295	0	1.94805	0	0	0	0	2.49314	0	2.88243	2.30996	0	0	0	1.14389	2.36349	1.9807	2.95244	0	2.41192	0	1.8978	0	0	0	0	0	0.626549	2.21358	1.80791	2.47606	1.96141	0	2.2878	2.28469	0	2.36953	2.27308	0.164864	0.164864
F2S4_160210_012_E01	74	#0094C2	L5 IT ALM Pld5	2	#27AAE1	Glutamatergic	2.16299	0	0	2.63452	1.52114	0	0.234404	0	0	0	2.49052	0.385803	2.83025	1.79614	1.88157	2.04046	0	1.35154	2.59924	2.08355	3.1305	0	1.70832	0	1.01293	0	0	1.59813	1.502	1.80108	0.947975	1.86915	2.11087	2.52987	0	0.385803	2.42681	3.23529	0	2.67772	1.40361	0	0
F2S4_160210_012_F01	67	#00979D	L4 IT VISp Rspo1	2	#27AAE1	Glutamatergic	2.13689	0	0.316243	2.27772	0.186292	1.4602	0	0	0	0	2.76705	0	2.89438	2.04457	0	0.316243	0	1.38081	1.80758	1.96407	3.21231	1.96659	2.1453	0	0	0	0	0.723061	0	1.78908	0	1.63125	2.13177	2.35611	0	0	2.56828	2.77219	0	2.65361	2.05699	0.186292	0
F2S4_160210_012_G01	77	#00879D	L5 IT ALM Tnc	2	#27AAE1	Glutamatergic	2.03208	0	0	2.40521	0.566913	0	0	0	0	0	2.48282	0.957469	2.89305	2.04102	0	0	0	1.03582	2.19206	1.87993	2.92381	1.7793	2.12745	0	2.48981	0.834182	0	1.22235	0.661376	1.72784	1.82239	2.277	1.85889	2.4348	1.63476	0	1.74916	2.62376	0	2.68254	0	0	0
F2S4_160210_012_H01	74	#0094C2	L5 IT ALM Pld5	2	#27AAE1	Glutamatergic	2.26041	0	0	2.54826	1.89365	0.956028	0	0	0	0	2.77053	0.209042	2.91911	2.01806	0	0	0	0	2.20381	1.6015	2.94149	1.30461	2.12685	0	0	1.0838	0	1.01172	0.349564	1.95734	0.774217	1.83103	1.80659	2.59775	0	0	2.22988	3.00191	0	2.65603	0	0	0
F2S4_160210_013_A01	75	#00A79D	L5 IT ALM Cbln4 Fezf2	2	#27AAE1	Glutamatergic	2.18441	0	0	2.70077	0	1.70173	0	0	0	0	2.72845	0	2.79062	2.26591	2.07327	0.773189	0.174113	0.807874	2.21938	1.84538	2.87572	0.298059	1.68876	0	1.66626	0	0	0.807874	0	0	1.15582	2.04331	2.04524	2.16287	1.5624	0.394373	1.51926	2.94344	0	2.83572	0	0.174113	0
F2S4_160210_013_B01	77	#00879D	L5 IT ALM Tnc	2	#27AAE1	Glutamatergic	2.40239	0	0	2.52333	1.32524	1.78845	0	0	0	0	2.36241	0	2.73015	2.15395	1.35596	1.10996	0	1.28059	1.7085	1.87131	3.12593	1.65234	1.80282	0	2.01403	0	0	1.47609	0.915515	1.65234	1.43689	2.2368	2.06904	2.32267	1.52563	0.180867	1.88027	2.28594	0	2.49914	0.857273	0.180867	0.180867
F2S4_160210_013_C01	74	#0094C2	L5 IT ALM Pld5	2	#27AAE1	Glutamatergic	2.42357	0	0	2.55494	0.193384	0.781639	0	0	0	0	2.36673	0	2.76669	2.22572	0	1.83091	0	1.29027	2.42905	1.44599	3.04289	0	2.03622	0	0.193384	0	0	0.193384	0	0	0	2.32844	2.19728	2.23574	0	0	2.05808	2.83944	0	2.58319	0	0	0
F2S4_160210_013_D01	75	#00A79D	L5 IT ALM Cbln4 Fezf2	2	#27AAE1	Glutamatergic	2.35783	0	0	2.28365	0	1.67279	0	0	0	0	2.56907	0.801468	2.9537	2.26965	0.140125	1.64747	0	0.801468	2.46185	1.36334	2.94328	0.401939	1.03744	0	1.58339	0	0	1.75277	0	1.59193	0.801468	2.02725	1.63232	2.15195	2.0587	0	1.99669	2.66369	0	2.80016	0	0.245898	0
F2S4_160210_013_E01	75	#00A79D	L5 IT ALM Cbln4 Fezf2	2	#27AAE1	Glutamatergic	2.38501	0	0	2.59683	0	0	0	0	0	0	2.46167	0.9809	2.93836	2.00424	1.88641	0	0	1.11386	2.06384	1.9264	3.04305	1.39786	2.14024	0	1.4791	0	0	1.65861	0.788298	2.1105	2.12563	2.10858	1.75579	2.5156	1.98924	0.196263	1.67986	2.66897	0	2.78126	0	0	0
F2S4_160210_013_G01	74	#0094C2	L5 IT ALM Pld5	2	#27AAE1	Glutamatergic	1.88208	0	0	2.55915	2.10743	1.484	0	0	0	0	2.35344	0	2.7709	2.08077	1.95398	1.15274	0	0	2.44006	0.607406	2.99365	0	1.91012	0	2.46193	0	0	1.19699	0	1.53839	2.08804	2.14537	2.16843	2.54048	1.53839	0	2.06396	3.10419	0	2.67033	1.168	0.178476	0
F2S4_160210_013_H01	76	#2F8C4D	L5 IT ALM Lypd1 Gpr88	2	#27AAE1	Glutamatergic	2.25695	0	0	2.58887	0.986916	1.76213	0	0	0	0	2.53398	1.65839	2.92512	2.01233	0	1.6728	0	1.0886	2.15941	1.94464	3.01821	0.551422	1.52847	0	1.92659	0	0	0.963376	0.707199	0	1.18568	2.03342	1.6775	2.3624	0.853909	0	2.03547	2.67347	0	2.83923	0	0	0
F2S4_160210_014_A01	74	#0094C2	L5 IT ALM Pld5	2	#27AAE1	Glutamatergic	2.39359	0	0	2.44607	2.03965	0	0	0	0	0	2.29607	0.531367	2.47143	1.94433	0	1.44701	0	0.662634	2.31413	2.05827	2.91745	0	1.39779	0	1.33026	0	0	0	0	0	0.531367	1.77655	1.36534	2.3039	0	0	2.3551	2.5449	0	2.55007	0	0.342337	0
F2S4_160210_014_B01	74	#0094C2	L5 IT ALM Pld5	2	#27AAE1	Glutamatergic	1.90169	0	0	2.35216	0.185271	2.06615	1.33745	0	0	0	2.73492	1.42387	2.95457	2.16032	2.32241	0	0	0	2.32241	1.8591	3.06198	0.495291	2.25599	0	0	0	0	1.49591	0	0	0	1.8083	2.24166	2.40161	0	0	2.19706	2.98503	0	2.32896	2.27234	0	0.185271
F2S4_160210_014_C01	75	#00A79D	L5 IT ALM Cbln4 Fezf2	2	#27AAE1	Glutamatergic	2.46817	0.299468	0	2.62933	1.27579	1.41196	0	0	0	0	2.35767	0.396064	2.81773	2.25216	0	0	0	1.20119	2.38516	1.54719	2.97368	0	1.89178	0	1.92119	0	0	1.20119	0	1.21454	1.55326	2.26757	2.17298	2.52386	1.71293	0	2.14611	3.1487	0	2.70615	0	0.17505	0
F2S4_160210_014_D01	75	#00A79D	L5 IT ALM Cbln4 Fezf2	2	#27AAE1	Glutamatergic	2.46406	0	0	2.59009	1.54379	1.3319	0	0	0	0	2.63178	0	2.70702	2.08826	0	0.823661	0	0.728845	2.22826	1.6777	3.15248	0.157035	2.31146	0	2.39443	0.272123	0	1.91393	0.438134	0.157035	1.94293	2.05623	2.10044	2.60065	1.78303	0	2.20293	2.49053	0	2.61097	0	0.157035	0.157035
F2S4_160210_014_E01	74	#0094C2	L5 IT ALM Pld5	2	#27AAE1	Glutamatergic	2.34488	0	0	2.68021	1.96467	0.300289	0	0	0	0	2.81938	1.55486	2.7293	2.00713	1.18894	0	0	0.976396	2.50974	0.998665	3.01135	0	1.04004	0	2.13047	0.776915	0	0.811658	0	1.95036	1.86482	2.24894	1.86482	2.42095	1.36031	0.476133	1.21609	2.75018	0	2.88501	0	0.175597	0
F2S4_160210_014_F01	74	#0094C2	L5 IT ALM Pld5	2	#27AAE1	Glutamatergic	2.43588	0	0	2.59343	2.08377	1.8643	0	0	0	0	2.57326	2.03457	2.78675	2.41146	0	0	0	0.860595	2.40984	1.46095	3.01063	0	2.15511	0	1.41526	0	0	0.170584	0	1.99627	1.39047	1.94487	2.06439	2.6302	0	0.170584	2.44722	2.9238	0	2.65586	1.68258	0.170584	0
F2S4_160210_014_G01	75	#00A79D	L5 IT ALM Cbln4 Fezf2	2	#27AAE1	Glutamatergic	2.22875	0	0	2.55591	0.169742	1.81347	2.076	0	0	0	2.52417	0	2.92861	2.04342	1.26046	1.23704	0	0.796612	2.08803	1.07916	2.87914	1.99997	1.88128	0	2.05455	0	0	1.41276	0	1.79389	0.638252	2.08973	1.93754	2.70946	1.68863	0	1.85309	2.85256	0	2.684	0	0.291472	0
F2S4_160210_014_H01	74	#0094C2	L5 IT ALM Pld5	2	#27AAE1	Glutamatergic	2.63808	0	0	2.61677	0	1.64455	2.01317	0	0	0	2.6341	1.80572	2.82347	1.94309	0	0	0	1.09332	2.27715	1.77432	2.99393	0	1.83814	0	0	0.299084	0	0	1.14251	1.92556	1.03785	2.51921	1.74436	2.22785	0	0	2.14535	3.22219	0	2.747	1.54644	0	0
F2S4_160210_015_A01	75	#00A79D	L5 IT ALM Cbln4 Fezf2	2	#27AAE1	Glutamatergic	2.19202	0	0	2.50229	1.16633	0.645097	0	0	0	0	2.6038	0	2.87115	2.00772	1.71809	1.43901	0	0	2.38052	1.78385	2.70764	0	1.84094	0	0.26815	0.979627	0	0.893949	0.787108	1.91005	0.551757	2.25823	1.98528	2.4118	1.19092	0	1.94087	2.9561	0	2.64769	0	0	0
F2S4_160210_015_B01	74	#0094C2	L5 IT ALM Pld5	2	#27AAE1	Glutamatergic	2.41684	0	0	2.47319	1.08626	0.790139	0	0	0	0	2.6881	1.6441	2.52193	1.82815	0	0	0	0.647899	2.22778	0.942101	2.78835	0	2.05627	0	1.54965	1.23968	0	0	0	1.73561	0.43499	2.22333	1.9271	2.69646	0	0	2.08794	2.98406	0	2.89285	0	0	0
F2S4_160210_015_C01	75	#00A79D	L5 IT ALM Cbln4 Fezf2	2	#27AAE1	Glutamatergic	2.27232	0	0	2.45591	1.86269	1.84521	0	0	0	0	2.76539	1.68529	2.75945	2.19393	0.23526	1.01478	0	0.725391	2.27065	2.00093	2.92835	1.59222	1.9978	0	1.60013	0	0	0	1.30987	1.55034	0.8294	1.73401	1.72821	2.63657	1.69799	1.49409	2.16715	2.69072	0	2.9701	0	0	0
F2S4_160210_015_E01	75	#00A79D	L5 IT ALM Cbln4 Fezf2	2	#27AAE1	Glutamatergic	2.17521	0	0	2.36688	0.949849	0.619487	0	0	0	0	2.66845	1.31751	2.75261	2.18877	0	2.00962	0	0	2.08074	1.57268	2.93964	1.26483	2.48051	0	1.44548	1.20488	0	1.40687	0.527994	1.81336	1.80267	2.21046	2.07788	2.52167	1.8861	0	2.38282	2.95781	0	2.88369	0	0	0
F2S4_160210_015_F01	74	#0094C2	L5 IT ALM Pld5	2	#27AAE1	Glutamatergic	2.10199	0	0	2.37858	1.29604	1.53896	0	0	0	0	2.56647	0	2.85688	1.90862	0	1.31721	0	1.71085	2.46752	1.97707	2.8727	1.2255	2.26661	0	0.773774	0.473623	0	0	0	2.23781	1.4263	2.03618	2.12832	2.56178	0	0	2.01598	3.20667	0	2.68583	1.71912	0	0
F2S4_160210_015_G01	74	#0094C2	L5 IT ALM Pld5	2	#27AAE1	Glutamatergic	1.85522	0	0	2.40955	1.76519	1.06936	0	0	0	0	2.53821	1.29624	2.56227	2.01263	0	0	0	1.18495	2.35137	1.91583	2.82371	2.0557	2.2698	0	1.9063	0.660604	0	1.38475	0.445389	1.96482	0.566193	1.4445	1.67673	2.35137	0	0	2.25709	2.90094	0	2.66842	2.20705	0	0
F2S4_160210_015_H01	74	#0094C2	L5 IT ALM Pld5	2	#27AAE1	Glutamatergic	2.50933	0	0	2.50157	1.80582	1.37821	0	0	0	0	2.74386	1.51696	2.77415	1.95476	0	0	0	1.57735	2.25337	1.7335	2.98038	1.51696	2.31941	0	2.00669	0	0	1.56785	0	1.4833	1.69225	2.08046	1.8678	2.48445	0	0	2.20744	2.7991	0	2.56975	1.88664	0	0
F2S4_160211_009_A01	81	#53879D	L5 IT ALM Gkn1 Pcdh19	2	#27AAE1	Glutamatergic	2.38103	0	0.647909	2.5678	1.3359	1.07593	0.197068	0	0	0	2.45609	1.09637	2.8604	1.90441	0.197068	0.927626	0	1.09637	2.17696	1.66618	3.05438	1.42879	1.20222	0	1.7447	1.09637	0	0.197068	0	1.47292	0	2.27062	2.03033	2.4178	1.88859	0	1.1159	0	0	2.83745	0	0.332127	0
F2S4_160211_009_B01	77	#00879D	L5 IT ALM Tnc	2	#27AAE1	Glutamatergic	2.03806	0	1.85746	2.46088	1.55063	0.470512	0	0	0	0	2.59967	1.73582	2.67461	2.171	0	0	0	0.793266	2.23971	1.76107	2.99624	1.66236	1.4427	0	1.58137	0.362318	0	0.836581	0	1.80755	1.46266	2.22141	1.87289	2.64232	2.08238	0	1.35221	2.6232	0	2.74518	0	0.362318	0
F2S4_160211_009_C01	77	#00879D	L5 IT ALM Tnc	2	#27AAE1	Glutamatergic	2.27184	0	1.05435	2.40068	1.41809	1.40724	0	0	0	1.28065	2.53729	1.94221	2.83564	2.03165	0	0.216383	0	1.33579	2.15949	2.11878	3.01897	1.62	1.40724	0	1.23415	0.68797	0	1.07842	0	1.89842	1.86145	2.20553	1.72153	2.76414	1.20014	0.216383	2.0643	2.18403	1.59933	2.85408	0	0.216383	0
F2S4_160211_009_D01	77	#00879D	L5 IT ALM Tnc	2	#27AAE1	Glutamatergic	2.40666	0	1.84105	2.57025	1.68698	1.14976	0	0	0	0	2.55963	1.37627	2.79884	2.22372	0	0	0	1.1705	2.09304	1.80028	3.03458	1.67447	1.85383	0	1.93059	0	0	0.934219	0.487311	1.20922	1.37627	2.15602	2.04714	2.40666	1.2615	0.487311	1.655	2.46591	0	2.58841	0	0.227991	0.487311
F2S4_160211_009_E01	75	#00A79D	L5 IT ALM Cbln4 Fezf2	2	#27AAE1	Glutamatergic	2.13989	0	0	2.54414	2.25115	1.40961	0	0	0	0	2.53594	1.78847	2.55096	2.05432	1.06362	1.45024	0	0.780817	2.12375	1.50141	2.75254	1.55334	1.82269	0	0.84784	0.780817	0	0	0	1.81606	1.73954	2.0386	1.7849	2.55403	1.13329	1.36479	1.63151	2.79628	0	2.94965	0	0.74298	0
F2S4_160211_009_F01	77	#00879D	L5 IT ALM Tnc	2	#27AAE1	Glutamatergic	2.27143	0	0	2.45126	1.87965	1.14163	0	0	0	0	2.46971	0	2.95496	2.10455	0	1.6037	0	0.962884	2.28874	1.54273	3.00162	1.41709	1.86258	0	1.93609	0.199851	0	1.49674	1.43609	1.74764	1.35451	2.00399	2.01882	2.5475	1.95054	0.336199	2.05606	2.76042	0	2.49803	0	0.336199	0
F2S4_160211_009_G01	75	#00A79D	L5 IT ALM Cbln4 Fezf2	2	#27AAE1	Glutamatergic	2.37527	0	0	2.48309	1.86749	1.67887	0	0	0	0	2.43304	0.627949	2.68247	2.33418	0	1.28276	0	0.910653	2.38815	1.73424	2.91186	0	1.67887	0	1.9783	0	0	0.910653	0.469442	1.48017	1.23625	2.28148	1.85586	2.62159	1.57979	0	1.99287	2.96571	0	2.77116	0	0.743822	0
F2S4_160211_009_H01	75	#00A79D	L5 IT ALM Cbln4 Fezf2	2	#27AAE1	Glutamatergic	2.29313	0	0	2.45433	1.82627	1.66411	0	0	0	0	2.42784	1.58045	2.77176	1.77538	1.09532	1.37855	0	0.888618	1.95395	1.86389	2.98004	1.6704	1.90218	0	1.98834	0.805518	0	1.19929	0	1.50507	1.29811	2.03395	1.86787	2.59081	1.74489	0.370617	2.13918	2.73833	0	2.94958	0	0.370617	0
F2S4_160211_010_A01	78	#669D6A	L5 IT ALM Tmem163 Dmrtb1	2	#27AAE1	Glutamatergic	2.21516	0	0	2.4363	1.535	1.66907	0	0	0	1.00581	2.53018	1.86197	2.76762	2.09225	0.218136	0.557498	0	1.03291	2.3763	1.58197	3.01061	1.55912	1.80372	0	1.54319	0.218136	0	0.629654	0	1.9893	1.29933	2.19029	1.91677	2.72654	1.78553	0	2.08064	2.75882	0	2.87357	1.70962	0.629654	0
F2S4_160211_010_B01	80	#008F1F	L5 IT ALM Cpa6 Gpr88	2	#27AAE1	Glutamatergic	2.41596	0	0	2.47094	1.48555	1.37819	1.47755	0	0	0	2.52987	1.77128	2.62062	1.99183	0	1.27564	0	0.945253	2.05388	1.70488	2.81606	1.5516	1.81795	0	1.90758	1.27564	0	1.04331	0	1.22092	1.53068	2.23509	1.83953	2.4075	2.04084	0.50961	2.07479	2.60525	0	3.21382	0	0.427287	0.325622
F2S4_160211_010_C01	76	#2F8C4D	L5 IT ALM Lypd1 Gpr88	2	#27AAE1	Glutamatergic	2.54354	0	0	2.52504	1.56946	1.89251	0.816572	0	0	0	2.34051	1.27998	2.84995	2.21531	0	0	0	1.2297	2.21531	1.81213	3.03121	0.229009	1.74707	0	1.98598	0.650489	0	0.969997	0	0	1.19262	1.90395	1.97012	2.5978	1.78824	0	2.10745	2.6568	0	2.6826	0	0	0
F2S4_160211_010_D01	77	#00879D	L5 IT ALM Tnc	2	#27AAE1	Glutamatergic	2.42541	0	1.46637	2.51245	1.27848	1.44688	0	0	0	0.870653	2.62443	1.63749	2.86341	2.15331	0.215486	0	0	1.29293	2.05716	1.95875	3.09102	0.466464	1.72457	0	2.04726	0	0	0.870653	0	1.72457	1.05226	2.0596	2.04223	2.43371	1.97678	0	1.96485	2.62443	0	2.75209	0	0	0.215486
F2S4_160211_010_E01	80	#008F1F	L5 IT ALM Cpa6 Gpr88	2	#27AAE1	Glutamatergic	2.32527	0.551333	0	2.57655	1.82953	1.07467	0	0	0	0	2.44106	1.84568	2.73007	2.05781	0.465276	0	0	1.17825	1.50118	0.869091	3.03763	1.33188	1.24635	0	0	0.938376	0	1.1963	0.869091	1.1963	1.33188	2.17628	1.99512	2.61596	2.22359	0.465276	1.68433	0	0	2.88504	1.58099	0.357844	0.465276
F2S4_160211_010_F01	77	#00879D	L5 IT ALM Tnc	2	#27AAE1	Glutamatergic	1.97421	0	0	2.50439	1.63368	0.979344	0.219212	0	0	0	2.52869	1.95566	2.92805	2.3245	0	0	0	1.39158	2.29081	1.86074	3.05143	1.46587	1.49419	0	1.61333	0	0	0.472718	0	1.25698	0.914996	2.03087	1.89836	2.53953	2.29226	0.364205	1.56951	2.27445	0	2.6984	1.20686	0.219212	0
F2S4_160211_010_G01	77	#00879D	L5 IT ALM Tnc	2	#27AAE1	Glutamatergic	2.58344	0	0	2.64366	1.72931	1.61484	0	0	0	0	2.58427	1.91829	2.90692	2.28271	1.02121	0	0	1.05043	2.10277	1.55725	3.13036	0.66783	1.5745	0	1.72931	0	0	0	0	1.72931	0	2.04096	1.9921	2.53716	1.7848	0.50412	1.87397	2.55961	0	2.6634	0	0.39122	0.238249
F2S4_160211_010_H01	77	#00879D	L5 IT ALM Tnc	2	#27AAE1	Glutamatergic	2.30782	0	1.9975	2.54034	1.49534	0.743727	1.73239	0	0	0	2.63605	1.66678	2.82969	1.90985	0	0.743727	0	1.11774	2.35531	1.72003	3.07015	0	1.65964	0	2.20411	0.67994	0	1.5722	0	1.38865	0	2.14238	1.84447	2.44065	1.60607	0.605145	2.02006	2.11802	0	2.659	0	0.244804	0
F2S4_160211_011_A01	77	#00879D	L5 IT ALM Tnc	2	#27AAE1	Glutamatergic	2.23924	0	1.55982	2.29657	2.107	1.94774	1.00465	0	0	0.786972	2.5267	1.62894	2.57599	1.95875	0.64497	1.18272	0	0.744596	2.21882	1.51689	2.82339	1.66247	1.95052	0	1.80743	0	0	0.786972	0.195688	1.85482	1.57979	2.00998	1.59261	2.63195	1.90683	0	1.80743	2.33365	0	3.13798	0	0	0
F2S4_160211_011_B01	77	#00879D	L5 IT ALM Tnc	2	#27AAE1	Glutamatergic	2.12464	0	1.61486	2.39446	1.95488	1.6024	0.522477	0	0	1.22347	2.45882	1.69331	2.55683	2.01262	1.35324	0.834142	0	0.705687	2.02949	1.9714	2.81329	0	1.93477	0	2.00015	0.592489	0	0	1.12168	1.82117	1.23834	1.72779	1.85425	2.46407	1.62698	0	1.66689	2.42972	0	3.1703	0	0	0
F2S4_160211_011_C01	76	#2F8C4D	L5 IT ALM Lypd1 Gpr88	2	#27AAE1	Glutamatergic	2.11707	0	0.983242	2.4092	1.71178	1.59307	0	0	0	0	2.53967	1.53472	2.60545	2.14858	1.05952	1.51064	0	0.890646	2.0365	2.02149	2.80382	0	2.11296	0	0.539488	0	0	1.27551	0	1.62593	1.64451	1.76545	1.78782	2.65611	1.94969	0	2.26166	2.86669	0	3.1066	0	0	0
F2S4_160211_011_D01	80	#008F1F	L5 IT ALM Cpa6 Gpr88	2	#27AAE1	Glutamatergic	2.39526	0	0	2.59713	1.80342	1.68403	0	0	0	0	2.58825	0	2.77392	1.64288	0	1.41072	0	0.592326	1.97051	1.65002	2.94495	1.19192	1.86365	0	1.68403	0.988292	0	0	0	1.52831	1.24896	1.9871	2.05061	2.57668	2.24111	0	2.0124	0	0	2.7214	0	0	0
F2S4_160211_011_E01	77	#00879D	L5 IT ALM Tnc	2	#27AAE1	Glutamatergic	2.39844	0	0	2.42588	1.87187	1.75316	0	0	0	0	2.65736	1.32289	2.7833	2.34943	0	0.79194	0	1.25683	2.29254	1.48682	2.96705	1.38021	1.50733	0	2.15219	0	0	0.885215	0	1.58926	0.961957	2.21935	1.92093	2.67542	1.157	0	2.09657	2.65807	0	2.68016	1.76439	0	0
F2S4_160211_011_F01	77	#00879D	L5 IT ALM Tnc	2	#27AAE1	Glutamatergic	2.274	0	0	2.50214	1.64156	1.61231	0	0	0	0	2.57962	1.06827	2.7936	2.14873	0	1.52918	0	1.01179	2.0069	1.72497	3.09153	1.29116	1.04095	0	1.87209	0	0	0.826585	1.11824	1.01179	1.74213	2.10478	2.0874	2.77632	1.53824	0	2.04484	2.26568	0	2.80052	0	0	0
F2S4_160211_011_G01	77	#00879D	L5 IT ALM Tnc	2	#27AAE1	Glutamatergic	2.49345	0	0.599705	2.49449	1.30876	1.79797	0	0	0	0	2.32115	1.79279	2.84428	2.016	1.05783	1.25829	0	1.13539	2.08235	1.97002	3.11752	1.39492	2.10578	0	1.86906	0.241694	0	1.29258	0.599705	1.79797	1.64529	2.26169	1.97002	2.32115	2.04025	0	1.76034	2.57808	0	2.79222	1.65968	0.241694	0
F2S4_160211_011_H01	74	#0094C2	L5 IT ALM Pld5	2	#27AAE1	Glutamatergic	2.02773	0	0	2.38982	1.73075	1.5526	0	0	0	0	2.58705	1.79828	2.79255	1.88749	1.14057	1.9469	0	1.1162	2.1501	1.82359	2.88582	1.86125	2.31893	0	2.31577	0	0	1.32969	0.244087	1.52416	0.742363	2.07154	1.98919	2.51332	0	0	1.86573	2.98921	0	2.69923	1.64337	0	0
F2S4_160211_012_A01	77	#00879D	L5 IT ALM Tnc	2	#27AAE1	Glutamatergic	2.23756	0	1.28069	2.3106	1.72157	1.20018	0	0	0	0.94204	2.38134	1.46863	2.5541	1.87292	0.468002	1.41813	0	0.833337	1.94544	1.62004	2.85018	1.46863	1.93903	0	2.08327	0.2164	0	0.626282	0	1.68259	1.55483	2.08095	1.46863	2.51392	2.01032	1.18212	2.15758	2.61262	0	3.13435	0	0	0
F2S4_160211_012_B01	80	#008F1F	L5 IT ALM Cpa6 Gpr88	2	#27AAE1	Glutamatergic	2.53424	0	0	2.62609	1.43444	1.33884	0	0	0	0	2.64565	1.84617	2.79159	2.09071	0.755959	1.58669	0	0.957082	1.7837	1.7435	2.82991	1.17907	1.5303	0	1.0443	0.223129	0	0.639281	0	0.701527	0.887385	2.19163	1.90805	2.57722	1.7539	0	1.9152	1.28178	0	2.86592	0	0	0
F2S4_160211_012_C01	78	#669D6A	L5 IT ALM Tmem163 Dmrtb1	2	#27AAE1	Glutamatergic	1.73548	0	1.49422	2.46718	1.34386	1.62781	0	0	0	0	2.46822	1.56613	2.69689	2.16136	0	0	0	1.00568	2.46509	1.76789	3.03957	1.47421	2.04642	0	2.1171	0.381089	0	1.13493	0.381089	1.857	1.60569	2.15286	1.91264	2.62143	1.5226	0	1.35746	2.71608	0	2.84417	1.73548	0	0
F2S4_160211_012_D01	74	#0094C2	L5 IT ALM Pld5	2	#27AAE1	Glutamatergic	2.47146	0	0	2.39847	1.60258	1.34293	1.55075	0	0	0	2.50839	1.5124	2.67101	2.09395	0	1.44767	0	0.96662	2.1838	1.532	2.95814	1.43588	1.89401	0	1.65614	0.889769	0	1.80671	0	2.00053	1.57744	1.88983	1.76953	2.44536	0	0	2.19435	3.13215	0	2.80262	1.79116	0	0
F2S4_160211_012_E01	77	#00879D	L5 IT ALM Tnc	2	#27AAE1	Glutamatergic	2.11076	0	1.17558	2.37651	1.10635	1.94731	0	0	0	0	2.52039	1.73228	2.7652	1.92128	0.239529	1.25348	0	1.02395	1.96498	1.62543	2.88858	0	1.81308	0	2.13484	0	0	0.958806	0.393019	1.92128	1.51381	2.17509	1.97862	2.54839	1.8936	0	1.87695	2.67053	0	2.84334	0	0	0
F2S4_160211_012_F01	75	#00A79D	L5 IT ALM Cbln4 Fezf2	2	#27AAE1	Glutamatergic	2.39404	0	0	2.54414	0.408543	1.24052	1.71398	0	0	0	2.44316	1.46407	2.90765	2.0302	0	0	0	0.981811	2.15807	1.13015	3.02108	0.524095	1.81314	0	1.97995	0.524095	0	0	0	1.38787	1.73943	2.39812	2.08927	2.65772	1.55799	0	2.26785	2.90933	0	2.76375	1.13015	0	0
F2S4_160211_012_G01	78	#669D6A	L5 IT ALM Tmem163 Dmrtb1	2	#27AAE1	Glutamatergic	2.15719	0	1.17306	2.37112	1.64492	0.59388	0.238383	0	0	0	2.48568	1.82013	2.80631	2.01753	0.786709	1.17306	0	0.990166	2.31185	1.63767	2.90526	1.15119	1.63767	0	1.91476	0.731432	0	0.238383	0	1.75826	1.44808	2.09551	1.86571	2.60948	0.786709	0	1.93735	2.7032	0	2.81757	1.48078	0	0
F2S4_160211_012_H01	77	#00879D	L5 IT ALM Tnc	2	#27AAE1	Glutamatergic	1.92568	0	1.56305	2.35843	1.72464	1.67979	0	0	0	0	2.60207	0.985608	2.74923	1.90273	0.271239	0	0	1.11872	2.22187	2.00325	2.90957	1.37204	1.76529	0	1.79648	0.436927	0	1.22046	0.727299	1.71748	1.7102	2.14276	1.81991	2.50777	1.92118	0	1.69526	2.68498	0	2.91003	0	0	0
F2S4_160211_013_A01	77	#00879D	L5 IT ALM Tnc	2	#27AAE1	Glutamatergic	2.06182	0	1.09447	2.27344	1.21058	2.02281	0	0	0	0.246004	2.58893	0	2.435	1.9126	1.4538	0.246004	0	0.607237	2.16596	1.60878	2.77533	1.46529	1.85652	0	1.92457	0	0	0	0	1.18971	1.60055	2.05605	1.69024	2.53062	1.4174	0	1.59217	2.27344	0	3.12183	0	0	0
F2S4_160211_013_B01	78	#669D6A	L5 IT ALM Tmem163 Dmrtb1	2	#27AAE1	Glutamatergic	2.06212	0	1.96538	2.43935	1.988	1.63312	0	0	0.965137	0	2.52728	1.7679	2.74925	2.20137	0.260754	0.829949	0	0.708787	2.34381	1.84584	3.02261	1.65739	1.82496	0	1.7679	0	0	1.17576	0	1.80862	0.708787	2.14633	1.83028	2.57545	1.48605	0	1.95757	2.71482	0	2.83452	0.422544	0	0
F2S4_160211_013_C01	76	#2F8C4D	L5 IT ALM Lypd1 Gpr88	2	#27AAE1	Glutamatergic	2.34702	0	0	2.44319	1.78909	1.0734	0	0	0	0	2.60921	1.88073	2.9024	2.09611	0	0	0	1.38898	2.27627	1.72754	3.01815	1.81986	2.03547	0	1.72013	0.915269	0	0	0	0	1.16291	2.07682	1.85411	2.68108	1.88073	0	1.91066	2.81027	0	2.70494	0	0	0
F2S4_160211_013_D01	81	#53879D	L5 IT ALM Gkn1 Pcdh19	2	#27AAE1	Glutamatergic	2.37866	0	0	2.56089	1.58909	1.45204	0.939752	0	0	0	2.53059	1.58118	2.81217	1.85152	0.939752	0	0	1.06094	1.96405	1.74533	3.00656	1.13378	1.6742	0	1.35628	0	0	1.43001	0	1.3947	1.44116	2.13412	1.6266	2.58369	1.2991	0	1.60448	2.34011	0	2.96935	0	0	0
F2S4_160211_013_E01	77	#00879D	L5 IT ALM Tnc	2	#27AAE1	Glutamatergic	2.29379	0	0	2.43255	1.24916	0.991888	0	0	0	0	2.5124	1.88541	2.86905	2.05626	1.59973	1.76565	0	1.20372	2.1836	1.61856	3.07848	1.67869	2.16568	0	1.56986	0	0	1.12519	0	1.72434	1.45219	1.99881	2.03206	2.46391	1.93259	0	2.38	2.72202	0	2.76221	1.45219	0	0
F2S4_160211_013_F01	77	#00879D	L5 IT ALM Tnc	2	#27AAE1	Glutamatergic	2.1881	0	0	2.58483	1.8142	1.31567	0	0	0	0	2.54326	1.27815	2.64605	2.06007	0	0	0	1.14109	2.22726	1.97052	3.01848	0.433256	1.53631	0	1.70451	0.433256	0	1.42614	0	2.19764	0.787841	2.12601	1.91995	2.74811	1.82545	0	1.71179	2.47421	0	2.65106	0	0	0
F2S4_160211_013_G01	81	#53879D	L5 IT ALM Gkn1 Pcdh19	2	#27AAE1	Glutamatergic	2.39564	0	0	2.59053	1.67336	0.918279	1.09103	0	0	0	2.67624	1.96215	2.76201	2.2471	0.535072	0.918279	0	0.767637	1.7485	1.83367	3.04718	1.76087	1.47913	0	0.627126	0.418107	0	1.11864	0	1.67336	1.56365	2.25498	1.77289	2.57491	1.37408	0	1.31018	0	0	2.99032	0	0	0
F2S4_160211_013_H01	77	#00879D	L5 IT ALM Tnc	2	#27AAE1	Glutamatergic	2.3279	0	1.41027	2.45149	1.50936	1.58069	0	0	0	0	2.59916	1.95816	2.83354	2.12333	0	0	0	1.17632	2.14692	1.5203	3.0883	1.06863	1.64195	0	1.59909	0	0	0.965669	0	1.60801	1.17632	2.04694	1.39613	2.72697	1.81472	0	1.70981	2.38162	0	2.80535	0	0	0
F2S4_160211_014_A01	77	#00879D	L5 IT ALM Tnc	2	#27AAE1	Glutamatergic	1.84482	0	2.04785	2.26626	1.43869	1.27043	0	0	0	0	2.37425	1.83474	2.39856	1.83474	1.43869	1.37015	0	0	1.89638	1.69818	2.75791	0.255705	1.45119	0	2.07505	0	0	1.25134	0	1.61373	0.764234	2.25285	1.84482	2.568	1.99484	0	2.09228	2.14771	0	3.11096	0	0	0
F2S4_160211_014_B01	77	#00879D	L5 IT ALM Tnc	2	#27AAE1	Glutamatergic	2.30065	0	1.85476	2.57153	1.18805	1.06536	0	0	0	0	2.54792	1.61511	2.74782	2.27866	1.37596	1.31661	0	1.06536	2.15736	1.6885	3.03469	0.893754	1.98506	0	2.30882	0.401012	0	1.37596	0.245235	1.85476	1.0046	2.12647	2.11901	2.54417	1.90678	0	1.98163	2.06576	0	2.64083	1.51684	0	0
F2S4_160211_014_C01	81	#53879D	L5 IT ALM Gkn1 Pcdh19	2	#27AAE1	Glutamatergic	2.56207	0	0	2.49	0.767216	1.63388	1.11817	0	0	0	2.67942	1.65768	2.68671	2.05142	0	0.917832	0	1.23475	2.12048	1.95391	3.0329	1.70863	1.59995	0	1.78409	0	0	1.58194	0.417793	1.67286	1.14412	1.97301	1.84836	2.46546	1.60869	0	1.14412	2.12839	0	2.84076	0	0	0
F2S4_160211_014_D01	77	#00879D	L5 IT ALM Tnc	2	#27AAE1	Glutamatergic	2.17207	0	0	2.44632	1.65756	0.887048	0	0	0	0	2.64724	1.6066	2.81415	2.17936	0	0.638982	0	0.427725	2.05135	1.5056	3.04261	1.35807	1.78212	0	1.38889	0.780491	0	1.2498	0	1.48224	1.5056	2.25846	2.07954	2.71264	1.57869	0	2.0765	2.74198	0	2.64146	0	0	0
F2S4_160211_014_E01	77	#00879D	L5 IT ALM Tnc	2	#27AAE1	Glutamatergic	2.12671	0	1.81037	2.34252	1.86138	1.58939	0	0	0	1.16704	2.60254	1.77073	2.67033	2.2328	0.256555	1.14255	0	0.701276	2.61545	2.014	3.00677	0.625446	1.73361	0	2.27748	0.701276	0	1.14255	0.916344	1.88021	1.23316	2.13704	1.8709	2.66733	1.5803	0	0.765813	2.33933	0	2.85156	0	0	0
F2S4_160211_014_F01	82	#53A39D	L6 IT ALM Tgfb1	2	#27AAE1	Glutamatergic	2.31066	0	0.587259	2.63821	1.3959	1.3789	0	0	0	0	2.67567	2.00565	2.83509	1.58272	0	0	0	0.936644	1.70481	1.71292	2.87394	1.51223	2.15926	0	1.70481	0	0	1.82554	1.12773	0	0.982177	2.18979	1.7287	2.53651	1.30334	1.2822	0	0	0	2.86156	0	0	0
F2S4_160211_014_G01	76	#2F8C4D	L5 IT ALM Lypd1 Gpr88	2	#27AAE1	Glutamatergic	2.11892	0	0	2.61319	1.49858	0	0	0	0	0	2.41126	1.6237	2.69331	2.1326	1.16676	1.27625	0	1.32213	1.86697	1.65514	3.02216	0	1.85437	0	0.974013	0	0	1.73777	0	1.99043	1.68447	1.74605	2.0554	2.68677	1.65514	0	2.22344	2.79812	0	2.74147	0	0	0
F2S4_160211_014_H01	83	#174F61	L6 IT ALM Oprk1	2	#27AAE1	Glutamatergic	2.15807	0	0	2.61016	0.260376	1.5793	0	0	0	0	2.61191	1.96455	2.78561	1.91543	1.29862	0	0	1.15046	2.01561	1.46125	3.02448	1.46125	1.34934	0	2.02916	0	0	1.19819	1.26119	0.772884	1.34934	1.94476	1.7084	2.5708	0	0.772884	0	0.631962	0	2.88167	0	0	0
F2S4_160216_001_A01	77	#00879D	L5 IT ALM Tnc	2	#27AAE1	Glutamatergic	2.18407	0	0	2.48017	0	0.826866	0	0	0	0	2.52261	0.62983	2.75694	2.06773	0	0	0	0.705877	2.36537	1.69864	2.88401	0	1.09428	0	1.88124	0	0	1.39208	0	2.12978	2.03954	2.07969	1.85235	2.67754	1.64591	0	2.35297	2.79322	0	2.82192	0	0	0
F2S4_160216_001_B01	77	#00879D	L5 IT ALM Tnc	2	#27AAE1	Glutamatergic	2.52388	0	1.43309	2.45558	1.52387	0.278815	0	0	0	0	2.55328	1.73333	2.70651	2.17997	1.03754	0.66286	0	1.10392	2.27267	1.40325	2.9257	0.959157	1.88943	0	2.06196	0	0	0	0	1.91394	1.59892	1.98824	2.00013	2.59496	0	0	2.24465	0	0	2.87246	0	0	0
F2S4_160216_001_C01	73	#33A9CE	L5 IT ALM Npw	2	#27AAE1	Glutamatergic	1.63043	0	0	2.52678	1.17319	1.89866	0	0	0	0	2.39852	1.89387	2.83385	1.99638	0	0	0	1.05786	2.35412	1.63043	2.93107	1.6725	1.75282	0	1.95656	0	0	1.5204	0	1.85351	1.1978	2.20642	1.92634	2.36075	0	0	0.271552	2.73349	0	2.80645	0	0	0
F2S4_160216_001_D01	64	#82AD7D	L2/3 IT ALM Sla	2	#27AAE1	Glutamatergic	2.12052	0	1.01519	2.37375	1.21993	1.0761	0	0	0	0	2.60731	1.3731	2.72459	2.16208	1.19903	0	0	0.250336	1.93441	2.05112	2.94624	1.35851	1.81764	0	2.00007	0.904007	0	0.810071	0	1.5666	1.15394	2.13811	2.06591	2.63406	0	0	0	2.84965	0	2.68098	0	0	0
F2S4_160216_001_E01	77	#00879D	L5 IT ALM Tnc	2	#27AAE1	Glutamatergic	2.29873	0	0	2.48111	1.51017	1.5752	1.46811	0	0	0	2.45574	1.47902	2.62637	2.00472	1.24137	1.18162	0	0.738917	1.95729	1.72662	2.86995	1.11231	1.93902	0	1.8095	0.794395	0	1.56648	0	1.56648	1.73863	2.2595	1.89174	2.63322	1.56648	0	1.6241	2.24128	0	2.99035	0	0	0
F2S4_160216_001_G01	77	#00879D	L5 IT ALM Tnc	2	#27AAE1	Glutamatergic	2.3146	0	0	2.55136	1.49724	1.74103	0	0	0	0	2.57737	0	2.74192	2.20606	0	0	0	0.266011	2.01033	2.04477	2.79915	1.61871	1.90545	0	2.02095	0	0	1.25288	0	1.61871	0.266011	2.05781	2.0858	2.50688	1.10826	0	2.3038	2.42407	0	2.80263	1.74764	0	0
F2S4_160216_001_H01	77	#00879D	L5 IT ALM Tnc	2	#27AAE1	Glutamatergic	1.96582	0	0	2.47201	1.69921	0.475325	0	0	0	0	2.47201	1.62405	2.60619	1.7874	0.751108	1.40678	0	0.562312	2.12118	1.68161	2.7978	2.02941	2.1298	0	1.91291	0	0	1.26069	0	1.77791	0	2.09654	1.88757	2.65532	0	0	1.91641	1.9841	0	3.14333	0	0	0
F2S4_160216_002_A01	73	#33A9CE	L5 IT ALM Npw	2	#27AAE1	Glutamatergic	2.13258	0	1.24011	2.37089	1.94632	0.571758	0	0	0	0	2.49705	1.19207	2.54917	1.67594	0	0	0	0.744348	2.02394	2.08653	2.93505	0.744348	1.94632	0	1.96385	0	0	1.35876	0	1.59357	1.75913	1.93269	2.10863	2.4603	1.68419	0	0.867526	2.15528	0	2.82663	0	0	0
F2S4_160216_002_B01	74	#0094C2	L5 IT ALM Pld5	2	#27AAE1	Glutamatergic	2.31899	0	0	2.43189	1.7801	0.901615	0	0	0	0	2.61256	1.64057	2.55114	1.83324	0.558088	0	0	0.651902	2.3505	1.59495	2.90794	1.71226	1.94096	0	1.65755	0	0	0	0	1.17452	1.85492	2.16601	1.83324	2.59174	0	1.091	2.25239	2.55432	0	2.90323	1.88553	0	0
F2S4_160216_002_C01	65	#B8FFCA	L2/3 IT ALM Ptrf	2	#27AAE1	Glutamatergic	2.48282	0	0	2.45003	1.42133	1.84374	0	0	0	0	2.52302	1.6553	2.83291	1.85876	0	1.66309	0	0.421217	2.04424	1.29739	2.85182	1.84374	1.77783	0	2.08702	0.25979	0	1.71405	0	2.10133	0.963232	2.08702	1.67075	2.54587	0	2.41043	0	2.01775	0	2.79527	0	0	0
F2S4_160216_002_D01	64	#82AD7D	L2/3 IT ALM Sla	2	#27AAE1	Glutamatergic	2.32815	0	0	2.47645	1.71106	1.24406	0	0	0	0	2.66667	1.76128	2.67542	1.13363	1.33203	0	0	0.41084	2.08463	1.43126	2.91972	1.44375	1.55216	0	1.56165	0	0	1.36277	0	1.26314	0.526735	2.10926	1.91451	2.6432	0	0.94826	0	2.85743	0	2.62896	0	0	0
F2S4_160216_002_F01	64	#82AD7D	L2/3 IT ALM Sla	2	#27AAE1	Glutamatergic	2.13791	0	0	2.37764	1.89893	1.60721	0	0	0	0	2.54475	1.54965	2.57812	1.99395	0.661704	1.12064	0	0.498766	2.17695	1.91439	2.89911	1.51298	1.95078	0	1.52244	0	0	1.18626	1.39246	1.70352	1.01414	1.9971	1.80729	2.67841	0	0	0	2.92357	0	2.8736	0	0	0
F2S4_160216_002_G01	77	#00879D	L5 IT ALM Tnc	2	#27AAE1	Glutamatergic	2.16823	0	0	2.58991	1.47376	1.6409	1.90704	0	0	0	2.5268	1.6799	2.73519	1.80256	0	1.1508	0	0.260539	1.75506	1.6409	2.94147	0.632239	1.76743	0	1.60696	0.632239	0	0.773184	0.964712	1.84025	1.26153	1.95314	1.8604	2.54753	0	0.924157	1.87492	2.56049	0	2.87064	1.36536	0	0
F2S4_160216_002_H01	64	#82AD7D	L2/3 IT ALM Sla	2	#27AAE1	Glutamatergic	1.49374	0	0	2.17972	2.03372	1.54791	1.35961	0	0	0	2.53745	1.45044	2.49521	1.69468	1.32456	0.711048	0	0.875483	2.1624	1.55513	2.72755	1.63942	1.9472	0	1.9913	1.10828	0	0.908424	0	1.34824	0.711048	2.07018	1.63942	2.47417	0	0	0	2.89182	0	2.95376	0	0	0
F2S4_160216_006_A01	64	#82AD7D	L2/3 IT ALM Sla	2	#27AAE1	Glutamatergic	2.13154	0	0	2.43599	2.06638	1.22314	1.44276	0	0	0	2.81715	0.526009	2.78027	1.78335	1.29797	0	0.251837	0.526009	2.13154	1.82613	3.03434	1.93779	2.14641	0	0.617342	0.812961	0	0.984256	0.526009	1.39048	1.62182	1.79444	1.91764	2.61736	0	2.82232	0	2.83147	0	2.85018	0	0	0
F2S4_160216_006_C01	64	#82AD7D	L2/3 IT ALM Sla	2	#27AAE1	Glutamatergic	2.07878	0	0	2.49798	2.13915	1.49683	0	0	0	0	2.5243	2.16909	2.67649	1.78456	0.803693	0	0.277359	0	2.04862	1.78456	3.01804	1.82122	1.36824	0	2.0345	0	0	1.36824	0.660452	1.33365	0.660452	2.21403	1.97709	2.57878	0	0.956418	0	2.74025	0	2.45525	0	0	0
F2S4_160216_006_D01	65	#B8FFCA	L2/3 IT ALM Ptrf	2	#27AAE1	Glutamatergic	2.50097	0	0	2.3298	1.64043	1.4123	0	0	0	0	2.53375	1.43764	2.5406	1.54599	1.21815	1.34161	0	0.688536	2.1873	1.69133	2.72334	1.3567	1.71144	0	1.55548	0	0	1.44977	0.249507	1.37128	1.1753	2.17621	1.74303	2.51664	0	3.38808	0.249507	2.88357	0	2.93033	0	0	0
F2S4_160216_006_E01	73	#33A9CE	L5 IT ALM Npw	2	#27AAE1	Glutamatergic	2.22857	0	0	2.44785	2.03811	1.96329	0	0	0	0	2.50955	1.65629	2.4857	2.05568	0.966757	1.13894	0	0.512361	2.26903	1.50241	2.82676	1.76411	1.75845	0	1.78601	1.20477	0	1.00062	0	1.6108	1.57759	2.11463	1.74692	2.50854	0	0	1.47049	2.76914	0	2.90283	0	0	0
F2S4_160216_006_F01	74	#0094C2	L5 IT ALM Pld5	2	#27AAE1	Glutamatergic	2.02368	0	0	2.29302	2.00515	1.31248	1.37448	0	0	0	2.25365	1.72158	2.5307	1.78883	0	1.76127	0	0.963403	2.16974	1.79764	2.68626	1.68923	1.88433	0	1.77984	0.863408	0	1.39699	0	1.29895	0.963403	1.74188	1.6603	2.58233	0	1.06865	2.05371	2.86074	0	2.90447	2.28029	0	0
F2S4_160216_006_G01	74	#0094C2	L5 IT ALM Pld5	2	#27AAE1	Glutamatergic	2.35195	0	0	2.42177	0.259374	1.70622	0	0	0	0	2.69775	1.86759	2.73196	1.81657	0.921881	0	0	0	1.97381	1.97756	2.79206	0.537976	2.38681	0	1.96235	0	0	1.39262	0.259374	1.62174	0.962408	1.89101	2.10322	2.68767	0	0	2.29648	3.10545	0	2.79264	1.8056	0	0
F2S4_160216_006_H01	64	#82AD7D	L2/3 IT ALM Sla	2	#27AAE1	Glutamatergic	2.1154	0	1.36854	2.35017	2.09932	1.30049	0.92709	0	0	0.807636	2.51809	1.64711	2.43577	1.80173	1.598	1.14227	0	0.481881	1.94656	1.58289	2.80206	1.55918	2.20113	0	2.08745	0.569461	0	1.09763	0	1.02068	0	1.94322	1.85828	2.5172	0	1.61261	0	3.03037	0	2.97263	0	0	0
F2S4_160216_007_A01	64	#82AD7D	L2/3 IT ALM Sla	2	#27AAE1	Glutamatergic	2.23412	0	0	2.32919	1.18814	0	1.63959	0	0	0	2.69886	1.7487	2.56906	1.83583	1.2868	1.10721	0	0.693137	2.17364	1.6947	2.83677	1.34198	1.62634	0	1.86786	0.631215	0	1.00765	0.558972	1.72254	1.06027	2.0803	1.7279	2.38307	0	1.36714	1.14956	2.92161	0	2.96997	0	0	0
F2S4_160216_007_B01	66	#ADE6A6	L2/3 IT ALM Macc1 Lrg1	2	#27AAE1	Glutamatergic	2.21826	0	1.20985	2.45787	1.68267	1.48663	0	0	0	0	2.76387	0.245666	2.71132	1.98945	1.39057	1.0055	0	0.606649	2.43543	1.49727	2.90332	1.58286	1.75805	0	2.05235	0	0	1.18898	1.03695	1.47572	0.606649	2.16518	1.79134	2.54892	0	0	1.11958	3.15006	0	2.67378	1.74636	0	0
F2S4_160216_007_C01	66	#ADE6A6	L2/3 IT ALM Macc1 Lrg1	2	#27AAE1	Glutamatergic	2.13372	0	0	2.4529	1.56371	1.17895	0	0	0	0	2.68292	1.88052	2.69609	2.09922	1.40634	1.02722	0	0.88528	2.2076	1.76447	2.98182	1.2569	1.8676	0	1.74751	1.02722	0	1.88474	1.45418	1.33801	0.395174	2.39594	1.88474	2.60311	0	0	0	3.17046	0	2.55828	0	0	0
F2S4_160216_007_D01	64	#82AD7D	L2/3 IT ALM Sla	2	#27AAE1	Glutamatergic	1.9805	0	0	2.22054	1.50878	1.51944	0	0	0	0	2.64302	1.45117	2.4965	1.80848	1.33937	1.67672	0	0.415563	2.08944	1.78627	2.76811	1.32313	1.76287	0	1.73172	0.992087	0	1.14077	0	1.48665	1.16525	2.07503	1.93443	2.54378	0	2.04783	0	2.84069	0	2.81267	0	0	0.255699
F2S4_160216_007_E01	64	#82AD7D	L2/3 IT ALM Sla	2	#27AAE1	Glutamatergic	2.22752	0	0	2.31012	2.01559	1.19218	0	0	0	0	2.51363	1.94983	2.61596	1.94983	1.02982	1.05707	0	0	2.15169	1.7466	2.96707	1.73567	1.77279	0	1.62959	0	0	1.80227	1.51728	1.42592	1.19218	1.69507	1.92549	2.54479	0	1.67005	0	3.19933	0	2.84175	0	0	0
F2S4_160216_007_F01	66	#ADE6A6	L2/3 IT ALM Macc1 Lrg1	2	#27AAE1	Glutamatergic	1.7635	0	0	2.39174	1.10981	1.18334	1.42058	0	0	0	2.45282	1.58223	2.70157	1.925	0.865365	1.50352	0.25329	0.412225	2.14231	1.97512	2.97644	1.44593	1.91256	0	1.34983	0	0	1.3011	0	1.91256	0.98721	2.18476	1.7752	2.63442	0	0	0.25329	3.08025	0	2.73129	0	0	0
F2S4_160216_007_G01	64	#82AD7D	L2/3 IT ALM Sla	2	#27AAE1	Glutamatergic	2.26005	0	0	2.25798	2.14744	1.92049	0	0	0	0	2.49521	1.90203	2.81613	1.65481	0	0.556059	0	1.41687	2.30516	1.75808	3.00909	1.99501	1.81921	0	2.10823	0.899161	0	1.56236	0.27091	1.11806	0.649722	1.91595	1.95519	2.55046	0	0	0	2.97857	0	2.58407	0	0.27091	0
F2S4_160216_007_H01	74	#0094C2	L5 IT ALM Pld5	2	#27AAE1	Glutamatergic	2.51971	0	0	2.41464	2.02194	1.82164	0	0	0	0	2.3741	1.33588	2.62602	2.09412	0	1.36781	0	0.634209	2.21235	1.85297	2.85654	1.4117	2.34589	0	1.99736	0	0	1.00411	0	1.75758	1.6182	2.0548	2.05796	2.58693	0	0	1.97891	2.8625	0	2.74103	1.4254	0	0
F2S4_160219_001_G01	83	#174F61	L6 IT ALM Oprk1	2	#27AAE1	Glutamatergic	2.1983	0	0	2.6206	1.25243	1.83141	0	0	0	0	2.64617	1.62118	2.86193	2.06054	1.3965	1.64947	0	1.06265	1.9456	2.05249	2.88721	0.654873	2.07876	0	1.7788	0.381457	0	0.865165	0.821355	1.64257	1.74167	2.14263	1.73609	2.32784	0	2.87921	0	0	0	2.79143	0	0	0
F2S4_160225_001_A01	101	#00B8C3	L6 CT ALM Cpa6	2	#27AAE1	Glutamatergic	2.03992	0	0	2.45203	1.16625	0	0	0	0	0	2.56891	1.6763	2.64576	1.81891	0	1.22307	0	1.02386	2.09333	1.5626	2.77925	0	1.80519	0	1.84511	0.963708	0	0.374085	0	1.93651	1.46256	1.75081	1.83221	2.51891	1.90813	0	0	0	0	3.10742	0	0	0
F2S4_160225_001_B01	101	#00B8C3	L6 CT ALM Cpa6	2	#27AAE1	Glutamatergic	2.37839	0	0	2.47238	0.272995	0.439325	0	0	0	0	2.46981	1.77542	2.65139	1.58686	0	0	0	1.53465	1.91115	1.84041	2.84571	1.35935	1.96378	0	1.92941	0	0	0.730368	0.730368	0	1.69896	1.74914	1.89693	2.83361	0	0	0	0	0	2.80778	0	0	0
F2S4_160225_001_C01	101	#00B8C3	L6 CT ALM Cpa6	2	#27AAE1	Glutamatergic	2.15816	0	0	2.39912	1.76337	0	0	0	0	0	2.79223	1.73539	2.87665	1.84356	0	0	0	0.74219	1.9781	2.10909	2.6841	1.4893	2.24001	0	0.569832	0.569832	0	1.86552	1.13561	1.10586	1.60097	1.65636	2.02133	2.77609	1.80838	0	0	2.74824	0	2.72593	0	0	0
F2S4_160225_001_D01	101	#00B8C3	L6 CT ALM Cpa6	2	#27AAE1	Glutamatergic	2.22586	0	0	2.47607	1.57001	1.11566	0	0	0	0	2.69005	2.08998	2.77582	1.85156	0	1.00167	0	1.26302	2.0597	1.57001	2.66602	1.90763	2.15413	0	1.82301	0	0	0	1.00167	1.65743	1.59565	1.99195	1.76525	2.7562	2.16096	0	0.67816	1.53328	0	2.71786	0	0	0
F2S4_160225_001_E01	101	#00B8C3	L6 CT ALM Cpa6	2	#27AAE1	Glutamatergic	2.33128	0	0	2.49026	0.722699	1.8224	0	0	0	0	2.6313	1.72412	2.64894	2.15123	0	0.608281	0	1.00745	1.85326	1.05676	2.66531	1.27265	1.07946	0	1.73891	0.669247	0	0	1.49088	0.346956	1.00745	1.67649	1.87504	2.60176	1.68753	0	0.207242	1.67085	0	2.8979	0	0	0
F2S4_160225_001_H01	82	#53A39D	L6 IT ALM Tgfb1	2	#27AAE1	Glutamatergic	2.42479	0	0	2.49802	1.6282	1.24862	0	0	0	0	2.53515	1.56971	2.80204	1.7258	0.700213	0	0	1.35044	1.77238	1.86087	2.84644	1.74189	1.60718	0	1.98831	0.700213	0	1.21453	0	1.63499	1.35044	1.93435	1.94437	2.75564	0.638017	2.4868	0	0	0	3.14902	0	0	0
F2S4_160225_004_E01	100	#47867A	L6 NP ALM Trh	2	#27AAE1	Glutamatergic	2.72676	0	1.08849	2.75416	1.25261	0.458891	0	0	0	0	2.44375	1.05391	2.71356	2.41651	0	0	0	0.677	1.86482	1.66314	2.69422	0.677	0.581496	0	1.60649	1.25261	0	0	0	1.29594	0.821515	2.40703	2.33609	2.65275	2.80042	0	2.19784	0	0	2.25581	2.33042	0	0
F2S4_160225_004_H01	82	#53A39D	L6 IT ALM Tgfb1	2	#27AAE1	Glutamatergic	1.99877	0	0	2.58584	1.5705	1.75037	1.36877	0	0	0	2.4533	1.90651	2.82155	1.77981	0	1.13047	0	0.219614	2.01838	1.30288	2.86849	1.45698	1.4765	0	1.59296	0.364781	0	0.473391	0.5602	0	0.632515	2.00163	2.04752	2.42201	1.3436	0.694489	0	0	0	3.02392	0	0	0
F2S4_160225_005_A01	101	#00B8C3	L6 CT ALM Cpa6	2	#27AAE1	Glutamatergic	2.0923	0	1.04848	2.43751	0	0	0	0	0	0	2.51291	1.62565	2.69082	2.04713	0	1.16862	0.178702	1.25038	1.59305	1.90532	2.6071	1.7278	1.807	0	1.7278	0.96117	0	1.00701	1.36918	1.58737	1.19762	1.99223	1.81723	2.54747	1.807	0	0.30494	1.80354	0	3.00187	2.06271	0	0
F2S4_160225_006_F01	97	#008F39	L5 NP VISp Trhr Cpne7	2	#27AAE1	Glutamatergic	2.76046	0	1.62812	2.6486	1.43648	0.254687	0	0	0	0	2.65784	2.0757	2.97631	2.6287	0	0	0	0.762336	0	0	2.89178	0	0.95307	0	0	0	0	1.08515	0	0	0.697915	0	1.98903	2.33834	2.49312	0	1.74221	0	0	2.20767	0	0	0
F2S4_160225_006_H01	106	#69A8E6	L6 CT VISp Ctxn3 Sla	2	#27AAE1	Glutamatergic	2.25451	0	0.193162	2.53204	1.02211	0	0	0	0	0	2.78603	1.3588	2.88431	2.05747	0	0	0	0.4282	1.56642	1.95183	2.80206	1.92376	1.83031	0	0.738866	0	0	1.51011	0	0.918122	1.55301	1.76022	1.87144	2.70436	2.11896	0	0.193162	2.49864	0	2.41834	0	0	0
F2S4_160225_007_A01	101	#00B8C3	L6 CT ALM Cpa6	2	#27AAE1	Glutamatergic	2.62805	0	0	2.54387	1.96622	1.4623	0	0	0	0	2.63893	1.71268	2.71955	1.92656	0	0	0	0.724824	1.74329	1.62235	2.82197	1.58753	2.18872	0	1.20611	0.931291	0	1.176	0	1.6279	1.9534	2.26743	1.64411	2.7078	2.20067	0	0.903002	2.22222	0	3.06628	0	0	0
F2S4_160225_010_B01	82	#53A39D	L6 IT ALM Tgfb1	2	#27AAE1	Glutamatergic	2.53005	0	0	2.49194	1.85459	1.73908	0	0	0	0	2.32128	0.612165	2.81302	2.12121	0	0	0	0.349795	2.09394	2.21746	2.93851	0	1.305	0	1.90423	0	0	0.209202	0	0	0.209202	1.83539	1.86572	2.4832	1.10578	0	0	0.209202	0	2.62127	0	0	0
F2S4_160225_010_G01	98	#3D9946	L5 NP ALM Trhr Nefl	2	#27AAE1	Glutamatergic	2.47885	0	0	2.84278	0	0	0	0	0	0	2.37012	0	2.97728	2.57612	0	0	0	0	2.37286	1.33755	2.95892	1.05604	0.394883	0	0	0	0	1.84469	0	0	1.29072	2.10636	2.17174	2.45014	1.94312	0	1.02678	0	0	2.0383	1.88426	0	0
F2S4_160229_001_A01	77	#00879D	L5 IT ALM Tnc	2	#27AAE1	Glutamatergic	2.37147	0	1.10284	2.37003	1.59249	1.87008	0	0	0	0	2.29122	1.45078	2.5094	2.0255	1.51724	1.31076	0	0.753489	2.24953	1.61766	2.84398	1.73169	1.8655	0	1.73792	0	0	0.753489	0.407605	1.27639	0.980432	1.94522	1.8966	2.55784	1.84183	0	1.94137	2.61556	0	2.84156	0	0	0.249963
F2S4_160229_001_B01	77	#00879D	L5 IT ALM Tnc	2	#27AAE1	Glutamatergic	2.17227	0	1.3568	2.46519	1.22384	1.57673	0	0	0	0.397826	2.50564	1.48054	2.63024	2.13095	0	0	0	0.242957	2.14749	1.84491	2.99424	1.31157	1.81105	0	1.95164	0.676544	0	1.24286	0.242957	1.85412	0	2.02512	1.85412	2.44929	1.64817	1.08796	2.40164	2.23911	0	2.75815	0	0	0
F2S4_160229_001_C01	78	#669D6A	L5 IT ALM Tmem163 Dmrtb1	2	#27AAE1	Glutamatergic	1.81184	0	1.06595	2.48321	1.40346	1.37657	0	0	0	0	2.40626	1.48628	2.6872	2.02481	0.245511	1.00518	0	0.85003	2.17597	1.68232	2.97259	0.245511	1.70893	0	1.98909	0.515871	0	0.681238	0	1.4527	1.00518	2.08579	1.79098	2.58265	1.734	0	1.79629	2.72919	0	2.89167	0	0	0.245511
F2S4_160229_001_D01	74	#0094C2	L5 IT ALM Pld5	2	#27AAE1	Glutamatergic	2.0651	0	0	2.22785	1.85122	1.60004	0	0	0	0	2.39425	1.67037	2.44965	1.63981	0	1.70442	0	0.784648	2.27726	1.8018	2.60271	1.68773	2.23755	0	1.50757	0.736725	0	0.682851	0	1.52442	1.40105	2.14524	1.60693	2.4244	0	0	1.96073	3.03477	0	3.0144	1.46236	0	0
F2S4_160229_001_E01	75	#00A79D	L5 IT ALM Cbln4 Fezf2	2	#27AAE1	Glutamatergic	2.57195	0	0	2.50461	1.97249	1.43814	0	0	0	0	2.52759	1.84325	2.68298	2.15053	1.2983	1.35973	0	1.00259	1.82402	1.80901	2.72075	1.61293	1.69961	0	2.26233	0	0	1.2983	0.742717	1.4726	1.3301	1.99958	1.99296	2.56486	1.43814	0	1.95829	2.83904	0	2.9839	0	0	0
F2S4_160229_001_F01	77	#00879D	L5 IT ALM Tnc	2	#27AAE1	Glutamatergic	2.0861	0	0	2.46694	1.65429	1.11955	0	0	0	0	2.42682	1.80185	2.70481	2.16288	0.401589	1.33314	0	0.894589	2.11238	1.33314	2.87646	1.267	1.72195	0	1.96861	0.800981	0	1.34821	0	1.68263	1.66869	2.09148	1.95782	2.61618	1.2845	0	2.01247	2.51793	0	2.84175	0	0	0
F2S4_160229_001_G01	74	#0094C2	L5 IT ALM Pld5	2	#27AAE1	Glutamatergic	2.07179	0	0	2.36939	1.84923	1.93091	0	0	0	0	2.49585	1.84391	2.71499	2.08428	0	0	0	0.553925	2.25504	1.58934	2.74355	0	2.19502	0	1.52743	0	0	1.35224	0.553925	1.33531	1.60816	1.7066	1.59885	2.55068	1.5162	0	2.34813	2.54857	0	2.82507	1.99208	0	0
F2S4_160229_002_A01	74	#0094C2	L5 IT ALM Pld5	2	#27AAE1	Glutamatergic	2.13542	0	0	2.32936	1.72498	0	0	0	0	0	2.40482	1.57261	2.54085	2.16341	0	0	0	0.423825	2.12477	1.86779	2.6344	1.45153	1.8629	0	1.3521	1.17768	0	1.30137	0.634182	1.94762	0.423825	2.15846	1.78195	2.69641	1.48804	0	2.25824	3.06851	0	2.96201	1.75123	0	0
F2S4_160229_002_B01	77	#00879D	L5 IT ALM Tnc	2	#27AAE1	Glutamatergic	2.06069	0	1.51295	2.30873	1.65967	1.82764	0	0	0	0.805619	2.55436	1.25395	2.6848	1.99485	0	0.899396	0	0.749852	2.3358	1.50256	2.85432	1.49192	1.56148	0	1.64477	0	0	1.32277	0.404919	0.855034	1.25395	1.86113	1.80727	2.54493	1.57946	0	1.83747	2.62565	0	2.86813	0	0	0
F2S4_160229_002_C01	74	#0094C2	L5 IT ALM Pld5	2	#27AAE1	Glutamatergic	2.51228	0	0	2.52039	1.65151	1.4219	0	0	0	0	2.69026	1.8573	2.701	1.90719	0	1.4498	0	0.730974	2.0296	1.43607	2.83989	0.90373	2.19835	0	1.51259	0	0	1.51259	0	1.48855	0.90373	2.24408	2.02603	2.5261	0	0	1.78248	3.09812	0	2.66302	1.93899	0	0
F2S4_160229_002_D01	77	#00879D	L5 IT ALM Tnc	2	#27AAE1	Glutamatergic	1.96166	0	1.06823	2.47326	1.97322	1.55113	0	0	0	0	2.62664	1.48621	2.71083	1.977	0.540271	0	0	0.708921	2.31726	1.64153	2.93345	1.1514	1.55113	0	1.92074	0.632732	0	0.924724	0	1.64153	1.36597	2.21915	1.72313	2.55718	0.260829	0	2.16399	2.49093	0	2.73121	0	0	0
F2S4_160229_002_E01	77	#00879D	L5 IT ALM Tnc	2	#27AAE1	Glutamatergic	2.21465	0	0	2.45623	1.42977	0.779099	0	0	0	0	2.63477	1.78047	2.75459	1.92281	0.637697	1.18195	0	1.13139	1.96412	1.26825	2.8961	1.46846	1.80389	0	1.66387	0	0	1.30571	0.263759	1.41607	1.10371	1.90961	2.04645	2.44596	1.3233	0	2.07789	2.83375	0	2.78301	0	0	0
F2S4_160229_002_F01	75	#00A79D	L5 IT ALM Cbln4 Fezf2	2	#27AAE1	Glutamatergic	2.14565	0	0	2.46682	0.528942	2.06462	0	0	0	0	2.40904	2.11237	2.80704	2.09611	0	0.253677	0	0.528942	2.14318	1.58308	2.8553	1.88294	1.81468	0	1.92176	0	0	1.33502	0	1.78745	1.05362	1.76436	1.67226	2.56249	1.77025	0	2.3455	2.44636	0	2.91412	1.6259	0	0
F2S4_160229_002_G01	74	#0094C2	L5 IT ALM Pld5	2	#27AAE1	Glutamatergic	2.25679	0	0	2.40127	2.10315	1.74443	0	0	0	0	2.33219	1.44028	2.5197	1.74987	0.972543	1.71032	0	0.23018	2.03318	1.76577	2.63923	1.71032	2.13544	0	0.770309	1.19529	0	1.42912	0	1.59596	1.59596	2.14641	1.63283	2.67531	0	0	1.95982	3.07628	0	3.06701	2.02466	0	0
F2S4_160229_002_H01	77	#00879D	L5 IT ALM Tnc	2	#27AAE1	Glutamatergic	2.16056	0	1.83832	2.26719	0.252787	1.51307	0	0	0	1.13468	2.58346	2.01231	2.69975	1.98832	0	1.08121	0	0.814786	2.36474	1.87642	2.78693	1.46879	1.43234	0	1.84327	0	0	0.252787	0	1.57203	1.41948	2.15579	2.00219	2.67292	1.53363	0	1.96665	2.601	0	2.85855	0	0	0
F2S4_160229_007_A01	76	#2F8C4D	L5 IT ALM Lypd1 Gpr88	2	#27AAE1	Glutamatergic	2.0985	0	0	2.32433	1.36435	1.70469	1.5809	0	0	0	2.48425	1.46423	2.76089	1.99621	0	0	0	1.15118	2.20456	1.8657	2.90943	1.5067	1.99882	0	1.8249	0	0	1.40709	1.29112	1.48172	1.65589	2.04336	1.98559	2.53562	1.71982	0	2.38833	3.01967	0	2.88845	0.943425	0	0
F2S4_160229_007_B01	77	#00879D	L5 IT ALM Tnc	2	#27AAE1	Glutamatergic	1.74771	0	1.84047	2.24913	1.77282	1.18044	1.20367	0	0	1.00674	2.39045	1.58499	2.78497	1.72788	0	0	0	0.83422	2.13571	1.54566	2.93704	1.20367	1.69267	0	2.25519	0.263022	0	1.60339	0	1.40036	1.26671	2.13306	2.00741	2.54483	0.263022	0	2.18089	2.53227	0	2.81087	0	0	0
F2S4_160229_007_C01	76	#2F8C4D	L5 IT ALM Lypd1 Gpr88	2	#27AAE1	Glutamatergic	2.36898	0	0	2.47729	1.57048	1.58614	1.14537	0	0	0	2.57114	1.86563	2.80026	2.03703	0	0	0	1.07652	2.23311	1.39624	2.9626	1.37174	1.75064	0	1.25703	0	0	0.571904	0	1.65696	1.45204	1.93634	1.82321	2.6063	1.6369	0	2.20259	2.65619	0	2.86998	0	0	0
F2S4_160229_007_D01	74	#0094C2	L5 IT ALM Pld5	2	#27AAE1	Glutamatergic	2.05425	0	0	2.63809	1.71244	1.47721	0	0	0	0	2.68323	1.55577	2.5466	1.76543	0	0.737388	0	1.20071	2.07376	1.84614	2.80255	0	1.84151	0	0.886135	0.673824	0	1.67994	0.241483	0.241483	0.509368	2.05425	1.87292	2.54752	0	0	2.30334	3.36059	0	2.63361	0.926211	0	0
F2S4_160229_007_E01	74	#0094C2	L5 IT ALM Pld5	2	#27AAE1	Glutamatergic	2.02194	0	0	2.38709	1.82983	1.62048	0	0	0	0	2.50702	1.99869	2.5718	1.81965	0.98302	1.68827	0	0.94612	2.2505	1.64427	2.68862	1.45357	1.97412	0	1.72821	0.525041	0	1.47688	0.25123	1.84952	1.63648	2.12764	1.8543	2.61516	1.47688	0	2.24666	2.94171	0	2.95588	1.76479	0	0
F2S4_160229_007_F01	77	#00879D	L5 IT ALM Tnc	2	#27AAE1	Glutamatergic	2.18884	0	2.07889	2.45307	1.69206	1.49877	0	0	0	0	2.37074	1.78147	2.72469	1.99927	0	1.02703	0	0.915483	1.89286	1.61464	2.89142	1.14164	1.57005	0	2.15356	0.256118	0	0.870876	0	1.5097	1.39976	1.97036	2.02307	2.52538	1.70601	0	1.89286	2.69333	0	2.8184	1.32403	0	0
F2S4_160229_007_G01	77	#00879D	L5 IT ALM Tnc	2	#27AAE1	Glutamatergic	2.00453	0	0	2.31238	1.72813	0.380081	1.21463	0	0	0.939321	2.56621	1.75565	2.6298	1.80596	0.819354	1.11038	0	0.715823	2.11539	1.50221	2.87362	1.42954	1.28309	0	2.01639	0	0	1.29864	0	1.57265	1.39424	1.95691	1.69875	2.54853	1.67372	0	2.15542	2.36395	0	2.95087	0	0	0
F2S4_160229_007_H01	77	#00879D	L5 IT ALM Tnc	2	#27AAE1	Glutamatergic	1.74195	0	1.18551	2.2853	1.51552	1.25093	0	0	0	1.5396	2.53769	1.47214	2.57235	1.88653	0.895036	1.43403	0	0.35141	2.07004	1.75641	2.68748	1.618	2.17579	0	1.68438	0	0	1.33363	1.04013	1.44387	0.61437	1.89002	1.65546	2.57163	1.73203	0	2.24258	2.46807	0	2.94727	0	0	0
F2S4_160229_008_A01	75	#00A79D	L5 IT ALM Cbln4 Fezf2	2	#27AAE1	Glutamatergic	1.99983	0	0	2.25347	1.48436	2.04301	0	0	0	0	2.43761	1.78264	2.53107	1.8325	0.889937	1.27474	0	0.609951	2.01557	1.56408	2.55848	1.75538	2.11009	0	1.84793	0.538909	0	1.10307	1.21396	1.49302	1.31533	2.17179	1.61876	2.58634	1.89458	0	2.39997	2.98471	0	3.06593	0.208083	0	0
F2S4_160229_008_B01	74	#0094C2	L5 IT ALM Pld5	2	#27AAE1	Glutamatergic	2.18418	0	0	2.32806	0.774008	0.976523	0	0	0	0	2.62879	1.91862	2.63381	1.89193	0	0.774008	0	0	2.30741	1.9741	2.72995	1.6511	2.21888	0	0.656169	0.774008	0	1.58462	1.3981	1.45545	0.719073	2.17812	1.8507	2.60661	0	0	2.2038	2.89516	0	2.87804	2.01448	0	0
F2S4_160229_008_C01	75	#00A79D	L5 IT ALM Cbln4 Fezf2	2	#27AAE1	Glutamatergic	2.27636	0	0	2.45062	0.968116	1.84999	0	0	0	0	2.41172	1.88655	2.67036	2.02544	1.35066	1.29352	0	0.711476	2.13273	1.53363	2.58647	1.60625	2.12829	0	1.60625	1.10542	0	1.15012	1.58337	1.64869	0.999268	1.8542	1.85838	2.4632	1.87068	0	2.40938	3.21064	0	2.97951	2.24508	0	0
F2S4_160229_008_D01	76	#2F8C4D	L5 IT ALM Lypd1 Gpr88	2	#27AAE1	Glutamatergic	2.22218	0	0	2.26532	1.16279	1.32219	1.24976	0	0	0	2.40574	1.47756	2.73627	1.97265	0	0	0	0.872226	2.31824	2.06864	2.98473	1.47756	1.97563	0	1.81632	0	0	0.872226	0.789648	1.50468	0.941582	1.9481	1.7519	2.6715	1.69922	0	2.24668	3.01957	0	2.77791	2.14117	0	0
F2S4_160229_008_E01	77	#00879D	L5 IT ALM Tnc	2	#27AAE1	Glutamatergic	2.05821	0	1.58312	2.39982	1.67273	1.40021	0	0	0	1.12811	2.50689	2.07188	2.68581	2.08251	0.731382	0	0	0.786658	2.3791	1.49109	2.8581	1.52081	1.67942	0	2.15044	1.19381	0	1.19381	0.593835	1.26834	1.31688	2.12738	1.91855	2.66434	1.70522	0.238357	1.94095	2.66777	0	2.84785	0	0	0
F2S4_160229_008_F01	74	#0094C2	L5 IT ALM Pld5	2	#27AAE1	Glutamatergic	2.16523	0.261392	0	2.43553	1.89997	2.08468	0.831153	0	0	0	2.58158	1.94291	2.87445	1.76929	1.12656	0	0	1.22233	2.1528	1.76929	2.83488	1.65877	1.88152	0	1.78132	0	0	1.61754	0	1.82636	1.03769	1.36716	1.77534	2.62021	0	0	2.08762	2.89273	0	2.49332	0	0	0
F2S4_160229_008_G01	77	#00879D	L5 IT ALM Tnc	2	#27AAE1	Glutamatergic	2.05772	0	1.85355	2.29409	1.39294	1.81968	1.33553	0	0	0	2.55509	1.45543	2.61143	1.88497	1.61042	0	0	0.747391	1.94549	1.72441	2.92118	1.19129	1.46692	0	1.77744	1.19129	0	1.51005	0	1.45543	1.36518	2.02761	2.01815	2.61708	1.99526	0	2.0692	2.7703	0	2.81116	1.33553	0	0
F2S4_160229_008_H01	75	#00A79D	L5 IT ALM Cbln4 Fezf2	2	#27AAE1	Glutamatergic	1.99196	0	0	2.24946	1.74934	1.5771	1.75938	0	0	0	2.55645	1.5032	2.50614	1.72854	0.839402	1.20683	0	0.2192	1.98905	1.91943	2.56352	1.20683	1.97719	0	1.68368	0.796037	0	0.948334	0.2192	1.31589	1.03535	1.95563	1.6717	2.52014	1.91943	0	2.28931	2.48333	0	3.20545	0	0	0
F2S4_160229_009_B01	77	#00879D	L5 IT ALM Tnc	2	#27AAE1	Glutamatergic	2.05418	0	0.899344	2.39036	1.53492	0	0	0	0	0	2.67169	2.04883	2.54276	2.25318	0.22869	0.22869	0	0.767297	2.28866	1.52604	2.51974	1.75697	1.24638	0	1.6432	0	0	0.377718	0.712547	1.6432	1.50773	2.03794	1.7298	2.44767	1.89559	0	2.10668	2.67297	0	2.63839	1.02954	0	0
F2S4_160229_009_C01	74	#0094C2	L5 IT ALM Pld5	2	#27AAE1	Glutamatergic	1.65874	0	0	2.11282	1.18137	1.23577	0	0	0	0	2.22833	1.79089	2.88416	2.02678	1.60757	0	0	0	2.58198	1.95007	2.12618	0.849944	2.08115	0	1.90867	0.303864	0	0.303864	0	1.5618	0.303864	1.85683	2.0309	2.69848	1.58528	0	2.60878	2.5703	0	2.36546	1.65874	0	0
F2S4_160229_009_D01	76	#2F8C4D	L5 IT ALM Lypd1 Gpr88	2	#27AAE1	Glutamatergic	2.23551	0	0	2.27741	1.69931	1.00145	1.40687	0	0	0	2.59331	1.9188	2.71474	2.08284	0	0	0	0.554004	2.35818	1.10087	2.522	1.32228	1.69931	0	1.93861	0.216232	0	1.37261	0	1.87995	1.16287	2.41238	1.59184	2.67099	2.01262	0	2.30046	2.92652	0	2.71366	1.47765	0	0
F2S4_160229_009_E01	74	#0094C2	L5 IT ALM Pld5	2	#27AAE1	Glutamatergic	2.18026	0	0	2.34005	1.46727	1.0188	0	0	0	0	2.55683	1.72114	2.41134	1.60915	1.15288	1.73645	0	0.353913	2.10987	1.78392	2.26968	1.55172	1.73645	0	1.04422	0	0	0	0	1.49437	0.67915	2.19621	1.41796	2.40493	0	0	2.10987	3.09644	0	2.47347	1.88744	0	0
F2S4_160229_009_F01	78	#669D6A	L5 IT ALM Tmem163 Dmrtb1	2	#27AAE1	Glutamatergic	2.26371	0	1.21585	2.42958	1.40687	2.07242	0	0	0	0	2.6598	1.55033	2.7888	2.08558	1.165	0	0	0	2.28263	1.21585	2.40235	0.665814	1.82797	0	2.13741	0	0	1.65799	1.32178	1.68325	0.809474	2.01161	1.91287	2.7499	1.5613	0	2.01543	2.95514	0	2.51937	1.9629	0	0
F2S4_160229_009_G01	74	#0094C2	L5 IT ALM Pld5	2	#27AAE1	Glutamatergic	1.41282	0	0	2.3452	1.67497	0	0	0	0	0	2.09217	1.56845	2.64861	1.82632	0.895483	0.268961	0	0.646457	1.90256	1.94261	2.53879	0	2.35518	0	0.940453	0	0	0	0	0.433814	0	2.30652	1.848	2.66179	1.36733	0	2.60277	2.7991	0	2.34855	2.08914	0	0
F2S4_160229_009_H01	75	#00A79D	L5 IT ALM Cbln4 Fezf2	2	#27AAE1	Glutamatergic	2.16795	0	0	2.28463	1.71816	0.837723	0	0	0	0	2.69321	1.9165	2.63217	2.23234	0.428233	0	0	0	1.72508	2.08637	2.31216	0	2.31571	0	0	0	0	0.428233	0.428233	1.55982	1.53923	1.99333	1.68176	2.69469	1.60739	0	2.56212	2.80364	0	2.40038	1.77071	0	0
F2S4_160229_010_A01	74	#0094C2	L5 IT ALM Pld5	2	#27AAE1	Glutamatergic	2.43856	0	0.221962	2.53642	1.294	1.27902	0	0	0	0	2.45002	1.24742	2.62111	1.95613	1.61306	0.884853	0	0.63704	2.19618	1.79033	2.84929	1.75104	2.27367	0	1.23072	0	0	1.37441	0	1.47254	1.37441	2.09253	1.85962	2.51836	0	0	2.43645	3.23958	0	2.98601	1.69047	0	0
F2S4_160229_010_B01	74	#0094C2	L5 IT ALM Pld5	2	#27AAE1	Glutamatergic	2.29971	0	0	2.40263	1.13183	1.13183	1.22228	0	0	0	2.68978	1.07839	2.8214	2.07987	0	0	0	0.906195	2.03515	1.99227	2.89582	1.79898	2.03515	0	2.3246	0	0	0.946529	1.22228	0	1.24223	1.64472	2.13564	2.66912	0	0	2.14792	3.22202	0	2.64589	1.07839	0	0
F2S4_160229_010_C01	77	#00879D	L5 IT ALM Tnc	2	#27AAE1	Glutamatergic	2.04199	0	1.62168	2.46483	1.01599	0.638313	0	0	0	0	2.55783	1.79663	2.86347	1.92791	1.11573	0	0	1.32406	1.95131	1.79196	2.97182	1.21489	1.97658	0	1.26507	0	0	1.68614	0.222625	1.13746	1.37599	2.1885	1.87309	2.71821	1.5376	0	2.06762	2.6269	0	2.67372	0	0	0
F2S4_160229_010_D01	77	#00879D	L5 IT ALM Tnc	2	#27AAE1	Glutamatergic	2.22995	0	0.511981	2.36493	1.534	1.1615	0	0	0	0	2.35641	1.68364	2.7111	2.04644	1.14432	1.58135	0	0.327434	2.13547	1.72697	2.81874	1.76216	1.73604	0	1.83225	0	0	0.511981	0.740478	1.66817	1.48086	2.03306	1.85331	2.40423	1.17803	0	1.7405	2.54807	0	2.87988	0	0	0
F2S4_160229_010_E01	75	#00A79D	L5 IT ALM Cbln4 Fezf2	2	#27AAE1	Glutamatergic	2.30081	0	0	2.53157	0.96419	1.84401	0	0	0	0	2.6069	1.47778	2.90841	2.02455	0	0	0	0.680204	2.27829	1.85944	2.99776	0.680204	1.98383	0	1.28581	0	0	1.41924	0.212567	1.8852	0.82496	2.06178	2.09165	2.71708	1.89925	0	2.27247	2.64267	0	2.83878	0	0	0
F2S4_160229_010_F01	75	#00A79D	L5 IT ALM Cbln4 Fezf2	2	#27AAE1	Glutamatergic	2.05423	0	0	2.59975	1.67155	1.78517	0	0	0	0	2.46437	1.65958	2.77825	2.01856	0	1.26073	0	0.21433	2.0393	1.73717	2.91057	1.37967	1.7056	0	1.07361	0	0	1.21255	1.65347	1.42361	0.96824	1.89677	1.74222	2.63837	2.10495	0	2.08718	2.74616	0	2.86991	0	0	0
F2S4_160229_010_G01	76	#2F8C4D	L5 IT ALM Lypd1 Gpr88	2	#27AAE1	Glutamatergic	2.14531	0	0	2.41715	0.871352	1.62816	0	0	0	0	2.5879	0.827439	2.8449	1.9457	0	0	0	1.04186	2.35736	2.01395	2.97311	1.42724	2.03737	0	1.86468	0.234298	0	1.25919	0.723522	1.18477	0.871352	1.7542	1.81533	2.54582	1.87722	0	2.14753	2.70833	0	2.57405	1.84738	0	0
F2S4_160229_010_H01	76	#2F8C4D	L5 IT ALM Lypd1 Gpr88	2	#27AAE1	Glutamatergic	2.43992	0	0	2.41558	0.973374	1.07213	0	0	0	0	2.5386	1.74063	2.82557	2.00802	0	0	0	0.602267	2.14516	1.95931	2.79782	1.56137	1.94178	0	0.806413	0	0	1.22037	0	1.90768	1.36575	1.84163	1.80645	2.65618	1.25068	0	2.50975	2.86751	0	2.78389	0	0	0
F2S4_160301_003_A01	74	#0094C2	L5 IT ALM Pld5	2	#27AAE1	Glutamatergic	1.85278	0	0	2.33804	1.00279	1.98984	1.54396	0	0	0	2.45372	1.41375	2.51896	1.96567	1.18616	1.18616	0	0.847753	1.92863	1.9621	2.83014	0	1.91687	0	1.90479	0	0	1.1168	0.514029	1.69323	1.62107	2.41638	1.89654	2.6227	0	0.244367	1.90479	2.91611	0	2.90236	0	0	0
F2S4_160301_003_B01	77	#00879D	L5 IT ALM Tnc	2	#27AAE1	Glutamatergic	2.21649	0	0	2.40448	1.51893	1.65468	0	0	0	0	2.66667	1.62002	2.79117	2.11392	0.984852	0.555961	0	1.08829	2.25367	1.7772	2.89649	0	1.77088	0	1.95506	0	0	1.28285	0	1.69443	1.14569	2.2994	1.77088	2.62771	2.03483	0	2.16309	2.59649	0	2.75702	0	0	0.270847
F2S4_160301_003_C01	77	#00879D	L5 IT ALM Tnc	2	#27AAE1	Glutamatergic	2.29203	0	1.23215	2.36851	1.58796	1.94948	0.579125	0	0	0	2.41758	1.17526	2.73206	1.98544	0	1.00352	0	1.08554	2.08831	1.28245	2.89937	1.31302	1.78587	0	1.81932	0.37969	0	1.40568	1.38116	1.87127	1.4919	2.10292	1.89509	2.6725	1.81932	0	1.8873	2.62842	0	2.69019	0	0.230081	0
F2S4_160301_003_D01	77	#00879D	L5 IT ALM Tnc	2	#27AAE1	Glutamatergic	2.41304	0	1.09047	2.37182	1.68016	1.44207	0	0	0	0	2.48303	2.17058	2.72989	1.68016	0.995251	0.417736	0	0.702558	2.15613	1.78974	2.92009	0.995251	1.94594	0	2.12568	0.417736	0	1.19171	0.823348	1.68743	1.32649	2.19366	1.94594	2.62793	1.91291	0	2.161	2.20035	0	2.68734	0	0	0
F2S4_160301_003_E01	74	#0094C2	L5 IT ALM Pld5	2	#27AAE1	Glutamatergic	1.48469	0	0	2.49282	1.71038	1.49414	0	0	0	0	2.45362	1.17877	2.53561	2.15615	0.887102	1.32495	0	0.566359	1.89678	1.044	2.80151	1.69888	2.13957	0	1.69888	0.566359	0	1.28147	0.566359	1.79287	1.19766	2.20968	1.79754	2.61741	0	0	2.16621	3.10151	0	2.82043	2.06855	0	0
F2S4_160301_003_F01	77	#00879D	L5 IT ALM Tnc	2	#27AAE1	Glutamatergic	1.78507	0	1.46436	2.37908	1.7744	1.74649	0	0	0	0	2.23555	1.67796	2.75722	1.96406	1.08295	0.507977	0	0.961102	2.32782	1.58833	2.92872	0	1.7955	0	2.07176	1.15611	0	1.05554	1.2734	1.65723	1.37929	2.09819	1.93143	2.44152	1.81562	0	1.89204	2.29649	0	2.91565	0	0.240624	0
F2S4_160301_003_H01	77	#00879D	L5 IT ALM Tnc	2	#27AAE1	Glutamatergic	1.95188	0	1.50068	2.2308	1.65145	0.989607	0	0	0	0	2.51105	1.96856	2.64003	2.05374	1.37631	0	0	0.853362	2.11335	1.30706	2.96927	0.273314	1.69196	0	2.01874	1.06131	0	0.273314	0	2.07985	0.43976	1.98067	1.74982	2.50633	1.61608	0	1.7948	2.20546	0	2.79034	0	0	0
F2S4_160301_004_A01	77	#00879D	L5 IT ALM Tnc	2	#27AAE1	Glutamatergic	2.38454	0	0	2.28539	1.31159	1.34226	0.929266	0	0	0	2.33779	1.72818	2.66751	1.83074	0.929266	0	0	0.397836	2.21202	1.90562	2.76494	1.44699	1.86759	0	1.49119	0	0	1.56803	0	1.06054	1.76326	2.32101	1.41061	2.51171	2.1612	0	2.10363	2.55462	0	2.91838	0	0	0
F2S4_160301_004_B01	75	#00A79D	L5 IT ALM Cbln4 Fezf2	2	#27AAE1	Glutamatergic	2.2583	0	1.65191	2.41511	1.4095	1.82029	0	0	0	0	2.47985	1.6585	2.72269	1.97726	0	1.73059	0	0.573056	2.15288	1.58768	2.61946	0	2.0191	0	1.53888	1.10215	0	1.43209	0	1.5953	1.42094	2.16526	1.79239	2.70073	1.55576	0	2.18124	2.87673	0	2.96092	0	0	0
F2S4_160301_004_C01	74	#0094C2	L5 IT ALM Pld5	2	#27AAE1	Glutamatergic	2.16681	0	0	2.38218	1.98259	1.67878	0	0	0	0	2.47815	0	2.66977	2.05918	0	1.08918	0	0.416865	2.07419	1.76494	2.7802	1.34139	1.97152	0	1.45321	0.416865	0	1.5319	0.533648	1.59849	1.37215	2.15227	1.86635	2.58581	0	0	1.92001	3.02185	0	2.74579	2.09717	0	0
F2S4_160301_004_D01	77	#00879D	L5 IT ALM Tnc	2	#27AAE1	Glutamatergic	1.87844	0	1.69374	2.30651	1.94587	1.75843	0	1.02208	0	0	2.29965	1.08309	2.63052	1.95361	0.988029	0.696123	0	0.816523	2.3166	1.31883	2.80815	1.78748	1.13658	0	2.21394	0.412785	0	1.2271	0	0.988029	0	2.11241	1.75843	2.67714	1.67956	0	1.75843	2.43515	0	2.79894	0	0	0
F2S4_160301_004_E01	74	#0094C2	L5 IT ALM Pld5	2	#27AAE1	Glutamatergic	2.03627	0.278202	0	2.26718	1.85679	0	0	0	0	0	2.3016	0.805197	2.67167	2.06405	0	0.661846	0	0.912791	2.10265	1.07082	2.92208	1.18643	2.11777	0	1.80503	0	0	1.63535	0	1.64428	1.21109	2.12367	1.93586	2.33168	0	0	1.97885	2.92255	0	2.797	0.278202	0	0
F2S4_160301_004_F01	77	#00879D	L5 IT ALM Tnc	2	#27AAE1	Glutamatergic	2.22847	0	0	2.43483	1.57832	0	0	0	0	0	2.64232	1.69368	2.73074	2.00373	1.04085	0	0	1.17105	1.70698	1.50142	2.86057	1.17105	2.12676	0	2.0566	0	0	1.58704	0	1.21387	1.52196	2.24396	1.73855	2.53799	1.32165	0	1.60397	2.64535	0	2.80207	0	0	0
F2S4_160301_004_G01	77	#00879D	L5 IT ALM Tnc	2	#27AAE1	Glutamatergic	2.10509	0	1.61612	2.46153	1.70433	1.19676	0.406649	0	0	0	2.34171	1.59951	2.82159	2.03959	0	0.857486	0	1.30927	1.93982	1.86394	2.87007	1.63213	1.58224	0	2.18238	0	0	1.92407	0.249276	1.59096	1.43713	2.21641	1.91597	2.45212	1.74251	0	2.17569	2.25551	0	2.93335	0	0	0
F2S4_160301_004_H01	78	#669D6A	L5 IT ALM Tmem163 Dmrtb1	2	#27AAE1	Glutamatergic	1.88086	0	1.25229	2.31458	1.47807	1.62588	0	0	0	0	2.4718	1.66281	2.57416	2.05862	1.15004	0	0	0.676734	2.25997	1.20417	2.84654	1.72073	1.59596	0	1.89665	0.974903	0	1.40446	0.82123	1.37112	0.87871	2.18439	1.75783	2.54264	1.73595	0	1.74336	2.75383	0	2.95793	1.37112	0	0
F2S4_160301_005_A01	75	#00A79D	L5 IT ALM Cbln4 Fezf2	2	#27AAE1	Glutamatergic	1.84772	0	0	2.34301	1.61518	1.50709	1.71814	0	0	0	2.44106	1.77846	2.65941	2.01771	1.21936	1.18395	0	0.469299	2.11649	1.39805	2.79237	1.61518	1.91091	0	1.99551	0.689566	0	1.36285	0	1.38663	1.10307	2.0565	1.69602	2.55684	1.71271	0	2.09665	2.59997	0	2.9612	0	0	0
F2S4_160301_005_B01	74	#0094C2	L5 IT ALM Pld5	2	#27AAE1	Glutamatergic	2.18887	0	0	2.46583	2.14732	0	0	0	0	0	2.61993	1.66668	2.744	2.11723	0.251165	1.68812	0.251165	0.905662	1.97398	1.895	2.8978	1.5199	1.79839	0	1.58644	0	0	1.76465	1.04843	1.77046	1.71516	1.72166	1.8195	2.38833	1.6121	0	2.29221	2.8544	0	2.79703	1.6121	0	0
F2S4_160301_005_C01	75	#00A79D	L5 IT ALM Cbln4 Fezf2	2	#27AAE1	Glutamatergic	1.97921	0	0	2.46832	1.3778	1.35098	0.778309	0	0	0	2.52745	1.90094	2.82876	1.92001	0	1.01241	0	0.723257	1.90482	1.8601	2.93699	1.66963	1.80051	0	1.89308	0	0	1.39061	1.40306	1.79557	1.06889	2.23499	1.83361	2.64533	1.92373	0.947461	2.3731	2.708	0	2.7194	0	0	0
F2S4_160301_005_D01	75	#00A79D	L5 IT ALM Cbln4 Fezf2	2	#27AAE1	Glutamatergic	2.24684	0	0	2.31117	1.94431	0.625406	1.72705	0	0	0	2.33445	2.28837	2.59544	1.71374	0	1.78238	0	1.19017	1.76471	1.67855	2.86793	1.84664	1.69297	0	1.1425	0	0	1.11656	0	1.78811	1.59825	2.11875	2.07099	2.55646	1.53166	0	2.04656	2.24486	0	2.92514	0	0	0
F2S4_160301_005_E01	75	#00A79D	L5 IT ALM Cbln4 Fezf2	2	#27AAE1	Glutamatergic	2.38434	0	0	2.50709	1.04478	1.61642	0.902151	0	0	0	2.70088	1.27519	2.80003	1.72413	0	1.04478	0	0.406833	2.04902	1.789	2.91847	1.59125	1.789	0	1.87785	0.249408	0	1.07416	0	0.249408	1.46136	1.86424	1.88229	2.5452	1.74885	0	2.08923	3.00181	0	2.78592	0	0	0
F2S4_160301_005_F01	74	#0094C2	L5 IT ALM Pld5	2	#27AAE1	Glutamatergic	2.29904	0	0	2.52931	1.96646	1.31433	0	0	0	0	2.81255	0.877407	2.76366	1.7839	1.33357	1.36968	0	0.457692	2.37718	1.63394	2.96045	1.79053	1.99611	0	1.77035	0.753726	0	1.05224	0.675549	1.36968	0.28654	2.0847	1.53955	2.30912	0	0	2.36334	3.08848	0	2.79011	2.22837	0	0
F2S4_160301_005_G01	74	#0094C2	L5 IT ALM Pld5	2	#27AAE1	Glutamatergic	2.01362	0	0	2.36919	1.33117	1.57734	0	0	0	0	2.3782	1.82748	2.77115	2.04673	0	0	0	0.962602	2.00669	1.67006	2.80135	1.85311	1.84304	0	1.34742	0	0	1.86296	0.420777	1.59574	0.53813	1.93045	1.58664	2.56106	0	0	2.66393	3.12313	0	2.79513	1.90025	0	0
F2S4_160301_005_H01	75	#00A79D	L5 IT ALM Cbln4 Fezf2	2	#27AAE1	Glutamatergic	2.21629	0	0	2.20994	1.60632	1.67721	0	0	0	0	2.61704	1.43557	2.79942	2.2583	0	0.529882	0	1.3032	2.1445	1.86817	2.68312	0.911827	1.87514	0	0.529882	0	0	1.41612	0	1.06981	1.1854	2.20673	1.87514	2.64021	1.9452	0	2.69584	2.58455	0	2.72609	1.67721	0	0
F2S4_160301_006_A01	77	#00879D	L5 IT ALM Tnc	2	#27AAE1	Glutamatergic	2.50327	0	0	2.46004	1.79652	1.4308	0	0	0	0	2.43956	1.95017	2.68545	1.98411	0	1.34507	0	1.20672	2.09617	1.65976	2.94991	1.51856	1.96463	0	1.86961	0	0	1.17284	0.343935	1.3207	1.54177	2.1305	1.91972	2.62766	2.04017	0	2.11266	2.49328	0	2.83078	0	0	0
F2S4_160301_006_B01	74	#0094C2	L5 IT ALM Pld5	2	#27AAE1	Glutamatergic	2.29625	0	0	2.33604	1.03505	1.43148	0	0	0	0	2.5348	1.78852	2.61213	1.6946	0.654608	1.77335	0.231188	0.654608	1.46413	1.58267	2.71106	1.74133	1.99123	0	1.74684	0	0	1.55805	1.34414	1.7186	0.821066	1.81267	1.89387	2.63607	0	0	1.91664	3.07153	0	2.8501	1.00594	0	0
F2S4_160301_006_C01	74	#0094C2	L5 IT ALM Pld5	2	#27AAE1	Glutamatergic	2.07574	0	0	2.51529	1.62731	0	0	0	0	0	2.54094	1.61939	2.74627	2.29836	0	0	0	1.39382	2.36211	1.55945	2.9213	0	1.85908	0	1.04002	0	0	1.39382	0.897579	1.36606	1.77276	2.23925	2.01906	2.79747	1.61132	0	2.66581	2.97633	0	2.45545	2.14056	0	0
F2S4_160301_006_D01	77	#00879D	L5 IT ALM Tnc	2	#27AAE1	Glutamatergic	2.18987	0	0	2.48097	1.11417	1.38495	0	0	0	0	2.53649	1.6023	2.58655	2.00349	0.398087	1.20435	0	0.602244	2.3615	1.38495	2.89911	1.20435	1.83593	0	1.69703	0	0	1.55047	0	1.54119	1.663	2.13855	1.8013	2.70547	1.00022	0	2.04065	2.49579	0	2.8987	0	0.243143	0
F2S4_160301_006_E01	75	#00A79D	L5 IT ALM Cbln4 Fezf2	2	#27AAE1	Glutamatergic	1.89941	0	0	2.48066	1.66046	1.72962	0	0	0	0	2.6083	1.88101	2.81815	2.0983	1.24192	1.47655	0	1.30293	2.08675	1.72426	2.97385	0.840344	1.96299	0	1.67278	0.840344	0	1.03635	0	1.66046	0.796962	2.03457	1.70213	2.50007	2.02117	0	2.31462	2.67359	0	2.92879	0.473428	0	0
F2S4_160301_006_F01	75	#00A79D	L5 IT ALM Cbln4 Fezf2	2	#27AAE1	Glutamatergic	2.29981	0	0	2.41403	1.7391	1.27162	1.12406	0	0	0	2.43045	2.19415	2.8809	1.62874	0	0	0	0.519493	2.16999	1.83197	2.81148	1.7961	2.16316	0	2.02368	0	0	1.43379	1.23432	1.82703	1.55159	1.82202	1.9043	2.63598	1.61274	0	1.90844	2.88614	0	2.86433	0	0.247765	0
F2S4_160301_006_G01	76	#2F8C4D	L5 IT ALM Lypd1 Gpr88	2	#27AAE1	Glutamatergic	2.21428	0	0	2.49752	1.67361	1.06177	0	0	0	0	2.66902	1.50209	2.63125	1.98483	0.257651	0	0	0.627319	2.14454	1.66608	2.94674	1.82873	1.95074	0	2.16905	0	0	0.824073	0.257651	1.54426	0.53525	2.24535	1.80734	2.71544	1.58268	0	2.2687	2.65757	0	2.80453	1.49088	0	0
F2S4_160301_006_H01	74	#0094C2	L5 IT ALM Pld5	2	#27AAE1	Glutamatergic	2.4677	0	0	2.35948	1.97185	1.66804	1.81257	0	0	0	2.76976	1.32188	2.743	1.9606	0	1.58624	0	0.622981	2.07374	1.7038	2.87134	1.62907	1.8385	0	1.35377	1.41128	0	1.38348	0	1.60388	1.26918	1.79064	1.88161	2.50289	0	0	2.34561	3.3997	0	2.67451	1.28747	0	0
F2S4_160301_009_A01	74	#0094C2	L5 IT ALM Pld5	2	#27AAE1	Glutamatergic	2.31944	0	0	2.40834	1.4991	1.63126	0	0	0	0	2.6586	1.70662	2.81718	1.67346	1.04051	1.89736	0	0	2.44484	1.79753	2.93718	1.43444	2.25672	0	1.92719	0	0	0	0.729593	0	1.46333	1.91087	1.87266	2.37424	0	0	2.34466	2.89824	0	2.78641	1.55536	0	0
F2S4_160301_009_B01	74	#0094C2	L5 IT ALM Pld5	2	#27AAE1	Glutamatergic	2.50223	0	0	2.61284	1.99734	1.59918	0	0	0	0	2.85212	1.79381	2.89316	2.18204	0	1.49435	0	0	1.96937	1.7235	2.95595	0	2.28932	0	1.44894	1.19644	0	1.53546	0	1.38456	0.406443	1.92773	1.95841	2.31936	0	0	2.25704	3.15071	0	2.59781	1.64723	0	0
F2S4_160301_009_C01	76	#2F8C4D	L5 IT ALM Lypd1 Gpr88	2	#27AAE1	Glutamatergic	1.95651	0	0.375933	2.40294	1.39947	1.36217	0	0	0	0.486389	2.5855	1.63329	2.67435	1.83536	0	1.37496	0	1.27633	2.43483	1.47576	3.02426	1.02675	1.93274	0	1.73235	0	0	0.966556	0	1.55751	1.1038	2.04847	1.95319	2.70899	2.06679	0	2.1731	2.63532	0	2.69775	0.710068	0	0
F2S4_160301_009_D01	76	#2F8C4D	L5 IT ALM Lypd1 Gpr88	2	#27AAE1	Glutamatergic	2.12619	0	0	2.47957	1.71132	1.67242	0	0	0	0	2.60538	1.71952	2.67541	2.04029	0	1.25865	0	0	2.08797	1.71132	2.76149	1.50978	2.0245	0	2.04029	0	0	1.33383	0	1.47559	1.59328	2.17146	1.77647	2.70534	1.95488	0	2.19517	2.5909	0	3.09804	0	0	0
F2S4_160301_009_E01	75	#00A79D	L5 IT ALM Cbln4 Fezf2	2	#27AAE1	Glutamatergic	2.44583	0	0	2.38326	1.84071	1.65382	0	0	0	0	2.71541	1.67455	2.69754	2.12086	1.55931	1.16937	0	0.966691	2.1506	1.05937	2.89808	2.05656	2.17844	0	1.32999	0	0	0	0	1.11784	1.81585	2.11904	1.7614	2.74003	1.9885	0	1.79335	2.87222	0	3.05078	1.0155	0	0
F2S4_160301_009_F01	76	#2F8C4D	L5 IT ALM Lypd1 Gpr88	2	#27AAE1	Glutamatergic	1.4239	0	0	2.11616	1.49764	1.93682	0	0	1.16886	0	2.37249	1.43968	2.82092	2.0217	0	0.29717	0.993028	0	2.13532	1.79855	2.97317	0.692778	2.33074	0	1.81844	0	0	1.35431	1.07208	0.692778	1.5945	2.13843	2.15665	2.5326	1.84361	0	2.39195	2.40221	0	2.60505	1.10679	0	0
F2S4_160301_009_G01	76	#2F8C4D	L5 IT ALM Lypd1 Gpr88	2	#27AAE1	Glutamatergic	1.81416	0	0	2.26744	1.91868	0.889669	0	0	0	0	2.56829	1.39178	2.81883	2.01008	1.10802	0	0	1.13572	1.84668	1.92743	3.05055	0.265895	2.05756	0	2.18476	0.265895	0	1.82527	0.429614	1.72031	1.40641	2.04119	1.79695	2.30898	1.98803	0	2.50663	2.59983	0	2.60985	0	0	0
F2S4_160301_009_H01	78	#669D6A	L5 IT ALM Tmem163 Dmrtb1	2	#27AAE1	Glutamatergic	2.03489	0	1.22666	2.36335	1.6165	1.59318	0	0	0	0	2.55611	1.80407	2.60539	2.10414	1.12221	0	0	0.387592	2.26826	1.89664	2.95956	0.95067	1.82329	0	1.48492	0	0	1.16705	0	1.49504	1.75743	1.88863	1.90839	2.69425	1.60886	0	2.10414	2.69614	0	2.84907	1.67976	0	0
F2S4_160301_010_A01	74	#0094C2	L5 IT ALM Pld5	2	#27AAE1	Glutamatergic	2.2208	0	0	2.35455	0.504307	1.74698	0	0	0	0	2.65882	1.52082	2.61332	1.90296	1.65903	1.42479	0	0	1.90692	1.69892	2.91729	1.36055	2.19116	0	1.71757	0	0	1.15115	0.238363	1.82009	1.72958	2.20722	1.89897	2.54655	0	1.3874	2.57871	2.75302	0	2.83226	2.23025	0	0
F2S4_160301_010_B01	76	#2F8C4D	L5 IT ALM Lypd1 Gpr88	2	#27AAE1	Glutamatergic	2.60618	0	0	2.41822	1.27048	0	0	0	0	0	2.49304	0.669812	2.84146	2.19135	0.669812	1.40238	0	0.733229	2.2192	0.921721	2.98072	0.239316	1.9946	0	1.43874	0	0	0.239316	1.34863	1.36271	1.6173	2.26489	1.91306	2.56387	1.99782	0	2.48995	2.7135	0	2.76689	0	0	0
F2S4_160301_010_C01	76	#2F8C4D	L5 IT ALM Lypd1 Gpr88	2	#27AAE1	Glutamatergic	1.93636	0	0	2.06405	1.59436	1.18643	0	0	0	0	2.21842	1.1388	2.64641	2.1253	0	0	0	1.35299	2.20133	2.11478	3.13039	1.11287	2.26413	0	1.48459	0.762461	0	1.20842	1.3681	1.85739	0.414255	1.96358	1.88534	2.43116	1.67463	0	2.388	2.08163	0	2.65799	0.868222	0	0
F2S4_160301_010_D01	74	#0094C2	L5 IT ALM Pld5	2	#27AAE1	Glutamatergic	2.72978	0	0	2.62838	1.16733	1.61679	0	0	0	0	2.79469	1.22695	2.69137	2.25311	1.07247	1.01594	0	1.20797	1.85966	0.50013	3.15996	0.387772	1.76853	0	1.86822	0	0	0	0	1.50523	1.27937	1.98309	1.842	2.48982	0	0	2.19521	3.08313	0	2.7027	1.76853	0.2358	0
F2S4_160301_010_E01	75	#00A79D	L5 IT ALM Cbln4 Fezf2	2	#27AAE1	Glutamatergic	2.31012	0	0	2.54358	0	0	0	0	0	0	2.60601	1.75835	2.8978	1.86965	0	0	0	1.00578	2.02547	2.12529	3.08541	1.37721	2.02234	0	2.14467	0	0	0.606879	0.935083	0.606879	1.54719	1.90806	1.99312	2.63068	1.65463	0	2.22844	2.62523	0	2.63606	0	0	0
F2S4_160301_010_F01	74	#0094C2	L5 IT ALM Pld5	2	#27AAE1	Glutamatergic	2.05305	0	0	2.52234	0	1.7799	1.64357	0	0	0	2.60236	1.87888	2.72504	2.36146	0	1.29371	0	1.06259	1.8742	2.01731	2.92853	1.51389	2.06535	0	0	1.23631	0	1.93557	0	2.04359	1.61886	0	1.89712	2.37056	0	0	2.4671	3.27578	0	2.77277	2.22367	0	0
F2S4_160301_010_G01	74	#0094C2	L5 IT ALM Pld5	2	#27AAE1	Glutamatergic	2.25275	0	0	2.4728	0	0	0	0	0	0	2.54943	0	2.86583	2.06951	0	1.5252	0	0.894568	2.13138	2.00476	2.90128	0	1.61502	0	1.25795	0	0	0.645645	0	1.46588	0	2.11458	2.09413	2.55361	0	0	2.29618	2.91865	0	2.54309	2.21819	0	0
F2S4_160301_010_H01	74	#0094C2	L5 IT ALM Pld5	2	#27AAE1	Glutamatergic	2.37108	0	0	2.42942	1.78518	0	0	0	0	0	2.33189	1.60054	2.85421	2.12315	0	1.81986	0	1.37674	1.60964	1.69895	3.02821	0	1.90985	0	2.03458	0	0	0	1.01252	1.66856	1.65252	0	1.98435	2.56641	0	0.265945	2.1551	2.17761	0	2.71363	1.79705	0	0
F2S4_160301_011_A01	78	#669D6A	L5 IT ALM Tmem163 Dmrtb1	2	#27AAE1	Glutamatergic	2.10301	0	0.906634	2.44067	1.62304	0.494108	0.23212	0	0	0	2.49889	1.70898	2.55962	1.72081	1.3027	1.49668	0	1.00797	2.0781	1.60817	2.74369	1.0644	2.05977	0	1.88021	0.58277	0	1.33224	0	1.43365	1.54301	2.18843	1.75449	2.51041	1.87205	0	1.3599	2.63761	0	3.03196	0	0	0
F2S4_160301_011_B01	75	#00A79D	L5 IT ALM Cbln4 Fezf2	2	#27AAE1	Glutamatergic	2.49391	0	0	2.33047	0	1.56617	0.833135	0	0	0	2.56583	0.294092	2.71923	1.99475	0	0	0	0.59161	1.72663	1.87829	2.75762	1.80577	2.11645	0	1.6096	0	0	0	0.59161	1.02869	1.6096	2.182	1.96843	2.70371	1.72663	0	2.34591	2.88749	0	2.73808	1.79241	0	0
F2S4_160301_011_C01	76	#2F8C4D	L5 IT ALM Lypd1 Gpr88	2	#27AAE1	Glutamatergic	2.12826	0	0	2.43434	1.2237	1.42615	0	0	0	0	2.65793	0.26205	2.74892	2.09488	0	0	0	0.42433	2.26495	1.77677	3.07359	1.26469	1.7391	0	2.04272	0.711094	0	1.5829	0.26205	1.67564	0.634804	2.06805	2.00172	2.34666	1.85374	0	2.15172	2.62679	0	2.80367	0	0	0
F2S4_160301_011_D01	74	#0094C2	L5 IT ALM Pld5	2	#27AAE1	Glutamatergic	2.10234	0	0	2.38838	1.68049	1.77053	1.60561	0	0	0	2.41568	1.70481	2.43701	1.88978	0.765649	1.47681	0	1.12773	2.17618	1.77053	2.79617	0.765649	2.02761	0	0.575171	0.710944	0	1.48669	0	1.7904	0.710944	2.13208	1.98635	2.62376	0	0	2.21804	2.74755	0	2.96184	0.227877	0	0
F2S4_160301_011_E01	74	#0094C2	L5 IT ALM Pld5	2	#27AAE1	Glutamatergic	2.36626	0	0	2.41086	1.40257	1.67151	1.55229	0	0	0	2.74889	1.49603	2.82839	2.10565	1.14615	1.71714	0	1.38741	1.95555	1.65516	2.90783	0.899478	1.73135	0	0.650004	0	0	1.41722	0.72702	1.51942	0.556321	2.2457	1.96789	2.71903	0	0.899478	2.30552	3.09296	0	2.8295	1.75843	0	0
F2S4_160301_011_F01	75	#00A79D	L5 IT ALM Cbln4 Fezf2	2	#27AAE1	Glutamatergic	1.95321	0	0	2.57606	1.44642	1.35032	1.64155	0	0	0	2.67819	0	2.93023	2.03982	1.63361	0	0	0.950718	2.03667	1.80363	2.99264	1.26576	1.72689	0	0.62023	0	0	0.695799	0.253514	1.33467	1.33467	2.2381	2.09019	2.40598	2.09575	0	2.02383	2.87742	0	2.7852	0	0	0
F2S4_160301_011_G01	74	#0094C2	L5 IT ALM Pld5	2	#27AAE1	Glutamatergic	2.56346	0	0	2.43967	1.15765	1.63387	0	0	0	0	2.40517	0.291248	2.65511	1.7587	0	0	0	1.70487	1.90987	1.98473	3.0088	1.28225	2.16219	0	1.42809	0	0	1.6966	1.18559	2.15932	0.936697	2.22088	1.95815	2.58123	0	0	2.18446	2.93108	0	2.83878	1.59349	0	0
F2S4_160301_011_H01	75	#00A79D	L5 IT ALM Cbln4 Fezf2	2	#27AAE1	Glutamatergic	2.09856	0	0	2.47107	1.41322	1.41322	0	0	0	0	2.45478	1.69907	2.78599	1.98187	0.753415	0.858763	0	0.980351	1.76767	1.3863	2.95702	1.53722	2.02541	0	2.14208	0.249924	0	1.4625	0.40755	1.7316	1.94514	1.5924	1.64136	2.81123	1.01434	0	2.18825	2.79529	0	2.78377	0	0	0
F2S4_160307_011_B01	117	#00FF66	CR Lhx5	2	#27AAE1	Glutamatergic	0	0	0	2.87566	0	1.94993	0	0	0	0	2.51582	0	2.86371	2.2054	2.99749	0	0	0	0	1.91291	2.94516	2.69754	0.878159	0	0	0.729903	0	0.237591	0	2.33114	0.918129	2.45925	2.44245	2.63337	0	0	0.237591	1.26662	0	0	2.11113	1.48934	1.29957
F2S4_160308_004_F01	117	#00FF66	CR Lhx5	2	#27AAE1	Glutamatergic	2.45789	0	0	2.3249	0	0	0	0	0	0	2.92589	0	0	1.17667	0	0	0	0	1.0148	0	2.88609	2.74595	0	0	0	0	0	0	0	0	0	0	2.10442	2.24033	0	0	0.286605	0	0	2.05726	2.5528	0	0
F2S4_160309_004_A01	77	#00879D	L5 IT ALM Tnc	2	#27AAE1	Glutamatergic	2.18088	0	1.26173	2.42488	1.23246	1.31496	0	0	0	0	2.54697	2.01961	2.78036	1.96432	0	0.202899	0.202899	0.660206	2.4364	1.95005	2.93225	0.997064	1.82286	0	1.74187	0	0	0	0.529178	1.81103	0	1.80297	2.14905	2.68534	1.65957	0	1.76469	2.29952	0	2.70055	0	0.202899	0
F2S4_160309_004_B01	82	#53A39D	L6 IT ALM Tgfb1	2	#27AAE1	Glutamatergic	2.40069	0	0	2.57942	0.542479	1.97438	1.59717	0	0	0	2.45793	1.81735	2.83212	2.1253	0	0	0	0.457187	2.11506	1.35723	2.90813	1.12827	1.29345	0	1.87862	1.08609	0	1.61718	0.350947	1.52288	1.46212	2.11506	2.07607	2.7062	1.29345	1.55414	0	0	0	2.79781	0	0	0
F2S4_160309_004_C01	77	#00879D	L5 IT ALM Tnc	2	#27AAE1	Glutamatergic	1.80473	0	1.77259	2.25149	1.87861	1.4229	1.10821	0	0	1.22851	2.6001	1.97437	2.41931	1.96804	1.38388	1.5342	0	0.281023	2.03856	1.74859	2.75808	1.90399	1.92327	0	1.96161	1.02344	0	1.41537	0	1.65449	1.53993	1.74859	1.75904	2.60699	1.65885	0	1.58842	2.13104	0	3.05544	0	0	0
F2S4_160309_004_D01	82	#53A39D	L6 IT ALM Tgfb1	2	#27AAE1	Glutamatergic	2.36212	0	1.06193	2.61466	1.06193	1.58677	1.19159	0	0	0	2.70721	1.49961	2.77659	1.95315	0	0	0	0.65426	2.16865	1.51982	2.97216	1.59238	1.70029	0	1.69151	0.54503	0	1.09815	0.17654	1.04262	0.478019	1.84331	2.08232	2.61466	1.58109	0	0.17654	0.17654	0	2.70075	0	0	0.301704
F2S4_160309_004_E01	77	#00879D	L5 IT ALM Tnc	2	#27AAE1	Glutamatergic	2.02559	0	0	2.30598	1.74622	1.36399	0	0	0	0	2.63694	1.62814	2.69105	2.18176	1.01708	0	0	0.575766	1.86595	1.39409	2.91789	0	1.57401	0	1.44003	0	0	0.99335	0.42472	1.73752	0.776485	0.734321	1.9828	2.61826	1.67626	0	1.97269	2.30717	0	2.69397	0	0	0.191172
F2S4_160309_004_F01	77	#00879D	L5 IT ALM Tnc	2	#27AAE1	Glutamatergic	2.13895	0	0	2.51343	0.536702	1.78221	0	0	0	0	2.67227	1.63825	2.75979	2.04474	0	0	0.391761	0.990698	2.42346	1.87345	2.94511	0	1.74571	0	2.05232	0.690712	0	1.25739	0	1.79259	0.391761	1.95119	2.02317	2.67362	1.7495	0	1.56971	2.52939	0	2.81379	1.05126	0	0
F2S4_160309_004_G01	75	#00A79D	L5 IT ALM Cbln4 Fezf2	2	#27AAE1	Glutamatergic	2.23201	0	0	2.55197	1.23557	1.15119	0.703331	0	0	0	2.68531	1.80124	2.76998	1.92966	0	1.42849	0	1.33763	1.72134	1.51716	3.01062	1.48957	1.63371	0	1.9762	0	0	1.08417	0	1.78711	1.27232	1.74174	1.78711	2.53112	1.02612	0	1.89186	2.79748	0	2.69117	0	0.177914	0
F2S4_160309_004_H01	81	#53879D	L5 IT ALM Gkn1 Pcdh19	2	#27AAE1	Glutamatergic	2.05917	0	0	2.38988	2.00358	1.70683	1.60838	0	0	0	2.59104	1.70683	2.62246	1.8946	0	1.50489	0	1.05411	1.82219	1.16936	2.88572	1.56989	1.67643	0	1.85472	0.64761	0	0.789826	0.982533	1.48086	1.33554	1.93114	1.78704	2.30984	1.54929	0	0.434754	0	0	3.0451	0	0.434754	0
F2S4_160309_005_A01	77	#00879D	L5 IT ALM Tnc	2	#27AAE1	Glutamatergic	2.12038	0	1.61625	2.4123	1.48251	1.35996	1.1886	0	0	0.843515	2.50127	1.80774	2.75479	1.96666	0.811351	0.873461	0	1.07749	2.164	1.97818	2.80872	1.71419	1.84637	0	1.67943	1.09521	0	1.12862	0	1.70576	1.5664	2.0863	1.81109	2.48952	1.74637	0.927789	1.80096	2.29373	0	2.93037	0	0.300107	0
F2S4_160309_005_B01	82	#53A39D	L6 IT ALM Tgfb1	2	#27AAE1	Glutamatergic	2.17633	0	0	2.58411	1.67594	0.50302	1.51419	0	0	0	2.65834	1.36902	2.98298	1.90995	0	0	0	0.63109	1.93545	1.98727	2.973	1.25355	1.48414	0	1.56869	0	0	1.18179	0	0.908437	1.35876	2.21702	1.87661	2.58842	1.24011	1.9543	0	0	0	2.83826	0	0.189234	0.320597
F2S4_160309_005_C01	81	#53879D	L5 IT ALM Gkn1 Pcdh19	2	#27AAE1	Glutamatergic	2.27598	0	0	2.57177	1.28159	1.81251	0	0	0	0	2.63797	1.82577	2.82971	2.073	1.06343	0.93206	0	1.00269	2.09639	1.47271	2.93572	1.76637	1.65614	0	1.66568	0.604306	0	0.877655	0	1.58837	0.815446	2.12519	1.79882	2.54206	1.51478	0	0	0	0	2.91067	0	0.177091	0
F2S4_160309_005_D01	81	#53879D	L5 IT ALM Gkn1 Pcdh19	2	#27AAE1	Glutamatergic	2.30203	0	1.21334	2.51654	2.01331	1.44689	1.74426	0	0	0	2.7838	1.63675	2.87973	2.01553	0.561745	0.833776	0	1.11955	1.99278	1.50807	3.04468	1.41274	1.25359	0.18443	0.798705	0.999754	0	0.866225	0	1.82005	0.999754	2.12645	1.95624	2.52416	1.58019	1.04346	1.11955	1.55533	0	2.86399	0	0	0
F2S4_160309_005_E01	77	#00879D	L5 IT ALM Tnc	2	#27AAE1	Glutamatergic	2.24977	0	0.279144	2.43952	1.61885	1.85329	0	0	0	0	2.56478	1.41909	2.78956	1.90009	0	1.10456	0.279144	0.959776	2.13722	1.569	2.96115	1.75516	1.54734	0	2.27127	0	0	0.279144	0	1.67198	1.67198	1.74117	1.94678	2.65673	1.33725	0	2.03101	2.06265	0	2.762	0	0.447688	0
F2S4_160309_005_F01	77	#00879D	L5 IT ALM Tnc	2	#27AAE1	Glutamatergic	1.94942	0.916323	1.80724	2.47519	1.79299	1.65821	0	0	0	0.790763	2.57436	1.72237	2.70304	2.08315	0.18118	0	0	0.991251	2.07187	1.14432	2.92703	1.65821	1.65324	0	1.95444	0.967682	0	1.53316	0	1.74317	1.35684	1.89856	1.80372	2.61	1.50597	0	1.62218	2.04838	0	2.91187	0	0.18118	0
F2S4_160309_005_G01	82	#53A39D	L6 IT ALM Tgfb1	2	#27AAE1	Glutamatergic	2.28787	0	0	2.40656	1.46732	0	0	0	0	0	2.63083	1.6595	2.77275	1.74617	0.170314	0	0	0.387485	2.07775	0.639611	2.84815	0.465489	1.50149	0	1.90693	0.387485	0	0.887758	0	1.43023	0.684973	2.05813	1.84001	2.2366	0.292335	0	0.170314	0	0	2.76565	0	0.292335	0
F2S4_160309_005_H01	81	#53879D	L5 IT ALM Gkn1 Pcdh19	2	#27AAE1	Glutamatergic	2.10623	0	0	2.44854	0.641376	1.40168	0	1.38184	0	0	2.64372	0.783083	2.78996	2.07032	1.30423	0.429673	0	0.327632	1.9956	1.684	2.8625	1.25273	1.38184	0	1.83262	0	0	1.06819	0	1.5687	1.51984	2.21717	2.05551	2.53652	1.75399	0	1.51238	1.06819	0	2.84677	0	0.194006	0
F2S4_160309_006_A01	82	#53A39D	L6 IT ALM Tgfb1	2	#27AAE1	Glutamatergic	2.30562	0	0	2.63055	0.304441	1.79556	0	0	0	0	2.85281	1.74704	2.71985	1.82952	0.909043	1.19669	0	0.481664	2.2216	1.81287	2.94904	0.481664	1.62468	0	1.88752	0	0	1.49794	0	1.70127	0.178369	2.20541	1.86404	2.59617	0	0.783822	0	0	0	2.91447	0	0.178369	0
F2S4_160309_006_B01	70	#00A809	L5 IT VISp Batf3	2	#27AAE1	Glutamatergic	2.55469	0	0	2.54416	1.49222	0	1.31453	0	0	0	2.62326	1.43743	2.86212	2.17632	1.69966	1.12286	0	1.33962	2.01731	1.65486	2.81008	0.347717	0.853388	0	1.16127	0	0	0.853388	0	1.90385	0.72382	1.72548	1.90716	2.72414	1.69966	0	2.08146	0	0	2.53726	2.13147	0	0
F2S4_160309_006_C01	77	#00879D	L5 IT ALM Tnc	2	#27AAE1	Glutamatergic	2.40033	0	0	2.46182	0.539926	0.773314	0	0	0	0	2.55991	1.72265	2.90986	2.19426	0	0	0	1.06009	2.29471	1.67442	2.99598	0.924296	1.66871	0	1.30357	1.2153	0	0.955063	1.30357	1.92876	0.208628	2.26373	2.18561	2.57938	1.62015	0	1.98492	2.67691	0	2.79509	0	0	0
F2S4_160309_006_D01	80	#008F1F	L5 IT ALM Cpa6 Gpr88	2	#27AAE1	Glutamatergic	2.31858	0	0	2.5982	0	0.844078	0	0	0	0	2.56669	1.46666	2.80886	2.29168	1.16432	0	0	0.68194	2.18248	1.77632	3.11284	0.188636	1.55405	0	0	0	0	1.13069	0	1.56059	1.61546	2.12798	1.87178	2.47817	2.11185	0.319714	2.07964	2.71912	0	2.72495	2.29767	0	0.188636
F2S4_160309_006_E01	80	#008F1F	L5 IT ALM Cpa6 Gpr88	2	#27AAE1	Glutamatergic	2.39308	0	0	2.50826	1.64731	0.835736	0	0	0	0	2.79287	1.85844	2.74761	2.13215	0.893531	1.25683	0	0.865594	2.29661	1.42879	2.8449	0	1.78857	0	0.835736	0.731431	0	0.295594	1.33198	1.13598	1.52086	1.94822	1.95297	2.37915	1.90827	0	2.05919	0	0	3.07077	1.5914	0.172475	0.172475
F2S4_160309_006_F01	77	#00879D	L5 IT ALM Tnc	2	#27AAE1	Glutamatergic	2.05841	0	0	2.34769	1.79446	1.66229	0	0	0	1.23919	2.52776	1.00836	2.73802	2.14909	0.179206	1.52751	0	0.660446	2.12148	1.79088	2.81238	1.37996	2.10437	0	1.63745	0	0	0.911219	0.403531	1.48609	1.48609	2.04861	1.7415	2.46637	1.76499	0	1.57132	2.59302	0	3.03478	1.37061	0	0
F2S4_160309_006_G01	82	#53A39D	L6 IT ALM Tgfb1	2	#27AAE1	Glutamatergic	2.47803	0	0	2.56786	1.24664	0.636406	0	0	0	0	2.65042	1.66223	2.91292	1.77882	0.928942	0	0.262996	0.834171	1.83516	1.82984	2.94485	1.56571	1.12983	0	1.53519	0	0	1.72782	0	1.54561	1.42815	2.19026	1.98921	2.45709	1.52452	0	0	0	0	2.90982	0	0	0
F2S4_160309_006_H01	77	#00879D	L5 IT ALM Tnc	2	#27AAE1	Glutamatergic	2.13329	0	0	2.42229	0	1.61596	0	0	0	0	2.43365	1.76522	2.77749	2.02105	0	1.34295	0	1.0612	1.90228	1.57069	2.9823	1.85888	1.41689	0	2.0625	0.870687	0	0.753783	0	1.80672	1.49654	2.10235	1.81844	2.66886	1.20914	0.199776	2.12386	2.45285	0	2.86915	0	0	0.199776
F2S4_160309_007_A01	76	#2F8C4D	L5 IT ALM Lypd1 Gpr88	2	#27AAE1	Glutamatergic	1.99926	0	0	2.29356	1.58269	1.64801	0	0	0	0	2.48244	1.03468	2.64067	1.84074	0.487099	1.55228	0	0.181109	2.164	1.50577	2.8069	1.46152	1.87201	0	1.07431	1.20427	0	1.31518	0	1.84074	1.52632	2.08848	1.46921	2.52939	1.80352	0	2.15779	2.80444	0	3.08509	0	0.181109	0.181109
F2S4_160309_007_B01	77	#00879D	L5 IT ALM Tnc	2	#27AAE1	Glutamatergic	2.27456	0	0	2.49522	0.982826	1.00802	0	0.518067	0	0	2.59582	1.42873	2.72925	1.98625	0	0.332095	0	0.518067	2.23577	2.20423	3.02047	0.197046	1.52052	0	1.40974	0.897066	0	1.48118	0	1.69222	1.50521	2.3768	2.01608	2.63045	1.42873	0.197046	1.50521	1.82625	0	2.86581	0	0	0
F2S4_160309_007_C01	82	#53A39D	L6 IT ALM Tgfb1	2	#27AAE1	Glutamatergic	2.31166	0	0	2.60639	0.936251	1.76538	1.54172	0	0	0	2.58782	1.47572	2.85256	1.98912	0	0.962848	0.189024	0.682811	2.03734	1.86647	2.98997	0.571325	1.95371	0	1.52789	0.729386	0	1.30291	0	1.78524	0.502613	2.00579	1.79674	2.48161	1.71819	0.502613	0	0	0	2.84178	0	0	0
F2S4_160309_007_D01	79	#005C07	L5 IT ALM Tmem163 Arhgap25	2	#27AAE1	Glutamatergic	2.36442	0	0	2.50944	1.35448	1.15175	0	0	0	0	2.57872	1.60228	2.69973	2.16905	0.671272	1.35448	0	0.923355	2.04199	1.59068	3.08902	1.62458	1.74694	0	1.39319	0.832525	0	0	0	1.31196	1.51372	2.08169	1.75506	2.60566	2.01186	0	2.04406	2.5369	0	3.03884	2.27093	0	0
F2S4_160309_007_E01	75	#00A79D	L5 IT ALM Cbln4 Fezf2	2	#27AAE1	Glutamatergic	2.02115	0	0	2.42109	1.64225	0	1.65189	0	0	0	2.40116	0	2.58981	1.76101	1.40896	1.73815	0	0.174016	1.83582	1.60135	2.51946	1.56212	2.1209	0	1.92578	0.297913	0	1.10817	0	0.174016	1.49225	1.72625	1.7756	2.49276	1.99597	0	2.23682	2.60971	0	3.09943	0	0	0
F2S4_160309_007_F01	76	#2F8C4D	L5 IT ALM Lypd1 Gpr88	2	#27AAE1	Glutamatergic	2.2351	0	0	2.55701	1.20744	1.27699	0	0	0	0	2.5729	0.193152	2.60967	1.93235	0.738844	0	0	1.02209	2.00302	1.72501	3.07843	0.639546	2.00782	0	0.193152	0	0	0.692027	0	1.17616	0.81961	2.2612	1.97042	2.55701	1.64471	0	1.98072	3.0723	0	2.81114	2.18409	0	0
F2S4_160309_007_G01	80	#008F1F	L5 IT ALM Cpa6 Gpr88	2	#27AAE1	Glutamatergic	2.38491	0	0	2.40085	0.801649	1.43352	0	0	0.185643	0	2.58367	0.92773	2.80179	2.18167	0	0	0	1.20233	2.019	1.95715	2.98682	1.10496	1.71769	0	1.46639	1.06696	0	0.836763	0	1.4161	1.8338	2.0469	1.77185	2.59086	2.10519	0	1.7308	1.20233	0	2.894	1.72647	0	0
F2S4_160309_007_H01	79	#005C07	L5 IT ALM Tmem163 Arhgap25	2	#27AAE1	Glutamatergic	2.28735	0	1.0299	2.40153	1.1496	1.75099	0	0	0	0	2.44451	1.0299	2.55499	2.13511	1.3858	1.16429	0	0.864115	2.04245	1.76208	2.99681	1.62613	2.09466	0	1.82638	1.23112	0	0	0.171914	1.87117	1.6057	2.00658	1.72794	2.53638	2.04436	0	1.82004	2.86732	0	3.06309	2.22547	0	0
F2S4_160309_008_A01	76	#2F8C4D	L5 IT ALM Lypd1 Gpr88	2	#27AAE1	Glutamatergic	2.39457	0	1.47501	2.38175	0.371539	1.71177	0	0	0	0	2.44377	1.35489	2.807	2.2118	0.980737	1.53609	0	0.161622	1.734	0	3.06988	1.79144	1.69233	0	1.94232	0	0	0	0	1.94677	0	2.11375	1.85874	2.60353	1.84776	0	2.06602	2.60353	0	2.74507	1.45487	0.161622	0.161622
F2S4_160309_008_B01	75	#00A79D	L5 IT ALM Cbln4 Fezf2	2	#27AAE1	Glutamatergic	2.38043	0	0	2.60118	0	0.548148	0.48093	0	0	0	2.51623	1.63904	2.74129	1.98336	1.26066	0	0	1.10216	2.14711	1.89493	3.00829	0.745032	2.12623	0	0	0.782907	0	0	0.849989	1.93505	1.48263	1.9376	1.97178	2.55346	0.817742	0	1.98564	3.32522	0	2.6637	0	0	0
F2S4_160309_008_C01	77	#00879D	L5 IT ALM Tnc	2	#27AAE1	Glutamatergic	2.08108	0	1.96855	2.53766	1.39297	2.13107	1.32058	0	0	0	2.46642	1.23367	2.54418	2.06542	0	0	0	0.825535	2.19995	1.64969	2.95984	1.56876	1.78701	0	2.13712	1.02061	0	0.979435	0	1.82252	0.584991	2.11871	1.7768	2.58993	1.54593	0.384339	1.84956	2.31165	0	3.00077	0	0	0
F2S4_160309_008_D01	78	#669D6A	L5 IT ALM Tmem163 Dmrtb1	2	#27AAE1	Glutamatergic	1.74116	0	1.12303	2.3013	1.86232	1.52216	0	0	0	0	2.42496	1.6671	2.42273	2.11432	1.12303	1.26188	0	0.778215	2.27065	1.50399	2.78773	1.49776	1.90612	0	1.63629	0.162751	0	1.04146	0.571447	1.69983	1.8677	1.95912	1.67133	2.41292	1.8372	0	1.98235	2.87229	0	3.12706	2.0507	0.162751	0
F2S4_160309_008_E01	76	#2F8C4D	L5 IT ALM Lypd1 Gpr88	2	#27AAE1	Glutamatergic	1.99958	0	0	2.50096	1.43133	1.54295	0	0	0	0	2.55479	1.87528	2.81542	2.23041	0	0.642564	0	1.10953	2.09414	1.51388	3.06218	1.61413	2.10198	0	1.44032	0.891092	0	0	0	1.94744	1.47456	1.7966	1.9502	2.54018	1.49072	0	2.24322	3.15198	0	2.80478	0	0	0.194561
F2S4_160309_008_F01	77	#00879D	L5 IT ALM Tnc	2	#27AAE1	Glutamatergic	2.29179	0	1.31246	2.62031	1.96707	1.33483	0	0	0	1.34559	2.6152	1.70222	2.65295	1.98451	0	0	0	1.07379	2.27335	1.30083	3.1459	1.20932	1.6831	0	2.01968	0	0	1.54634	0	1.54634	0.628956	1.94088	1.94624	2.43331	1.25092	0	1.67321	1.58477	0	2.70568	1.07379	0	0
F2S4_160309_008_G01	78	#669D6A	L5 IT ALM Tmem163 Dmrtb1	2	#27AAE1	Glutamatergic	2.26198	0	1.39564	2.57316	1.51842	1.79196	0	0	0	0	2.47948	0.908997	2.73346	2.22155	1.15239	0	0	0.704373	2.37871	1.55678	3.07604	1.36818	1.86398	0	2.27622	0	0	1.51168	0	1.16765	1.00607	1.91246	1.87589	2.47061	1.86096	0	1.26164	2.77869	0	2.8583	0	0	0
F2S4_160309_008_H01	77	#00879D	L5 IT ALM Tnc	2	#27AAE1	Glutamatergic	2.28473	0	0	2.56732	0	1.87092	0	0	0	0	2.41883	1.88133	2.7662	2.24207	0	1.13403	0	1.18801	2.31355	2.03795	3.11306	1.63398	1.98189	0	1.27925	0	0	0.94495	0.914277	1.97365	1.09391	2.2625	2.19309	2.65355	1.95956	0	2.25676	2.72693	0	2.76976	0	0	0
F2S4_160309_011_A01	82	#53A39D	L6 IT ALM Tgfb1	2	#27AAE1	Glutamatergic	2.40573	0	1.15205	2.65827	1.71641	1.36865	0	0	0	0	2.69698	0.331864	2.69598	1.92515	0	1.48076	0	1.41892	2.1064	1.32377	2.97942	0.982438	1.51251	0	2.18306	0.517765	0	0.955693	0	1.60828	1.35786	2.21152	1.9397	2.65498	1.44651	0	1.82209	0.587475	0	3.06303	0	0	0.196889
F2S4_160309_011_B01	76	#2F8C4D	L5 IT ALM Lypd1 Gpr88	2	#27AAE1	Glutamatergic	2.0951	0	0	2.54391	1.343	1.69011	0	0	0	0	2.45919	1.88361	2.82966	2.37408	0	0.903623	0.1873	1.05096	2.00094	2.0237	3.1321	0	2.00094	0	1.74819	0	0	0.626885	0	1.93549	0.317737	2.28789	2.03248	2.66971	1.5437	0	2.32155	2.48061	0	2.84466	1.38357	0.1873	0.1873
F2S4_160309_011_C01	76	#2F8C4D	L5 IT ALM Lypd1 Gpr88	2	#27AAE1	Glutamatergic	2.13017	0	0	2.26401	0	1.4533	0	0	0	0	2.57172	1.3485	2.85183	2.14367	0.811558	1.44389	0	0	2.14367	1.99307	3.10397	0	1.77416	0	0.345907	0	0	0.886347	0	1.68566	0.451261	2.18702	2.05553	2.4744	1.64571	0	1.59503	2.49602	0	2.69442	0	0	0
F2S4_160309_011_D01	78	#669D6A	L5 IT ALM Tmem163 Dmrtb1	2	#27AAE1	Glutamatergic	2.41755	0	0.99853	2.47182	1.68546	1.64069	0	0	0	0	2.65912	1.65613	2.73242	2.22717	1.1677	0	0	0.923448	2.36154	1.44558	3.03601	1.1677	1.79733	0	1.47724	1.28914	0	1.44558	0	1.42884	0.832616	2.15975	1.74292	2.5709	1.71734	0.832616	1.81871	2.64066	0	2.90426	1.53438	0.18396	0
F2S4_160309_011_E01	80	#008F1F	L5 IT ALM Cpa6 Gpr88	2	#27AAE1	Glutamatergic	2.33713	0	0	2.59642	1.08257	1.99886	1.40495	0	0	0	2.67081	1.58793	2.7352	2.02007	0.636308	0.636308	0	1.01828	1.82614	1.44995	3.04156	0.425551	1.94217	0	1.50601	0	0	1.55565	0	1.67247	1.18815	2.08609	1.79638	2.40284	1.35475	1.04078	1.78467	0.191647	0	2.85559	0	0	0.324159
F2S4_160309_011_F01	79	#005C07	L5 IT ALM Tmem163 Arhgap25	2	#27AAE1	Glutamatergic	2.26502	0	0	2.5501	1.1705	0	0	0	0	0	2.64526	1.43268	2.69552	2.13683	0	1.44878	0	1.03006	2.11523	1.83248	3.11886	1.61162	1.86397	0	1.68629	1.1705	0	1.10593	0	1.55359	1.47186	2.00093	1.91004	2.46991	1.80552	0	1.49378	1.95663	0	2.85581	2.0889	0	0
F2S4_160309_011_G01	69	#26FFF2	L5 IT VISp Whrn Tox2	2	#27AAE1	Glutamatergic	2.40766	0	0	2.57719	1.03915	0.424427	0	0	0	0	2.67107	1.74576	2.62751	2.27731	0	1.06054	0	1.2018	2.33088	1.59844	3.14979	1.42178	1.90605	0	1.08092	0.733938	0	1.37381	0.323213	1.3312	1.61037	2.10739	1.64972	2.54831	1.83149	0	1.45667	2.33974	0	2.76046	2.45559	0.191005	0.191005
F2S4_160309_011_H01	80	#008F1F	L5 IT ALM Cpa6 Gpr88	2	#27AAE1	Glutamatergic	2.40431	0	0	2.53849	1.79531	1.55037	1.14204	0	0	0	2.62063	1.72953	2.68394	1.83048	1.45473	0	0	0.523715	1.72476	1.74351	2.84835	2.10299	1.85951	0	1.37681	1.10376	0	1.2683	1.29486	1.54316	0.336436	2.12829	1.56445	2.51662	1.62269	0	1.93652	0.593807	0	3.19666	0	0	0
F2S4_160309_012_B01	80	#008F1F	L5 IT ALM Cpa6 Gpr88	2	#27AAE1	Glutamatergic	2.29771	0	1.34859	2.56628	0	0	0.779253	0	0	0	2.53328	0.616426	2.75125	2.12882	1.62712	1.18805	0	1.11097	2.03171	1.80833	2.99575	0.779253	1.28285	0	1.41624	0.459501	0	1.56506	0	1.56506	1.8927	2.02662	1.89618	2.58367	2.15816	0	2.31254	0	0	2.73048	1.58675	0	0
F2S4_160309_012_D01	76	#2F8C4D	L5 IT ALM Lypd1 Gpr88	2	#27AAE1	Glutamatergic	2.2352	0	1.09734	2.63285	0.449903	1.2963	0	0	0	0	2.78183	1.26885	2.67598	1.75392	1.44186	0	0	0.948263	2.19006	1.94573	2.98779	1.4224	1.89519	0	2.12017	0.917558	0	1.09734	0	0.205723	1.71514	2.14912	2.07389	2.54182	1.64959	0	1.74455	2.38518	0	2.82916	0	0	0
F2S4_160309_012_E01	78	#669D6A	L5 IT ALM Tmem163 Dmrtb1	2	#27AAE1	Glutamatergic	2.23545	0	1.15624	2.45127	0.959697	0.651018	0.832223	0	0	0	2.6725	1.56054	2.84036	2.20199	1.20597	1.23622	0	0.751004	2.43308	1.85555	3.11329	1.23622	2.13917	0	1.84128	0.986472	0	1.45085	0.751004	1.50128	1.15624	2.28125	1.89254	2.43586	1.49327	0.651018	2.07	2.57915	0	2.68723	0	0	0
F2S4_160309_012_F01	78	#669D6A	L5 IT ALM Tmem163 Dmrtb1	2	#27AAE1	Glutamatergic	2.19738	0	0	2.44033	1.33468	1.58973	1.22005	0	0	0	2.6478	1.52977	2.76452	2.12028	0	0	0	0.508967	2.49082	1.76625	3.06351	1.4925	2.04649	0	0.88563	0	0	1.15744	1.14027	1.67937	1.73622	2.21098	1.73622	2.62316	1.96809	1.06387	2.12211	2.83785	0	2.73079	1.43428	0	0
F2S4_160309_012_G01	77	#00879D	L5 IT ALM Tnc	2	#27AAE1	Glutamatergic	2.135	0	0.467628	2.44763	1.05387	0.872182	0	0	0	0	2.4187	1.93847	2.65565	2.11181	0	0.553904	0	0.625849	2.30312	1.14304	3.07946	1.72101	1.91527	0	1.94488	1.02839	0	1.30859	0	1.24972	1.49578	2.17797	1.92868	2.52017	1.57712	0.216178	2.03632	1.9726	0	2.65379	0.553904	0	0
F2S4_160309_012_H01	74	#0094C2	L5 IT ALM Pld5	2	#27AAE1	Glutamatergic	2.32576	0	0	2.4991	0.883186	1.54173	0	0	0	0	2.7768	0.883186	2.76973	2.13046	0.205146	1.70854	0	1.09593	2.39224	1.8731	2.902	0	2.12656	0	1.96174	0	0	1.00246	0	2.13816	0.916212	1.68752	1.86243	2.71622	0	0	2.11665	3.04111	0	2.7301	0	0	0
F2S4_160316_001_D01	101	#00B8C3	L6 CT ALM Cpa6	2	#27AAE1	Glutamatergic	2.45062	0	0	2.60447	0	0.732635	0	0	0	0	2.73401	0.505354	2.84916	1.83693	0	0	0	0.42343	2.32929	2.1636	2.88299	1.78133	0.991492	0	0.991492	0	0	1.36201	0	1.56555	1.13541	2.03911	1.82637	2.55876	1.77335	0	0	2.00029	0	2.63653	0	0	0
F2S4_160316_002_A01	101	#00B8C3	L6 CT ALM Cpa6	2	#27AAE1	Glutamatergic	2.50123	0	0	2.73261	0	0	0	0	0	0	2.32362	1.80509	2.92447	2.01534	0	0	0	1.42568	1.80509	1.96101	3.03375	0	1.65557	0	1.8222	0	0	0.623882	0	0	0.358401	1.92942	2.23927	2.63539	1.91611	0	0	1.71313	0	2.66768	0	0	0
F2S4_160316_002_B01	101	#00B8C3	L6 CT ALM Cpa6	2	#27AAE1	Glutamatergic	2.25706	0	0	2.5382	0.450512	0	0	0	0	0	2.64884	1.71607	2.80316	2.15192	0	0.885338	0	0.53516	2.02302	1.9755	2.95322	0	1.76855	0	1.4964	0.53516	0	0.53516	1.38157	1.00469	0	1.96419	1.98923	2.82737	1.95843	0	0	0	0	2.67748	0	0.20608	0.34527
F2S4_160316_002_C01	101	#00B8C3	L6 CT ALM Cpa6	2	#27AAE1	Glutamatergic	2.39442	0	0	2.37372	1.77714	1.55174	0	0	0	0	2.68433	1.87427	2.76885	1.75126	0	1.52264	0	1.20422	2.19215	1.59202	2.93781	0	1.60466	0	1.4833	0	0	1.44004	0	1.70438	1.45786	2.1673	1.65738	2.37689	2.22769	0	0	1.28927	0	2.73836	0	0.197848	0.197848
F2S4_160316_002_D01	101	#00B8C3	L6 CT ALM Cpa6	2	#27AAE1	Glutamatergic	2.01694	0	0	2.48974	1.59038	0.569365	0	0	0	0	2.80618	0.18808	2.71979	2.24432	0	0	0	1.11139	1.87022	1.70175	2.91436	0	1.312	0	1.75866	0	0	1.44869	0	1.39528	1.22317	1.99844	1.93496	2.70519	1.94576	0	1.5037	0	0	3.08614	0	0	0
F2S4_160316_002_E01	101	#00B8C3	L6 CT ALM Cpa6	2	#27AAE1	Glutamatergic	2.24865	0	0	2.41391	2.23759	1.38998	0	0	0	0	2.83575	0	2.56607	1.81048	0	1.11697	0	0.736762	1.98145	1.49894	2.65654	0.784686	2.07688	0	2.00119	0	0	1.21146	1.04852	1.02307	1.28903	1.85126	1.70447	2.69109	1.57875	0	0	0	0	3.15542	0	0	0
F2S4_160316_002_F01	101	#00B8C3	L6 CT ALM Cpa6	2	#27AAE1	Glutamatergic	2.48213	0	0	2.57532	1.88508	0	0	0	0	0	2.40249	1.05602	2.8602	2.15425	0	0	0	1.03575	2.20629	2.1906	3.04644	1.41337	0.5556	0	0	1.1911	0	1.07539	0	1.52746	1.42198	2.14305	1.47035	2.66243	1.88508	0	1.17634	0	0	2.62133	0	0.309134	0
F2S4_160316_002_G01	101	#00B8C3	L6 CT ALM Cpa6	2	#27AAE1	Glutamatergic	2.60813	0	0	2.62187	1.88722	0.970483	0	0	0	0	2.61423	0	2.85516	1.42407	0	0	0	0.919082	2.1942	0.793395	2.94378	1.72117	1.19313	0	1.01644	1.07737	0	1.5362	0	2.09363	0.713614	1.23463	2.10087	2.75459	1.83087	0	0	0	0	2.70259	0	0.408969	0
F2S4_160316_002_H01	102	#006091	L6 CT ALM Nxph2 Sla	2	#27AAE1	Glutamatergic	1.87691	0	0	2.52479	0	0.215028	0	0	0	0	2.76261	1.35762	2.93781	2.02298	0	1.65521	0.215028	0.623608	2.05108	1.99293	2.65086	0	1.73382	0	0.787146	0	0	1.65521	0	1.67916	0.869639	2.17319	2.1382	2.77259	1.64273	0	0	0	0	2.56447	0	0	0
F2S4_160316_003_G01	81	#53879D	L5 IT ALM Gkn1 Pcdh19	2	#27AAE1	Glutamatergic	2.41421	0	1.03487	2.61908	1.59038	1.43503	0	0	0	0	2.37828	1.72419	2.92903	2.09077	0	1.21634	0	0.820893	1.9286	1.95646	3.11074	1.46393	1.03487	0	1.50397	0	0	0.580955	0	1.45689	1.66242	2.09733	1.79814	2.60868	1.68819	0	1.52874	1.53472	0	2.82293	0	0.166838	0
F2S4_160316_004_D01	83	#174F61	L6 IT ALM Oprk1	2	#27AAE1	Glutamatergic	2.7533	0	0	2.68711	0	1.05782	0	0	0	0	2.78414	0.189947	2.94794	2.18305	0	1.4938	0	1.55101	2.26668	1.26849	3.3657	0.847258	1.70693	0	0.189947	0	0	1.15128	0	0.189947	0	2.32114	1.88486	2.25887	0	2.69728	0	0.938559	0	2.46586	0	0	0
F2S4_160420_001_C01	66	#ADE6A6	L2/3 IT ALM Macc1 Lrg1	2	#27AAE1	Glutamatergic	2.10211	0	0	2.36067	1.65884	1.63735	1.4293	0	0	0	2.68115	1.69408	2.70159	1.76937	1.55906	0.966467	0	0	2.19529	1.7931	2.89813	1.59695	1.85406	0	1.65884	0.423473	0	1.18503	0	1.54566	0.686031	2.33712	1.77341	2.51365	0	0	0	3.06907	0	2.80474	1.16913	0.574299	0.190461
F2S4_160420_001_D01	64	#82AD7D	L2/3 IT ALM Sla	2	#27AAE1	Glutamatergic	2.18089	0	0	2.40819	2.01828	1.76298	0	0	0	0	2.71853	1.86961	2.55114	1.67075	0	1.64675	0	0.655838	2.33781	1.71088	2.94785	1.36495	1.4581	0	1.19349	0.70167	0	1.4581	0	1.02424	1.40978	2.21687	1.7066	2.51054	0	1.76674	0	3.44663	0	2.72764	1.8294	0	0
F2S4_160420_001_F01	75	#00A79D	L5 IT ALM Cbln4 Fezf2	2	#27AAE1	Glutamatergic	2.43368	0	0	2.35715	1.98939	1.8038	0	0	0	0	2.52522	1.42459	2.7076	2.09599	1.65182	0.99456	0.18244	0.970971	2.22142	1.07787	2.82898	1.69963	1.81436	0	1.65684	0	0	1.41598	0.310519	1.73443	0.919562	2.16632	1.66181	2.4444	0.489728	0	2.14085	2.86198	0	2.98207	0	0.18244	0
F2S4_160420_001_G01	75	#00A79D	L5 IT ALM Cbln4 Fezf2	2	#27AAE1	Glutamatergic	1.9764	0	0	2.41582	1.6305	0.7092	0	0	0	0	2.50126	1.053	2.59078	2.25572	0.940688	1.59788	0	0.788802	1.44365	0.7092	2.81721	1.45946	1.4014	0	2.05796	0.307452	0	0	0	2.08819	0.485663	2.06186	1.6305	2.55802	1.67049	0	2.34915	3.02367	0	2.98262	0	0.405635	0.307452
F2S4_160420_001_H01	77	#00879D	L5 IT ALM Tnc	2	#27AAE1	Glutamatergic	2.25972	0	0	2.3528	1.95389	1.8776	0	0	0	0	2.62186	1.83534	2.6894	1.73205	0.652939	1.66711	0	0.999683	2.0229	1.82248	2.81022	1.6809	1.60711	0	1.78853	0	0	0.601796	0.175974	1.43102	1.63312	2.16549	1.69863	2.5175	1.70295	0	2.22496	2.4294	0	2.99264	1.48396	0.397729	0.175974
F2S4_160420_002_A01	74	#0094C2	L5 IT ALM Pld5	2	#27AAE1	Glutamatergic	2.22352	0	0.178126	2.41259	0.783221	0.934785	0	0	0	0	2.68047	1.34823	2.69493	1.96266	0	2.02305	0	1.13596	2.3049	0.783221	2.80884	1.83206	1.00547	0	0.304079	0.745341	0	0	1.31754	1.31754	1.54997	2.27556	1.82553	2.67724	2.08521	0	2.3961	2.90177	0	2.77359	0	0.178126	0
F2S4_160420_002_C01	75	#00A79D	L5 IT ALM Cbln4 Fezf2	2	#27AAE1	Glutamatergic	1.94695	0	1.14004	2.10169	1.66103	1.6241	0	0	0	0	2.52849	1.73095	2.55056	1.82364	0	1.18768	0	0.415078	1.88515	1.7759	2.63719	1.66103	2.02356	0	1.68561	0.899605	0	0	0	1.53249	1.00304	2.31361	1.6241	2.58443	1.20247	0	1.64032	2.69278	0	3.05938	0	0.315358	0.315358
F2S4_160420_002_D01	66	#ADE6A6	L2/3 IT ALM Macc1 Lrg1	2	#27AAE1	Glutamatergic	2.14918	0	0	2.21251	1.5546	1.53401	0	0	0	0	2.69422	1.32055	2.65243	1.65576	0	1.11968	0	0.734522	2.1318	1.86945	2.90816	1.85627	2.08303	0	1.65576	0	0	0.19126	0.323588	1.5546	0	2.25593	1.78754	2.65509	0	1.66625	0	3.36796	0	2.70097	0	0.19126	0
F2S4_160420_002_E01	65	#B8FFCA	L2/3 IT ALM Ptrf	2	#27AAE1	Glutamatergic	2.45445	0	0	2.44766	1.9037	1.20485	1.65933	0	0	0	2.51653	1.67584	2.7133	2.01323	0.562505	0	0	0.562505	2.33226	1.37181	2.91961	1.51027	2.01137	0	0.733971	1.06473	0	0.906951	0	0	0.612122	2.11853	2.10215	2.68964	0	2.48061	0	2.98806	0	2.79898	0	0.275065	0
F2S4_160420_002_F01	75	#00A79D	L5 IT ALM Cbln4 Fezf2	2	#27AAE1	Glutamatergic	2.36225	0	0	2.31552	1.90526	1.7406	2.01461	0	0	0	2.69688	0.822031	2.65966	1.91529	1.8484	0	0	0.822031	1.66813	1.60201	2.71021	1.8484	2.26647	0	2.05777	0	0	0	0	1.17883	1.44373	1.93941	1.72551	2.60193	1.99648	0	2.30553	2.50389	0	2.90242	0	0	0
F2S4_160420_002_H01	77	#00879D	L5 IT ALM Tnc	2	#27AAE1	Glutamatergic	2.16227	0	0	2.23603	0.825382	1.6164	1.03451	0	0	0	2.49394	1.29269	2.48521	1.80334	1.17507	0	0	0.752425	1.82739	1.53277	2.72224	1.18982	2.16072	0	1.85959	0.486975	0	1.29269	0.825382	1.4766	1.33623	2.06184	1.52614	2.46025	2.03575	0	1.33623	2.47253	0	3.229	0	0.308441	0
F2S4_160420_003_A01	77	#00879D	L5 IT ALM Tnc	2	#27AAE1	Glutamatergic	2.25055	0	0	2.46506	1.69085	1.40863	0	0	0	0	2.5298	0	2.61672	2.03692	0	1.93157	0	0.524403	2.02746	1.68034	2.9527	1.32083	1.7011	0	2.15138	0.83649	0	0	0.524403	1.64722	1.32083	1.42806	1.54411	2.67963	1.40863	0	2.01288	2.34062	0	3.00606	0	0.336965	0
F2S4_160420_003_C01	77	#00879D	L5 IT ALM Tnc	2	#27AAE1	Glutamatergic	2.09117	0	1.2881	2.36892	1.83327	1.88329	0	0	0	0	2.50591	1.02134	2.65952	1.79778	0	0.340037	0	1.02134	1.89659	1.37238	2.95695	1.49544	1.2746	0	2.09326	0	0	1.46998	0	1.47864	2.00341	2.24606	1.89985	2.54878	1.64699	0	1.87649	2.63631	0	3.0453	0	0	0
F2S4_160420_003_D01	65	#B8FFCA	L2/3 IT ALM Ptrf	2	#27AAE1	Glutamatergic	1.56267	0	1.2904	2.49245	1.69499	1.46277	1.00035	0	0	0	2.6226	1.06105	2.6622	1.81662	0	0	0	0.653515	2.09381	1.25564	2.91367	1.4775	2.3257	0	1.67707	0	0	1.31212	0	1.49869	0.176221	2.29153	1.59144	2.51093	0	2.31425	0	2.77234	0	3.0092	0	0	0
F2S4_160420_003_G01	78	#669D6A	L5 IT ALM Tmem163 Dmrtb1	2	#27AAE1	Glutamatergic	2.1869	0	0.344889	2.38107	1.64983	1.57958	0	0	0	0	2.44697	1.09757	2.76703	2.04665	0	0	0	0.948483	2.37887	1.78977	2.89347	0.71965	2.3481	0	1.49573	0	0	0.605447	0	1.62558	1.68926	2.33368	1.96063	2.674	1.47858	0	2.06061	2.68284	0	2.77017	1.89543	0	0
F2S4_160420_003_H01	75	#00A79D	L5 IT ALM Cbln4 Fezf2	2	#27AAE1	Glutamatergic	2.2474	0	0	2.42212	1.9238	1.86899	1.22836	0	0	0	2.52455	2.04312	2.62685	2.00498	0.843193	1.62451	0	0.799761	2.04312	1.33367	2.81579	1.75874	1.40723	0	1.82818	0	0	1.01223	0	1.49845	1.71103	1.90985	1.98755	2.54391	1.53356	0	2.35381	2.72722	0	3.09038	0	0	0
F2S4_160420_004_A01	74	#0094C2	L5 IT ALM Pld5	2	#27AAE1	Glutamatergic	2.10623	0	0	2.41875	1.89004	1.77911	1.50206	0	0	0	2.67969	1.64188	2.76226	1.81264	1.49373	1.46775	0	0.343761	2.24844	1.56348	2.89576	1.72339	2.17093	0	2.07871	0	0	0	0	1.738	1.43049	2.04461	1.75676	2.59794	0	0	2.04697	3.06833	0	3.0014	0.20504	0	0
F2S4_160420_004_B01	77	#00879D	L5 IT ALM Tnc	2	#27AAE1	Glutamatergic	1.94096	0	1.93818	2.45131	2.05482	1.90034	0	0	0	0.852709	2.47866	1.63658	2.71355	2.06949	0	0.637513	0	0.885387	2.30047	1.39687	2.84212	1.79792	2.00041	0	2.17181	0.995955	0	0	0	1.57038	1.248	2.12907	1.71316	2.68704	1.41584	0	1.65836	2.49366	0	2.98985	1.49995	0.324984	0
F2S4_160420_004_C01	66	#ADE6A6	L2/3 IT ALM Macc1 Lrg1	2	#27AAE1	Glutamatergic	2.22266	0	0.914686	2.50087	1.71659	1.42382	1.74785	0	0	0	2.57612	0.884306	2.62336	1.41464	0	0.884306	0	0.324329	2.01808	1.7967	2.82602	1.39567	1.9894	0	1.31025	0.735671	0	0.507917	0	0.816317	1.87729	2.25062	1.76059	2.55246	0	1.45872	0	3.21769	0	2.93884	0.191762	0	0
F2S4_160420_004_F01	75	#00A79D	L5 IT ALM Cbln4 Fezf2	2	#27AAE1	Glutamatergic	1.93272	0	0	2.3266	1.81604	0.734739	0	0	0	0	2.4301	1.89629	2.64198	2.01643	0	1.26066	0	0.297602	2.00602	0	2.67708	1.59535	2.19999	0	1.74529	0	0	0.393823	0	1.09058	1.57308	1.96632	1.71752	2.71535	2.00391	0	2.10376	2.66012	0	3.04428	0	0	0
F2S4_160420_004_G01	66	#ADE6A6	L2/3 IT ALM Macc1 Lrg1	2	#27AAE1	Glutamatergic	2.04335	0	0	2.34241	1.48944	1.08631	0	0	0	0	2.55628	2.01559	2.7027	1.84159	0.54265	1.29368	0	0.21009	2.25118	1.49811	2.97876	1.76982	2.06249	0	1.74136	0.987222	0	0.728762	0.35108	1.64274	1.83768	1.99422	1.46235	2.41048	0	0	0	3.23285	0	2.80105	1.14814	0	0
F2S4_160420_004_H01	76	#2F8C4D	L5 IT ALM Lypd1 Gpr88	2	#27AAE1	Glutamatergic	1.74178	0	0	2.40312	1.8697	1.82704	1.81464	0	0	0	2.456	1.06855	2.65461	2.02873	1.50338	1.1532	0	0.733194	1.81043	1.27044	2.70057	1.27044	1.99961	0	1.58883	0.618045	0	1.17202	0.354106	1.20736	0.992108	2.17149	1.61616	2.5322	1.83512	0	2.13094	2.5526	0	3.05039	0	0.212186	0
F2S4_160420_005_A01	66	#ADE6A6	L2/3 IT ALM Macc1 Lrg1	2	#27AAE1	Glutamatergic	2.19176	0	0	2.1201	2.17162	1.0633	0.479022	0	1.02377	0	2.67586	1.3549	2.50595	1.56506	0	1.14877	0	0.479022	1.91397	1.62083	2.75103	1.54683	1.89491	0	1.43411	0.177042	0	1.20679	0	1.36445	1.17875	2.05397	1.5768	2.39289	0	0.701249	0	3.24014	0	3.06524	1.16402	0	0
F2S4_160420_005_B01	77	#00879D	L5 IT ALM Tnc	2	#27AAE1	Glutamatergic	2.04622	0	0	2.35283	1.82911	1.90722	0	0	0	0	2.55354	1.54144	2.61197	1.96825	0	1.30935	0	0.635833	2.00065	0.993992	2.87978	1.52738	1.70155	0	1.42292	0	0	0.191427	1.06162	1.33233	1.5996	2.01483	1.67696	2.63375	2.01946	0.191427	1.95511	2.74162	0	3.03187	0	0	0
F2S4_160420_005_C01	65	#B8FFCA	L2/3 IT ALM Ptrf	2	#27AAE1	Glutamatergic	2.06925	0	0.790167	2.36456	2.04363	1.03422	0	0	0	0	2.68367	1.68618	2.51333	1.43709	1.48372	1.51224	0	0.857452	1.96116	1.75448	2.72405	2.20462	1.75052	0	1.25661	0.180938	0	1.42881	0.308279	1.50528	1.32544	2.15416	1.51909	2.50076	0	2.69241	0	3.22214	0	2.94301	0	0.180938	0
F2S4_160420_005_D01	66	#ADE6A6	L2/3 IT ALM Macc1 Lrg1	2	#27AAE1	Glutamatergic	2.39532	0	0.179365	2.36189	1.65789	1.46426	0	0.179365	0	0	2.46073	1.33151	2.53928	1.97579	1.03002	1.12295	0	0.403816	2.27451	1.84212	2.86707	1.82251	1.70416	0	0.483645	0.483645	0	0.179365	0.179365	1.55354	0.883523	2.26376	1.71285	2.45141	0	0	0	3.26477	0	2.83353	0	0.305932	0
F2S4_160420_005_F01	73	#33A9CE	L5 IT ALM Npw	2	#27AAE1	Glutamatergic	2.30873	0	1.14396	2.3412	1.97711	1.67627	1.26104	0	0	0	2.53217	1.47326	2.72561	1.85369	1.19992	1.24948	0	0.16994	2.20541	1.81725	2.9248	1.29397	1.70999	0	1.86234	0.858884	0	1.29397	0	1.70592	1.74504	2.05148	1.76692	2.43847	0	0	0.16994	2.97142	0	3.05465	0	0	0
F2S4_160420_005_G01	74	#0094C2	L5 IT ALM Pld5	2	#27AAE1	Glutamatergic	2.17234	0	0	2.53424	0.813688	1.48802	0	0	0	0	2.65658	1.44726	2.65073	1.71815	0	1.05964	0	0.423816	2.03533	1.58522	2.67162	0.322699	2.03973	0	0.423816	0	0	0.775278	0.574702	0	1.46403	1.7617	1.70419	2.60686	0	0	2.12115	3.18216	0	3.01793	1.77395	0	0
F2S4_160420_005_H01	73	#33A9CE	L5 IT ALM Npw	2	#27AAE1	Glutamatergic	2.25007	0	0	2.30367	1.81338	1.9531	0	0	0	0	2.59999	1.97205	2.61922	1.65367	0	1.19542	0	0.564614	2.15983	1.64719	2.94578	0.368246	2.08801	0	1.56076	0.564614	0	1.15679	0	1.80438	1.69653	2.05098	1.47272	2.45936	0	1.1361	1.01467	2.53576	0	3.14979	0	0.222037	0
F2S4_160420_006_A01	77	#00879D	L5 IT ALM Tnc	2	#27AAE1	Glutamatergic	2.06154	0	0	2.23057	1.69856	1.58211	0	0	0	1.41166	2.46262	1.88116	2.5664	1.76669	1.74173	1.00594	0	0.793902	2.05158	1.32703	2.80882	1.97767	1.5967	0	1.72604	0	0	1.20445	0	1.25455	0.912737	1.85027	1.69856	2.40748	1.80829	0.362746	2.04906	2.4694	0	3.16835	0	0	0.218194
F2S4_160420_006_B01	77	#00879D	L5 IT ALM Tnc	2	#27AAE1	Glutamatergic	2.45824	0	1.24366	2.37271	1.9099	1.65575	0	0	0	1.58185	2.41904	1.40135	2.6245	2.14333	0	0.526431	0	0	2.09669	1.33558	2.87809	1.21338	1.65005	0	0.938135	1.08684	0	1.08684	0	1.64427	1.56123	1.73804	1.82289	2.64933	1.55413	0	1.63842	2.27977	0	2.91108	0	0.338527	0
F2S4_160420_006_E01	74	#0094C2	L5 IT ALM Pld5	2	#27AAE1	Glutamatergic	2.0637	0	0	2.41333	0.853087	1.37745	0	0	0	0	2.54595	1.45188	2.63018	1.74517	0.426805	0	0	0.57822	2.01975	1.7495	2.85759	1.35667	1.7495	0	1.63701	0	0	1.17411	0	1.45188	1.19002	1.90682	1.75803	2.61164	0	1.4768	1.9861	3.04683	0	2.88776	2.03116	0.509078	0.426805
F2S4_160420_006_F01	64	#82AD7D	L2/3 IT ALM Sla	2	#27AAE1	Glutamatergic	2.21166	0	0	2.26579	1.91595	1.46449	1.68336	0	0	0	2.56741	1.79452	2.55543	1.66957	1.30308	1.31381	0	0.176813	1.97757	1.62536	2.81674	1.42533	1.87719	0	1.41705	0.742133	0	1.47191	1.11594	1.91062	0.603683	2.08133	1.44924	2.41796	0.176813	1.62536	0.176813	3.2224	0	2.91888	0	0	0.176813
F2S4_160420_006_G01	77	#00879D	L5 IT ALM Tnc	2	#27AAE1	Glutamatergic	2.20461	0	0	2.42768	1.24313	1.40636	0	0	0	1.18679	2.49402	1.49617	2.68281	1.9589	0	1.21587	0	1.00218	2.27752	1.37825	2.94472	0	1.83301	0	2.00469	1.37825	0	1.04591	0	1.44949	1.73854	2.18693	1.85616	2.74026	1.59473	0.314866	1.91621	2.59361	0	2.95587	0	0	0
F2S4_160420_006_H01	76	#2F8C4D	L5 IT ALM Lypd1 Gpr88	2	#27AAE1	Glutamatergic	1.9609	0	0	2.35392	1.70789	1.8639	0	0	0	0	2.6816	1.17577	2.82032	2.31044	0	1.37287	0	0.62616	2.26339	1.69864	2.82837	1.3203	2.18392	0	1.12629	0	0	0.62616	0	0	0.67818	2	1.87025	2.65295	1.96599	0	1.81667	2.96958	0	2.81175	0	0	0
F2S4_160420_007_B01	77	#00879D	L5 IT ALM Tnc	2	#27AAE1	Glutamatergic	2.12181	0	0	2.49193	1.32994	1.4002	0	0	0	0	2.47276	1.64245	2.65562	1.94118	0.956334	0	0	0.981351	2.07934	1.70646	2.86285	1.56735	1.97944	0	0.565984	1.21882	0	1.57978	1.28402	1.40937	1.47649	2.02131	1.82926	2.56369	2.06152	0	1.57978	2.91852	0	2.94283	0	0	0
F2S4_160420_007_C01	77	#00879D	L5 IT ALM Tnc	2	#27AAE1	Glutamatergic	2.3336	0	0	2.40043	1.53697	0.206248	0	0	0	0	2.36204	1.47084	2.71863	2.05249	1.15754	0	0	1.07706	2.13142	1.70102	2.99026	0	1.52923	0	2.17056	1.32345	0	1.03043	0	2.01843	1.11916	2.00819	1.94109	2.43956	1.52923	0	1.17553	2.48679	0	3.02526	0	0.206248	0
F2S4_160420_007_D01	64	#82AD7D	L2/3 IT ALM Sla	2	#27AAE1	Glutamatergic	2.39511	0	1.42114	2.46748	1.44155	0.901854	0.213331	0	0	0	2.58302	1.74468	2.64713	1.82586	0.681764	1.50624	0	0.355757	2.29864	1.76879	2.99446	1.37721	1.76879	0	1.64476	0.355757	0	0.462831	0	1.61904	1.64476	2.19424	1.98862	2.63835	0	0	0	3.01143	0	2.80254	0	0	0
F2S4_160420_007_E01	74	#0094C2	L5 IT ALM Pld5	2	#27AAE1	Glutamatergic	2.3576	0	0	2.45561	1.85389	1.50592	0	0	0	0	2.6743	0.425493	2.61891	1.81512	0	1.49834	0	0.576676	2.12743	1.72986	2.80798	1.53498	2.25825	0	1.0407	0	0	1.0621	0	1.88006	0.191614	2.2502	1.66723	2.5411	0	0	1.93654	2.78646	0	2.89589	1.30985	0	0.191614
F2S4_160420_007_G01	65	#B8FFCA	L2/3 IT ALM Ptrf	2	#27AAE1	Glutamatergic	1.89724	0	0	2.46251	1.61297	1.45302	0	0	0	0	2.80705	1.87342	2.762	1.74633	1.79662	0.41156	0	0.922812	1.8914	1.38324	2.99372	2.11746	1.93866	0	1.08126	0	0	1.8825	0.41156	1.8249	1.15118	2.05969	1.78175	2.3638	0	2.15585	0.18371	2.63307	0	2.83334	0	1.13472	0
F2S4_160420_008_A01	77	#00879D	L5 IT ALM Tnc	2	#27AAE1	Glutamatergic	1.93072	0	0	2.38187	1.75586	1.40925	0	0	0	0	2.42335	1.45069	2.57046	2.08172	1.41786	1.12483	0	0.180054	2.05109	1.45069	2.91891	0.822902	1.74796	0	1.42631	0	0	1.21517	0	1.65497	1.22856	2.41742	1.5855	2.56624	1.8536	0	1.26641	2.3744	0	3.04095	0	0.180054	0.180054
F2S4_160420_008_B01	81	#53879D	L5 IT ALM Gkn1 Pcdh19	2	#27AAE1	Glutamatergic	2.49598	0	0	2.55142	1.54437	0.745893	0	0	0	0	2.42585	1.65005	2.69382	1.81621	0	1.13659	0	0.745893	2.07673	1.41303	2.99419	0.481633	1.56287	0	1.79903	0.745893	0	1.27356	0.93538	1.47634	1.55063	2.19423	1.85484	2.56664	1.46892	0	2.10879	0	0	3.09753	0	0.178353	0
F2S4_160420_008_D01	82	#53A39D	L6 IT ALM Tgfb1	2	#27AAE1	Glutamatergic	2.10034	0	0	2.37503	1.75063	1.74235	0	0	0	0	2.58187	1.84927	2.62006	1.9186	0.4952	1.18641	0	0	1.77843	0.185225	2.76079	1.60018	1.9186	0	1.84599	0.314659	0	0	0	0	1.83936	2.0985	1.65971	2.52987	1.48077	1.08527	0	0	0	3.03627	0	0.185225	0.185225
F2S4_160420_008_E01	81	#53879D	L5 IT ALM Gkn1 Pcdh19	2	#27AAE1	Glutamatergic	2.21707	0	0	2.40866	1.94918	1.05492	1.81166	0	0	0	2.56423	1.42927	2.73581	1.83418	0.790565	1.11636	0	0.648294	2.21707	1.99697	2.88073	1.30041	1.78791	0	2.2125	1.11636	0	0	0	1.45628	1.33638	2.00445	1.78791	2.4762	1.40046	0	1.11636	0	0	2.92296	0	0	0
F2S4_160420_008_G01	98	#3D9946	L5 NP ALM Trhr Nefl	2	#27AAE1	Glutamatergic	2.33777	0	1.73437	2.52208	1.82274	0.207372	0	0	0	0	2.78661	1.87891	2.73058	2.45013	0	0	0	0.921391	1.6039	1.86824	2.55809	0.207372	1.37374	0	0	0.813464	0	1.39566	0	0	0.852497	2.00853	1.81057	2.54616	2.35219	0	0	0	0	2.92685	2.5927	0.347145	0
F2S4_160420_009_C01	98	#3D9946	L5 NP ALM Trhr Nefl	2	#27AAE1	Glutamatergic	2.33733	0	1.85828	2.54366	1.87577	0.801871	0	0	0	0	2.6888	0.443879	2.67813	2.54733	0	1.63449	0	0.909329	1.37168	0.968563	2.7395	1.46928	1.67442	0	1.06721	1.18274	0	0.443879	0	0	1.06721	1.74006	1.93347	2.61545	2.44113	0	0	0	0	2.51394	1.53411	0	0.20221
F2S4_160420_009_E01	78	#669D6A	L5 IT ALM Tmem163 Dmrtb1	2	#27AAE1	Glutamatergic	1.98982	0	0.947214	2.45944	1.4009	1.6179	0	0	0	0	2.54139	1.8252	2.70843	1.91045	0.88349	0.765979	0	0.449141	2.17683	1.80921	3.01338	1.15515	1.94753	0	1.45013	0.533656	0	1.1904	0	1.45934	1.00277	2.06826	1.6714	2.45578	2.04286	0	1.54954	2.97565	0	3.06332	1.39034	0	0
F2S4_160420_009_H01	77	#00879D	L5 IT ALM Tnc	2	#27AAE1	Glutamatergic	1.98887	0	1.73643	2.40333	2.14244	1.47978	0	0	0	1.49129	2.5144	0	2.66031	2.09136	0	0	0	0.703582	2.23566	1.5738	2.9293	1.34395	2.11088	0	2.05878	0	0	0.703582	0.703582	1.23587	1.5831	1.90551	1.70287	2.68134	1.82915	0	1.5831	2.50239	0	2.91797	0	0.25784	0
F2S4_160420_010_A01	98	#3D9946	L5 NP ALM Trhr Nefl	2	#27AAE1	Glutamatergic	2.14059	0	1.7577	2.58305	1.14411	0.693443	0	0	0	0	2.87513	1.9167	2.85853	2.46335	0	0	0	0.821118	2.15791	1.9047	2.647	1.32728	1.94533	0	1.84618	0	0	1.53379	0	1.43827	1.04623	2.29134	1.8061	2.91433	2.13346	0	0	1.65193	0	2.76067	0	0	0
F2S4_160420_010_C01	80	#008F1F	L5 IT ALM Cpa6 Gpr88	2	#27AAE1	Glutamatergic	2.34082	0	0	2.57321	1.59528	1.78112	1.26364	0	0	0	2.4458	1.78861	2.8003	2.04073	0.670276	1.31076	0	0.758295	2.07471	1.82426	2.94296	1.11702	1.93004	0	0.716511	1.19649	0	1.46038	0.948726	1.33253	0.831445	1.95354	1.76179	2.52486	1.60104	0	1.56528	0	0	3.1399	0	0	0
F2S4_160420_010_E01	80	#008F1F	L5 IT ALM Cpa6 Gpr88	2	#27AAE1	Glutamatergic	2.39829	0	1.33588	2.46896	1.88533	1.27416	0	0	0	0	2.42158	1.41937	2.6658	2.1315	0.587823	0	0	0.587823	2.08691	1.52055	2.92423	1.52801	1.11588	0	1.39996	0	0	0	0	1.4729	1.28723	2.0209	1.69225	2.54563	1.99897	0.19706	2.02797	2.54846	0	3.04026	0	0	0
F2S4_160420_010_F01	81	#53879D	L5 IT ALM Gkn1 Pcdh19	2	#27AAE1	Glutamatergic	2.21644	0	0	2.52925	1.20618	1.79533	0	0	0	0	2.51541	1.17491	2.74553	1.88615	1.35749	1.41709	0	0.69096	2.0065	1.77137	2.87169	1.6854	1.43526	0	1.65963	1.23535	0	1.02087	0	1.40771	1.31267	2.08894	1.67528	2.57481	1.97939	0	1.14122	0	0	3.1721	0	0	0
F2S4_160420_010_H01	82	#53A39D	L6 IT ALM Tgfb1	2	#27AAE1	Glutamatergic	2.3642	0	1.70446	2.5989	1.25228	1.14319	1.3949	0	0	0	2.69319	1.56512	2.77062	1.92629	1.07628	0.599685	0	0.475011	1.76031	1.80979	2.93884	0.842383	1.63037	0	0.951427	0.475011	0	0.475011	0	1.69586	1.72117	2.03429	1.77504	2.42335	1.59897	0	0.299448	0	0	3.0402	0	0	0.299448
F2S4_160420_011_A01	98	#3D9946	L5 NP ALM Trhr Nefl	2	#27AAE1	Glutamatergic	2.25395	0	0	2.52785	1.47009	1.72305	0	0	0	0	2.6014	1.7637	2.60607	2.19346	0	0	0	0.499751	1.4764	1.53493	2.42608	2.0494	2.41032	0	0.759896	1.15821	0	0	0	1.58161	0.555404	1.88186	1.72659	2.74996	2.53884	0.155971	0	0	0	2.93537	2.51024	0.270489	0.361025
F2S4_160420_011_B01	80	#008F1F	L5 IT ALM Cpa6 Gpr88	2	#27AAE1	Glutamatergic	2.3525	0	0	2.36922	1.84979	1.38478	0.752103	0	0	0	2.6101	0.165859	2.73576	1.89063	1.53763	1.40907	0	0.949693	1.99621	1.79511	2.97032	1.65941	1.43948	0	0.971799	0.456409	0	0.714802	0.456409	1.40112	1.59257	1.94433	1.72117	2.43553	1.18801	0.165859	1.24902	2.62232	0	3.21826	0	0.285589	0
F2S4_160420_011_C01	82	#53A39D	L6 IT ALM Tgfb1	2	#27AAE1	Glutamatergic	2.24834	0	0.644996	2.43427	1.83775	1.59713	1.77134	0	0	0	2.54089	1.42117	2.67338	1.6524	0	1.08717	0	0.391615	1.93401	1.80581	2.90004	1.50162	1.84989	0	1.79235	0.968258	0	1.22049	1.20754	1.48806	1.62814	2.16845	1.56947	2.4822	1.8675	0	0.172589	0.172589	0	3.20571	0	0.295766	0.172589
F2S4_160420_011_E01	98	#3D9946	L5 NP ALM Trhr Nefl	2	#27AAE1	Glutamatergic	2.34466	0	1.78762	2.6266	0	1.77065	0	0	0	0	2.80423	1.93252	2.77553	2.3553	0	0	0	0.75591	1.67414	2.00885	2.69627	2.05916	1.70875	0	0.616332	1.01707	0	0.983062	0	1.48812	1.26091	1.99531	1.9632	2.39406	2.42326	0	0	0.251251	0	2.55322	0	0	0.251251
F2S4_160420_011_F01	98	#3D9946	L5 NP ALM Trhr Nefl	2	#27AAE1	Glutamatergic	2.3156	0	2.05285	2.63113	0	1.46666	0	0	0	0	2.58201	0	2.89927	2.46221	0	0	0	1.15351	1.79926	1.98267	2.68129	1.93378	1.63476	0	0.532411	0	0	1.09463	1.87867	0	1.92143	2.18029	1.778	2.78579	2.51719	0	0	0	0	2.23074	2.25173	0.204615	0
F2S4_160420_011_H01	81	#53879D	L5 IT ALM Gkn1 Pcdh19	2	#27AAE1	Glutamatergic	2.1365	0	1.10934	2.54464	1.45003	1.41845	0.473803	0	0	0	2.54587	1.68531	2.71228	1.95411	0	1.26246	0	1.10934	2.09714	1.36629	3.03838	1.73547	1.56918	0	0.649339	0.598325	0	0.870742	1.2853	1.33766	0.870742	2.0937	1.79097	2.59217	1.84018	0	1.64834	2.2692	0	3.02237	0	0	0
F2S4_160420_012_B01	80	#008F1F	L5 IT ALM Cpa6 Gpr88	2	#27AAE1	Glutamatergic	2.29942	0	0.381917	2.54648	0.953608	1.46522	1.27538	0	0	0	2.56298	1.86262	2.74386	1.94868	0	1.03607	0	1.22978	1.78962	1.84257	3.04117	1.34521	1.63632	0	1.36326	0.524925	0	1.05446	0	1.70183	0.822023	2.31551	1.82154	2.44361	0	0	1.81845	3.02045	0	2.98244	0	0.167263	0
F2S4_160420_012_D01	98	#3D9946	L5 NP ALM Trhr Nefl	2	#27AAE1	Glutamatergic	2.50416	0	1.94798	2.60148	1.09788	0.813803	0	0	0	0	2.69301	1.69563	2.58254	2.29771	0.930346	0	0	1.02214	1.75691	1.49933	2.61857	1.56922	1.42426	0	0	0	0	0	0	1.63449	1.13131	2.14872	1.96718	2.63653	2.64401	0.176442	0	0.176442	0	2.88979	1.74532	0	0
F2S4_160420_012_E01	77	#00879D	L5 IT ALM Tnc	2	#27AAE1	Glutamatergic	2.05903	0.187011	1.05021	2.43325	1.90662	1.90078	0	0	0	0.766692	2.52393	1.7678	2.75248	2.2064	0.317309	0	0	1.00644	2.24263	2.10359	3.03281	0	1.96863	0	1.99067	0	0	1.07055	0	1.94007	1.32042	2.06911	1.84105	2.52323	1.5429	0	1.29747	2.72255	0	2.91502	0	0.317309	0.187011
F2S4_160420_012_F01	98	#3D9946	L5 NP ALM Trhr Nefl	2	#27AAE1	Glutamatergic	2.41645	0	1.90157	2.41012	1.99621	0	0	0	0	0	2.3125	1.6755	2.70572	2.24874	0	0	0	1.22106	1.61741	1.62302	2.50395	1.44653	1.83845	0	0	1.29823	0	0	0	1.80675	0.678909	1.83161	1.93817	2.62597	2.79689	0	0	1.20675	0	2.77189	2.49655	0.187291	0.317723
F2S4_160420_012_G01	98	#3D9946	L5 NP ALM Trhr Nefl	2	#27AAE1	Glutamatergic	2.313	0	1.78637	2.46086	2.0655	0.515643	0	0	0	0	2.49127	1.68063	2.67575	2.17872	0	1.36786	0	0.96387	1.88702	1.68881	2.60321	0	2.10918	0	1.64178	0.45065	0	0	1.44535	1.57873	0	2.33642	1.55733	2.74005	2.6639	0.163058	1.80226	0.163058	0	3.02937	0	0.163058	0
F2S4_160420_012_H01	75	#00A79D	L5 IT ALM Cbln4 Fezf2	2	#27AAE1	Glutamatergic	2.56375	0	0.416854	2.49037	0.1867	0.765955	0	0	0	0	2.63577	1.98257	2.72825	2.0722	0	1.52147	0	0.956956	2.00389	1.54868	2.89138	0.1867	2.26895	0	1.5072	0	0	1.55523	0	1.9874	1.40087	2.22401	1.58655	2.54487	1.72066	0	1.7709	2.66347	0	2.86291	0	0.1867	0.316848
F2S4_160420_013_A01	81	#53879D	L5 IT ALM Gkn1 Pcdh19	2	#27AAE1	Glutamatergic	2.1439	0	0.772401	2.49622	1.6922	1.45573	0.734718	0	0	0	2.40809	1.656	2.6698	1.86534	0	1.05439	0	0.772401	1.91225	1.3999	2.87448	1.56731	1.99533	0	1.24875	0.647848	0	1.24875	0.472527	1.51182	1.37359	2.03257	1.73751	2.39019	1.7008	0	0.734718	0	0	3.2082	0	0.1738	0
F2S4_160420_013_B01	82	#53A39D	L6 IT ALM Tgfb1	2	#27AAE1	Glutamatergic	2.2328	0	0	2.60828	1.845	1.50435	1.86948	0	0	0	2.68611	1.19617	2.71209	1.77699	0	1.0664	0	0.745475	1.87539	1.70509	2.7674	1.41254	1.80202	0	1.13611	0.606748	0	1.65931	0.658073	1.3677	1.7658	2.01902	1.71793	2.49758	1.27308	0	0	1.0849	0	3.11514	0	0.178181	0
F2S4_160420_013_D01	80	#008F1F	L5 IT ALM Cpa6 Gpr88	2	#27AAE1	Glutamatergic	2.47609	0	0	2.55799	1.53171	1.53171	0	0	0	0	2.68981	1.50215	2.75084	2.01458	0.193023	0.946201	0	1.14213	1.71069	1.57905	2.97779	1.73372	1.63319	0	1.94044	1.06569	0	0.326186	0	1.47858	1.60996	2.13669	1.71069	2.51934	1.68636	0.193023	1.75131	2.79704	0	3.06509	0	0	0.193023
F2S4_160420_013_E01	78	#669D6A	L5 IT ALM Tmem163 Dmrtb1	2	#27AAE1	Glutamatergic	2.26235	0	0	2.48535	1.60495	1.38433	0	0	0	0	2.51933	1.54765	2.6463	2.0728	0.506808	1.01712	0	0.575799	2.10224	1.58668	3.09201	1.53382	1.78341	0	1.45717	0.814952	0	0.941652	0	1.21711	1.58668	2.13864	1.66084	2.44762	2.08085	0	1.25875	2.86852	0	2.97546	0	0	0.191188
F2S4_160420_013_F01	82	#53A39D	L6 IT ALM Tgfb1	2	#27AAE1	Glutamatergic	2.33606	0	0	2.55365	1.77172	1.70366	1.05995	0	0	0	2.68016	1.70774	2.72214	1.86292	1.30222	1.24732	0	1.02233	2.02254	1.47798	3.01921	1.61797	1.44953	0	1.34164	1.07761	0	0.682237	0.529159	0.98113	1.45682	2.12059	1.73141	2.41203	1.39478	0.910927	0	0.169197	0	3.05014	0	0.169197	0
F2S4_160420_013_G01	98	#3D9946	L5 NP ALM Trhr Nefl	2	#27AAE1	Glutamatergic	2.28525	0	0	2.61992	1.3423	0.653115	0	0	0	0	2.76697	1.6153	2.76654	2.44131	0	0	0	0.795775	2.29818	1.19254	2.71013	0	1.15875	0	0	1.30631	0	1.3423	0	0.199526	1.46228	1.9263	1.97454	2.81139	2.13633	0	1.5039	0	0	2.55305	2.54518	0	0
F2S4_160420_014_A01	101	#00B8C3	L6 CT ALM Cpa6	2	#27AAE1	Glutamatergic	2.17941	0	1.20334	2.43001	1.82924	1.79383	0	0	0	0	2.71686	0.971566	2.6039	2.00977	0	1.69405	0	0.365673	1.85133	1.85669	2.87455	1.4651	1.74508	0	0.27431	0.610905	0	1.36204	1.4585	1.47801	1.40171	2.23847	1.76851	2.72558	1.64926	0.27431	1.33637	1.25942	0	3.04488	1.49669	0.27431	0
F2S4_160420_014_C01	100	#47867A	L6 NP ALM Trh	2	#27AAE1	Glutamatergic	2.54762	0	1.92952	2.54831	0	0.857506	0	0	0	0	2.47365	1.69948	2.78694	2.66806	0	0	0	0.641809	2.00593	1.63641	2.65362	1.53491	2.1435	0	0.741244	1.36158	0	0.694367	0	1.64203	0	2.25195	2.11999	2.76563	2.61379	0	1.30476	0	0	2.66489	2.02944	0.32793	0.194208
F2S4_160420_015_A01	98	#3D9946	L5 NP ALM Trhr Nefl	2	#27AAE1	Glutamatergic	2.3123	0	0	2.62392	1.75318	1.97296	0	0	0	0	2.75079	0.746845	2.81538	2.23354	0	0	0	0	0	1.4018	2.61435	1.80068	1.39037	0	0	0	0	1.66438	1.97897	0	0	2.0427	1.75318	2.49955	2.39641	0	0	0	0	2.62929	2.54155	0.218712	0
F2S4_160420_015_B01	81	#53879D	L5 IT ALM Gkn1 Pcdh19	2	#27AAE1	Glutamatergic	2.26727	0	0	2.53772	1.32324	0.964983	0	0	0	0	2.62904	1.60282	2.81104	1.93878	0.61114	1.05237	0	0.855459	2.07266	1.66501	2.98217	1.81122	1.44299	0	1.66501	0.788228	0	0.55272	0.18015	1.70202	1.68851	2.082	1.80426	2.53901	1.17261	0.18015	1.18736	0	0	3.1107	0	0	0
F2S4_160420_015_E01	100	#47867A	L6 NP ALM Trh	2	#27AAE1	Glutamatergic	2.50235	0	0.215265	2.70354	1.67389	1.71337	0	0	0	0	2.51869	0.624071	2.6935	2.61449	0	0	0	1.44633	1.63694	1.64332	2.75448	0	0.215265	0	1.2148	0.215265	0	0	0	1.44633	0.552226	2.26749	1.94575	2.38078	2.26447	0.215265	1.17941	0	0	2.52456	2.43825	0.35854	0
F2S4_160420_015_F01	100	#47867A	L6 NP ALM Trh	2	#27AAE1	Glutamatergic	2.52396	0	1.63275	2.52543	2.20316	0	0	0	0	0	2.49739	0.950969	2.91187	2.3212	0	0	0	1.12921	1.22698	1.4232	2.64357	1.72066	1.4232	0	0	0	0	0	0	1.89556	1.62113	1.30674	1.98821	2.54899	2.55107	0	1.58428	0	0	2.65023	0.892051	0.194959	0.194959
F2S4_160420_015_G01	102	#006091	L6 CT ALM Nxph2 Sla	2	#27AAE1	Glutamatergic	2.37267	0	0	2.27213	0.782803	0.213006	0	0	0	0	2.71663	2.07464	2.72603	1.99061	0	0	0	0.619654	2.21573	1.47888	2.78036	1.90037	1.53046	0	2.09278	1.11489	0	1.36469	0	1.32753	1.48791	2.08607	1.78634	2.77254	2.29082	0.213006	0	2.23695	0	2.86688	0	0	0
F2S4_160420_016_B01	82	#53A39D	L6 IT ALM Tgfb1	2	#27AAE1	Glutamatergic	2.43174	0	0	2.58939	1.59085	1.40687	0	0	0	0	2.35318	0.640023	2.73002	1.89434	0	0	0	1.17442	1.77212	1.02594	2.97288	1.39019	1.98314	0	1.33592	0	0	0.939136	0	1.26263	0.292597	2.26181	1.79947	2.63525	1.63657	1.37284	0	0	0	3.03317	0.170488	0.170488	0
F2S4_160420_016_F01	98	#3D9946	L5 NP ALM Trhr Nefl	2	#27AAE1	Glutamatergic	2.37161	0	1.48578	2.60047	1.74141	0.153179	0	0	0	0	2.66303	1.22136	2.61631	2.20873	0	1.53669	0	0	1.87266	1.71034	2.66343	1.51479	1.41417	0	0	1.29244	0	0	0	0.153179	0.955946	2.17324	1.53132	2.80562	2.69532	0	0.153179	0	0	2.70665	2.65007	0.153179	0.153179
F2S4_160420_016_G01	98	#3D9946	L5 NP ALM Trhr Nefl	2	#27AAE1	Glutamatergic	2.52915	0	0	2.63702	1.91645	1.35869	0	0	0	0	2.82988	0	2.74344	2.54855	0	0	0	0.836284	1.58305	0.563878	2.64442	0	1.87221	0	0.953762	0	0	0.953762	0	1.81945	1.31615	2.04842	1.93024	2.53391	2.57947	0	0	0	0	2.99172	2.09545	0.414641	0
F2S4_160420_017_A01	82	#53A39D	L6 IT ALM Tgfb1	2	#27AAE1	Glutamatergic	2.36969	0	0	2.48344	1.95189	1.82767	0	0	0	0	2.60403	1.76596	2.72325	2.05481	0.50877	0	0	0.915772	2.09353	1.17369	2.74683	1.47637	1.37702	0	1.32307	0	0	0.944174	0	1.34546	0.32498	1.80931	1.77009	2.53576	0.885381	1.0422	0	0	0	3.01695	0	0	0
F2S4_160420_017_B01	82	#53A39D	L6 IT ALM Tgfb1	2	#27AAE1	Glutamatergic	2.28019	0	0	2.57794	1.79764	1.50771	0	0	0	0	2.61955	1.67357	2.93886	1.96413	0.351711	1.53225	0	0.614781	1.8104	1.93993	2.9125	1.33415	2.0141	0	1.73755	0.777444	0	0	0	1.26637	1.23599	2.0952	1.87998	2.50141	1.33415	1.04062	0	0	0	2.84448	0	0	0
F2S4_160420_017_D01	82	#53A39D	L6 IT ALM Tgfb1	2	#27AAE1	Glutamatergic	2.34103	0	0	2.54413	1.93317	0	0	0	0	0	2.62461	1.63435	2.84454	1.73935	0	1.53996	0	0	1.34878	1.72121	2.79158	1.33772	1.87549	0	1.51089	0	0	0	0	1.60511	1.08719	2.35952	1.76522	2.47564	1.39039	0	0	0.19345	0	3.02711	0	0	0.19345
F2S4_160420_017_F01	98	#3D9946	L5 NP ALM Trhr Nefl	2	#27AAE1	Glutamatergic	2.25002	0	0	2.53407	1.95482	1.38304	0	0	0	0	2.98681	0	2.82727	2.62679	0	1.53124	0	0.716866	1.6685	1.77264	2.72321	1.82583	1.54881	0	0	1.13453	0	0.940465	0	0	0.82045	2.07514	2.18348	2.48707	2.66533	0	0	0	0	2.52233	2.11667	0	0
F2S4_160420_017_H01	98	#3D9946	L5 NP ALM Trhr Nefl	2	#27AAE1	Glutamatergic	2.51763	0	0	2.68272	1.79786	1.76697	0	0	0	0	2.83383	0	2.81371	2.3947	0	0	0	0.386834	1.8359	1.84491	2.60177	1.75066	2.00063	0	1.91478	0	0	0.725146	0	0	1.85374	2.18962	2.10776	2.76935	2.64835	0.235134	0	0	0	2.629	0	0	0
F2S4_160420_018_E01	102	#006091	L6 CT ALM Nxph2 Sla	2	#27AAE1	Glutamatergic	2.04587	0	1.29089	2.48697	1.49878	1.35812	0	0	0	0	2.60514	1.61069	2.65611	1.90342	0	1.76122	0	0.420902	1.84998	1.62776	2.37492	1.84324	1.88837	0	1.52074	1.31447	0	0.682751	0	1.16528	1.42531	2.13424	1.68025	2.63413	2.33629	0	0	2.23052	0	3.04427	2.17724	0	0
F2S4_160420_018_G01	98	#3D9946	L5 NP ALM Trhr Nefl	2	#27AAE1	Glutamatergic	2.19158	0	2.04828	2.45808	2.17045	0	0	0	0	0	2.69524	1.78748	2.71885	2.34976	0	0	0	0.772516	1.41877	1.2144	2.55	1.7605	1.83296	0	1.87413	0	0	1.53438	0.671356	0	1.73667	1.82902	1.88471	2.61299	2.59435	0	0	0.208261	0	2.72241	1.91823	0.208261	0
F2S4_160420_018_H01	83	#174F61	L6 IT ALM Oprk1	2	#27AAE1	Glutamatergic	2.08113	0	0.22814	2.30995	2.01685	0.64884	0	0	0	0	2.65534	1.45696	2.63981	1.2277	1.1054	0.858469	0	1.08119	2.03384	1.71711	2.76758	1.54231	2.01685	0	1.54231	0.93454	0	0.814772	0.22814	1.37662	1.44636	1.99918	1.41289	2.46111	0	2.33702	0	1.73955	0	3.18375	0	0	0
F2S4_160420_019_A01	98	#3D9946	L5 NP ALM Trhr Nefl	2	#27AAE1	Glutamatergic	2.29386	0	1.66771	2.61059	0	1.61168	0	0	0	0	2.8108	0.287516	2.68101	2.43653	0	1.49191	0	0.287516	1.89196	1.39685	2.61159	0	1.89456	0	0	0.953235	0	1.6406	1.42838	1.87598	0.381672	2.21821	1.78589	2.5009	2.41746	0	0.287516	0	0	2.72998	2.20443	0.381672	0
F2S4_160420_019_H01	82	#53A39D	L6 IT ALM Tgfb1	2	#27AAE1	Glutamatergic	2.28891	0	1.52924	2.59725	1.78374	1.75305	0	0	0	0	2.60477	1.87273	2.84231	1.77877	0.613816	1.36387	0	0.648876	1.88658	1.54235	2.84894	1.15015	1.57148	0	0.435788	0	0	0	0	1.21877	0.711499	2.08613	1.7983	2.58611	1.84575	0.128893	0	0	0	3.05777	0	0.128893	0
F2S4_160420_020_A01	75	#00A79D	L5 IT ALM Cbln4 Fezf2	2	#27AAE1	Glutamatergic	2.10373	0	0	2.36692	1.52135	1.70763	0.64007	0	0	0	2.64298	0	2.62405	1.9918	0	1.17448	0	0.888276	2.24557	1.11464	2.88478	1.65549	1.53981	0	1.57454	0	0	0	1.65549	1.93017	1.13039	2.38707	1.6169	2.49094	1.68666	0	1.96548	2.96892	0	3.02246	0	0.292627	0
F2S4_160420_020_C01	102	#006091	L6 CT ALM Nxph2 Sla	2	#27AAE1	Glutamatergic	1.82173	0	0	2.3896	2.171	0.956219	0	0	0	0	2.63112	1.85345	2.59661	1.71399	0	1.13239	0	0.905036	1.75806	1.5762	2.3797	1.70547	1.92127	0	1.46454	1.17817	0	1.57036	1.4493	1.51404	1.44148	2.14678	1.72646	2.76826	2.15906	0	0	0	0	2.93722	1.86552	0.176834	0.176834
F2S4_160420_020_F01	98	#3D9946	L5 NP ALM Trhr Nefl	2	#27AAE1	Glutamatergic	1.88649	0	1.21407	2.35413	1.58628	0.600838	0	0	0	0	2.5114	1.62753	2.56958	2.20713	0	1.1908	0	1.15339	1.05104	1.8718	2.29347	1.44559	1.8792	0	1.78979	0	0	0	0.432626	1.38887	1.43889	2.0542	1.54071	2.62177	2.5967	0	0	0	0	2.92405	0	0	0.154413
F2S4_160420_021_A01	77	#00879D	L5 IT ALM Tnc	2	#27AAE1	Glutamatergic	2.13597	0	1.6607	2.3681	1.69508	1.62822	0	0	0	0	2.42245	0.678627	2.71522	1.8381	0	0.382773	0	0.791368	2.01802	1.64244	3.03796	1.62822	1.77418	0	2.12842	0	0	1.52539	0	1.48711	0.525951	2.35019	1.89901	2.41147	1.85843	0	1.25456	2.07154	0	2.91322	0	0.167731	0
F2S4_160420_021_B01	76	#2F8C4D	L5 IT ALM Lypd1 Gpr88	2	#27AAE1	Glutamatergic	2.10717	0	0	2.34149	1.62616	1.50464	0	0	0	0	2.54642	1.62616	2.72615	1.80497	0.446367	1.36149	0	0.912734	2.22628	1.32619	2.86183	1.58763	1.57744	0	1.62616	0.661795	0	0.661795	0.935928	0.978902	1.4985	2.11021	1.69428	2.65769	1.9726	0.278171	2.16149	2.63616	0	2.93961	1.67412	0	0.160986
F2S4_160420_021_C01	78	#669D6A	L5 IT ALM Tmem163 Dmrtb1	2	#27AAE1	Glutamatergic	1.98594	0	1.42472	2.49284	1.81075	1.55043	0.34049	0	0	0	2.58124	1.70748	2.69141	2.08355	0	0	0.659983	0.760493	2.25271	1.63	2.90995	1.5986	1.88411	0	1.33904	0.34049	0	0.803187	0.202793	1.56475	0	1.9886	1.7986	2.64948	1.85624	0.34049	1.82645	2.61136	0	2.88643	1.92591	0.202793	0
F2S4_160420_021_D01	77	#00879D	L5 IT ALM Tnc	2	#27AAE1	Glutamatergic	2.20793	0	1.26658	2.42967	1.80128	1.39354	1.73854	0	0	0	2.65145	2.22681	2.79662	2.16087	1.63467	0	0	0	2.05487	1.76272	2.88339	0.277873	1.87207	0	1.30679	0.957385	0	0	0	1.62555	1.55025	2.05487	1.8367	2.63282	1.46581	0	1.14595	2.83298	0	3.02541	0	0.37	0.160791
F2S4_160420_021_E01	75	#00A79D	L5 IT ALM Cbln4 Fezf2	2	#27AAE1	Glutamatergic	1.89183	0	0	2.35329	1.69622	0	0	0	0	0	2.62948	0.182839	2.83615	2.13373	1.01798	1.48166	0	0.862242	2.28583	1.66786	2.87603	1.4171	1.76388	0	0.311113	0	0	0.920584	0	1.65295	0	2.07476	1.64787	2.43232	1.27412	0.410011	1.93878	3.18024	0	2.94959	0	0.182839	0
F2S4_160420_021_F01	78	#669D6A	L5 IT ALM Tmem163 Dmrtb1	2	#27AAE1	Glutamatergic	1.93339	0	1.56581	2.32539	1.6374	1.89606	1.01787	0	0	0	2.58955	1.70291	2.75153	2.06594	0.167615	1.03707	0	0.997786	2.15465	1.34626	2.94327	1.42217	1.6374	0	1.59275	0	0	1.51265	0	1.23081	1.24267	2.16874	1.83775	2.73453	1.52504	0.167615	1.90379	2.85433	0	2.98119	1.93577	0.288253	0
F2S4_160420_021_H01	76	#2F8C4D	L5 IT ALM Lypd1 Gpr88	2	#27AAE1	Glutamatergic	2.32746	0	1.25643	2.51176	1.79929	1.56859	0	0	0	0	2.68463	1.69059	2.75125	2.19199	0	1.58201	0	0.901684	1.99744	1.54526	2.99605	1.12706	1.81503	0	1.88176	0.521754	0	1.27468	0	1.31723	0.467943	2.1963	1.92584	2.51331	1.57311	0	2.11531	2.43306	0	2.93331	1.247	0	0
F2S4_160420_022_A01	98	#3D9946	L5 NP ALM Trhr Nefl	2	#27AAE1	Glutamatergic	2.07285	0	1.82788	2.63887	0	1.39728	0	0	0	0	2.86729	0	2.7815	2.33884	0	0.882403	0	0.785213	1.68498	1.62104	2.67402	0	1.43139	0	1.66149	0	0	1.36027	0	1.00762	1.30907	2.22852	2.04181	2.72277	2.74124	0	0	0.17893	0	2.6105	2.06529	0	0.305281
F2S4_160420_022_B01	77	#00879D	L5 IT ALM Tnc	2	#27AAE1	Glutamatergic	2.13237	0	0	2.27046	2.03153	1.1905	0	0	0	0	2.59402	1.36572	2.60881	1.80006	1.6396	1.52684	0	0.280267	2.07172	1.72163	2.77308	1.45023	1.52684	0	0.620471	0.705851	0	0.939838	0	1.75748	1.3395	2.0204	1.67844	2.49032	1.56599	0	1.66588	2.74567	0	3.08956	0	0.16236	0.16236
F2S4_160420_022_C01	77	#00879D	L5 IT ALM Tnc	2	#27AAE1	Glutamatergic	2.10463	0	0	2.41826	2.06485	1.81413	0	0	0	0	2.45208	0.719617	2.83552	2.09177	0	1.24163	0	1.08419	2.07659	1.74534	2.93385	1.13768	1.75355	0	2.04868	0	0	0	0.494395	1.32544	1.87349	2.31779	1.97962	2.61777	1.93115	0	1.72846	2.70955	0	2.85493	0	0.314049	0
F2S4_160420_022_D01	77	#00879D	L5 IT ALM Tnc	2	#27AAE1	Glutamatergic	2.03575	0	1.96947	2.41704	1.74274	1.61774	0	0	0	0	2.58743	1.51536	2.81636	1.94994	0	1.08885	0	0.484176	2.25352	1.58429	2.86966	1.30004	1.41667	0	1.44152	0	0	1.0095	1.32178	1.65867	0.963623	2.13103	2.04387	2.52836	0.749004	0	2.10388	2.4067	0	2.92222	0	0.179633	0.179633
F2S4_160420_022_E01	80	#008F1F	L5 IT ALM Cpa6 Gpr88	2	#27AAE1	Glutamatergic	2.41112	0	0	2.64126	1.52127	1.52127	0	0	0	0	2.4103	1.28006	2.78083	1.90342	1.24534	1.10424	0	1.1206	1.94624	1.92662	2.93937	1.45966	0.7694	0	1.25722	0.920147	0	1.08724	0	0	1.57521	2.2004	1.87892	2.56005	1.81246	0	1.65247	0	0	2.99553	0	0.172612	0
F2S4_160420_022_F01	76	#2F8C4D	L5 IT ALM Lypd1 Gpr88	2	#27AAE1	Glutamatergic	2.03001	0	0.169096	2.23043	1.66931	1.42661	1.19748	0	0	0	2.3202	1.87104	2.43511	1.71943	1.74989	1.25857	0	0.528939	1.79192	1.74989	2.53261	1.81468	2.34519	0	1.8115	0.980849	0	0.980849	1.11062	1.52336	1.49784	1.78857	1.38606	2.24596	2.03194	0	2.25063	2.75577	0	3.30162	0	0.169096	0.290495
F2S4_160420_022_H01	77	#00879D	L5 IT ALM Tnc	2	#27AAE1	Glutamatergic	1.96054	0	0	2.38415	1.90781	1.37011	0	0	0	0	2.61198	1.45741	2.77686	2.0356	0	1.31885	0	1.13127	2.14894	0.310502	2.93858	1.66669	2.08677	0	2.09596	0.667859	0	0.489705	0	1.39819	1.5367	2.13587	1.75877	2.52789	1.56845	0.182429	2.11376	2.92262	0	2.94763	0.310502	0	0
F2S4_160420_023_A01	77	#00879D	L5 IT ALM Tnc	2	#27AAE1	Glutamatergic	2.0872	0	1.61713	2.31435	1.60874	1.30141	0	0	0	0.620091	2.54462	1.50384	2.69639	1.81414	0	1.64137	0	0.620091	2.13006	1.51449	2.78275	1.43375	1.76382	0	1.67898	0.528554	0	1.28387	0	1.20562	1.70689	2.24776	1.82457	2.61349	2.02038	0.253433	1.87786	2.45796	0	2.97202	0	0.528554	0
F2S4_160420_023_B01	74	#0094C2	L5 IT ALM Pld5	2	#27AAE1	Glutamatergic	1.99334	0	1.07302	2.3867	1.81659	1.64664	1.43819	0	0	0	2.54645	0.760848	2.63599	1.93625	0.156319	1.25277	0	1.00424	1.96777	1.72062	2.80884	1.72062	1.90929	0	1.79902	0	0	1.37952	1.26315	1.60665	1.73471	1.98951	1.55742	2.64375	0	0	1.88053	3.09947	0	2.8899	0	0.156319	0.271024
F2S4_160420_023_C01	77	#00879D	L5 IT ALM Tnc	2	#27AAE1	Glutamatergic	2.05826	0	0	2.24324	2.1405	1.3272	0	0	0	0	2.42772	1.50567	2.59714	1.85231	0	1.28876	0	0.278674	1.844	1.40296	2.69294	1.3179	2.03366	0	1.98593	0.44705	0	1.14752	0	1.11877	1.27859	1.99195	1.76773	2.39751	2.00758	0	2.03546	2.5836	0	3.05414	0	0	0
F2S4_160420_023_D01	75	#00A79D	L5 IT ALM Cbln4 Fezf2	2	#27AAE1	Glutamatergic	2.31484	0	0	2.45594	1.72837	1.37506	1.76376	0	0	0	2.62273	0.479904	2.71002	2.01907	0	1.083	0	0.906739	2.21766	1.76376	2.84926	0	2.01485	0	0.848673	0	0	0	0	1.88206	1.76376	2.01059	2.01696	2.61322	2.07601	0	1.71166	2.74571	0	2.81774	0	0	0
F2S4_160420_023_E01	77	#00879D	L5 IT ALM Tnc	2	#27AAE1	Glutamatergic	2.09529	0	0	2.52951	1.17785	1.8012	0	0	0	0	2.39808	2.09529	2.81212	1.9773	0.176722	1.31355	0	0.399074	2.27604	1.52035	3.01557	1.55206	1.73425	0	1.68759	0	0	1.46422	0	1.61989	0.846717	1.96566	1.88835	2.6804	1.59844	0.176722	1.71786	2.35213	0	2.8178	0.176722	0.176722	0
F2S4_160420_023_F01	77	#00879D	L5 IT ALM Tnc	2	#27AAE1	Glutamatergic	1.99634	0	1.83694	2.36393	0	1.2252	0	0	0	0	2.64224	1.00114	2.75475	2.01567	0	1.39259	0	1.2252	2.51464	1.81499	2.91328	1.66399	1.89681	0	1.94942	1.12746	0	0	0	1.41199	1.46549	2.23678	1.80742	2.49157	1.48195	0.512759	1.12746	2.5206	0	2.83409	1.65324	0	0
F2S4_160420_023_G01	75	#00A79D	L5 IT ALM Cbln4 Fezf2	2	#27AAE1	Glutamatergic	2.30413	0	0	2.5394	1.0548	1.71485	0	0	0	0	2.48167	1.45616	2.88035	2.00801	0.15565	0.92052	0	1.0548	2.08371	1.89296	2.90106	1.38518	1.83405	0	1.5903	0	0	0.648193	0.15565	1.96558	1.61823	2.22482	1.77853	2.58891	1.55002	0.269996	2.32764	3.03234	0	3.03129	0	0.15565	0.15565
F2S4_160420_023_H01	98	#3D9946	L5 NP ALM Trhr Nefl	2	#27AAE1	Glutamatergic	2.35815	0	0	2.50444	1.7152	1.47929	0	0	0	0	2.56967	0	2.55465	2.38621	0	0	0	0	2.06718	1.7887	2.64687	1.46007	1.61307	0	0	0	0	1.16099	0	1.34867	0.362715	1.60376	1.85684	2.62323	2.73558	0.156875	0	0.156875	0	2.76121	2.04561	0	0.271878
F2S4_160420_024_A01	74	#0094C2	L5 IT ALM Pld5	2	#27AAE1	Glutamatergic	2.35543	0	0	2.40298	1.54593	1.7665	0	0	0	0	2.81709	0.17462	2.7387	1.28584	0	0	0	0.996017	2.26744	1.82815	2.76348	1.7774	1.96875	0	0.736744	1.01719	0	1.58115	0.695432	1.7665	1.27456	2.33604	1.88212	2.54581	0	0.298822	1.7774	3.10313	0	2.76459	0.17462	0.395289	0
F2S4_160420_024_B01	80	#008F1F	L5 IT ALM Cpa6 Gpr88	2	#27AAE1	Glutamatergic	2.36562	0	0	2.58832	1.22246	1.4261	0	0	0	0	2.63429	0	2.89383	1.83276	0	1.09381	0	0.722562	1.79803	1.4261	2.87276	1.51028	1.75304	0	1.50386	0	0	1.16992	0	1.19698	1.6221	2.05751	1.70691	2.59362	1.28029	0	1.65072	0	0	3.04764	0	0.290239	0.168927
F2S4_160420_024_C01	77	#00879D	L5 IT ALM Tnc	2	#27AAE1	Glutamatergic	2.08779	0	2.18345	2.46097	1.58774	1.88738	0	0	0	1.20631	2.43769	1.61241	2.68583	2.05731	0	0	0	1.09028	2.36358	1.34465	3.04658	1.96135	1.5525	0	2.07695	0.244041	0	0.891338	0	1.74266	1.924	2.32039	1.76007	2.46771	1.62033	0.244041	1.85203	2.27417	0	2.96918	0	0.399344	0
F2S4_160420_024_D01	77	#00879D	L5 IT ALM Tnc	2	#27AAE1	Glutamatergic	1.83317	0	0	2.21368	1.1945	1.63405	1.24402	0	0	0	2.49077	1.52642	2.48275	1.75766	1.1945	1.18118	0	0.583805	2.15892	1.51404	2.6326	1.68355	1.83014	0	1.79869	0.955856	0	1.03837	0	1.62441	1.16744	2.09129	1.63879	2.51838	1.71631	0	1.20742	2.39139	0	3.14312	0	0.168073	0.168073
F2S4_160420_024_F01	76	#2F8C4D	L5 IT ALM Lypd1 Gpr88	2	#27AAE1	Glutamatergic	2.18643	0	1.29629	2.46906	0	0.337248	0	0	0	0	2.62758	1.32133	2.59644	2.10847	0	0	0	1.10515	2.34806	1.9291	2.98838	1.47366	1.66461	0	1.98532	0.964617	0	1.17861	0	1.84672	0.441052	2.11634	1.9107	2.57798	2.19627	0.441052	1.42857	2.88012	0	2.72272	0	0.200569	0.200569
F2S4_160420_024_G01	77	#00879D	L5 IT ALM Tnc	2	#27AAE1	Glutamatergic	2.23171	0	1.45675	2.47263	1.86673	1.71238	1.28467	0	0	0	2.71583	1.32497	2.79337	1.75372	1.52254	1.55204	0	1.01555	1.99911	1.83817	2.92406	1.25178	1.47755	0	1.30529	0.788906	0	0.788906	0	1.63488	1.10399	2.20083	1.76783	2.54269	1.51639	0.166792	1.38759	2.63003	0	2.89424	0	0.166792	0
F2S4_160420_024_H01	75	#00A79D	L5 IT ALM Cbln4 Fezf2	2	#27AAE1	Glutamatergic	2.29111	0	0	2.5292	0.819934	0.360532	0	0	0	0	2.57588	1.49396	2.79647	2.04348	0	1.42932	0	0.920688	1.99703	1.18271	2.9358	0	0.554774	0	0.270085	0.819934	0	0.897605	0	1.80882	0.725279	2.42097	1.93425	2.68675	1.58565	0	1.87104	2.58229	0	3.10736	0	0.270085	0.155708
F2S4_160420_025_A01	75	#00A79D	L5 IT ALM Cbln4 Fezf2	2	#27AAE1	Glutamatergic	2.20071	0	0	2.53429	1.65752	1.30479	0	0	0	0	2.59509	1.48618	2.86412	2.22279	0	1.74747	0	1.13473	2.47766	1.7302	2.89194	1.45413	1.70482	0	1.98423	0	0	1.28561	0.438238	0.692135	0.651874	2.16078	1.99775	2.69129	1.67786	0	2.06625	2.40365	0	2.78887	0	0	0
F2S4_160420_025_C01	78	#669D6A	L5 IT ALM Tmem163 Dmrtb1	2	#27AAE1	Glutamatergic	1.9145	0	0	2.35142	1.62216	1.82581	1.57145	0	0	0	2.30996	1.03719	2.47587	1.9316	0	1.40492	0	0.560909	2.21463	1.52271	2.80269	1.40492	1.93494	0	1.75638	0	0	0.981128	0	1.3573	1.49612	2.20042	1.50516	2.63053	2.14871	0	1.41605	2.91113	0	3.15263	1.8627	0	0
F2S4_160420_025_D01	74	#0094C2	L5 IT ALM Pld5	2	#27AAE1	Glutamatergic	2.21983	0	0	2.48639	1.83656	1.65094	0	0	0	0	2.40461	1.76031	2.65548	1.94273	0	1.55001	0	0.442212	2.214	1.1928	2.86226	1.63788	1.67594	0	0.612203	0	0	0	0	1.67187	1.52207	1.97441	1.62895	2.55466	0	0	1.36368	2.95921	0	2.9852	0	0	0
F2S4_160420_025_E01	77	#00879D	L5 IT ALM Tnc	2	#27AAE1	Glutamatergic	2.37984	0	1.17744	2.496	0	1.74456	0	0	0	0	2.55979	1.82673	2.69398	1.93085	1.08474	1.2828	0	0.541431	2.01128	1.52146	2.91153	1.62222	0.633982	0	1.84249	0	0	0.150184	0	1.35976	1.24367	2.02505	1.7666	2.26971	1.81039	0	1.51052	2.11222	0	3.0007	0	0.261565	0
F2S4_160420_025_F01	77	#00879D	L5 IT ALM Tnc	2	#27AAE1	Glutamatergic	2.36358	0	1.36344	2.46616	1.72162	1.81228	0	0	0	0	2.3978	1.76492	2.66031	2.02664	0	0.411269	0	0.908519	2.14199	0.2526	2.99821	0	2.00347	0	1.88946	0	0	0	0	1.79064	1.65115	2.21776	1.92954	2.71579	1.81491	0.144412	1.46252	2.74695	0	3.00283	1.2638	0	0
F2S4_160420_025_G01	77	#00879D	L5 IT ALM Tnc	2	#27AAE1	Glutamatergic	2.19629	0	1.79406	2.43244	1.71478	1.76833	0	0	0	0.997959	2.69917	0.948351	2.62694	1.9653	0	0	0	0.660984	2.10278	1.39157	2.94705	1.67721	1.73241	0	1.7865	1.17513	0	0	0	1.33788	0	2.03374	1.76299	2.7087	0.948351	0	1.43935	2.79378	0	3.112	0	0.13294	0.23458
F2S4_160420_026_A01	78	#669D6A	L5 IT ALM Tmem163 Dmrtb1	2	#27AAE1	Glutamatergic	1.4526	0	1.62356	2.43724	1.96395	1.97195	0	0	0	0	2.59713	1.59622	2.61551	1.90577	0	1.27762	0	0.939175	2.45777	1.80501	2.98711	1.52481	1.70027	0	1.64928	0	0	0	0.432902	1.70396	1.43251	2.20986	1.85443	2.66559	1.27762	0	1.7872	2.51298	0	2.85932	0	0	0.154544
F2S4_160420_026_B01	77	#00879D	L5 IT ALM Tnc	2	#27AAE1	Glutamatergic	2.11094	0	1.50875	2.43867	1.7357	1.38827	1.54247	0	0	0	2.46466	1.66018	2.67329	1.95014	0	1.38827	0	0.362249	2.32998	1.98664	2.97944	0	1.71074	0	1.58861	0	0	0.96618	0.362249	1.87905	0.362249	2.24873	1.63031	2.54532	1.50286	0	1.9768	2.56476	0	2.85187	0	0	0.156626
F2S4_160420_026_D01	98	#3D9946	L5 NP ALM Trhr Nefl	2	#27AAE1	Glutamatergic	1.59943	0	1.93692	2.66799	0	0.835078	0	0	0	0	2.63827	0	2.78834	2.54055	0	0	0	0.897749	1.98722	1.99429	2.65999	0	0	0	2.15943	0	0	0.621762	0	0	0.621762	1.65387	1.81099	2.64144	2.51384	0	0	0	0	2.36739	2.04909	0	0
F2S4_160420_026_E01	78	#669D6A	L5 IT ALM Tmem163 Dmrtb1	2	#27AAE1	Glutamatergic	2.05821	0	1.05601	2.48446	1.47327	1.58563	0	0	0	0.530785	2.62165	1.91601	2.69045	2.03963	0	0.698183	0	0.6225	2.42618	1.82251	2.97993	1.65225	0.990343	0	1.69627	0	0	1.1866	0	1.80112	0.530785	2.24107	1.62845	2.61413	1.75491	1.16344	1.58563	2.9839	0	2.96252	2.208	0.254836	0.254836
F2S4_160420_026_F01	77	#00879D	L5 IT ALM Tnc	2	#27AAE1	Glutamatergic	2.2027	0	1.07467	2.47612	1.37635	1.56508	1.03504	0	0	1.23185	2.63067	1.40383	2.74279	2.01295	0	1.16033	0	0.711236	2.21795	1.69166	2.86468	0.555036	1.73927	0	1.53334	0	0	0.181244	0	1.97176	1.03504	2.11725	1.65839	2.40879	1.8724	0	1.42123	2.82177	0	2.8842	0	0.181244	0.181244
F2S4_160420_026_G01	78	#669D6A	L5 IT ALM Tmem163 Dmrtb1	2	#27AAE1	Glutamatergic	1.99706	0	1.16371	2.45015	1.2951	1.91383	0	0	0	0	2.46643	1.63957	2.68503	2.26499	0	0	0	0.974419	2.3	1.67963	2.93671	1.64879	1.70842	0	1.61065	0	0	0.381054	0	1.74283	1.83223	2.20338	1.65783	2.61942	1.32497	0	1.96301	2.58592	0	2.91103	0	0	0
F2S4_160420_026_H01	78	#669D6A	L5 IT ALM Tmem163 Dmrtb1	2	#27AAE1	Glutamatergic	2.19821	0	1.3093	2.43518	1.80318	1.71687	0.274414	0	0	0	2.55583	1.24898	2.64672	2.11275	1.17891	0	0	0.73284	2.3518	1.55924	3.02281	1.27003	1.68646	0	1.52635	0	0	1.32768	0.441259	1.68646	1.84885	2.09467	1.73132	2.4016	1.86481	0	0.655565	2.91404	0	2.90557	1.36225	0	0
F2S4_160420_027_B01	66	#ADE6A6	L2/3 IT ALM Macc1 Lrg1	2	#27AAE1	Glutamatergic	2.18853	0	0.416417	2.35759	1.52775	1.39082	0	0	0	0	2.72711	1.30758	2.6473	1.79703	0.92978	1.71551	0	0.186453	2.35348	1.46864	2.8577	1.82229	1.1071	0	0.497603	1.08851	0	0	0	1.59186	1.27173	2.18398	1.65807	2.4584	0	0	0	3.33323	0	2.76432	0	0	0
F2S4_160420_027_F01	65	#B8FFCA	L2/3 IT ALM Ptrf	2	#27AAE1	Glutamatergic	2.13195	0	0	2.26198	1.73703	1.73703	1.02561	0	0	0	2.67846	1.32886	2.47219	1.70342	1.79988	1.17729	0	0.554684	1.79988	1.80242	2.74306	1.10804	1.91145	0	0.454475	0.63605	0	0.883734	0.136567	1.59173	1.3918	2.18642	1.51559	2.49279	0	2.52077	0	2.98472	0	3.18113	0	0.136567	0
F2S4_160420_027_H01	77	#00879D	L5 IT ALM Tnc	2	#27AAE1	Glutamatergic	1.73107	0	0	2.28697	1.76794	1.68752	0	0	0	0	2.50891	1.84039	2.51382	1.70672	1.39531	1.31834	0	0.13574	2.03398	1.52229	2.7469	1.74562	1.02283	0	1.73107	0.813159	0	1.1412	0	1.52705	1.77065	1.85175	1.55899	2.56833	1.94608	1.11754	1.59283	2.73474	0	3.27194	0	0	0
F2S4_160420_028_A01	73	#33A9CE	L5 IT ALM Npw	2	#27AAE1	Glutamatergic	2.19872	0	0	2.48272	1.68353	1.65346	0	0	0	0	2.63446	0	2.59614	1.82632	0	1.07407	0	0.655333	1.70417	1.64198	2.75818	1.46938	1.65908	0	1.70668	0.524787	0	1.22658	0.337261	1.52225	1.08469	2.08083	1.6991	2.69867	0	0	1.94096	2.55447	0	3.17068	0	0.111767	0
F2S4_160420_028_H01	74	#0094C2	L5 IT ALM Pld5	2	#27AAE1	Glutamatergic	2.12419	0	0	2.45225	1.73548	1.00209	0.279855	0	0	0	2.54214	1.96348	2.52254	2.01005	0	1.6938	0	1.07401	2.30798	0.513492	2.76214	1.57571	2.06413	0	1.20221	0	0	0	1.45632	1.46985	0.915853	2.14998	1.52011	2.61132	1.43521	0	2.08884	2.72676	0	2.90649	0	0.664576	0.569897
F2S4_160420_029_C01	65	#B8FFCA	L2/3 IT ALM Ptrf	2	#27AAE1	Glutamatergic	1.87149	0	0	2.40636	1.6983	1.67571	2.03223	0	0	0	2.55873	1.47245	2.49859	1.56143	1.44704	1.14843	0	0	1.94181	1.39863	2.69227	1.88839	2.09395	0	1.30057	0	0	1.09298	0	1.59059	1.83018	1.93121	1.45993	2.52124	0	0	0	1.92689	0	3.2501	0	0	0
F2S4_160420_029_E01	77	#00879D	L5 IT ALM Tnc	2	#27AAE1	Glutamatergic	1.7649	0	1.468	2.34771	0.830205	0.857779	0	0	0	1.33033	2.70568	1.83502	2.66476	2.32735	0	1.53471	0	0.367385	2.05205	1.41951	3.04198	0	1.75823	0	1.29275	0.613176	0	1.52332	0	2.08335	1.27266	2.31819	1.75823	2.66559	1.79985	0	0.769174	2.29637	0	2.9588	0	0.159382	0.159382
F2S4_160420_029_F01	64	#82AD7D	L2/3 IT ALM Sla	2	#27AAE1	Glutamatergic	1.77282	0	0	2.44889	2.11985	1.7118	0	0	0	1.83188	2.45878	1.35374	2.61797	2.03532	1.14453	1.50619	0	0.435601	2.21296	1.6576	2.9762	1.8983	1.98402	0	2.05393	1.19521	0	1.43662	0	1.27176	0.270268	2.2709	1.76323	2.77946	0	0	0	3.03569	0	2.79053	0	0.155827	0
F2S4_160420_029_G01	76	#2F8C4D	L5 IT ALM Lypd1 Gpr88	2	#27AAE1	Glutamatergic	1.91491	0	0	2.45	1.44163	1.93027	0	0	0	0	2.37243	1.50918	2.74665	2.11676	1.73473	0	0	1.22139	1.89898	1.93027	2.87582	1.94511	2.1479	0	1.64066	0	0	1.19875	0.355806	2.12095	1.85254	2.33672	1.94302	2.43068	0.493424	0.15319	1.74477	2.56549	0	2.87558	0	0	0
F2S4_160420_030_B01	74	#0094C2	L5 IT ALM Pld5	2	#27AAE1	Glutamatergic	2.00416	0	0	2.33776	1.97949	1.00689	1.34454	0	0	0	2.28903	0.621802	2.43554	1.9172	0	1.61093	0	0.530138	1.85906	1.57564	2.58805	1.50601	1.98129	0	0.84347	0.578384	0	1.07014	0	1.07014	1.3674	2.06926	1.286	2.63739	0.952554	0	1.96285	2.89098	0	3.13602	1.60667	0	0
F2S4_160420_030_C01	66	#ADE6A6	L2/3 IT ALM Macc1 Lrg1	2	#27AAE1	Glutamatergic	2.3898	0	0	2.35166	1.39447	1.86213	0	0	0	0	2.41635	1.69368	2.60939	1.93394	1.33501	1.81466	0	1.02203	2.107	1.52024	2.895	1.23714	1.84769	0	1.45288	0.41275	0	1.02203	0	1.02203	1.05361	1.78177	1.61765	2.66047	0	1.19527	0	3.1464	0	3.0463	1.86917	0	0
F2S4_160420_030_F01	73	#33A9CE	L5 IT ALM Npw	2	#27AAE1	Glutamatergic	2.13763	0	0	2.37305	1.98696	1.77481	0	0	0	0	2.54002	1.07832	2.73949	1.82515	0	1.24215	0	0	2.179	1.70237	2.94764	1.55337	1.39413	0	1.57504	0	0	1.1941	0	1.69441	0.668267	2.11991	1.87026	2.54909	0	0	0.282097	3.09643	0	2.78088	1.00633	0	0
F2S4_160420_030_H01	65	#B8FFCA	L2/3 IT ALM Ptrf	2	#27AAE1	Glutamatergic	2.25219	0	0	2.50073	0.798797	1.04701	0	0	0	0	2.71162	0.561824	2.79035	1.5803	0.611412	1.6947	0	0.972165	2.25433	0.929274	2.91426	0	1.26006	0	0.951249	0.366055	0	1.66674	0.274624	1.89552	0	2.16463	1.87812	2.53053	0	2.34016	0	2.83063	0	2.79834	0	0	0
F2S4_160420_031_A01	73	#33A9CE	L5 IT ALM Npw	2	#27AAE1	Glutamatergic	2.12672	0	0	2.39292	1.80938	1.6604	0	0	0	0	2.43569	1.8391	2.48642	1.46704	1.87756	1.27437	0	0.572854	1.60989	1.62894	2.47793	1.78077	2.46248	0	0	0.667745	0	1.25275	1.34253	1.51805	1.18058	1.88538	1.39349	2.44858	0	1.73216	1.12481	2.29725	0	3.23536	1.92953	0.163353	0
F2S4_160420_031_C01	77	#00879D	L5 IT ALM Tnc	2	#27AAE1	Glutamatergic	2.33159	0	0	2.59141	1.96976	1.77885	1.45446	0	0	0	2.54198	1.84797	2.80595	2.15071	0	0	0	0.888692	2.1443	1.7636	3.04789	1.32669	1.68746	0	1.39526	0.665465	0	1.01415	0	1.49948	1.47756	2.12447	1.77129	2.7228	0.991789	0	1.12845	2.69916	0	2.85326	0	0	0
F2S4_160420_031_G01	64	#82AD7D	L2/3 IT ALM Sla	2	#27AAE1	Glutamatergic	2.36914	0	0	2.37867	1.47035	1.54708	0	0	0	0.992124	2.72994	0.96855	2.71846	1.97254	0	0	0	1.05602	2.2515	1.77166	2.97842	1.60672	1.68318	0	1.93233	1.28238	0	0.96855	0.711868	1.66893	1.56585	1.96528	1.77166	2.44737	0	0	0	2.68767	0	2.84244	0	0	0
F2S4_160420_031_H01	74	#0094C2	L5 IT ALM Pld5	2	#27AAE1	Glutamatergic	2.08932	0	0	2.35225	1.80912	1.30387	0	0	0	0	2.62311	0.177089	2.50198	1.87218	1.40081	1.43424	0	0.479114	2.39125	1.52794	2.69934	1.40081	1.82248	0	1.62616	0	0	0.604301	0.302525	1.81585	1.44221	1.94247	1.66093	2.64594	0	0	1.9194	3.03237	0	3.10335	1.75498	0.177089	0.177089
F2S4_160420_032_A01	65	#B8FFCA	L2/3 IT ALM Ptrf	2	#27AAE1	Glutamatergic	2.15969	0	0.813036	2.09481	1.79178	1.20231	0	0	0	0	2.64958	0.251876	2.5411	1.5654	1.21289	0.862597	0	0.472016	2.09206	1.68267	2.52662	1.9259	2.19811	0	1.59674	0	0	0.885406	0.907077	1.22322	1.23331	1.77492	1.66458	2.43105	0	2.37867	0	2.8035	0	3.07216	0	0	0
F2S4_160420_032_C01	77	#00879D	L5 IT ALM Tnc	2	#27AAE1	Glutamatergic	1.94768	0	0	2.32666	1.94376	1.71597	0	0	0	0	2.54801	1.77208	2.60055	1.91104	0	0	0	0.761996	2.16913	1.4297	2.72792	1.75721	1.54239	0	1.80312	0	0	0.413909	0	1.50075	1.40996	2.03251	1.4547	2.71511	1.57119	0.145634	1.82177	2.74005	0	3.11759	0	0	0
F2S4_160420_032_E01	74	#0094C2	L5 IT ALM Pld5	2	#27AAE1	Glutamatergic	2.10294	0	0	2.38934	2.17046	1.80974	0	0	0	0	2.40375	0.823246	2.56664	1.8799	1.16103	1.6527	0	0.986875	2.3119	1.58945	2.76871	1.6038	1.8068	0	0.156887	0	0	1.18636	1.27507	2.03358	1.6527	2.05408	1.71524	2.48202	0	0	1.6692	2.86036	0	3.02782	2.01022	0	0
F2S4_160420_032_F01	64	#82AD7D	L2/3 IT ALM Sla	2	#27AAE1	Glutamatergic	2.0649	0	0.147783	2.27291	2.10124	1.55461	1.40348	0	0	0	2.62962	0	2.52663	1.74917	1.92894	0.897126	0	0.850045	2.31066	1.20406	2.90459	1.63504	1.64312	0	1.09166	0.939598	0	1.13244	0	1.7098	1.35962	2.09421	1.50251	2.53441	0	1.47979	0	3.29316	0	2.81478	0	0.147783	0.147783
F2S4_160420_032_H01	77	#00879D	L5 IT ALM Tnc	2	#27AAE1	Glutamatergic	1.7879	0	0	2.3215	1.88675	1.77769	0	0	0	0	2.30851	1.8265	2.45446	1.86194	0.636188	1.69023	0	0.585655	1.92025	1.64123	2.63077	1.86194	1.81083	0	1.72658	0.856048	0	0	0	1.6597	1.78452	2.0921	1.51013	2.7842	1.65516	0.168877	1.18352	2.36547	0	3.26703	0	0	0
F2S4_160420_033_D01	73	#33A9CE	L5 IT ALM Npw	2	#27AAE1	Glutamatergic	2.1344	0	0	2.49179	1.2289	1.40009	0	0	0	0	2.73578	1.70364	2.69015	1.88547	1.02025	1.35295	0	1.02025	2.47583	1.66089	2.96657	2.22346	0.498856	0	1.34457	0.847023	0	1.40748	0	1.45592	0.435074	2.12748	1.80839	2.4845	0	0.155576	0	2.83575	0	2.90595	0	0.155576	0.155576
F2S4_160420_033_H01	66	#ADE6A6	L2/3 IT ALM Macc1 Lrg1	2	#27AAE1	Glutamatergic	2.07907	0	0	2.20155	1.8279	0.742891	1.58422	0	0	0	2.41857	2.08111	2.54121	1.54395	0	1.30667	0	0.43129	2.26478	1.85277	2.67007	1.12915	1.9594	0	1.59058	0.859238	0	1.3635	0	1.47556	1.68143	1.94007	1.7206	2.52463	0	1.09097	0	2.60187	0	3.10147	0	0.194934	0
F2S4_160421_003_H01	74	#0094C2	L5 IT ALM Pld5	2	#27AAE1	Glutamatergic	2.0982	0	0	2.30947	1.75145	0	0	0	0	0	2.7022	1.59553	2.91249	2.06686	0.157274	0	0	0.558513	2.40203	2.11306	2.82917	0	2.16917	0	0.438634	0	0	1.26613	0	1.86075	0	2.04861	1.7838	2.795	1.23418	0	2.29144	3.14029	0	2.77447	1.56048	0	0.157274
F2S4_160421_004_A01	75	#00A79D	L5 IT ALM Cbln4 Fezf2	2	#27AAE1	Glutamatergic	2.19597	0	0	2.33328	1.88705	1.45149	0	0	0	0	2.43287	1.80413	2.71585	1.92324	1.51306	0	0	1.07947	2.02846	1.88974	2.75373	0	2.02258	0	1.51939	0.464555	1.06181	0.762386	0.796901	1.59427	1.00405	2.00031	1.71776	2.58366	1.87613	0	2.04188	2.64002	0	3.18758	0	0.169854	0.169854
F2S4_160421_004_B01	75	#00A79D	L5 IT ALM Cbln4 Fezf2	2	#27AAE1	Glutamatergic	1.94367	0	0	2.34053	0.169414	1.85499	0	0	0	0	2.50346	0.98173	2.80673	1.93413	0	0	0	1.14245	2.13209	1.48545	2.83792	0.682769	1.98632	0	1.02293	0	0	1.36967	0	1.90418	1.78953	2.14415	1.91186	2.44954	1.72821	0	2.11014	2.62757	0	2.67605	1.02293	0.290975	0
F2S4_160421_004_C01	74	#0094C2	L5 IT ALM Pld5	2	#27AAE1	Glutamatergic	2.18536	0	0	2.39221	0.871134	0	0	0	0	0	2.78192	1.62054	2.80557	1.95519	0.154981	0	0	1.09963	2.09067	1.7338	2.9086	0	1.19258	0	1.41997	0	0	0.433822	0	1.81792	1.54786	2.34099	2.07372	2.41571	0	0.154981	1.93835	2.88108	0	2.83974	0.154981	0	0.154981
F2S4_160421_004_D01	75	#00A79D	L5 IT ALM Cbln4 Fezf2	2	#27AAE1	Glutamatergic	2.05874	0	0	2.41739	0.456421	1.57683	0	0	0	0	2.69003	1.42455	2.67535	1.95343	0	0	0	0.578702	2.07092	1.85548	2.89392	0	1.55487	0	1.71734	0.875713	0.949709	0.521851	0	1.72501	0.971815	2.20429	1.89837	2.63702	1.88278	0	2.08609	2.60211	0	2.80903	0	0.165865	0
F2S4_160421_004_E01	77	#00879D	L5 IT ALM Tnc	2	#27AAE1	Glutamatergic	2.01036	0	0.753029	2.30844	1.83884	1.54646	1.15263	0	0	0	2.51197	1.74044	2.44834	1.77009	1.18687	1.39952	0	1.11546	1.82137	1.5698	2.54011	1.60888	2.26941	0	1.62519	1.01391	0	0.468764	0.522625	1.4381	1.5698	1.79783	1.58761	2.3752	0	0.249719	1.87631	2.50884	0	3.0521	1.70532	0.249719	0.142566
F2S4_160421_004_F01	76	#2F8C4D	L5 IT ALM Lypd1 Gpr88	2	#27AAE1	Glutamatergic	1.83252	0	0	1.9592	1.59535	0.714969	1.39322	0	0	0	2.15224	1.85	2.71797	2.02116	0.379465	0	0	0.490494	1.73831	2.08295	3.10685	1.86265	2.31574	0	2.13481	0.714969	0	1.3412	0	1.51064	1.13235	1.90989	1.92094	2.39457	1.39322	0.229922	2.40304	2.68042	0	2.82944	2.08793	0.490494	0.229922
F2S4_160421_004_H01	74	#0094C2	L5 IT ALM Pld5	2	#27AAE1	Glutamatergic	2.54595	0	0	2.46294	0	2.02045	1.83133	0	0	0	2.45752	2.0351	2.73498	1.89547	0	1.54944	0	0	2.22937	0.307052	2.98807	0	1.92563	0	1.77892	0	0	0.988441	0.405156	1.69296	0	2.27077	1.97562	2.43924	0.552645	0	2.25741	2.68771	0	2.69318	0	0	0.180115
F2S4_160421_005_A01	76	#2F8C4D	L5 IT ALM Lypd1 Gpr88	2	#27AAE1	Glutamatergic	2.48875	0	0	2.42605	0.827924	1.74195	0	0	0	0	2.3146	1.15289	2.73481	2.26969	0.158562	1.54321	0	0.881379	2.33719	1.56977	3.09777	1.52645	2.07429	0	2.01196	0	0	1.89274	0	0	1.17901	2.08857	2.00065	2.42027	0.971858	1.37058	2.10541	2.64466	0	2.80043	0	0.505598	0
F2S4_160421_005_B01	76	#2F8C4D	L5 IT ALM Lypd1 Gpr88	2	#27AAE1	Glutamatergic	2.28144	0	0	2.41516	1.91205	0	1.73471	0	0	0	2.6706	1.38858	2.79711	2.03565	0	0	0	0.969002	1.91205	1.87403	3.02468	1.4604	2.08023	0	1.66255	0	0	1.10494	0	1.45298	1.57596	1.89345	1.77216	2.56081	1.93974	0.172863	1.4604	2.87335	0	2.87477	1.25795	0.392111	0.172863
F2S4_160421_005_C01	74	#0094C2	L5 IT ALM Pld5	2	#27AAE1	Glutamatergic	2.46716	0	0	2.61058	0	2.02811	0	0	0	0	2.29097	0	2.80976	2.04393	0	0.784372	0	0.949996	2.37829	1.5063	3.03746	0	1.47456	0	1.64854	0.32845	0	1.38331	0	1.49072	1.17982	1.99465	1.7966	2.6033	1.73792	0	1.8448	3.0886	0	2.66215	0	0.430643	0.194563
F2S4_160421_005_E01	75	#00A79D	L5 IT ALM Cbln4 Fezf2	2	#27AAE1	Glutamatergic	2.25653	0	0	2.43709	0	2.00053	1.63197	0	0	0	2.6753	1.91935	2.73381	2.10417	1.62635	1.31857	0	1.11777	1.15279	1.53897	2.97789	0.505519	1.84063	0	1.96573	0	0	0	0	1.8009	1.7971	1.42047	1.71318	2.54559	2.10228	0.505519	2.22919	2.76858	0	2.92412	0	0.42358	0.3225
F2S4_160421_005_F01	81	#53879D	L5 IT ALM Gkn1 Pcdh19	2	#27AAE1	Glutamatergic	2.13067	0	0	2.47474	1.839	1.6362	0	0	0	0	2.56163	1.27824	2.72238	1.95851	0	1.24353	0	0.468868	1.87421	1.85106	2.96278	1.33056	1.82344	0	0.98882	0.96661	0	0	0	1.0301	1.3946	2.26179	1.76952	2.52855	1.89081	0.171984	0.294855	1.83593	0	3.07304	0	0.468868	0.171984
F2S4_160421_005_G01	78	#669D6A	L5 IT ALM Tmem163 Dmrtb1	2	#27AAE1	Glutamatergic	2.27127	0	1.1741	2.43439	1.45251	1.60438	0	0	0	0	2.46922	1.85545	2.68015	2.0157	1.01232	1.01232	0	1.03357	1.87977	1.74177	2.93429	1.71236	1.72521	0	1.62612	0.486278	0	0	1.30301	1.71669	1.67613	1.833	1.80584	2.53411	1.55109	0	1.87382	2.89929	0	2.95615	1.59309	0	0.180694
F2S4_160421_005_H01	98	#3D9946	L5 NP ALM Trhr Nefl	2	#27AAE1	Glutamatergic	2.30875	0	0	2.58499	1.71996	1.68665	0	0	0	0	2.5094	0	2.79536	2.52402	0	1.71996	0	1.61122	2.03273	1.72903	2.64065	0	1.64517	0	1.11982	1.39447	0	1.66119	0	0.507052	0.635591	2.09686	1.79159	2.57679	2.61692	0	0	0	0	2.52114	1.06133	0.323669	0
F2S4_160421_006_A01	81	#53879D	L5 IT ALM Gkn1 Pcdh19	2	#27AAE1	Glutamatergic	2.14619	0	1.07215	2.59058	1.76697	1.31491	0	0	0	0	2.64555	1.75212	2.72713	2.00523	1.24802	0.922649	0	1.15422	1.98803	1.59457	3.04942	1.58911	1.49088	0	1.53661	0.297207	0	0.868413	0	1.47687	1.6505	1.94423	1.64085	2.54985	1.48393	0.806423	1.22322	0	0	3.05397	0.947422	0	0.173546
F2S4_160421_006_B01	80	#008F1F	L5 IT ALM Cpa6 Gpr88	2	#27AAE1	Glutamatergic	2.41825	0	0.980293	2.55803	1.7053	0.415694	0	0	0	0	2.65341	1.87078	2.87052	2.16887	0.722484	0	0	0.928745	1.76508	2.10995	3.05325	2.07231	1.71882	0	1.63055	0	0	1.12384	0.496804	1.77298	1.2034	2.33762	1.90964	2.38126	1.83832	0.186044	1.76508	0	0	2.97685	1.90388	0	0.186044
F2S4_160421_006_C01	98	#3D9946	L5 NP ALM Trhr Nefl	2	#27AAE1	Glutamatergic	2.55279	0	0	2.4804	1.16376	1.92161	0	0	0	0	2.71141	1.74681	2.71395	2.2937	0	1.14851	0	0.956524	1.52753	2.12312	2.65914	0	0	0	0	0	0	0	0.877286	1.81877	1.35463	2.34891	1.89463	2.77452	2.23044	0.176948	0	1.93196	0	2.81414	2.95366	0	0
F2S4_160421_006_D01	77	#00879D	L5 IT ALM Tnc	2	#27AAE1	Glutamatergic	2.03693	0	0	2.43932	1.89199	1.26053	0	0	0	0	2.49831	1.48969	2.8114	2.02046	1.63383	0	0	0.98271	2.22695	1.4447	2.90264	1.6489	1.6912	0	2.09895	1.23569	0	1.20934	1.57945	1.80826	1.53689	2.01411	1.76514	2.65538	1.64393	0.177956	1.26053	2.03894	0	2.97358	0	0	0
F2S4_160421_006_E01	98	#3D9946	L5 NP ALM Trhr Nefl	2	#27AAE1	Glutamatergic	2.29298	0	1.08385	2.59167	1.96241	0.736549	0.192146	0	0	0	2.6549	0	2.75269	2.33294	0	0	0	1.01955	1.82026	1.58303	2.54258	2.0855	1.89096	0	0	1.49978	0	1.7489	0.426425	1.63642	0.577773	2.16508	1.64744	2.71571	2.37262	0	0	1.56366	0	2.58292	2.38772	0.192146	0
F2S4_160421_006_G01	74	#0094C2	L5 IT ALM Pld5	2	#27AAE1	Glutamatergic	1.74489	0	0	2.54327	1.5099	1.63732	0	0	0	0	2.63935	0	2.82371	1.86328	0	0	0	0.96039	2.47035	2.03739	2.98521	0	1.37371	0	1.75387	0	0	1.50204	0.704507	1.99361	1.80417	1.96724	1.68671	2.55326	0	0.334692	2.55255	2.84404	0	2.75498	1.81588	0.438033	0
F2S4_160421_007_B01	75	#00A79D	L5 IT ALM Cbln4 Fezf2	2	#27AAE1	Glutamatergic	2.33576	0	0	2.44661	1.18339	1.41979	1.69671	0	0	0	2.68052	1.86446	2.93678	2.20687	0.710822	0.814099	0	0.967392	2.13559	1.89855	3.03589	1.42732	2.03212	0	1.87257	0	0	0.922052	0	0.625179	1.06355	2.06428	1.96616	2.56359	2.15559	0	2.16932	2.85881	0	2.76336	1.35432	0.283217	0.164298
F2S4_160421_007_C01	80	#008F1F	L5 IT ALM Cpa6 Gpr88	2	#27AAE1	Glutamatergic	2.32422	0	0.172691	2.50562	1.84112	0.866165	0	0	0	0	2.38596	1.53408	2.86682	2.21767	0	1.37036	0	0.769601	1.60276	1.85909	2.93	1.58105	1.61835	0	0.990758	0.769601	0	1.61322	0.690765	1.49519	1.85615	2.11365	1.84417	2.47618	1.6527	0.172691	2.16732	2.0192	0	2.88791	0	0.391801	0
F2S4_160421_007_E01	77	#00879D	L5 IT ALM Tnc	2	#27AAE1	Glutamatergic	2.13909	0	0	2.51569	1.59132	1.60592	0	0	0	0	2.20166	1.70211	2.88012	2.19246	0	1.38645	0	0.985512	2.34465	1.04163	2.9216	0.368127	1.06719	0	1.65986	1.29398	0	0	0	1.57621	1.46265	2.18495	2.06845	2.53471	1.85558	0.221954	2.09017	2.66834	0	2.77526	0	0	0.221954
F2S4_160421_007_F01	75	#00A79D	L5 IT ALM Cbln4 Fezf2	2	#27AAE1	Glutamatergic	1.95638	0	0	2.30023	1.83175	1.67885	1.81062	0	0	0	2.43865	1.78268	2.55531	1.66013	0.701483	0.822208	0	0.625643	2.05155	1.71741	2.8004	1.5109	1.67517	0	1.83432	1.01143	0	0	0	1.21246	0.937273	2.16687	1.4944	2.51608	1.46543	0	1.90943	2.93834	0	3.04303	0	0.25667	0.25667
F2S4_160421_007_H01	98	#3D9946	L5 NP ALM Trhr Nefl	2	#27AAE1	Glutamatergic	2.43487	0	1.25921	2.42565	0	1.46291	0	0	0	0	2.73556	1.18478	2.70333	2.45012	0	0	0	0.954716	0	2.03107	2.65443	0	1.66997	0	0.827453	0	0	1.34574	1.28574	1.73862	1.54103	2.02642	1.84651	2.66958	2.61948	0	0	0	0	2.67905	1.92407	0.196488	0.331277
F2S4_160421_008_A01	74	#0094C2	L5 IT ALM Pld5	2	#27AAE1	Glutamatergic	2.32939	0	0	2.61772	1.98498	0.727988	0	0	0	0	2.54075	1.99273	2.79377	2.09486	0	1.4111	0	0.437465	2.13814	1.53181	2.90198	0.691165	2.00781	0	1.1336	0	0	0	0	1.9012	0.727988	2.26057	1.92651	2.70708	0	0	2.37943	2.91686	0	2.82874	0	0.156715	0.271632
F2S4_160421_008_B01	75	#00A79D	L5 IT ALM Cbln4 Fezf2	2	#27AAE1	Glutamatergic	2.20586	0	0.179459	2.58403	0	0	0	0	0	0	2.82091	0.551252	2.90626	1.78071	0	0	0	0.938276	1.81605	2.16529	2.88709	0	1.50802	0	1.61723	0	0	0.6096	0	2.17875	0.821411	2.44296	1.91027	2.53633	1.91839	1.79874	2.00115	2.32384	0	2.73469	0	0	0
F2S4_160421_008_E01	75	#00A79D	L5 IT ALM Cbln4 Fezf2	2	#27AAE1	Glutamatergic	2.28208	0	0	2.56596	0	1.57491	1.44347	0	0.160183	0	2.60806	1.79002	2.89223	2.09067	1.52584	1.51414	0	0.737231	2.19375	1.71474	2.80812	1.53158	1.70721	0	1.55916	1.06838	0	0	0.832422	2.06141	1.63724	2.3217	1.72944	2.63626	2.24734	0.160183	1.97416	2.60615	0	2.86217	0	0.276943	0.160183
F2S4_160421_008_G01	98	#3D9946	L5 NP ALM Trhr Nefl	2	#27AAE1	Glutamatergic	2.20343	0	1.56847	2.66232	0	0	0	0	0	0	2.52896	1.61592	2.76784	2.32935	0	0	0	0	1.95493	1.63477	2.72706	1.77977	1.43543	0	2.03527	0.887403	0	0	0	1.81364	0.76971	1.92447	2.24458	2.73543	2.78165	0.206978	0	0	0	2.51622	2.24002	0.206978	0.206978
F2S4_160421_008_H01	98	#3D9946	L5 NP ALM Trhr Nefl	2	#27AAE1	Glutamatergic	2.195	0	2.09365	2.4458	2.10218	0	0	0	0	0	2.61817	2.03616	2.92507	2.61623	0	0	0	1.26076	0	2.03616	2.62519	1.89504	0.348431	0	1.87413	1.16248	0	1.3285	0	2.16682	1.08192	2.16864	1.98673	2.57912	2.62835	0	0.208259	0	0	2.35921	2.51471	0	0.208259
F2S4_160421_009_D01	75	#00A79D	L5 IT ALM Cbln4 Fezf2	2	#27AAE1	Glutamatergic	2.37097	0	0	2.43972	0.668719	1.74375	1.96656	0	0	0	2.49617	1.79766	2.90967	2.06302	0	1.83245	0	1.29757	2.36708	1.56335	3.00412	1.66776	2.04291	0	0.311062	0.40995	0	1.44235	0	1.77154	0.920496	1.59335	1.72703	2.54222	1.20892	0	1.77917	2.90939	0	2.87168	0	0.182805	0
F2S4_160421_009_E01	77	#00879D	L5 IT ALM Tnc	2	#27AAE1	Glutamatergic	2.20835	0	0	2.31463	1.73523	1.80219	0	0	0	0	2.37302	1.08183	2.65125	1.93736	0	1.17879	0	1.14882	2.21373	1.50795	2.82571	1.14882	1.9985	0	1.08183	1.2815	0	1.09957	1.08183	1.63629	1.47262	2.03428	1.65119	2.57518	1.50795	0.302479	1.92714	2.88484	0	3.06528	1.52785	0.177058	0.302479
F2S4_160421_009_H01	98	#3D9946	L5 NP ALM Trhr Nefl	2	#27AAE1	Glutamatergic	2.36197	0	0	2.64199	2.05898	1.82796	0	0	0	0	2.72258	0	2.77196	2.49754	0	0.431329	0	0.37288	1.57259	2.10539	2.72481	1.24694	1.24694	0	1.71023	1.46054	0	1.51793	0	2.13559	1.78656	1.65181	1.98922	2.41845	2.48948	0.127091	0	1.40031	0	2.63177	1.92752	0.127091	0.305324
F2S4_160421_010_A01	78	#669D6A	L5 IT ALM Tmem163 Dmrtb1	2	#27AAE1	Glutamatergic	1.92274	0	0	2.23632	1.87628	1.46329	0.923459	0	0	0	2.37393	1.66664	2.49243	1.75397	0.393896	1.17696	0	0.942175	1.97671	1.8314	2.83508	1.43479	1.86549	0	1.70937	0.454241	0	0.960117	1.12004	1.39791	1.566	1.82425	1.5201	2.49449	1.78923	0	1.39145	2.79017	1.02528	3.13403	0	0.136469	0
F2S4_160421_010_B01	77	#00879D	L5 IT ALM Tnc	2	#27AAE1	Glutamatergic	2.28998	0	0	2.47691	0.984756	1.96919	1.19768	0	0	0	2.55314	0.607963	2.71964	2.10643	0	0	0	1.22486	1.86205	1.21149	2.8829	1.69789	0.746798	0	1.64114	0.784705	0	0.784705	0	1.73606	1.25045	2.16313	1.78587	2.55683	1.93204	0	1.00707	2.20783	0	2.9935	0	0	0
F2S4_160421_010_C01	75	#00A79D	L5 IT ALM Cbln4 Fezf2	2	#27AAE1	Glutamatergic	2.11127	0	0.175757	2.40469	1.56132	1.61707	0	0	0	0	2.55771	1.8855	2.616	1.79835	0	1.58448	0	1.07826	2.14976	1.9021	2.77931	1.76617	1.76987	0	0.874191	0.976825	0	1.24209	0	1.11302	1.04048	2.13094	1.68026	2.49176	1.92329	0	2.18227	2.69272	0	3.10074	1.98578	0	0.175757
F2S4_160421_010_E01	77	#00879D	L5 IT ALM Tnc	2	#27AAE1	Glutamatergic	1.95715	0	0	2.33911	1.79163	1.71176	0	0	0	0	2.57604	1.44299	2.68897	2.03314	0.474245	1.50096	0	0.73683	2.05071	1.65853	2.85422	1.26308	1.80531	0	2.12443	0.73683	0	0.395352	0	1.72411	0.395352	1.77751	1.79163	2.64111	1.64899	0	1.83773	2.39189	0	2.94041	0	0.174655	0
F2S4_160421_010_G01	77	#00879D	L5 IT ALM Tnc	2	#27AAE1	Glutamatergic	2.14706	0	2.30353	2.46603	2.00973	1.60189	0.681548	0	0	1.46315	2.46814	1.50383	2.67144	2.11341	0	1.56975	0	0.883998	1.90266	1.19695	2.95723	0	1.89746	0	1.78464	0.681548	0	1.22243	0	1.36819	1.02154	2.03521	1.73056	2.46884	1.29096	0	1.66432	2.19044	0	2.96803	0	0.290223	0.290223
F2S4_160421_010_H01	75	#00A79D	L5 IT ALM Cbln4 Fezf2	2	#27AAE1	Glutamatergic	2.1607	0	0	2.57084	1.62933	1.3913	1.32276	0	0	0	2.31145	1.12463	2.78276	2.20877	0	1.35346	0	0.708243	2.34596	1.97758	2.83404	1.4883	2.14342	0	1.51635	1.21497	0	1.03166	0	0	1.14105	2.20182	1.84708	2.61791	0	0	2.24954	2.86219	0	2.89179	0	0.306849	0
F2S4_160421_011_A01	75	#00A79D	L5 IT ALM Cbln4 Fezf2	2	#27AAE1	Glutamatergic	2.51583	0	0	2.48241	0	1.6263	0	0	0	0	2.68434	0.390497	2.7491	2.04833	0	0	0	1.2435	1.64581	1.4998	2.87572	1.29989	1.87699	0	1.13455	0.892193	0	1.00992	0	1.69958	1.06776	2.09483	1.78707	2.50673	1.76225	0.171972	2.17934	3.03984	0	2.96066	0	0.390497	0.171972
F2S4_160421_011_B01	82	#53A39D	L6 IT ALM Tgfb1	2	#27AAE1	Glutamatergic	2.31285	0	0	2.56116	1.99295	1.23633	1.75792	0	0	0	2.56245	1.34441	2.68596	1.81906	0	1.29966	0	0.7686	1.65673	1.88506	2.73187	1.31129	1.78957	0	2.01165	0.7686	0	1.65152	0	1.39456	1.14567	1.85331	1.9709	2.57575	0	1.56478	0	0	0	3.03727	0	0.418825	0.418825
F2S4_160421_011_E01	98	#3D9946	L5 NP ALM Trhr Nefl	2	#27AAE1	Glutamatergic	2.38938	0	0.358214	2.60225	1.35765	0.869661	0	0	0	0	2.69122	1.79595	2.96066	2.16568	0	1.58887	0	0	1.58164	2.14025	2.46331	0.938959	2.22591	0	0	0.358214	0	0.787167	0	0.685239	1.80476	1.65524	1.45563	2.79726	2.15217	0	0	0	0	2.91067	2.24689	0.623628	0.358214
F2S4_160421_012_D01	100	#47867A	L6 NP ALM Trh	2	#27AAE1	Glutamatergic	2.16518	0	1.3631	2.58824	2.02591	1.4756	0	0	0	0	2.58099	0.793597	2.67886	2.14068	0.974412	1.28916	0	0.255911	1.78958	1.37059	2.44516	1.60993	2.03725	0	0	0.974412	0	1.05822	1.21086	1.05822	1.32359	2.14569	1.5504	2.5497	2.47243	0	0.580842	0.580842	0	3.00653	2.71627	0	0
F2S4_160421_012_H01	82	#53A39D	L6 IT ALM Tgfb1	2	#27AAE1	Glutamatergic	2.02769	0	0	2.21791	2.24732	1.38277	1.57843	0	0	0	2.60696	1.62553	2.54801	1.26379	1.24633	1.42014	0	0.727466	1.80561	1.86091	2.52612	1.69419	2.02769	0	1.81533	0	0	0.952065	0	1.32734	1.47607	1.97778	1.3123	2.46389	2.0562	0.664256	0	0	0	3.44543	0	0	0.236331
F2S4_160421_013_H01	65	#B8FFCA	L2/3 IT ALM Ptrf	2	#27AAE1	Glutamatergic	2.16011	0	0	2.32225	1.86651	0.794816	0	0	0	0	2.70041	1.41584	2.66255	1.99053	0	0.39718	0	0.947044	2.46579	1.85759	3.04781	1.66504	2.11143	0	0.844012	0.39718	0	1.10006	0	1.42813	0.457812	2.21193	1.92432	2.61835	0	1.81994	0	3.15807	0	2.78779	0	0.137957	0
F2S4_160421_015_A01	78	#669D6A	L5 IT ALM Tmem163 Dmrtb1	2	#27AAE1	Glutamatergic	1.89262	0	0	2.43424	1.71663	1.57541	0	0	0	0	2.57559	1.38253	2.6825	1.87624	0	1.45431	0	1.39953	2.25002	1.66551	2.90146	1.85921	2.07042	0	1.89794	1.06447	0	0.29307	0	1.46877	1.28578	1.98626	1.68755	2.49453	1.61778	0	1.68755	2.79183	0	3.17174	0.764802	0	0
F2S4_160421_015_B01	75	#00A79D	L5 IT ALM Cbln4 Fezf2	2	#27AAE1	Glutamatergic	2.17329	0	0	2.60158	0.886405	0.638413	1.91762	0	0	0	2.58146	1.52921	2.76224	1.96426	1.51165	0.222677	0	1.2324	2.19611	1.57021	2.88686	1.62181	1.79675	0	2.10357	0	0	0.478501	0	1.54608	1.69222	2.29652	1.98281	2.71387	1.29569	0	1.4225	2.53904	0	2.85799	0	0	0
F2S4_160421_015_C01	75	#00A79D	L5 IT ALM Cbln4 Fezf2	2	#27AAE1	Glutamatergic	2.17872	0	0	2.48067	1.71347	1.93745	1.31439	0	0	0	2.48534	1.45112	2.62627	1.98896	1.90333	1.19642	0	0.907775	1.97913	1.8187	2.74161	1.30276	1.92073	0	0.320203	0.729253	0	0	0	1.18109	1.70887	1.94018	1.61061	2.6555	1.43403	0	2.11095	2.82635	0	3.09345	0	0.420848	0.320203
F2S4_160421_015_D01	77	#00879D	L5 IT ALM Tnc	2	#27AAE1	Glutamatergic	1.98868	0	0	2.42747	1.82476	1.57828	0	0	0	0	2.45597	1.74834	2.58929	2.05643	0.824265	0	0	0.89246	1.9912	1.38482	2.86054	1.75272	1.98614	0	1.33081	0.583887	0	1.09147	0	1.21258	1.37454	2.05426	1.79814	2.6193	1.92624	0	1.61566	2.70106	0	3.1022	0	0	0.195128
F2S4_160421_015_E01	77	#00879D	L5 IT ALM Tnc	2	#27AAE1	Glutamatergic	2.23906	0	0	2.46339	1.58429	1.47015	1.54688	0	0	0	2.5259	1.70819	2.79257	2.07516	1.44124	1.22649	0	0.826366	2.07283	1.89039	2.96021	1.44124	1.84564	0	1.99112	0	0	1.258	0	0	0.934801	1.89392	1.76376	2.83483	1.46073	0	2.03134	2.4681	0	2.92927	0	0	0.213208
F2S4_160421_015_F01	75	#00A79D	L5 IT ALM Cbln4 Fezf2	2	#27AAE1	Glutamatergic	2.4654	0	0	2.47405	0	0.906054	2.07401	0	0	0	2.70415	1.0173	2.78663	1.72691	0	1.45684	0	1.12535	2.0909	2.02143	2.83775	1.24207	1.66528	0	1.80554	0.873139	0	0	0.200823	1.33398	0.655848	2.22824	1.84008	2.65844	1.74566	0	2.17362	2.89273	0	2.87641	0	0	0
F2S4_160421_015_G01	98	#3D9946	L5 NP ALM Trhr Nefl	2	#27AAE1	Glutamatergic	2.59969	0	1.54923	2.63927	1.90011	0	0	0	0	0	2.88382	0	2.76497	2.52315	0	0	1.68644	0.177868	0.303692	1.92693	2.68744	1.91906	0.303692	0	0	0.879666	0	0.879666	0	1.48944	0	1.90011	1.86257	2.67832	2.5084	0.177868	0	1.72121	0	2.85133	0	0	0.177868
F2S4_160421_016_A01	75	#00A79D	L5 IT ALM Cbln4 Fezf2	2	#27AAE1	Glutamatergic	2.05614	0	1.28889	2.45178	1.93646	1.84213	0	0	0	0	2.64715	0.717403	2.7418	1.82875	0	1.37411	0	0.492536	2.35627	1.61341	2.92653	0	1.78597	0	2.14661	1.10024	0	1.10024	0	1.34408	0.411838	2.27686	1.93911	2.61615	1.7549	0.183867	1.02068	2.76521	0	2.81911	0	0.312642	0.312642
F2S4_160421_016_B01	75	#00A79D	L5 IT ALM Cbln4 Fezf2	2	#27AAE1	Glutamatergic	2.41132	0	0	2.5294	0.793247	0.384087	1.41686	0	0	0	2.5831	2.24863	2.75485	2.17957	1.67611	0	0	0.933559	2.08575	1.92632	2.87542	1.70139	2.11356	0	0.680399	0	0	1.46175	0	1.18228	1.86063	2.20597	1.85779	2.51266	1.43988	0	2.18632	2.63377	0	3.02024	0	0.16845	0
F2S4_160421_016_C01	77	#00879D	L5 IT ALM Tnc	2	#27AAE1	Glutamatergic	2.18147	0	0	2.57323	1.31316	1.84827	0	0	0	0	2.44569	1.34462	2.64163	2.22086	0	0	0	0.788813	1.97641	1.51067	2.8849	1.43553	1.65593	0	1.4102	0.989161	0	0	0	1.8119	1.64594	1.9157	1.87888	2.61911	1.72852	0	1.92109	2.85379	0	2.91854	0	0.307458	0.180387
F2S4_160421_016_D01	98	#3D9946	L5 NP ALM Trhr Nefl	2	#27AAE1	Glutamatergic	2.48222	0	1.62743	2.46612	1.90876	0	0	0	0	0	2.69325	0	2.7155	2.38724	0	0	0	1.18622	1.38359	1.67046	2.66203	0.634727	1.97452	0	0	0.687044	0	1.38359	0	1.96162	0.912596	2.32157	1.9694	2.8742	2.55345	0	0	0	0	2.74105	1.92331	0.190914	0
F2S4_160421_016_F01	75	#00A79D	L5 IT ALM Cbln4 Fezf2	2	#27AAE1	Glutamatergic	2.25952	0	0	2.53421	1.85684	1.63059	1.70412	0	0	0	2.684	0.846689	2.85335	1.67106	0	0	0	0.874435	2.06254	1.57539	2.84881	1.55344	1.18664	0	1.84836	0	0	0.455463	0.846689	1.74218	1.21208	2.32231	2.01467	2.59146	1.77381	0	2.05016	2.69266	0	2.93398	0	0.165397	0
F2S4_160421_016_G01	74	#0094C2	L5 IT ALM Pld5	2	#27AAE1	Glutamatergic	2.33339	0	0	2.40005	2.04435	1.40081	0	0	0	0	2.4801	1.8125	2.6629	2.03839	0.905704	1.65128	0	0	2.3126	1.82576	2.69495	0.479115	2.19887	0	2.15064	0	0	1.34527	1.37393	1.24585	1.52794	2.07668	1.48719	2.49921	0	0.177089	2.10161	2.75039	0	2.87485	2.18908	0	0
F2S4_160421_016_H01	76	#2F8C4D	L5 IT ALM Lypd1 Gpr88	2	#27AAE1	Glutamatergic	2.29654	0	0	2.41118	2.04385	1.939	0	0	0	0	2.53188	0.75934	2.91336	2.20406	0.168664	1.49655	0	0.680927	1.46239	1.49655	2.91687	2.09808	2.04011	0	1.46239	1.33054	0	0	0	1.99667	0	2.12051	1.60113	2.61736	1.54616	0	2.13434	2.9793	0	2.79327	1.76658	0	0
F2S4_160421_017_C01	77	#00879D	L5 IT ALM Tnc	2	#27AAE1	Glutamatergic	1.81019	0	0	2.37433	1.44711	1.72586	1.17022	0	0	0	2.60071	1.26477	2.79374	2.01531	0	0	0	0.715965	2.36092	1.91377	2.75567	1.66834	1.89093	0	2.02771	0.602024	0	1.31802	0	1.78099	1.56816	2.22629	1.77227	2.43292	1.44711	0	1.57514	2.50942	0	2.9232	0	0.204102	0.204102
F2S4_160421_017_D01	77	#00879D	L5 IT ALM Tnc	2	#27AAE1	Glutamatergic	1.97868	0	1.19016	2.32087	0.280091	2.08612	0	0	0	0	2.5614	0.162245	2.71907	2.08773	0	0	0	1.2494	1.90206	1.59659	2.88397	1.34807	1.48987	0	1.86877	0	0	0	0	1.9166	0.891758	2.05259	1.87929	2.71907	1.58651	0	1.61128	2.32368	0	3.05902	0	0	0
F2S4_160421_017_E01	75	#00A79D	L5 IT ALM Cbln4 Fezf2	2	#27AAE1	Glutamatergic	2.45263	0	0	2.47431	2.01927	0.76628	0	0	0	0	2.05217	0	2.81793	1.9473	0	1.56588	0	0.293946	0.941568	0	2.89234	1.77834	2.06862	0	2.43908	0.987165	0	1.34807	0	1.88627	0.832883	2.06862	1.86097	2.49764	2.19532	0	0	2.50163	0	3.06743	0	1.34807	0
F2S4_160421_017_F01	77	#00879D	L5 IT ALM Tnc	2	#27AAE1	Glutamatergic	2.06292	0	1.33292	2.41373	1.38946	1.93278	0	0	0	0	2.57567	1.38182	2.72874	2.01723	0	1.22584	0	0.496638	2.11863	1.45278	2.82701	1.77509	1.73598	0	1.34146	0	0	0.844235	0	1.8871	0.816806	2.1552	1.76563	2.52828	1.86991	0	1.38182	2.50916	0	2.84009	0	0.268381	0
F2S4_160421_017_G01	77	#00879D	L5 IT ALM Tnc	2	#27AAE1	Glutamatergic	2.11298	0	1.1435	2.42487	0.802391	1.88738	0	0	0	0	2.55465	1.28466	2.65443	1.95028	0	1.53659	0	0.564927	2.17666	1.70656	2.88203	1.55314	1.95028	0	1.11478	0.659245	0	0.831855	0.88539	1.67503	1.25343	2.12329	1.86685	2.56266	1.89974	0	1.76013	3.03811	0	3.03669	1.42137	0	0
F2S4_160421_017_H01	77	#00879D	L5 IT ALM Tnc	2	#27AAE1	Glutamatergic	2.29517	0	0	2.55551	1.5477	1.27628	1.45988	0	0	0	2.5371	1.05832	2.67864	1.84869	1.14371	1.62584	0	0.299729	1.80699	1.30928	2.84404	0	1.9217	0	1.81698	0.775981	0	1.34969	0.396378	1.78277	1.57725	2.2773	1.59952	2.47597	1.5477	0	1.84253	2.49502	0	3.24019	0	0	0
F2S4_160421_018_C01	77	#00879D	L5 IT ALM Tnc	2	#27AAE1	Glutamatergic	2.40654	0	0	2.36497	1.85656	0	1.78169	0	0	0	2.48749	1.88675	2.75552	2.254	1.55844	0.487034	0	0.942491	2.11504	0.487034	2.96586	1.29277	1.70023	0	1.99006	1.14404	0	0.942491	0.308485	1.70468	0	2.19796	1.92842	2.41699	1.49861	1.38523	1.66767	2.39403	0	2.95802	0	0.181076	0
F2S4_160421_018_D01	98	#3D9946	L5 NP ALM Trhr Nefl	2	#27AAE1	Glutamatergic	2.61628	0	0	2.77721	0	1.099	0	0	0	0	2.83145	0	2.86797	2.3586	0	0.960708	0	1.26845	1.38239	2.34369	2.76365	1.56273	1.42634	0	0	1.099	0	1.25831	0	0	1.86035	0.722763	1.93552	2.53433	2.30123	0	0.43339	0.154776	0	2.63218	2.22415	0	0.154776
F2S4_160421_018_F01	79	#005C07	L5 IT ALM Tmem163 Arhgap25	2	#27AAE1	Glutamatergic	2.30081	0	0.946375	2.45357	1.46126	1.28163	0	0	0	0	2.57999	1.63479	2.68356	2.15999	0	1.05261	0	1.12214	2.08985	1.4463	3.02698	1.51645	1.66802	0	0.805427	0.92161	0	0.471234	0	1.59342	1.4308	1.99339	1.8516	2.57037	2.16293	0	1.96205	2.85269	0	3.06523	2.17161	0	0
F2S4_160421_018_G01	75	#00A79D	L5 IT ALM Cbln4 Fezf2	2	#27AAE1	Glutamatergic	2.44236	0	0	2.48913	0.801881	1.83067	2.05745	0	0	0	2.54012	1.66115	2.79839	2.16484	1.38886	0	0	0.899713	2.03878	1.3695	2.86079	0	1.99651	0	1.54601	0.763672	0	0	0	1.38886	0.415155	2.341	1.87303	2.56543	1.10521	0.315423	1.90302	2.98374	0	3.0117	0	0	0
F2S4_160421_018_H01	74	#0094C2	L5 IT ALM Pld5	2	#27AAE1	Glutamatergic	2.51319	0	0	2.41451	1.77357	1.64464	0	0	0	0	2.54623	1.8444	2.78939	2.07479	0	1.4276	0	0.716576	2.47514	1.58952	2.80968	0	2.05713	0	0	1.32186	0	1.73749	0	1.89956	1.33261	1.98309	1.84765	2.63516	0	0.183514	0.312117	3.0555	0	2.80541	2.09175	0	0.183514
F2S4_160421_019_B01	98	#3D9946	L5 NP ALM Trhr Nefl	2	#27AAE1	Glutamatergic	2.2579	0	2.20025	2.64855	0.573487	0.812285	0	0	0	0	2.78055	1.84281	2.98509	2.38092	0	0	0	0.422784	1.88829	1.13444	2.71267	1.76419	1.30572	0	0	0	0	0	0	0	0.190068	1.13444	2.05731	2.60403	2.61689	0	0	0	0	2.58336	1.92945	0	0
F2S4_160421_019_F01	98	#3D9946	L5 NP ALM Trhr Nefl	2	#27AAE1	Glutamatergic	2.21545	0	0	2.58699	0	1.24236	0	0	0	0	2.68233	0.902462	2.66533	2.49828	0	0	0	1.22977	1.43067	1.91574	2.49065	1.38848	1.92098	0	0	0	0	0	0	0	0.902462	2.1215	2.02254	2.79655	2.63827	0	0	0	0	2.7077	2.30356	0	0
F2S4_160421_019_G01	82	#53A39D	L6 IT ALM Tgfb1	2	#27AAE1	Glutamatergic	2.23067	0	0	2.59184	1.65798	0.952432	0	0	0	0	2.54342	0.820899	2.6641	1.77827	0.631312	1.57981	0	1.01568	2.0288	1.63029	2.70408	1.30543	1.94967	0	1.785	1.01568	0	0	0.523997	1.21634	1.24039	2.02689	1.94043	2.58555	1.45689	1.17758	0	0	0	3.25063	0	0	0
F2S4_160421_019_H01	77	#00879D	L5 IT ALM Tnc	2	#27AAE1	Glutamatergic	2.33126	0	1.29937	2.44571	1.91355	0.948648	0	0	0	1.54614	2.50951	0	2.71673	2.08601	0.83137	0.71644	0	1.06119	2.21749	0.758222	2.98972	1.74969	1.09914	0	2.14542	0.491728	0	1.42744	0	1.97814	1.0409	2.14705	1.62326	2.50453	1.38254	0	0.83137	2.24949	0	3.01734	0	0	0
F2S4_160503_003_H01	117	#00FF66	CR Lhx5	2	#27AAE1	Glutamatergic	0.4899	0	0	2.55003	0.651534	0.4899	0	0	0.651534	0	3.14189	0.378953	2.93896	0.817712	1.00238	0.378953	0	0	0.651534	0.86146	2.8074	2.14491	0.378953	0	0.769059	0	0	0.229561	1.2968	0.651534	0.578193	2.48977	1.21282	2.76277	0	0	0.4899	0.769059	0	0	0	2.50986	1.75905
F2S4_160503_004_H01	117	#00FF66	CR Lhx5	2	#27AAE1	Glutamatergic	2.53742	0	0	2.85256	0	0	0	0	0	0	2.75718	0	2.3986	2.67506	2.76715	0	0	0	0	0	2.67055	0	2.29357	0	0	2.10291	0	0	0	0	2.26321	0	2.59194	3.0856	0	0	0	0	0	0	3.36552	0	0.379686
F2S4_160517_004_E01	77	#00879D	L5 IT ALM Tnc	2	#27AAE1	Glutamatergic	2.35253	0	0	2.5403	1.99935	1.74945	0	0	0	0	2.48501	1.81869	2.79893	2.0379	0	1.26033	0	0.656136	2.10753	1.86028	2.86308	1.8733	1.36295	0	1.22755	0	0	1.43195	0	1.94198	1.66288	1.6752	1.91951	2.68859	0.856015	0.158754	1.80988	2.75709	0	2.85028	0	0.158754	0.158754
F2S4_160517_005_A01	77	#00879D	L5 IT ALM Tnc	2	#27AAE1	Glutamatergic	2.08659	0	1.53861	2.28417	1.85565	1.09992	0	0	0	0	2.4081	1.43728	2.51566	1.80161	1.24009	1.55824	0	0.731999	1.9934	1.73352	2.69935	1.76445	1.65658	0	2.15969	0	0	0.414675	1.24996	1.641	1.47375	2.06173	1.27829	2.35324	1.83331	0	2.06323	2.24749	0	3.24606	0	0	0
F2S4_160517_005_B01	77	#00879D	L5 IT ALM Tnc	2	#27AAE1	Glutamatergic	2.20303	0	1.87366	2.3146	1.88557	1.47839	0	0	0	0.309386	2.53764	1.653	2.61676	1.91214	0.129137	1.14027	0	1.00015	2.19924	1.38383	2.83782	1.8836	1.20113	0	2.14137	0	0	1.43644	0	1.6758	1.23743	2.1808	1.59208	2.65633	1.66941	0	1.80162	2.06949	0	3.05925	0	0	0.129137
F2S4_160517_005_C01	78	#669D6A	L5 IT ALM Tmem163 Dmrtb1	2	#27AAE1	Glutamatergic	2.27596	0	1.52496	2.46246	1.84364	1.58439	0	0	0	0.329093	2.45042	1.67645	2.68201	1.82686	0	1.12932	0	1.01894	2.3158	1.63286	2.88021	1.51001	1.12932	0	1.75813	0	0	1.19688	0	1.83891	1.7065	2.28797	1.80428	2.56526	1.56249	0	2.01765	2.36593	0	3.08389	1.14134	0	0
F2S4_160517_005_D01	98	#3D9946	L5 NP ALM Trhr Nefl	2	#27AAE1	Glutamatergic	2.11399	0	0	2.43006	0	0.771449	0	0	0	0	2.48573	1.78246	2.6371	2.24101	0	0.43979	0	0.43979	0	1.38271	2.60049	1.55276	2.13121	0	1.54415	0	0	1.19657	0.716584	1.44707	1.52639	2.09238	1.46309	2.68744	2.4887	0	0	0	0	2.89345	2.28975	0	0
F2S4_160517_005_E01	98	#3D9946	L5 NP ALM Trhr Nefl	2	#27AAE1	Glutamatergic	2.34434	0	1.27291	2.59304	1.51088	0	0	0	0	0	2.65942	0	2.63407	2.11527	0	0	0	0.960639	1.05506	1.26426	2.53009	2.14958	1.98066	0	0.735318	0.324101	0	0	0	1.81511	1.75736	2.10278	1.71924	2.60795	2.52866	0	0	0.136627	0	2.85894	1.88321	0	0
F2S4_160517_005_F01	98	#3D9946	L5 NP ALM Trhr Nefl	2	#27AAE1	Glutamatergic	2.37575	0	1.89167	2.4808	1.63602	0	0.547528	0	0	0	2.72963	0.755482	2.77273	2.28747	0	0	0	1.09887	1.84046	1.89766	2.44685	0	0.951587	0	0	1.38225	0	1.14616	1.52508	1.67749	0	2.22771	1.50102	2.70404	2.59421	0	0	0	0	2.99285	2.79942	0.133904	0
F2S4_160517_005_G01	78	#669D6A	L5 IT ALM Tmem163 Dmrtb1	2	#27AAE1	Glutamatergic	2.19864	0	1.94429	2.42882	1.7332	1.48063	0.805296	0	0	0	2.54645	1.60057	2.74225	2.11873	0	1.07092	0	1.05649	2.30422	1.72383	2.81862	1.65562	1.67015	0	1.89185	0.141382	0	0.919648	0	1.51769	1.42782	2.25787	1.70116	2.56367	1.81464	0.805296	1.94429	2.82741	0	2.94021	1.6842	0	0
F2S4_160517_005_H01	77	#00879D	L5 IT ALM Tnc	2	#27AAE1	Glutamatergic	2.01398	0	0	2.3059	1.94687	1.71542	0	0	0	0	2.50756	1.45513	2.49973	1.93253	0	1.68703	0	0.708191	2.26429	1.78509	2.61288	1.6067	2.27388	0	2.12735	0	0	1.27094	0.741784	1.17507	1.20943	1.89558	1.33317	2.49916	1.58869	0	1.58406	2.61026	0	3.1583	0	0	0
F2S4_160517_006_A01	75	#00A79D	L5 IT ALM Cbln4 Fezf2	2	#27AAE1	Glutamatergic	2.17594	0	0	2.39507	1.98752	1.20973	0	0	0	0	2.54226	1.77846	2.81887	1.97123	0.997643	0	0	0.510072	2.07749	1.60113	2.60639	1.60113	1.52121	0	1.06949	0.616061	0	1.32486	0	1.59624	1.1722	2.06763	1.61076	2.64501	2.06929	0	2.25073	2.81472	0	3.0636	0	0.277515	0.160557
F2S4_160517_006_B01	76	#2F8C4D	L5 IT ALM Lypd1 Gpr88	2	#27AAE1	Glutamatergic	2.36871	0	0	2.51221	1.60573	1.08567	0	0	0	0	2.54469	1.63169	2.67721	2.17631	0	0	0	0.63476	2.19162	1.86854	2.84664	1.54353	2.04591	0	1.76142	0.48721	0	0.711049	0.711049	1.8304	1.35282	2.22393	1.70847	2.51934	2.0311	0	2.27551	2.75743	0	3.09342	1.46477	0.262024	0.350694
F2S4_160517_006_C01	78	#669D6A	L5 IT ALM Tmem163 Dmrtb1	2	#27AAE1	Glutamatergic	1.87369	0	1.35839	2.52322	1.81689	1.66235	0	0	0	0	2.44225	1.9031	2.6771	2.22462	1.27636	0.988089	0	0.652419	2.37097	1.17514	2.90884	1.29597	1.13538	0	1.99077	0.272525	0	0.692693	0	1.57086	1.72379	2.2886	1.6582	2.61137	1.84215	0	1.97096	2.97527	0	2.84686	1.82263	0.157297	0
F2S4_160517_006_D01	77	#00879D	L5 IT ALM Tnc	2	#27AAE1	Glutamatergic	2.49084	0	1.30726	2.43994	1.67035	0.686442	0	0	0	0	2.35726	1.54103	2.57316	2.00147	1.34671	0	0	0.727545	2.03364	1.75907	2.81873	1.39145	2.15318	0	1.6748	0.590325	0	1.13155	0	1.59746	1.36516	2.13973	1.70059	2.52026	2.09668	0.466706	1.94111	2.73211	0	3.03351	0	0.388578	0.293242
F2S4_160517_006_E01	98	#3D9946	L5 NP ALM Trhr Nefl	2	#27AAE1	Glutamatergic	2.60167	0	1.5627	2.70819	1.86264	1.64635	0	0	0	0	2.62709	1.61737	2.70154	2.34308	0	0	0	1.09469	1.91744	1.65034	2.57276	0	0.420576	0	0.630175	0	0	1.37041	1.42034	2.03182	1.79425	2.279	1.77384	2.73349	2.66013	0.483187	0	0	0	2.67388	2.02518	0.347392	0.148738
F2S4_160517_006_F01	81	#53879D	L5 IT ALM Gkn1 Pcdh19	2	#27AAE1	Glutamatergic	2.42716	0.794037	0	2.5112	1.55717	0.981434	1.31754	0	0	0	2.48282	1.88078	2.65808	2.04704	1.33286	1.0443	0	0.707928	1.99291	1.56164	2.85302	1.50472	1.90965	0	1.34767	0.396624	0	1.02942	1.25017	1.56164	1.34033	2.02772	1.58332	2.6358	1.97953	0.137705	1.14795	2.02005	0	3.16619	0	0.396624	0
F2S4_160517_006_G01	75	#00A79D	L5 IT ALM Cbln4 Fezf2	2	#27AAE1	Glutamatergic	2.28215	0	0.944039	2.4972	1.77402	1.38691	0	0	0	0	2.59038	1.15365	2.53974	1.95898	0	1.25864	0	1.04643	2.02763	1.66085	2.8013	1.4689	1.92816	0	0	0.835263	0.142874	0.835263	1.17678	1.31128	0.809809	2.24529	1.61409	2.58601	1.64582	0.142874	1.86603	3.43946	0	2.96743	0	0.250201	0.142874
F2S4_160517_006_H01	74	#0094C2	L5 IT ALM Pld5	2	#27AAE1	Glutamatergic	2.34413	0	0	2.40126	1.76448	0	0	0	0	0	2.53636	1.20157	2.50604	1.73571	1.88987	0	0	0.711014	2.0377	1.28372	2.5311	1.59668	2.03106	0	1.48285	0	0	0	0	1.51146	1.46473	1.87334	1.5733	2.55779	0	0	2.20186	3.20639	0	3.0738	1.91024	0.487181	0
F2S4_160517_007_A01	77	#00879D	L5 IT ALM Tnc	2	#27AAE1	Glutamatergic	2.21243	0	1.97435	2.33034	1.4903	1.88822	1.75098	0	0	0	2.47603	1.51082	2.56652	1.72728	0	1.50409	0	0.902134	2.05391	1.53042	2.91299	1.67562	2.01386	0	1.72728	0.902134	0	1.27772	0.300484	0.739469	1.0202	2.29777	2.01595	2.6526	1.5844	0.300484	1.9674	2.29558	0	2.88849	0	0.397285	0.300484
F2S4_160517_007_B01	98	#3D9946	L5 NP ALM Trhr Nefl	2	#27AAE1	Glutamatergic	2.60007	0	1.43539	2.56358	1.35005	1.04956	0	0	0	0	2.63715	1.95873	2.81582	1.89103	0	1.48649	0	0.689227	2.00074	1.92745	2.62078	0	1.50005	0	1.8991	0	0	0.469017	0	1.91221	1.77332	2.14321	2.00909	2.57888	2.78542	0	0	1.90439	0	2.84393	2.55308	0.294966	0.294966
F2S4_160517_007_C01	77	#00879D	L5 IT ALM Tnc	2	#27AAE1	Glutamatergic	2.18892	0	0	2.41925	0	1.4072	0	0	0	0	2.66759	1.86051	2.67532	2.10142	0.919573	0.616226	0	0.970982	2.28703	1.92435	2.88179	0.793863	1.86672	0	1.99402	0	0	1.1636	0.182444	1.93238	0	2.22279	1.62039	2.69544	1.55607	0	2.06001	2.72547	0	2.8877	1.56233	0.310525	0
F2S4_160517_007_D01	83	#174F61	L6 IT ALM Oprk1	2	#27AAE1	Glutamatergic	2.43995	0	0	2.51577	1.98395	1.67119	0	0	0	0	2.59065	1.28692	2.72376	1.61046	0	0	0	1.00776	2.08591	1.78299	3.01077	1.42326	0.852491	0	1.47815	0	0	1.54619	0	1.59946	0.403128	1.96517	1.60499	2.53298	0	1.02899	0.747423	2.22867	0	2.98974	0	0.178981	0
F2S4_160517_007_E01	77	#00879D	L5 IT ALM Tnc	2	#27AAE1	Glutamatergic	2.03478	0	0	2.22382	1.75687	1.70103	1.45596	0	0	0	2.43348	1.79962	2.56389	1.95719	1.12416	1.38277	0	0.734914	2.2002	1.53759	2.75036	1.81625	1.85076	0	1.44841	0.693643	0	1.12416	1.19787	1.37382	1.87991	2.06527	1.53759	2.59378	1.88829	0.472687	1.80635	2.69057	0	3.06356	0.472687	0.297708	0
F2S4_160517_007_G01	77	#00879D	L5 IT ALM Tnc	2	#27AAE1	Glutamatergic	1.9252	0	0	2.36191	1.00705	1.96347	0	0	0	0	2.50078	1.86691	2.78385	2.08219	0	0.773372	0	0.493418	2.16288	1.85425	2.9786	0	1.82776	0	1.55925	0	0	0.905745	0	1.15816	1.66383	1.95336	1.85851	2.71584	1.83677	0	1.79956	2.23627	0	2.66795	0	0.493418	0
F2S4_160517_007_H01	82	#53A39D	L6 IT ALM Tgfb1	2	#27AAE1	Glutamatergic	2.5109	0	0	2.52432	1.25053	1.74692	0	0	0	0	2.5848	1.26119	2.68198	1.79258	0	1.2169	0	0.907177	1.79567	1.8918	2.85577	1.66791	1.88933	0	1.76378	0.829237	0	0.656848	0.159034	1.14065	0	2.23922	1.49236	2.48966	0.734182	1.51052	0.275186	0	0	3.07496	0	0.159034	0
F2S4_160517_008_A01	77	#00879D	L5 IT ALM Tnc	2	#27AAE1	Glutamatergic	2.18057	0	0	2.44365	1.90007	1.39575	0	0	0	0	2.55759	1.49427	2.57875	1.94072	0.967688	1.34146	0	0.391236	2.21672	1.33171	2.91538	1.53932	1.61229	0	1.97566	0.29545	0	1.53932	0	1.67474	1.50763	2.00591	1.72137	2.72158	2.06075	0.17238	1.6792	3.05826	0	3.11377	0	0.391236	0
F2S4_160517_008_D01	77	#00879D	L5 IT ALM Tnc	2	#27AAE1	Glutamatergic	1.4055	0	2.16339	2.61957	1.77206	1.52825	0	0	0	0	2.62414	1.48182	2.79634	2.05281	0.836661	1.36163	0	0.537048	2.11243	1.70634	3.01648	1.32304	1.75747	0	1.28069	0	0	1.0517	0.537048	1.31283	1.61363	1.97025	1.69791	2.59816	1.99884	0.470573	1.96337	2.37757	0	2.98797	0	0.296128	0.17283
F2S4_160517_008_E01	95	#1E806D	L5 PT ALM Npsr1	2	#27AAE1	Glutamatergic	2.01938	0	1.33123	2.49751	1.42961	1.37078	0	0	0	0	2.55225	1.91423	2.73671	2.0222	1.09978	1.25608	0	0.853215	1.86058	1.76005	2.59789	1.78986	1.68747	0	1.20383	0.761129	0	1.44047	0	1.50976	1.14443	2.19785	1.56146	2.52486	2.4673	0.225656	0.225656	2.97871	0	2.80809	1.12268	0.373405	0.225656
F2S4_160517_008_F01	75	#00A79D	L5 IT ALM Cbln4 Fezf2	2	#27AAE1	Glutamatergic	2.47305	0	1.01344	2.53332	1.66	1.27178	0	0	0	0	2.42182	1.64652	2.54037	1.85323	0.715292	0.379697	0	0.786959	1.95401	1.85887	2.75667	1.3507	1.83292	0	1.28247	1.13272	0	0	1.17527	1.29289	1.64652	2.02634	1.80531	2.63104	1.99065	0.285882	2.12924	2.98223	0	3.14959	0	0.166051	0.285882
F2S4_160517_009_A01	81	#53879D	L5 IT ALM Gkn1 Pcdh19	2	#27AAE1	Glutamatergic	2.17332	0	0.973422	2.52251	1.51531	1.5335	0	0	0	0	2.36582	1.20261	2.50701	2.01986	1.46272	1.40286	0	0.580026	1.60956	1.39477	2.72247	1.31418	1.9856	0	1.50907	0.63034	0	1.1764	0	1.50275	1.50907	2.03133	1.60956	2.36843	1.73805	0.380403	0.675426	0	0	3.33474	0	0.286465	0
F2S4_160517_009_C01	81	#53879D	L5 IT ALM Gkn1 Pcdh19	2	#27AAE1	Glutamatergic	2.28583	0	0	2.61408	1.84699	1.96482	0	0	0	0	2.4868	1.51315	2.66242	2.1171	0	1.04891	0	1.02867	1.83096	1.29787	2.90588	1.23823	1.92985	0	0.178862	0	0	1.42292	0	1.73646	1.36008	1.95017	1.72411	2.46536	1.81769	0	1.68478	0.819912	0	3.10983	0	0.402914	0
F2S4_160517_009_E01	77	#00879D	L5 IT ALM Tnc	2	#27AAE1	Glutamatergic	1.95238	0	1.32094	2.51188	1.50535	1.84993	0	0	0	0	2.5575	1.5128	2.65284	2.05047	0	1.49778	0	1.12006	2.07137	1.28503	2.96993	1.43185	1.81822	0	1.71096	0	0	1.04017	0	1.59345	1.20286	2.07946	1.58101	2.37055	2.0285	0.323805	1.67181	2.47401	0	2.95605	0	0	0
F2S4_160517_009_G01	77	#00879D	L5 IT ALM Tnc	2	#27AAE1	Glutamatergic	2.14815	0	1.15407	2.32775	1.26092	1.55526	0	0	0	1.571	2.20319	1.6635	2.59293	1.9382	1.14039	1.12628	0	0.768	2.04376	1.49823	2.87435	1.33789	2.0057	0	1.58119	0	0	1.54988	0	1.74664	1.70706	2.13146	1.78607	2.4664	1.6956	0.158948	1.84475	2.449	0	3.20158	0	0.275055	0.158948
F2S4_160517_009_H01	80	#008F1F	L5 IT ALM Cpa6 Gpr88	2	#27AAE1	Glutamatergic	2.12378	0	0	2.47307	1.29785	1.34141	0	0	0	0	2.57226	1.42419	2.79839	2.18016	1.60168	1.32451	0	1.44427	2.09987	1.56364	2.94881	1.52194	2.14121	0	1.18313	0	0	1.04358	1.45716	1.54329	1.21754	2.02939	1.69915	2.62106	1.45716	0.151976	1.5878	1.07531	0	3.01811	0	0.264335	0
F2S4_160517_010_A01	81	#53879D	L5 IT ALM Gkn1 Pcdh19	2	#27AAE1	Glutamatergic	2.33009	0	0	2.43782	1.46206	1.22882	1.5261	0	0	0	2.44173	1.67246	2.69089	1.82753	0.131665	0.977699	0	0.720137	1.8772	1.82293	2.83447	1.58189	1.1706	0	1.86896	0	0	0.383201	0.31438	1.20069	1.45672	2.23833	1.71301	2.5653	1.82061	0	1.42899	1.70398	0	2.92609	0	0	0
F2S4_160517_010_B01	98	#3D9946	L5 NP ALM Trhr Nefl	2	#27AAE1	Glutamatergic	2.4635	0	1.92122	2.53502	1.7211	0	0	0	0	0	2.58871	0	2.64038	2.33122	0	0.985637	0	0.361955	2.23416	1.8113	2.63995	1.55265	2.11479	0	0.605966	0	0	1.83397	0	0.436947	0.436947	2.17794	1.58321	2.66997	2.70552	0	0	0	0	2.38487	2.14818	0	0
F2S4_160517_010_D01	77	#00879D	L5 IT ALM Tnc	2	#27AAE1	Glutamatergic	2.37521	0	0	2.38095	1.16214	0.864041	0	0	0	0	2.48924	1.03818	2.68473	1.98083	0	0.279148	0	1.17542	2.25851	1.3549	2.81338	1.83365	1.81004	0	2.11826	1.05575	0	0	1.13431	1.51866	0	1.73401	1.46841	2.39694	1.98083	0	1.6373	2.53555	0	2.88199	0	0	0
F2S4_160517_010_E01	77	#00879D	L5 IT ALM Tnc	2	#27AAE1	Glutamatergic	1.93837	0	1.56511	2.33329	1.03454	0.660271	1.56511	0	0	0.956212	2.50931	1.39228	2.6536	1.86286	1.15841	1.10088	0	0.445117	2.31677	1.35963	2.82793	1.40772	1.67631	0	2.02522	1.03454	0	1.15841	0	1.53787	1.66806	2.28172	1.75122	2.53891	1.86286	0	1.72279	2.6523	0	2.87926	0	0	0
F2S4_160517_010_F01	77	#00879D	L5 IT ALM Tnc	2	#27AAE1	Glutamatergic	2.15611	0	0	2.35568	1.41279	1.80395	1.39576	0	0	0	2.47486	1.03933	2.78021	1.83027	0	0	0	0.843154	2.22819	1.81068	2.81198	1.87282	2.13447	0	1.90624	0	0	1.34026	0	1.67902	1.39576	2.07693	1.83027	2.53049	1.93728	0	2.18808	2.48061	0	2.83088	0	0	0
F2S4_160517_010_G01	81	#53879D	L5 IT ALM Gkn1 Pcdh19	2	#27AAE1	Glutamatergic	2.06527	0	0.845399	2.46629	0.138398	1.77759	0.929729	0	0	0	2.53374	1.81907	2.80012	1.71004	1.61047	0	0	0.512126	1.81659	1.44164	2.8208	1.60645	1.64503	0	2.05102	0.94848	0	0.138398	0.243188	1.69385	1.22434	2.02565	1.73173	2.64021	1.67359	0	1.99046	2.00197	0	3.11965	0	0	0
F2S4_160517_011_A01	98	#3D9946	L5 NP ALM Trhr Nefl	2	#27AAE1	Glutamatergic	2.45437	0	1.46441	2.28823	1.85898	1.87827	0	0	0	0	2.37877	0.166994	2.71841	2.35063	0	1.40454	0	1.28527	2.25557	1.62112	2.66853	2.03682	0.381425	0	1.73976	0.524335	0	1.41249	0	1.54691	0.75504	2.10105	1.71693	2.8766	2.1682	0	0	0	0	2.68566	0.166994	0	0
F2S4_160517_011_B01	77	#00879D	L5 IT ALM Tnc	2	#27AAE1	Glutamatergic	2.2312	0	0	2.44078	1.64417	0.676276	0	0	0	0	2.57074	1.58495	2.71485	1.98625	1.43486	0	0	0.888841	2.25984	1.18278	2.82115	1.16088	1.69299	0	2.03088	0	0	0.601663	0.558925	1.83517	0.511517	2.28672	1.78747	2.71548	1.66577	0	1.99291	2.53047	0	2.9458	0	0	0
F2S4_160517_011_C01	77	#00879D	L5 IT ALM Tnc	2	#27AAE1	Glutamatergic	2.17713	0	2.25642	2.40715	1.75089	1.91375	0	0	0	0	2.58796	1.65668	2.67157	1.9607	0.148287	0	0	0.419611	2.12605	1.69755	2.8726	1.74137	1.96456	0	1.83087	0.738523	0	1.25751	0.482143	1.21657	1.32102	2.26992	1.4756	2.60321	1.04823	0	1.34563	2.38733	0	3.05039	0	0	0
F2S4_160517_011_D01	98	#3D9946	L5 NP ALM Trhr Nefl	2	#27AAE1	Glutamatergic	2.54544	0	1.38372	2.71273	1.85934	0	0	0	0	0	2.63335	1.74246	2.62215	2.31069	0	0	0	0.364155	2.00148	1.94276	2.72864	1.17621	2.09486	0	0	1.21264	0	1.51201	0	0	0	2.2478	1.59672	2.64812	2.4522	0	0	0	0	2.74808	1.87483	0	0
F2S4_160517_011_E01	82	#53A39D	L6 IT ALM Tgfb1	2	#27AAE1	Glutamatergic	2.13093	0	0	2.39484	1.9212	1.61778	0.834685	0	0	0	2.53348	1.95761	2.69499	1.65438	0.592962	0.972508	0	0.592962	1.70407	1.67827	2.82067	1.71336	1.32335	0	1.41763	0.834685	0	0.237863	1.30018	0.834685	1.86666	2.07071	1.67827	2.59154	1.97304	1.24977	1.35244	0	0	3.10923	0	0.135016	0
F2S4_160517_011_F01	98	#3D9946	L5 NP ALM Trhr Nefl	2	#27AAE1	Glutamatergic	2.38085	0	1.82764	2.48342	1.80118	0	0	0	0	0	2.79001	1.70673	2.80136	2.31087	0	0	0	0	1.89853	1.86844	2.78216	0	0	0	1.23904	1.09628	0	0.441921	0	1.4462	0.158847	2.14233	1.88123	2.57203	2.52025	0	0	2.12109	0	2.58219	1.37148	0.158847	0
F2S4_160517_011_G01	81	#53879D	L5 IT ALM Gkn1 Pcdh19	2	#27AAE1	Glutamatergic	2.31116	0	0	2.4427	1.4367	1.26848	0	0	0	0	2.48577	1.36755	2.72116	1.90111	0	0.973691	0	1.12825	2.21517	1.8658	2.96882	1.63038	1.49124	0	1.83441	0.91986	0	1.60352	0.13537	1.38097	1.54425	2.07471	1.59553	2.58219	1.71466	0	0.731506	0.13537	0	2.95583	0	0.13537	0
F2S4_160517_011_H01	98	#3D9946	L5 NP ALM Trhr Nefl	2	#27AAE1	Glutamatergic	2.03279	0	1.24783	2.47868	2.00324	0	0	0	0	0	2.46399	0	2.41597	2.20415	1.02527	1.40865	0	0.970677	1.67892	1.65951	2.49522	1.39426	1.60905	0	1.3142	0	0	1.44914	0	1.77704	1.85451	2.09091	1.61348	2.73291	2.69983	0	0	0.263568	0	2.86265	2.38198	0	0
F2S4_160517_012_B01	100	#47867A	L6 NP ALM Trh	2	#27AAE1	Glutamatergic	2.18215	0	0	2.42654	1.5128	0	0	0	0	0	2.70097	2.08415	2.64677	2.50235	0	0	0	0.428725	1.77148	1.52932	2.54555	1.58502	0	0	0.716764	0.428725	0	0	0	0	1.70832	2.13791	1.75573	2.53395	2.40836	0.152567	0.640212	0	0	2.7695	2.85652	0	0
F2S4_160517_012_C01	115	#335280	L6b Hsd17b2	2	#27AAE1	Glutamatergic	1.78721	0	1.45644	2.56219	2.02996	0.468938	0	0	0	0	2.49798	2.18585	2.81259	2.16094	1.46809	0	0	1.22893	1.92533	1.8267	2.9356	1.43836	1.29364	0	1.38611	0.653135	0	0.407425	0	1.0302	0.809102	1.96735	1.58786	2.68019	2.27954	0	0.14264	0	0	3.08005	0	0	0
F2S4_160517_012_D01	98	#3D9946	L5 NP ALM Trhr Nefl	2	#27AAE1	Glutamatergic	2.20099	0	1.97708	2.59107	1.89739	0.781179	0	0	0	0	2.79456	0	2.83159	2.34421	0	0	0	1.11472	1.95523	1.98061	2.72556	0.613076	0	0	1.45541	0.688282	0	0	0	1.50552	0.249367	1.87775	1.61223	2.72302	2.41055	0	0	0	0	2.40528	2.17477	0	0
F2S4_160517_012_E01	100	#47867A	L6 NP ALM Trh	2	#27AAE1	Glutamatergic	2.26714	0	0	2.45422	0.98643	1.45524	0	0	0	0	2.46621	1.71958	2.62628	2.36833	0	1.36348	0	1.31298	1.25582	0	2.51785	1.9202	0	0	0.134235	1.11234	0	1.247	0	0.969891	1.1797	2.20116	1.59139	2.42389	2.45971	0	1.71657	1.51202	0	2.94036	2.43731	0	0
F2S4_160517_012_G01	75	#00A79D	L5 IT ALM Cbln4 Fezf2	2	#27AAE1	Glutamatergic	2.34905	0	0	2.50166	1.79778	1.81666	1.42335	0	0	0	2.51719	2.00788	2.71857	1.81135	1.63992	1.43622	0	1.28629	2.03104	1.77514	2.86987	1.03995	1.72272	0	0.341556	0	0	0.413996	0	1.26801	1.48418	2.14144	1.63992	2.49673	1.81666	0.95283	2.14641	2.52707	0	3.06339	0	0	0
F2S4_160517_013_A01	101	#00B8C3	L6 CT ALM Cpa6	2	#27AAE1	Glutamatergic	2.37772	0	1.29435	2.51581	1.80435	0	0	0	0	0	2.50126	1.42064	2.71382	1.9395	0	1.64954	0	0.88349	1.94156	1.86502	2.6898	2.00125	1.99945	0	1.86748	0.833536	0	0	0.635834	1.87716	1.64954	2.25939	1.61153	2.79093	1.19146	0	0	1.29435	0	2.84081	2.03416	0	0
F2S4_160517_013_B01	100	#47867A	L6 NP ALM Trh	2	#27AAE1	Glutamatergic	2.7664	0	1.79872	2.52799	1.92436	1.69292	0	0	0	0	2.55662	1.73986	2.72623	2.16133	0	1.90705	0	0.287359	1.5171	1.25247	2.58027	1.5857	1.08836	0	0.975073	0	0	0.287359	0	1.53529	0.904995	1.93866	1.941	2.64576	2.20283	0	2.13825	0	0	2.61524	2.85278	0	0.167025
F2S4_160517_013_C01	100	#47867A	L6 NP ALM Trh	2	#27AAE1	Glutamatergic	2.53403	0	2.07582	2.56247	1.7502	0.977791	0	0	0	0	2.39116	0.634087	2.76487	2.53821	0	1.55571	0	0.526536	2.06713	1.85354	2.62269	0.288832	1.89464	0	1.89464	0	0	1.61928	0	0	0	1.89201	2.02276	2.76523	2.57738	0	1.07419	0	0	2.34365	2.33709	0	0
F2S4_160517_013_D01	82	#53A39D	L6 IT ALM Tgfb1	2	#27AAE1	Glutamatergic	2.22883	0	0	2.38149	1.99494	1.09394	0	0	0	0	2.5021	1.22786	2.62753	1.86426	0	0.99864	0	0.980506	2.21718	1.97289	2.89439	1.54709	1.57151	0	1.47036	1.14753	0	0.420068	0	1.72576	1.23822	1.96529	1.82104	2.59639	1.78481	0.705581	0	1.51042	0	2.94465	0	0	0
F2S4_160517_013_E01	100	#47867A	L6 NP ALM Trh	2	#27AAE1	Glutamatergic	2.24137	0	1.17822	2.47962	1.6849	0.791342	0	0	0	0	2.48702	1.7692	2.56979	2.101	0	0	0	0.240729	1.45342	0.67243	2.4464	1.66449	1.19905	0	0.508147	0.840467	0	1.25615	0	1.5357	0.508147	2.02907	1.35181	2.36568	2.24137	0	1.52623	0	0	2.58678	2.19466	0	0
F2S4_160517_013_H01	102	#006091	L6 CT ALM Nxph2 Sla	2	#27AAE1	Glutamatergic	2.26292	0	0.157434	2.42594	1.53962	0.968556	0	0	0	0	2.72616	1.07639	2.73603	1.91523	0	1.68294	0	1.02581	2.01016	1.63731	2.62326	1.81733	2.04573	0	0.878169	1.37512	0	1.34188	0	1.40599	1.35043	2.32641	1.66279	2.66295	1.91059	0	0	1.64166	0	2.83804	0	0.157434	0
F2S4_160517_014_A01	98	#3D9946	L5 NP ALM Trhr Nefl	2	#27AAE1	Glutamatergic	2.13007	0	0	2.45312	0	0	0	0	0	0	2.77303	0	2.69893	2.21653	0	1.41204	0	0.311532	1.72508	1.77116	2.30016	0.130222	0.841614	0	0.819177	0	0	0.379959	1.62231	1.23259	0.230271	2.36243	1.65711	2.72458	2.75871	0	0	0	0	2.6342	2.54704	0	0
F2S4_160517_014_B01	100	#47867A	L6 NP ALM Trh	2	#27AAE1	Glutamatergic	2.38536	0	1.51565	2.6841	1.38482	1.22767	0	0	0	0	2.63354	0	2.74932	2.37055	0	0	0	0	0.249246	0.612867	2.5477	1.5549	1.84264	0	1.29236	1.37782	0	0.721281	1.5549	1.54059	2.06052	1.68383	2.0916	2.67316	2.59935	0	1.41173	0	0	2.46724	2.48412	0	0
F2S4_160517_014_C01	100	#47867A	L6 NP ALM Trh	2	#27AAE1	Glutamatergic	2.03049	0	1.94183	2.3744	1.5026	0	0	0	0	0	2.40555	0.915483	2.56908	2.17253	0	0	0	0.353659	1.7075	2.11991	2.19836	1.90435	1.76038	0	1.37935	0.75711	0	1.06782	0	1.71546	0.460371	1.60533	1.51944	1.99744	2.52452	0	0.991388	0	0	2.98973	2.38353	0	0.118733
F2S4_160517_014_D01	82	#53A39D	L6 IT ALM Tgfb1	2	#27AAE1	Glutamatergic	2.28802	0	0	2.59341	1.51152	1.68017	0.123146	0	0	0	2.62255	1.4653	2.59631	1.85022	0.472325	0.421473	0	0.693208	2.14512	1.31535	2.80236	1.72263	1.48438	0	0.963601	0.721146	0	0.297437	1.24035	0.817784	0.993512	2.13272	1.68313	2.66521	1.35483	0	0.297437	0	0	3.08481	0	0	0
F2S4_160517_014_F01	102	#006091	L6 CT ALM Nxph2 Sla	2	#27AAE1	Glutamatergic	2.23731	0	1.4874	2.53447	1.60879	1.61318	0	0	0	0	2.57684	1.67798	2.70539	2.01088	0	0	0	0.261384	2.10625	1.63031	2.48105	0.946568	1.94898	0	1.58615	0.673463	0	1.15254	0	1.60435	0.423413	1.97822	1.96092	2.65448	1.35147	0.150067	0	0	0	2.70291	1.66655	0	0
F2S4_160517_014_H01	72	#26BF64	L5 IT VISp Col27a1	2	#27AAE1	Glutamatergic	2.12407	0	0	2.30494	2.00783	1.2471	0	0	0	0	2.54885	1.92808	2.68096	1.97652	1.1563	1.60381	0	0.834585	1.71105	1.95699	2.70014	1.75455	1.41492	0	1.7283	0.592875	0	0	0.151251	0.884558	1.49131	1.97269	1.54608	2.59535	1.25723	0	1.98783	2.48567	0	3.03293	0	0	0
F2S4_160517_015_D01	98	#3D9946	L5 NP ALM Trhr Nefl	2	#27AAE1	Glutamatergic	2.22826	0	1.84693	2.6335	1.96953	0	0	0	0	0	2.75248	1.58777	2.84356	2.63555	0	0	0	1.39704	0	1.06819	2.66715	0.305151	1.84693	0	0.178843	0	0	0.305151	0	1.49224	0.178843	2.52206	1.54579	2.80994	2.57989	0	0	0	0	2.51333	2.36419	0	0
F2S4_160517_015_F01	102	#006091	L6 CT ALM Nxph2 Sla	2	#27AAE1	Glutamatergic	2.35221	0	0	2.55007	1.53286	0.846315	0	0	0	0	2.57809	2.06372	2.75082	1.86217	0	1.44183	0	0.647363	1.81906	1.14299	2.63575	1.53286	1.77119	0	0.155328	0.498293	0	1.24966	1.68777	1.44183	1.86979	2.24868	1.81906	2.66659	1.99767	0	0	1.58442	0	2.79849	1.93518	0	0
F2S4_160517_015_G01	102	#006091	L6 CT ALM Nxph2 Sla	2	#27AAE1	Glutamatergic	2.37357	0	0	2.49423	1.34009	0.945996	0	0	0	0	2.7696	0.156864	2.77724	2.14813	0	1.39667	0	0.762337	2.21406	1.98547	2.86417	1.63982	1.69275	0	1.79477	0	0	1.47294	0	0.986808	0.557536	1.50951	1.51532	2.7225	2.05065	0	1.6484	2.24523	0	2.62184	0	0	0.156864
F2S4_160517_015_H01	82	#53A39D	L6 IT ALM Tgfb1	2	#27AAE1	Glutamatergic	2.29549	0	1.14545	2.45443	1.60135	1.66883	1.24448	0	0	0	2.51665	1.15914	2.76014	1.72356	1.24448	1.36877	0	0.861255	2.06951	1.50956	2.79546	1.416	1.97763	0	1.48482	0.804158	0	1.26608	0	1.5915	1.62039	2.12098	1.49737	2.41666	1.15914	0	0.160626	0	0	3.10187	0	0.160626	0
F2S4_160517_016_C01	83	#174F61	L6 IT ALM Oprk1	2	#27AAE1	Glutamatergic	2.21953	1.01491	0	2.5977	1.57087	1.5329	1.36557	0	0	0	2.59599	1.14161	2.81911	1.85672	1.50208	0	0	0.998242	2.03549	1.50737	2.91783	1.29443	1.94958	0	1.67538	0.944037	0	1.4203	0	1.57539	1.28575	2.30369	1.8069	2.58732	1.4513	1.2769	1.41382	0	0	2.93995	0	0	0
F2S4_160517_016_E01	100	#47867A	L6 NP ALM Trh	2	#27AAE1	Glutamatergic	2.41511	0	2.1991	2.58584	0	0	0	0	0	0	2.57339	1.96392	2.77764	2.55964	0	1.73163	0	0.809298	2.21586	1.801	2.60556	0	0.522972	0	0.753438	0.249936	0	0	0	1.54695	0	2.02224	1.5748	2.4177	2.4879	0	2.01577	0	0	2.58321	2.61303	0	0
F2S4_160517_016_F01	82	#53A39D	L6 IT ALM Tgfb1	2	#27AAE1	Glutamatergic	2.28132	0	0	2.63046	1.22199	1.64239	0	0	0	0	2.60141	1.76893	2.74517	1.96448	0	0	0	0.589611	2.10308	1.69244	2.8436	1.54181	1.1885	0	1.60401	0.589611	0	0.673188	0	1.08406	1.54693	2.28038	1.63829	2.62114	1.7307	1.08406	0	0	0	3.0163	0	0	0
F2S4_160517_017_A01	82	#53A39D	L6 IT ALM Tgfb1	2	#27AAE1	Glutamatergic	2.28353	0	0	2.42012	1.73039	1.16443	0	0	0	0	2.31043	1.84515	2.60649	1.84309	0	0.98345	0	0.69734	1.78569	1.47995	2.61181	1.79503	2.03408	0	1.60007	0.998166	0	0.901307	0.843352	1.30627	1.16443	1.94575	1.68524	2.65598	0	0	0.424696	0	0	3.3673	0	0.12443	0
F2S4_160517_017_D01	98	#3D9946	L5 NP ALM Trhr Nefl	2	#27AAE1	Glutamatergic	2.3941	0	0.394851	2.57306	0	0	0	0	0	0	2.77642	1.43633	2.71491	2.33506	0	0	0	0.76473	1.84922	1.74698	2.56787	1.7078	1.62079	0	0.555577	1.19928	0	1.48637	0.598195	1.62463	0.863305	2.24161	1.82099	2.71335	2.67902	0	0	0	0	2.48305	2.30978	0.240834	0
F2S4_160517_017_E01	102	#006091	L6 CT ALM Nxph2 Sla	2	#27AAE1	Glutamatergic	2.01745	0	0	2.39172	1.82077	1.55535	0	0	0	0	2.59708	1.36704	2.47855	2.01467	0	1.22093	0	0.124694	1.91811	1.41956	2.48992	2.00335	1.73143	0	0.969162	0.563559	0	0	0	1.49965	1.65546	2.18277	1.63586	2.60968	1.95648	0	0	0.476468	0	3.18963	0	0	0
F2S4_160517_017_G01	98	#3D9946	L5 NP ALM Trhr Nefl	2	#27AAE1	Glutamatergic	2.41079	0	1.03315	2.44557	0	1.38655	0	0	0	0	2.64844	1.7452	2.49432	2.28066	0	1.51873	0	0.513213	1.8562	1.73024	2.38662	0	1.45479	0	1.69867	1.20592	0	1.47168	0	1.19562	1.60798	2.18411	1.87623	2.72104	2.66361	0	1.103	0	0	2.86278	2.06402	0	0
F2S4_160517_017_H01	98	#3D9946	L5 NP ALM Trhr Nefl	2	#27AAE1	Glutamatergic	2.21568	0	1.77465	2.39991	1.50488	0	0	0	0	0	2.50409	0	2.43362	2.2671	0	0	0	0.246732	1.8095	1.54457	2.25249	1.9986	1.87842	0	0	0.852455	0	1.52518	0	1.82963	0.403103	1.68164	1.61447	2.50252	2.5381	0	0	0	0	2.94217	0	0	0
F2S4_160517_018_A01	100	#47867A	L6 NP ALM Trh	2	#27AAE1	Glutamatergic	2.4314	0	1.74543	2.52058	0	0.929735	0.278923	0	0	0	2.37253	0.204254	2.64548	2.33077	0	1.08311	0	0	1.57206	1.00032	2.32464	1.72626	2.2419	0	0.278923	0.914129	0	0	0	1.1617	2.06218	2.18703	1.27218	2.66396	2.5021	0	1.90615	0	0	3.04443	2.65598	0	0
F2S4_160517_018_E01	64	#82AD7D	L2/3 IT ALM Sla	2	#27AAE1	Glutamatergic	2.15354	0	0	2.23366	1.24898	1.74982	0	0	0	0	2.76648	1.61916	2.7118	1.81841	0	1.29053	0	1.4314	2.33042	1.83228	3.03051	1.61542	1.61542	0	1.48521	0.963433	0	0.909764	0.995849	1.52392	1.38932	2.17266	1.76866	2.60661	0	2.07257	0	3.27175	0	2.76727	0	0.132322	0
F2S4_160517_019_B01	74	#0094C2	L5 IT ALM Pld5	2	#27AAE1	Glutamatergic	2.12355	0	0	2.39806	2.00938	1.93965	0	0	0	0	2.3135	0	2.81584	2.02812	0	1.48422	0	1.66718	2.3135	0.828343	2.85754	0	2.05714	0	1.44134	0.484049	0	1.37913	0	1.39374	1.16192	1.88759	1.89896	2.72583	1.83627	0.149111	2.20619	2.95512	0	2.71568	0	0.259904	0.149111
F2S4_160517_019_C01	65	#B8FFCA	L2/3 IT ALM Ptrf	2	#27AAE1	Glutamatergic	2.48236	0	0.905154	2.50373	1.72562	0	0	0	0	0	2.79206	1.84852	2.7767	1.65609	1.21267	0	0	0.832259	2.06636	1.66395	2.97957	1.78849	1.1001	0	1.12776	0.905154	0	1.0221	0.744611	0.986509	1.73234	2.04904	1.77962	2.35453	0	1.82763	0	3.05688	0	2.83931	0	0	0.150451
F2S4_160517_019_D01	77	#00879D	L5 IT ALM Tnc	2	#27AAE1	Glutamatergic	2.14754	0	0	2.46345	1.47789	2.05012	0	1.03986	0	0	2.44767	1.6878	2.82206	1.98248	1.27525	0	0	1.00566	2.13846	1.83138	2.85044	1.61987	1.55466	0	1.57909	0.833191	0	0.805884	0	1.48973	1.74329	2.23132	2.01675	2.54	2.13715	0	2.00444	2.61348	0	2.91354	0	0	0
F2S4_160517_019_E01	66	#ADE6A6	L2/3 IT ALM Macc1 Lrg1	2	#27AAE1	Glutamatergic	2.21276	0	0	2.47195	2.07894	1.84898	0	0	0	0	2.68305	1.82028	2.70936	1.6748	1.31326	1.54249	0	0.710967	2.24181	2.04933	2.95522	0	1.23512	0	1.8604	0	0	1.38623	0	1.71124	1.28025	2.35496	1.81027	2.63048	0	1.37258	0	3.07153	0	2.77555	0	0.138735	0
F2S4_160517_019_F01	74	#0094C2	L5 IT ALM Pld5	2	#27AAE1	Glutamatergic	2.1742	0	0	2.38846	1.64709	1.13242	0	0	0	0	2.54606	1.77944	2.64701	1.93099	1.37472	1.36723	0	1.11925	2.35246	1.72331	2.84572	1.75846	1.58309	0	1.30212	0.703572	0	1.10566	0	1.746	0.257835	2.0856	1.82124	2.36707	0	0.147777	1.62679	3.09853	0	3.00076	1.85692	0	0
F2S4_160517_024_G01	98	#3D9946	L5 NP ALM Trhr Nefl	2	#27AAE1	Glutamatergic	2.69391	0	1.03475	2.79884	0	1.49878	0	0	0	0	2.75133	0	2.81325	2.37757	0	0	0	0.916212	1.55861	1.84082	2.76929	1.91515	2.08488	0	0	1.35672	0	0	0	1.58277	0	1.86602	2.09763	2.70157	2.73385	0	0	0	0	2.75806	1.03475	0.487155	0
F2S4_160517_025_A01	98	#3D9946	L5 NP ALM Trhr Nefl	2	#27AAE1	Glutamatergic	2.27282	0	1.54573	2.49105	0	0.921787	0	1.49042	0	0	2.76242	0	2.53312	2.28483	0	0	0	0	2.01453	1.57095	2.62113	1.84053	1.93221	0	0	0	0	1.25053	0	1.88135	1.63885	2.17952	1.82031	2.85314	2.60388	0.183309	1.54573	0.183309	0	2.80266	0.183309	0.183309	0.183309
F2S4_160517_025_B01	98	#3D9946	L5 NP ALM Trhr Nefl	2	#27AAE1	Glutamatergic	2.39819	0	1.65625	2.58575	1.91129	0.984393	0	0	0	0	2.63139	1.95246	2.91024	2.60365	0	0	0	0.187645	0.841662	1.43904	2.73786	0	1.84619	0	0	1.5643	0	0	0	1.88458	0	2.43332	2.03562	2.59835	2.57651	0	0	0	0	2.57651	2.48159	0	0
F2S4_160517_025_D01	98	#3D9946	L5 NP ALM Trhr Nefl	2	#27AAE1	Glutamatergic	2.27475	0	1.79501	2.64162	0	0	0	0	0	0	2.66518	0	2.5531	2.34034	0	0	0	1.26801	2.30945	1.87449	2.82068	1.0422	1.57199	0	1.85213	0	0	0	0	1.62022	0.352676	2.12839	2.12022	2.72342	2.62063	0.211195	0	0	0	2.44959	0	0	0.211195
F2S4_160517_025_E01	80	#008F1F	L5 IT ALM Cpa6 Gpr88	2	#27AAE1	Glutamatergic	2.44892	0	1.18118	2.5684	0.195091	0.92283	0	0	0	0	2.66997	1.87672	2.74388	1.96252	0	0	0	0.89237	2.02026	1.82833	2.98911	1.95983	1.72568	0	1.36391	0	0	1.09137	0	1.22733	0	2.22605	1.74824	2.65985	1.76969	0	1.40457	2.15807	0	3.00789	0	0.329226	0.195091
F2S4_160517_025_F01	100	#47867A	L6 NP ALM Trh	2	#27AAE1	Glutamatergic	2.58234	0	0	2.82879	0.422144	1.88727	0	0	0	0	2.44345	1.31638	2.83959	2.52094	0	0	0	0.684337	0	1.74645	2.71302	0	2.13623	0	0	0	0	2.09619	1.50816	1.68713	1.83836	1.8314	1.81714	2.67752	2.57984	0	1.3703	0	0	2.69082	2.44771	0	0
F2S4_160517_026_A01	98	#3D9946	L5 NP ALM Trhr Nefl	2	#27AAE1	Glutamatergic	1.48971	0	0	2.69402	1.97326	1.96272	0	0	0	0	2.61313	0	2.78847	2.54407	0	0	0	0.975761	2.24218	1.43932	2.80757	0	1.27971	0	1.6945	1.02468	0	1.63065	0	0	1.68952	2.02012	1.49756	2.64031	2.53488	0.194184	0	0	0	2.42302	1.50528	0.194184	0
F2S4_160517_026_B01	83	#174F61	L6 IT ALM Oprk1	2	#27AAE1	Glutamatergic	2.43397	0	0	2.66405	1.66666	1.59739	0	0	0	0	2.76311	1.40248	2.87867	2.07855	0.210085	0	0	0.675114	1.95706	1.98311	3.09828	1.54675	1.63653	0	1.36915	0	0	1.85686	0	0	0	2.15297	1.91645	2.53943	0	2.01817	0	0.819487	0	2.87974	0	0	0
F2S4_160517_026_D01	80	#008F1F	L5 IT ALM Cpa6 Gpr88	2	#27AAE1	Glutamatergic	2.56684	0	0	2.50314	1.88517	1.74776	1.01089	0	0	0	2.5523	1.70535	2.71486	1.95457	1.26366	0	0	0.831464	2.03108	1.73869	2.96489	1.73869	2.16998	0	1.6179	0.198208	0	1.31522	0	1.67986	1.49241	2.28429	1.76965	2.41515	1.82938	0	1.65834	3.02054	0	2.92648	0	0.198208	0
F2S4_160517_026_E01	81	#53879D	L5 IT ALM Gkn1 Pcdh19	2	#27AAE1	Glutamatergic	2.3462	0	0.789703	2.59243	1.73784	1.44469	1.29186	0	0	0	2.6191	1.85248	2.78832	1.99596	0	0	0	0.61247	2.07817	1.58166	3.07902	1.29186	1.37496	0	1.56975	0	0	1.3354	0.61247	1.35563	1.44469	2.19558	1.88287	2.70753	1.51855	0	0.61247	2.14406	0	2.81658	0	0.486387	0
F2S4_160517_026_F01	98	#3D9946	L5 NP ALM Trhr Nefl	2	#27AAE1	Glutamatergic	2.69368	0	0	2.77861	0	1.99634	0	0	0	0	3.00171	1.85382	2.59511	2.42074	0	0	0	0	2.06533	1.90285	2.72794	0	0.496092	0	0	0.496092	0	0	0	0	0.979357	2.46102	1.99634	2.94772	2.61803	0.496092	0	0	0	2.35641	1.61852	0.496092	0
F2S4_160517_026_G01	80	#008F1F	L5 IT ALM Cpa6 Gpr88	2	#27AAE1	Glutamatergic	2.38708	0	0.875307	2.57777	0.985531	1.35566	1.14639	0	0	0	2.5106	0.727229	2.82103	1.87341	0	0	0	0	1.81982	1.70643	2.9504	0	1.62525	0	1.14639	0	0	1.14639	0	0	0.500797	2.33807	1.52532	2.7417	1.7748	0	1.64701	1.74196	0	2.969	0	0.727229	0
F2S4_160517_027_A01	97	#008F39	L5 NP VISp Trhr Cpne7	2	#27AAE1	Glutamatergic	2.68497	0	1.33604	2.56014	1.50113	1.16985	0	0	0	0	2.71745	0	2.86764	2.42703	0	0	0	1.77745	1.75889	2.03152	2.59192	0	0.82215	0	2.3612	1.49246	0	1.7192	0	2.05851	1.11079	2.21465	1.7493	2.54099	2.68721	0.211291	0	0	0	2.39646	1.96609	0.211291	0.352814
F2S4_160517_027_B01	98	#3D9946	L5 NP ALM Trhr Nefl	2	#27AAE1	Glutamatergic	2.38871	0	1.97899	2.81255	0	1.36958	0	0	0	0	2.81713	1.96298	2.83538	2.42019	1.51345	0	0	0.588197	0	1.91411	2.83974	1.66124	2.04454	0	0	0	0	1.78789	0.748105	0	0.332385	2.43235	2.13931	2.78189	2.66845	0	0	0	0	2.49655	0	0.435303	0
F2S4_160517_027_D01	81	#53879D	L5 IT ALM Gkn1 Pcdh19	2	#27AAE1	Glutamatergic	2.3706	0	0.817264	2.53705	1.71303	1.46811	1.34535	0	0	0	2.55894	1.26133	2.60331	1.97543	1.17358	0	0	0.852601	2.17814	1.58933	2.88876	1.66351	1.59551	0	1.24788	0.995841	0	0.426451	0	1.45134	1.64201	2.06936	1.65824	2.53068	1.70833	0	0.577804	0	0	3.07506	0	0.192161	0.192161
F2S4_160517_027_E01	100	#47867A	L6 NP ALM Trh	2	#27AAE1	Glutamatergic	2.40644	0	1.29155	2.29218	1.78971	0.988464	1.84051	0	0	0	2.49683	1.24014	2.42198	2.28731	0.878142	0.189242	0	1.03463	1.40782	1.43479	2.50875	1.45188	1.9215	0	0.189242	1.13228	0	1.25357	0	1.83707	1.49187	2.17635	1.52849	2.75799	2.64942	0	0	0.32061	0	2.92588	2.44386	0.421332	0.189242
F2S4_160517_027_F01	98	#3D9946	L5 NP ALM Trhr Nefl	2	#27AAE1	Glutamatergic	2.46736	0	1.79155	2.77765	0	0.996605	0	0	0	0	2.52136	0	2.93138	2.28576	0	0	0	0.669672	1.74082	1.96776	2.74323	2.37985	0.311682	0	1.93988	0	0	0	0	2.35238	1.69271	2.28101	1.94766	2.18078	2.36338	0.183222	0	0.183222	0	2.52409	2.55374	0.183222	0.183222
F2S4_160517_033_A01	102	#006091	L6 CT ALM Nxph2 Sla	2	#27AAE1	Glutamatergic	2.30849	0	0	2.4197	1.75334	0.984955	0	0	0	0	2.72025	1.80399	2.79552	1.62568	0	0	0	0	2.02083	0	2.64034	0.485975	1.95258	0	0.966008	0	0	1.28203	0	1.36675	0.34968	1.96246	1.7719	2.64887	2.23481	0	0	0	0	3.0119	0	0.149945	0.149945
F2S4_160517_033_B01	83	#174F61	L6 IT ALM Oprk1	2	#27AAE1	Glutamatergic	2.29728	0	0	2.43981	1.7774	1.54635	0	0	0	0	2.71355	1.53083	2.73678	1.82541	0	1.11207	0	0.903181	1.94604	1.93786	2.96314	1.86864	1.68081	0	1.67329	0.803063	0	0	0	1.40312	1.35848	2.17278	1.92529	2.7132	0	1.91887	0	1.38137	0	3.05019	0	0	0
F2S4_160517_033_C01	100	#47867A	L6 NP ALM Trh	2	#27AAE1	Glutamatergic	2.37236	0	0	2.59523	1.78726	1.04055	0	0	0	0	2.59743	1.53313	2.5419	2.45025	1.00776	0	0	1.08551	2.0317	0.791614	2.72808	2.05062	0.731639	0	0	1.43047	0	0.254861	0.622543	2.06129	0	2.08187	1.93257	2.78426	2.79468	0	1.62027	0	0	2.82137	2.05369	0.145863	0
F2S4_160517_033_F01	102	#006091	L6 CT ALM Nxph2 Sla	2	#27AAE1	Glutamatergic	2.35993	0	0	2.39886	0.965025	1.61508	0	0	0	0	2.50885	0.919717	2.81411	2.02012	0	0	0	0.573113	0	1.41724	2.60302	1.6981	1.65199	0	1.93452	0.780112	0	0.623156	0.623156	0.281948	0.516544	2.07854	1.71373	2.66648	1.54748	0	0	0	0	2.80112	0.623156	0	0
F2S4_160517_033_G01	101	#00B8C3	L6 CT ALM Cpa6	2	#27AAE1	Glutamatergic	1.97305	0	0	2.26097	1.7183	1.44976	0	0	0	0	2.55204	1.14644	2.35557	1.53999	0	1.37248	0	0.608655	1.92049	1.4378	2.47412	1.73083	2.01031	0	1.06871	0.464378	0	0.403224	0.464378	1.25131	1.22242	2.17897	1.43169	2.5576	1.60239	0	0.565677	1.90006	0	3.04902	1.9695	0	0
F2S4_160517_034_A01	102	#006091	L6 CT ALM Nxph2 Sla	2	#27AAE1	Glutamatergic	2.41109	0	0.254587	2.5711	2.14769	0	0	0	0	0	2.35754	0.989839	2.81787	1.97436	0	0	0	0.578646	1.86417	1.43626	2.6983	1.54257	1.63196	0	1.59838	0	0	0.697735	0	1.35263	0	1.99058	1.83733	2.69271	2.06665	0	0	0	0	2.8316	2.04222	0	0
F2S4_160517_034_B01	101	#00B8C3	L6 CT ALM Cpa6	2	#27AAE1	Glutamatergic	2.43451	0	0	2.26198	1.89193	0.578207	0	0	0	0	2.51959	1.44432	2.52369	1.67185	0	0	0	1.00239	1.97308	1.57483	2.70386	1.78712	2.40159	0	1.50035	1.20347	0	0	1.38623	0	1.68454	2.15138	1.54569	2.76095	2.09928	0	0	2.18624	0	3.12261	0	0	0
F2S4_160517_034_G01	100	#47867A	L6 NP ALM Trh	2	#27AAE1	Glutamatergic	2.39513	0	2.14434	2.5531	1.93271	1.80709	0	0	0	0	2.49479	0.380748	2.88215	2.37248	1.95354	0	0	1.01507	2.04125	1.81337	2.71452	0	0	0	2.2288	0.754085	0	1.58447	0.97395	1.92068	1.77761	2.30454	1.95127	2.62472	2.60399	0	0.166624	0	0	2.41589	2.6468	0	0
F2S4_160518_001_B01	74	#0094C2	L5 IT ALM Pld5	2	#27AAE1	Glutamatergic	2.26355	0	0	2.30925	1.02624	0	0	0	0	0	2.41572	2.1808	2.7251	1.88368	0	1.94254	0	1.02624	2.17224	1.75501	2.68517	0	2.19744	0	1.29016	0.978299	0	1.38591	0	1.57566	1.13302	2.14318	1.75501	2.57339	1.35154	0	2.42849	2.94686	0	3.04657	2.33527	0.136756	0.136756
F2S4_160518_001_D01	64	#82AD7D	L2/3 IT ALM Sla	2	#27AAE1	Glutamatergic	2.16793	0	0	2.3275	1.89249	1.67641	0	0	0	0	2.62557	1.86651	2.48395	1.77769	1.29864	1.07759	0	0.798596	2.06813	1.54409	2.88532	1.41388	1.43246	0	1.70967	0.969025	0	1.36717	1.00291	1.64414	1.21722	1.84828	1.86202	2.7126	0	1.90082	0	2.88682	0	2.89609	0	0.139186	0
F2S4_160518_001_E01	74	#0094C2	L5 IT ALM Pld5	2	#27AAE1	Glutamatergic	2.12731	0	0	2.35473	1.93976	1.48107	0	0	0	0	2.58759	1.3121	2.77022	1.88813	0.563635	0.563635	0	0.908313	2.19626	1.72704	2.93256	0	2.00915	0	1.41227	0.994361	0	1.33048	1.25176	1.69715	1.61193	2.08825	1.78762	2.44921	0	0	1.95284	3.03863	0	2.87694	0	0	0.275795
F2S4_160518_001_G01	77	#00879D	L5 IT ALM Tnc	2	#27AAE1	Glutamatergic	2.1942	0	0.985718	2.28482	1.40572	1.80419	0	0	0	0	2.39425	1.87131	2.63197	1.7559	1.69813	1.57609	0	1.12143	1.79053	1.63548	2.71403	1.9394	1.4124	0	0.929078	0	0	1.18178	1.55274	1.41898	1.37793	2.23395	1.57609	2.53019	1.95297	0	1.70831	2.51002	0	3.22334	1.12143	0	0.252555
F2S4_160518_002_B01	74	#0094C2	L5 IT ALM Pld5	2	#27AAE1	Glutamatergic	2.29366	0	0	2.47132	1.49483	1.7512	0	0	0	0	2.47247	0.966121	2.65436	1.92775	1.50025	1.77188	0	0.984185	2.06777	1.68954	2.85202	1.65696	1.74511	0	1.95508	0.92757	0	1.60087	0.92757	1.88988	0.338159	2.05892	1.58342	2.4661	0	1.16877	2.3031	3.01525	0	2.97253	1.53645	0	0
F2S4_160518_002_F01	65	#B8FFCA	L2/3 IT ALM Ptrf	2	#27AAE1	Glutamatergic	1.61328	0	0	2.33586	1.20594	1.27514	1.44657	0	0	0	2.56557	1.98657	2.6465	1.94562	0	1.42121	0	0.340347	2.21684	1.80107	3.05712	0.412631	1.64948	0	1.88498	0.987804	0	0.620347	1.13634	1.13634	0.816311	2.20626	1.93973	2.70733	0	3.27187	0	2.99749	0	2.84241	0	0	0
F2S4_160518_002_G01	64	#82AD7D	L2/3 IT ALM Sla	2	#27AAE1	Glutamatergic	1.98573	0	0	2.27328	1.67437	0.740509	0	0	0	0	2.57929	1.65514	2.73762	1.7564	0	1.61822	0	0.347872	2.25193	2.02938	3.00967	1.79225	1.74054	0	1.86106	0.900772	0	0.800743	0.259718	1.36361	1.6267	2.38902	1.90302	2.49135	0	0.148991	0	3.07341	0	2.8094	0	0	0
F2S4_160518_003_A01	77	#00879D	L5 IT ALM Tnc	2	#27AAE1	Glutamatergic	1.94957	0	0	2.16725	1.47343	0.862625	1.32659	0	0	0	2.52527	1.54017	2.55562	1.84616	0.739701	1.35334	0	0.567612	2.14826	1.89352	2.7203	1.68271	1.93622	0	1.71396	0.913104	0	0.888597	0	1.08739	1.49268	2.17774	1.47343	2.47012	1.92477	0	1.93395	2.97426	0	3.09633	0	0	0
F2S4_160518_003_B01	75	#00A79D	L5 IT ALM Cbln4 Fezf2	2	#27AAE1	Glutamatergic	2.31928	0	0	2.44301	1.67195	1.02673	1.45622	0	0	0	2.42979	1.89737	2.55166	1.94738	0	1.62946	0	0.989398	1.91159	0.879046	2.73177	0.273206	2.16293	0	1.78219	1.1765	0	0.653554	0.825637	1.27774	0.730736	2.21578	1.58235	2.60487	2.1758	0	2.15767	3.00093	0	2.99558	1.72878	0.157741	0
F2S4_160518_003_F01	66	#ADE6A6	L2/3 IT ALM Macc1 Lrg1	2	#27AAE1	Glutamatergic	2.05215	0.149027	0	2.33347	1.71057	1.56367	1.44745	0	0	0	2.65684	1.71057	2.5685	1.6433	0	1.71057	0	0.853737	2.18201	1.68563	2.81772	1.65131	1.55385	0	0.90088	1.00027	0	0.483856	0.707039	1.74707	0.771772	2.13644	1.5685	2.36757	0	0	0.483856	2.81282	0	2.90779	1.85626	0	0.259774
F2S4_160518_003_G01	64	#82AD7D	L2/3 IT ALM Sla	2	#27AAE1	Glutamatergic	2.38153	0	0	2.27821	1.66609	0.555297	0	0	0	0	2.64288	1.86922	2.75181	1.80953	0.155927	0.604617	0	0.270421	2.42523	1.98044	2.99419	1.87676	1.30115	0	1.7763	1.22999	0	0	0.155927	1.88905	1.65792	2.0705	1.88905	2.53378	0	0	0	2.96162	0	2.85089	0	0	0
F2S4_160518_003_H01	64	#82AD7D	L2/3 IT ALM Sla	2	#27AAE1	Glutamatergic	2.38707	0	0	2.2415	1.66798	1.39592	0.159055	0	0	0	2.49652	1.70361	2.44386	1.54478	0.88278	0	0	1.112	2.38072	1.80486	2.84307	1.67616	1.51648	0	1.42575	1.37212	0	0.159055	0	1.80486	0.856861	2.14301	1.86651	2.46411	0	1.85325	0	2.97557	0	2.85584	0	0	0.159055
F2S4_160518_004_C01	77	#00879D	L5 IT ALM Tnc	2	#27AAE1	Glutamatergic	2.44405	0	0.469427	2.29489	1.95702	1.10325	0	0	0	0	2.54474	0.803125	2.73662	1.8578	0	1.30073	0	0.535819	2.12203	1.75204	2.86608	1.26778	2.10411	0	1.93302	0	0	0.865032	0	1.905	0.892964	1.94036	1.75946	2.5932	1.45863	0	1.65611	2.5584	0	2.9334	0	0.172261	0
F2S4_160518_004_D01	64	#82AD7D	L2/3 IT ALM Sla	2	#27AAE1	Glutamatergic	2.32396	0	0	2.53688	1.25747	0	0	0	0	0	2.69771	1.8699	2.66464	1.88628	1.69395	0.384584	0	0.681069	2.22561	1.89686	3.01035	1.38495	1.71829	0	1.84997	1.12528	0	1.43316	0.681069	1.81669	1.58553	2.40492	1.97556	2.65744	0	1.49672	0	3.03386	0	2.81952	0	0.168722	0
F2S4_160518_004_G01	74	#0094C2	L5 IT ALM Pld5	2	#27AAE1	Glutamatergic	1.78064	0	0	2.35434	0.646716	0.805841	0	0	0	0	2.56278	1.80467	2.76653	1.8754	0	0	0	1.3985	2.16633	0.970242	2.96845	0.173319	1.90289	0	2.0331	1.2821	0	0.733526	0	1.91342	0.471559	2.22847	1.93373	2.55156	2.12041	0	1.91601	2.88457	0	2.73944	0.733526	0	0
F2S4_160518_008_A01	66	#ADE6A6	L2/3 IT ALM Macc1 Lrg1	2	#27AAE1	Glutamatergic	1.70336	0	1.10884	2.22018	1.89685	1.56282	0.548864	0	0	0	2.52651	1.52611	2.66326	1.45491	1.25348	0.548864	0	0.752401	2.27812	1.71767	2.81944	1.93689	2.02506	0	1.65328	0.493559	0	0.913467	0.430168	1.49785	0.2663	2.03365	1.49785	2.45923	0	1.03069	0	3.27964	0	3.01252	1.49785	0	0
F2S4_160518_008_B01	66	#ADE6A6	L2/3 IT ALM Macc1 Lrg1	2	#27AAE1	Glutamatergic	2.21788	0	0	2.42215	0.965163	1.57766	1.8549	0	0	0	2.68361	1.60185	2.64915	1.5875	0	0	0	1.14592	2.14217	1.91834	2.9229	1.83884	1.85752	0	1.08852	0.899264	0	0.649813	0	1.52483	1.02237	1.94262	1.63794	2.48189	0	1.67526	0	3.2701	0	2.98497	0	0	0
F2S4_160518_008_D01	65	#B8FFCA	L2/3 IT ALM Ptrf	2	#27AAE1	Glutamatergic	2.34167	0	0	2.34583	1.33686	2.10959	0	0	0	0	2.79125	1.84464	2.80007	1.29238	0	1.91704	0	0	2.36447	1.72089	2.81156	1.58219	1.89422	0	1.56253	0	0	1.40698	0	0.153162	1.29238	2.46021	1.9471	2.43935	0	3.47243	0	3.301	0	2.76335	0	0	0
F2S4_160518_008_F01	77	#00879D	L5 IT ALM Tnc	2	#27AAE1	Glutamatergic	1.88846	0	0	2.31997	2.21039	1.72937	0	0	0	0	2.53592	1.54502	2.43301	1.62747	1.53421	1.46297	0	0.155747	2.0651	1.44317	2.71013	1.48804	2.14581	0	1.4819	0.435434	0	1.45647	0.270145	1.72586	1.3777	1.97193	1.42243	2.53701	0.759283	0	1.97789	2.79299	0	3.17017	0	0	0
F2S4_160518_008_G01	77	#00879D	L5 IT ALM Tnc	2	#27AAE1	Glutamatergic	2.28991	0	0	2.4354	1.26102	1.49373	0.169932	0	0	0	2.59514	0.886733	2.74546	2.12127	0	1.43677	0	0.937621	2.3168	1.63969	2.96332	0.169932	1.59451	0	1.74501	0.588078	0	1.21283	0.464715	1.60496	0.291759	2.13673	1.79779	2.5364	2.26916	0	1.33429	2.96558	0	2.97625	0	0	0
F2S4_160518_009_A01	74	#0094C2	L5 IT ALM Pld5	2	#27AAE1	Glutamatergic	2.33881	0	0	2.33881	2.04422	1.8085	0	0	0	0	2.49424	1.34096	2.645	2.042	1.49101	1.48301	0	0.891357	2.07006	1.71517	2.69388	1.83443	2.38165	0	1.39364	0.858609	0	1.28099	0	1.43162	0.921807	2.22196	1.48301	2.63828	0	0	1.8008	3.02473	0	3.06819	1.10981	0.194671	0
F2S4_160518_009_C01	64	#82AD7D	L2/3 IT ALM Sla	2	#27AAE1	Glutamatergic	2.24664	0	0	2.48965	1.37683	1.62392	0	0	0	0	2.64249	1.73976	2.75532	1.98781	0	0.882909	0	0.882909	2.34327	1.52315	2.98898	1.68383	1.64888	0	1.96888	0	0	1.16697	0	1.68754	1.78043	2.08679	1.8364	2.44805	0	1.20229	0	3.20063	0	2.85347	0	0.150694	0.150694
F2S4_160518_009_D01	65	#B8FFCA	L2/3 IT ALM Ptrf	2	#27AAE1	Glutamatergic	2.35928	0	0	2.50384	0	0	1.59894	0	0	0	2.66526	1.93199	2.65657	1.63809	0	1.67401	0	0.488748	2.05619	1.49097	2.96386	1.49677	1.88279	0	1.73133	0.85999	0	1.08777	0	1.79664	0.263058	1.97234	1.66236	2.36243	0	3.03275	0	3.17186	0	2.84116	0	0	0
F2S4_160518_009_F01	64	#82AD7D	L2/3 IT ALM Sla	2	#27AAE1	Glutamatergic	2.42984	0	0	2.42126	1.9053	1.17722	0	0	0	0	2.72291	1.8604	2.69074	2.00255	0.157976	0	0	0.970144	2.38356	1.63904	2.91571	0	2.06425	0	0	0.826291	0	1.28839	0	1.36874	0.904146	1.88093	1.67673	2.41251	0	2.17146	0	3.019	0	2.88455	0	0.157976	0
F2S4_160518_010_A01	64	#82AD7D	L2/3 IT ALM Sla	2	#27AAE1	Glutamatergic	2.28584	0	0	2.40788	1.95529	0.745431	0	0	0	0	2.60986	1.88848	2.63479	1.67266	0	1.29387	0	1.11507	1.97098	1.579	2.93217	1.61978	2.05163	0	0.94862	0	0	1.45943	0	1.7654	1.52332	2.11963	1.77155	2.54404	0	0	0	3.10236	0	3.04572	0	0	0
F2S4_160518_010_C01	65	#B8FFCA	L2/3 IT ALM Ptrf	2	#27AAE1	Glutamatergic	1.82524	0	0	2.4296	1.85839	1.9662	0	0	0	0	2.52361	1.44665	2.70631	2.0189	0	1.04798	0	0	2.15641	1.85839	2.99445	1.54457	2.20811	0	1.47328	0.930211	0	0.930211	0	1.51628	0.697125	2.04908	1.91095	2.65294	0	3.08881	0	2.99484	0	2.69133	0	0	0
F2S4_160518_010_E01	64	#82AD7D	L2/3 IT ALM Sla	2	#27AAE1	Glutamatergic	1.91275	1.0176	0.884675	2.26799	1.80984	0.616772	1.50496	0	0	0	2.57966	1.37565	2.68222	1.80719	1.39665	0	0	1.10608	1.96377	1.46012	3.07492	1.20152	1.13198	0	1.8848	0	0	1.0176	0	1.68185	1.71263	1.79915	2.03844	2.57561	0	1.27972	0	2.99966	0	2.80051	0	0.14371	0
F2S4_160518_010_H01	75	#00A79D	L5 IT ALM Cbln4 Fezf2	2	#27AAE1	Glutamatergic	2.20393	0	0	2.36964	1.69647	1.13967	1.83199	0	0	0	2.21319	0.92328	2.52581	1.97988	1.63665	1.97764	0	0	2.23982	1.29442	2.62348	1.49841	2.41384	0	2.29083	0.971498	0	0	0	1.68778	0.596848	2.15744	1.76401	2.46362	1.88243	0	2.22987	2.84247	0	2.96199	0	0	0
F2S4_160518_011_A01	65	#B8FFCA	L2/3 IT ALM Ptrf	2	#27AAE1	Glutamatergic	1.90087	0	0	2.22431	2.0052	1.43661	0	0	0	0	2.60062	0.526047	2.68267	1.92383	0.757053	0	0	0.617384	2.30323	1.72643	3.02547	1.27145	1.59236	0	0.656732	0.143938	0	0.251861	0.757053	1.28934	1.19143	2.2595	1.82106	2.51423	1.11997	3.28653	0	2.89593	0	2.94702	0	0	0
F2S4_160518_011_B01	74	#0094C2	L5 IT ALM Pld5	2	#27AAE1	Glutamatergic	2.03143	0	0	2.47005	0.493207	1.86493	0.266062	0	0	0	2.57407	0.429842	2.94265	1.79437	1.42092	0.681581	0	1.27302	1.767	1.75748	3.02363	1.57714	1.42783	0	1.62756	0.153095	0	1.27302	1.25299	1.94061	1.72415	2.17049	1.99214	2.46943	0.889987	0	1.54696	3.1889	0	2.75449	0	0.153095	0
F2S4_160518_011_E01	64	#82AD7D	L2/3 IT ALM Sla	2	#27AAE1	Glutamatergic	2.32354	0	1.18054	2.16431	1.807	1.43769	1.36526	0	0	0	2.44875	1.53507	2.55932	1.33561	1.52028	1.43769	0	0.24677	2.11111	1.63041	2.7005	1.94746	2.03234	0	0.803165	1.14634	0	1.13431	1.06861	1.63812	0.403156	2.1865	1.71178	2.52152	0	1.67476	0	3.35564	0	2.9981	0	0.331965	0.24677
F2S4_160518_011_F01	74	#0094C2	L5 IT ALM Pld5	2	#27AAE1	Glutamatergic	2.3291	0	0	2.51442	1.94768	1.86399	0	0	0	0	2.70636	1.63979	2.68545	1.87567	1.57119	1.34471	0	0.890591	2.32339	1.84215	2.94913	0	1.48969	0	1.42322	1.02374	0	0.413912	0	1.71598	0	2.2433	1.5618	2.48485	0	0.145636	2.28653	3.38762	0	2.77425	1.99568	0	0.145636
F2S4_160518_012_A01	64	#82AD7D	L2/3 IT ALM Sla	2	#27AAE1	Glutamatergic	2.05223	0	0	2.33827	1.9677	1.29444	1.5501	0	0	0	2.66992	1.63315	2.48158	1.86017	1.58898	1.3462	0	0.635913	2.16442	1.51296	2.85525	1.47838	1.53981	0	1.32109	0.543224	0	1.25616	0.543224	1.6616	1.73056	2.11748	1.51846	2.53158	0	0	0.15092	2.86348	0	2.97241	0	0.15092	0
F2S4_160518_012_B01	75	#00A79D	L5 IT ALM Cbln4 Fezf2	2	#27AAE1	Glutamatergic	2.35261	0	0	2.50287	2.18492	1.42073	0.29554	0	0	0	2.51468	0	2.94296	1.74881	0.29554	0.803581	0	0.768962	2.04974	1.37857	2.96987	1.03136	1.95755	0	2.09113	0.893436	0	1.3117	0.593798	1.93602	1.0112	1.85833	1.91077	2.71773	1.9645	0	1.50118	2.78276	0	2.73012	0	0	0
F2S4_160518_013_C01	66	#ADE6A6	L2/3 IT ALM Macc1 Lrg1	2	#27AAE1	Glutamatergic	2.01919	0	0.9722	2.15448	2.29759	1.72432	0.0956814	0	0	0	2.52723	1.9982	2.60689	1.79153	0	1.36975	0	0.539664	2.19252	1.74598	2.78324	1.21821	2.00672	0	1.94813	0.960636	0	0.790696	0	1.50922	1.0156	2.23813	1.5709	2.30614	0	0.855017	0	3.25282	0	2.95608	1.4173	0	0
F2S4_160518_013_H01	74	#0094C2	L5 IT ALM Pld5	2	#27AAE1	Glutamatergic	2.2513	0	0	2.42029	1.11795	1.07585	0	0	0	0	2.70693	0	2.52572	1.9438	0	1.53312	0	0.872983	2.04648	1.80361	2.89676	0	1.76619	0	1.88851	0.626556	0	1.01251	0.344792	0	1.61701	2.26771	1.89077	2.42029	0	0.147371	1.96523	2.92995	0	2.84756	0	0	0
F2S4_160518_014_A01	82	#53A39D	L6 IT ALM Tgfb1	2	#27AAE1	Glutamatergic	2.29925	0	0	2.47047	1.77034	1.47976	0	0	0	0	2.77714	1.66147	2.78651	1.76712	1.2334	0.96735	0	1.00633	2.27784	1.89983	2.87365	2.04268	1.75731	0	1.25496	0.607345	0	0.502132	0	1.65732	0.901408	2.26672	1.85994	2.49293	1.00633	1.95565	0	0	0	2.98839	0	0	0
F2S4_160518_014_D01	82	#53A39D	L6 IT ALM Tgfb1	2	#27AAE1	Glutamatergic	2.21574	0	0	2.55814	1.65462	1.712	0	0	0	0	2.54921	1.50382	2.84932	1.9874	0.471591	1.28214	0	0.53814	2.12207	1.34423	2.94375	1.64023	1.58296	0	1.28214	0.946854	0	1.01367	0	1.63532	1.60993	1.90027	1.93129	2.57433	0.992518	1.2352	0.733566	0	0	2.97913	0	0	0
F2S4_160518_014_H01	100	#47867A	L6 NP ALM Trh	2	#27AAE1	Glutamatergic	2.35391	0	2.06822	2.63374	1.96716	1.68792	0	0	0	0	2.56816	0	2.72595	2.46299	0	0.678448	0	0.780003	1.40296	1.61051	2.59762	0	0.780003	0	1.48763	0	0	1.5272	0	1.39571	0.490522	2.17271	1.97878	2.51765	2.62779	0	1.54311	1.72714	0	2.5182	2.26089	0	0.151922
F2S4_160518_015_A01	100	#47867A	L6 NP ALM Trh	2	#27AAE1	Glutamatergic	2.28398	0	1.30042	2.50079	1.85582	0.694822	0	0	0	0	2.5099	1.92224	2.67913	2.52297	0	1.38596	0	0.90926	0	0.144651	2.64668	1.86058	0.252973	0	0.658701	0.788042	0	0.6193	0	1.68864	0.929915	2.33923	2.06304	2.65927	2.41807	0	2.03861	0	0	2.85731	2.26946	0	0
F2S4_160518_015_B01	100	#47867A	L6 NP ALM Trh	2	#27AAE1	Glutamatergic	2.55997	0	1.95676	2.59675	2.12355	1.68605	0	0	0	0	2.59061	1.25607	2.43322	2.50713	0	0	0	0.576668	1.52992	1.51964	2.6721	0.474303	1.03755	0	1.09647	0	0	0.528495	0.841472	1.49283	0	1.81141	1.85915	2.63307	2.39198	0	1.47591	1.6452	0	2.67828	2.35486	0	0
F2S4_160518_015_C01	82	#53A39D	L6 IT ALM Tgfb1	2	#27AAE1	Glutamatergic	2.26908	0	0	2.41577	1.56223	1.3848	0	0	0	0	2.65063	1.64587	2.68817	1.99167	1.44602	1.25852	0	0.799599	1.95787	1.33039	2.69107	1.86216	1.51617	0	1.92756	0	0	0.259106	0	1.36994	1.27764	1.95198	1.77336	2.7007	1.30482	0	0	0	0	3.0977	0	0	0
F2S4_160518_015_F01	102	#006091	L6 CT ALM Nxph2 Sla	2	#27AAE1	Glutamatergic	2.51418	0	1.13077	2.46667	2.01263	0.703167	0	0	0	0	2.58491	0.670292	2.76449	2.08667	0	0	0	1.26241	1.85531	1.76102	2.55345	0.506275	1.70489	0	0	0.882234	0	1.14244	0	0	1.94379	2.1533	1.8463	2.59881	2.48797	0	0	2.14992	0	3.03244	0	0	0
F2S4_160518_015_G01	100	#47867A	L6 NP ALM Trh	2	#27AAE1	Glutamatergic	2.55684	0	1.67772	2.61828	0	0	0	0	0	0	2.71759	0	2.85348	2.56487	1.32598	0	0	1.08107	1.92497	1.66437	2.75511	1.69067	1.99153	0	0	1.28467	0	1.78921	0	0	1.8638	2.13822	1.78581	2.00823	2.75694	0	0	0	0	2.65628	1.89413	0	0
F2S4_160518_021_A01	102	#006091	L6 CT ALM Nxph2 Sla	2	#27AAE1	Glutamatergic	1.79296	0	1.28533	2.47339	1.55455	1.22723	0	0	0	0	2.62426	2.12102	2.52332	1.81186	0	1.47192	0	1.13889	1.79296	1.53313	2.51424	2.01346	2.03334	0	0.308626	1.23602	0	1.05511	1.49169	1.21825	1.20909	1.97394	1.56283	2.54862	1.99263	0	0.128753	0	0	3.10318	1.64139	0.128753	0
F2S4_160518_021_F01	82	#53A39D	L6 IT ALM Tgfb1	2	#27AAE1	Glutamatergic	2.35419	0	0.915417	2.58252	1.93199	1.84316	1.80183	0	0	0	2.56203	1.66027	2.65556	2.10253	0.513148	0	0	0.619435	2.13535	1.2594	2.92763	1.45584	1.92737	0	1.71275	0	0	0.915417	0	1.67296	1.46937	1.77301	1.76969	2.56203	1.20174	0.161935	0	0	0	3.16668	0	0	0.161935
F2S4_160518_022_A01	83	#174F61	L6 IT ALM Oprk1	2	#27AAE1	Glutamatergic	2.06885	0	0	2.41058	1.94866	1.60685	0	0	0	0	2.64723	2.0045	2.44544	1.43419	0	1.46727	0	0.626051	2.06484	1.1203	2.84099	1.98561	1.84191	0	1.22472	0.948837	0	0.998451	0	0.872411	1.32388	2.04844	1.64374	2.57733	0	2.97533	0	2.20952	0	3.25846	0	0	0
F2S4_160518_022_F01	83	#174F61	L6 IT ALM Oprk1	2	#27AAE1	Glutamatergic	2.17077	0	0	2.34515	2.21623	1.68304	0	0	0	0	2.66204	1.59004	2.4859	2.03057	0.3253	1.20047	0	1.16882	2.2288	1.88123	2.89187	1.84358	1.65181	0	1.97272	0	0	0.4561	0	1.3387	0	2.37064	1.94063	2.61377	0	0.906407	0	1.99614	0	3.14954	0	0	0
F2S4_160518_022_G01	101	#00B8C3	L6 CT ALM Cpa6	2	#27AAE1	Glutamatergic	2.38305	0	0.84367	2.5067	1.76179	0.558102	0	0	0	0	2.67503	1.68187	2.66109	1.97321	0	0	0	1.07311	2.02976	1.67848	2.98962	1.99179	1.95018	0	1.38978	1.544	0	1.74168	0	0	0.558102	1.98175	1.6085	2.69447	1.79684	0	0	0	0	3.13676	0	0.137849	0
F2S4_160518_023_B01	101	#00B8C3	L6 CT ALM Cpa6	2	#27AAE1	Glutamatergic	2.58762	0	0.145718	2.40306	1.11262	0.145718	0	0	0	0	2.70117	0.661635	2.80352	1.87364	0	0	0	0.890843	1.96142	1.69232	2.78885	1.80612	1.78392	0	1.99945	0.818326	0	1.25871	0	1.19731	1.36035	1.94405	1.50104	2.66602	2.17292	0	0.254635	1.84244	0	3.13281	0	0	0.254635
F2S4_160518_024_C01	100	#47867A	L6 NP ALM Trh	2	#27AAE1	Glutamatergic	2.35607	0	1.76104	2.43965	1.88141	0.720257	0	0	0	0	2.52834	0	2.65204	2.16928	0	1.33339	0	0.720257	1.82538	1.49785	2.51161	1.80658	2.00084	0	0.977831	0.383287	0	1.0655	0	1.51698	1.44598	1.82996	1.21978	2.63811	2.58389	0	0.232622	0	0	2.94462	2.73255	0	0
F2S4_160518_024_E01	82	#53A39D	L6 IT ALM Tgfb1	2	#27AAE1	Glutamatergic	2.08314	0	0	2.56402	1.64082	0.59629	0	0	0	0	2.38104	0.59629	2.65151	2.23537	0	1.25398	0	0.734064	2.06972	1.42794	2.76297	1.79859	1.43972	0	0.39333	0	0	0	0.23975	1.9442	1.56941	2.05021	1.76694	2.42167	1.95498	0	0.59629	0	0	3.24563	0.23975	0	0
F2S4_160518_024_G01	83	#174F61	L6 IT ALM Oprk1	2	#27AAE1	Glutamatergic	2.22552	0	1.01028	2.45969	1.66678	1.83731	0	0	0	0	2.69047	1.5128	2.6612	2.01776	0	0	0	1.2538	1.98615	1.82247	3.02328	0.141444	1.86556	0	1.65213	0	0	1.27205	0	1.77744	1.38888	2.22552	1.68786	2.69149	1.5793	1.07113	0	1.33049	0	3.04129	0	0	0
F2S4_160518_024_H01	101	#00B8C3	L6 CT ALM Cpa6	2	#27AAE1	Glutamatergic	2.44103	0	0	2.52248	0	0	0	0	0	0	2.49649	0	2.81721	1.93933	0	0	0	0.930523	2.11375	1.6102	2.80495	1.93933	1.95514	0	1.79412	0	0	1.02819	0.316918	1.25989	1.58668	2.22415	1.7208	2.47827	1.8503	0	1.66398	1.57442	0	3.06582	0	0	0
F2S4_160518_028_A01	75	#00A79D	L5 IT ALM Cbln4 Fezf2	2	#27AAE1	Glutamatergic	2.29339	0	0	2.33142	1.47113	1.65134	0	0	0	0	2.57453	1.23399	2.71037	1.95644	1.49098	1.04706	0	0.575961	2.15401	1.91464	2.75659	1.53403	2.01824	1.60417	1.7436	0	0	0.377188	0.283806	1.81046	1.12873	2.1582	1.56236	2.6162	0.968488	0	2.24946	3.26956	0	2.92488	0.164685	0	0
F2S4_160518_028_H01	78	#669D6A	L5 IT ALM Tmem163 Dmrtb1	2	#27AAE1	Glutamatergic	2.29773	0	1.15666	2.57591	0.368171	0.985582	0	0	0	0	2.65644	1.06726	2.83645	2.07344	0	0.921118	0	0.368171	2.26594	1.32254	3.01416	1.7079	1.79968	0	2.07588	0.801919	0	1.33612	0.921118	1.62701	1.13598	2.12419	1.86761	2.59103	1.99597	0	2.2143	2.65962	0	2.8682	0.84539	0	0
F2S4_160518_029_A01	77	#00879D	L5 IT ALM Tnc	2	#27AAE1	Glutamatergic	1.82628	0	1.18878	2.23881	1.88263	1.41098	1.24324	0	0	0	2.4804	1.76153	2.55885	1.81955	1.32468	1.29163	0	0.789494	1.75763	1.7035	2.78661	1.56951	1.63651	0	1.72932	0.886852	0	1.29163	0.751502	1.38408	1.07311	2.17185	1.68539	2.43183	1.32468	0	1.80223	2.65403	0	3.10874	0	0	0
F2S4_160518_029_B01	78	#669D6A	L5 IT ALM Tmem163 Dmrtb1	2	#27AAE1	Glutamatergic	1.99835	0	1.71155	2.227	1.99069	1.71642	1.05851	0	0	0.868131	2.48262	1.82317	2.5349	1.92405	0	1.55397	0	0.651346	2.19282	1.67586	2.75506	1.69662	1.68636	0	1.93881	0.793863	0	1.03591	0.900989	1.42366	1.12	1.95865	1.53966	2.4605	1.75794	0	2.18301	2.65601	0	3.17052	1.50956	0	0
F2S4_160518_029_C01	98	#3D9946	L5 NP ALM Trhr Nefl	2	#27AAE1	Glutamatergic	2.42863	0	0	2.55573	1.86409	0	0	0	0	0	2.75513	1.2795	2.60704	2.48941	0	0	0	1.02311	1.85131	1.18526	2.77414	0.184795	1.79971	0	1.60473	1.06473	0	1.70178	0	1.62704	1.04442	2.01436	1.76552	2.5696	2.56898	0	1.58122	0	0	2.80552	2.55509	0	0
F2S4_160518_029_D01	77	#00879D	L5 IT ALM Tnc	2	#27AAE1	Glutamatergic	2.11924	0	1.78853	2.46685	1.77626	1.75936	0	0	0	1.25789	2.59353	0.894509	2.61868	2.23431	0.826263	1.29709	0	0.924991	2.32752	1.55373	3.01396	1.94853	1.89203	0	1.3214	0	0	1.18348	0	1.71396	0.953473	2.05876	1.81586	2.68895	1.41652	0	1.91673	2.24711	0	3.02038	1.13182	0.330532	0.330532
F2S4_160518_029_H01	78	#669D6A	L5 IT ALM Tmem163 Dmrtb1	2	#27AAE1	Glutamatergic	2.19826	0	0	2.528	1.15572	1.45031	0	0	0	0	2.58256	1.92309	2.7383	2.11612	0	0	0	1.05761	2.45602	1.26397	3.1187	2.12751	1.75255	0	0.703434	0	0	0	0	2.03606	0.437183	2.32806	1.85148	2.53976	1.86197	0	1.86882	2.67355	0	2.94487	1.38296	0	0.198329
F2S4_160518_030_B01	78	#669D6A	L5 IT ALM Tmem163 Dmrtb1	2	#27AAE1	Glutamatergic	2.00799	0	0	2.45373	1.29711	1.49023	1.22852	0	0	0	2.38605	1.91419	2.71741	2.18881	0	1.11608	0	0.727795	2.53608	1.57046	2.93595	1.21596	1.93416	0	1.66161	0.861738	0	0.79991	1.22852	1.96476	1.51653	2.26684	1.85109	2.64927	1.43231	0	1.6284	2.55401	0	3.06033	0	0	0
F2S4_160518_030_C01	82	#53A39D	L6 IT ALM Tgfb1	2	#27AAE1	Glutamatergic	2.26474	0	1.22688	2.44227	1.60908	0.859201	1.18074	0	0	0	2.63098	1.26858	2.64901	1.96739	0.194919	0.977581	0	1.07051	1.94003	1.80148	2.78367	1.95118	1.69151	0	1.73889	1.11044	0	1.29431	0	1.95936	1.75215	2.02446	1.6495	2.6716	0.950872	0	0	0	0	3.10123	0	0.431263	0
F2S4_160518_030_D01	77	#00879D	L5 IT ALM Tnc	2	#27AAE1	Glutamatergic	2.18341	0	1.99433	2.4685	0.816325	1.49104	0	0	0	0	2.50692	1.15603	2.63582	2.09036	1.18846	1.06248	0	0.943087	2.10385	1.73915	2.94573	1.70248	1.85431	0	2.02269	0.191765	0	1.5211	1.3219	1.74786	1.34429	2.1607	1.893	2.64026	1.60052	0	1.53539	2.65062	0	3.05206	0	0.191765	0.191765
F2S4_160518_030_E01	81	#53879D	L5 IT ALM Gkn1 Pcdh19	2	#27AAE1	Glutamatergic	2.36302	0	0	2.64176	1.84373	1.11358	0	0	0	0	2.59701	1.45885	2.65469	2.19899	0	1.29951	0	1.17266	2.11513	1.71693	3.06687	1.44922	1.88491	0	1.36333	1.11358	0	1.20801	0	1.60338	1.35129	2.08239	1.70628	2.59839	1.69537	0	1.2407	0.212454	0	2.97397	0	0	0.212454
F2S4_160518_030_F01	78	#669D6A	L5 IT ALM Tmem163 Dmrtb1	2	#27AAE1	Glutamatergic	2.13645	0	1.76982	2.47572	1.09561	1.11423	0	0	0	0.936606	2.54786	2.03556	2.64867	2.0399	0.189166	1.4761	0	1.27905	2.31322	1.70477	3.05593	1.85045	1.59939	0	1.61116	0.683129	0	1.11423	0	1.78564	1.45997	2.07319	1.64465	2.62796	1.89189	0	1.76169	2.72689	0	2.95556	0	0.320497	0
F2S4_160518_030_G01	76	#2F8C4D	L5 IT ALM Lypd1 Gpr88	2	#27AAE1	Glutamatergic	0	0	0	1.36517	2.2074	0.348771	0	0	0	0	1.67971	1.90905	2.48487	1.40905	1.08248	0	0	0.348771	1.79671	1.82162	2.85404	0.98348	1.93468	0	1.92205	0	0	0	1.12463	0	0.98348	2.03922	1.38767	2.3258	1.94085	0	2.19047	2.19391	0	2.96512	1.61981	0	0.348771
F2S4_160518_030_H01	75	#00A79D	L5 IT ALM Cbln4 Fezf2	2	#27AAE1	Glutamatergic	2.29542	0	0	2.58284	0.819044	1.67337	0	0	0	0	2.51608	1.94636	2.94812	1.98259	0	0	0	1.24986	2.37908	1.78118	2.96457	0.230206	1.8242	0	0.938998	0	0	1.28274	0	1.47219	0.972601	1.95989	1.90305	2.6379	2.11503	0	2.04435	2.85244	0	2.85414	0	0.230206	0
F2S4_160518_031_A01	78	#669D6A	L5 IT ALM Tmem163 Dmrtb1	2	#27AAE1	Glutamatergic	1.86758	0	1.42772	2.26088	1.92109	1.48368	1.11283	0	0	0	2.40271	1.80342	2.4937	1.98969	1.2092	1.56702	0	0.922416	2.056	1.62286	2.82948	1.56702	1.66806	0	1.89389	0	0	0.782672	0	1.38869	1.50916	2.03067	1.68901	2.48788	1.91384	0	1.5933	2.98484	0	3.14789	1.83669	0	0
F2S4_160518_031_B01	78	#669D6A	L5 IT ALM Tmem163 Dmrtb1	2	#27AAE1	Glutamatergic	1.96319	0	1.82074	2.46494	1.80484	1.86521	0.462865	0	0	0.7228	2.49305	1.73088	2.71487	1.99149	0.681805	1.2468	0	0.856435	2.07204	1.51056	2.98192	1.3316	1.79501	0	1.53535	0.528775	0	1.07711	0.794737	1.57559	1.2468	1.99776	1.83608	2.39848	2.08582	0	0.528775	2.88264	0	3.0472	1.156	0	0.169022
F2S4_160518_031_C01	98	#3D9946	L5 NP ALM Trhr Nefl	2	#27AAE1	Glutamatergic	2.55257	0	1.39848	2.77472	1.00401	0	0	0	0	0	2.98122	1.29743	2.78733	2.21832	0	0	0	1.12516	1.80618	1.83598	2.76755	1.69074	1.44136	0	1.28297	0	0	0	0	0	1.03109	2.09709	1.86771	2.6486	2.43534	0	0	1.76941	0	2.65426	2.06914	0	0
F2S4_160518_031_D01	98	#3D9946	L5 NP ALM Trhr Nefl	2	#27AAE1	Glutamatergic	2.11206	0	1.10966	2.41593	1.8215	1.02994	0	0	0	0	2.63349	1.47132	2.46999	2.26722	0	0	0	0.725685	1.98218	1.65563	2.59772	1.61209	2.15348	0	0.983827	0.805945	0	1.19231	1.37411	1.5373	0.499497	2.3583	1.57004	2.61342	2.72328	0	0.679207	0	0	2.99	2.57588	0.187423	0.187423
F2S4_160518_031_F01	98	#3D9946	L5 NP ALM Trhr Nefl	2	#27AAE1	Glutamatergic	2.14248	0	0	2.61141	0.491959	0	0	0	0	0	2.48886	0	2.70191	2.50701	0	0	0	1.15081	1.8106	1.58969	2.85963	0.997523	1.93826	0	2.13752	1.16666	0	0	0.491959	1.23825	0.922462	2.4676	1.99265	2.58549	2.79545	0	0	0	0	2.48439	2.41731	0	0
F2S4_160518_031_H01	81	#53879D	L5 IT ALM Gkn1 Pcdh19	2	#27AAE1	Glutamatergic	2.31508	0	0	2.46454	1.26318	0.761992	1.09183	0	0	0	2.67	1.50617	2.82434	1.68315	1.34077	1.27711	0	0.84361	2.04282	1.86161	2.85294	1.37491	1.20249	0	1.40657	0	0	0.341477	0	1.52979	1.29061	1.86869	1.71928	2.48285	1.26318	0	0.446043	0	0	2.99618	0	0.20347	0
F2S4_160518_032_B01	80	#008F1F	L5 IT ALM Cpa6 Gpr88	2	#27AAE1	Glutamatergic	2.26946	0	0	2.52854	1.7621	1.20716	0.976029	0	0	0	2.68701	1.86294	2.65568	2.06618	1.45029	1.54223	0	0.916665	2.05706	1.59866	2.9772	1.61806	1.68802	0	1.77109	1.28183	0	1.00292	0.20534	1.22316	1.11694	1.70905	1.80528	2.63792	1.9791	0	1.00292	1.09641	0	3.09329	0	0.20534	0
F2S4_160518_032_C01	82	#53A39D	L6 IT ALM Tgfb1	2	#27AAE1	Glutamatergic	2.32396	0	0	2.55845	1.90058	1.72554	0.853445	0	0	0	2.56792	1.3859	2.6679	2.06578	1.2596	0	0	0.723873	2.1335	1.7639	2.95891	1.35171	1.89383	0	1.64899	0	0	0.953111	1.50077	1.45654	1.05808	2.07708	1.69437	2.52715	1.12293	0	1.47478	0	0	3.09976	0	0.347753	0
F2S4_160518_032_D01	98	#3D9946	L5 NP ALM Trhr Nefl	2	#27AAE1	Glutamatergic	2.53321	0	0	2.5946	2.10003	1.61245	0	0	0	0	2.51537	0	2.59253	2.40471	0	1.23647	0	0.210721	1.70723	1.62549	2.58975	2.04498	0	0	0	0.988697	0	1.86595	0	1.71252	1.81921	1.92135	1.48218	2.62394	2.65922	0	1.10943	0.458414	0	2.79449	2.12514	0.210721	0.210721
F2S4_160518_032_E01	81	#53879D	L5 IT ALM Gkn1 Pcdh19	2	#27AAE1	Glutamatergic	2.31985	0	0	2.47982	1.87547	1.80727	1.2999	0	0	0	2.46126	1.90438	2.55336	1.83366	1.20218	0.790121	0	1.18624	2.05295	1.60254	2.89979	1.71686	1.85853	0	1.46442	0.790121	0	0.747682	1.09634	1.58345	1.48121	1.97321	1.50523	2.58301	1.7833	0	0.647883	2.16515	0	3.20102	0	0.197056	0
F2S4_160518_032_F01	98	#3D9946	L5 NP ALM Trhr Nefl	2	#27AAE1	Glutamatergic	2.10282	0	1.03537	2.38589	1.53175	1.40366	1.60632	0	0	0	2.56687	1.89558	2.55301	2.19223	0	0	0	0.437428	1.85538	1.5463	2.56414	1.6186	1.65349	0	0.650883	0.334181	0	0	0	1.50111	0	1.60004	1.65349	2.70578	2.59844	0	0	0	0	2.88799	1.94111	0	0.198471
F2S4_160518_032_H01	75	#00A79D	L5 IT ALM Cbln4 Fezf2	2	#27AAE1	Glutamatergic	2.25753	0	0	2.5071	0.610783	1.77482	0	0	0	0	2.66401	1.59336	2.82702	2.02684	0	0.208503	0	0.815981	1.92843	1.8135	2.93885	1.7703	1.84901	0	0.72539	1.0825	0	1.41938	0.72539	1.89567	1.63249	2.27917	1.97902	2.4053	0.815981	0.208503	1.91562	3.02644	0	2.9519	0	0.208503	0.348784
F2S4_160518_033_A01	98	#3D9946	L5 NP ALM Trhr Nefl	2	#27AAE1	Glutamatergic	2.20151	0	1.6684	2.58777	1.57091	0.45849	0	0	0	0	2.72179	0	2.59403	2.35388	0	1.67989	0	0.615252	2.01209	1.68552	2.52933	1.72813	1.6684	0	0	0	0	0.988801	0	1.94054	1.29535	1.95882	1.8068	2.59678	2.55351	0	0	0	0	2.80408	1.73816	0	0.352056
F2S4_160518_033_C01	98	#3D9946	L5 NP ALM Trhr Nefl	2	#27AAE1	Glutamatergic	2.43143	0	0	2.68417	1.68084	0.994908	0	0	0	0	2.6063	0	2.66493	2.38061	0	0	0	0.548773	0	1.83819	2.726	0	1.21028	0	0	0.935223	0	0	0	1.61252	1.57017	1.57752	1.72453	2.64417	2.63341	0	0	2.22664	0	2.94845	1.0714	0	0
F2S4_160518_033_F01	98	#3D9946	L5 NP ALM Trhr Nefl	2	#27AAE1	Glutamatergic	2.33391	0	0	2.60466	1.32308	1.89694	0	0	0	0	2.80269	0	2.69925	2.46436	0	1.24566	0	0.827766	1.4458	1.31109	2.70956	1.72982	0.981782	0	1.78621	1.37848	0	0.981782	1.33474	1.36795	0.586932	2.121	2.00027	2.7037	2.47532	0	0	0	0	2.9484	1.778	0	0
F2S4_160518_033_G01	98	#3D9946	L5 NP ALM Trhr Nefl	2	#27AAE1	Glutamatergic	2.08195	0	1.57862	2.49487	1.9236	0	0	0	0	0	2.70989	0	2.67856	2.41378	0	0	0	1.11719	1.72444	1.74853	2.63088	0	1.5349	0	0	0.916907	0	1.77136	0	1.93899	1.96821	1.72937	1.80142	2.77319	2.46978	0	0	0	0	2.75371	2.41378	0.205444	0
F2S4_160518_033_H01	98	#3D9946	L5 NP ALM Trhr Nefl	2	#27AAE1	Glutamatergic	2.66047	0	0	2.58319	0	0	0	0	0	0	2.95266	0	2.74334	2.28172	0	0	0	0	0	1.50066	2.64635	0.490129	1.95533	0	0	0.578443	0	0	0	1.66567	0.76934	1.74872	1.98765	2.37531	2.50927	0	0	0	0	2.45863	2.0996	0	0
F2S4_160518_034_A01	98	#3D9946	L5 NP ALM Trhr Nefl	2	#27AAE1	Glutamatergic	2.38894	0	1.26468	2.40561	1.52709	1.26468	0	0	0	0	2.55445	0.443247	2.61121	2.24727	0	0	0	0.978614	1.85516	1.33423	2.5351	1.94433	1.89028	0	0	1.34131	0	0	0	1.16104	1.79279	2.38132	1.65338	2.59231	2.58796	0	0	0	0	2.85119	1.71401	0	0
F2S4_160518_034_B01	78	#669D6A	L5 IT ALM Tmem163 Dmrtb1	2	#27AAE1	Glutamatergic	1.72529	0	1.15991	2.42687	1.33721	1.41865	0	0	0	0.510797	2.36427	1.57968	2.68395	1.90927	0.639767	0.946775	0	1.26422	2.18118	1.66122	2.92255	1.35904	1.82331	0	2.00811	0.580052	0	1.34826	0	1.78909	1.58604	1.99105	1.65588	2.56992	1.83414	0	1.71132	2.80499	0	3.07892	0	0	0
F2S4_160518_034_C01	81	#53879D	L5 IT ALM Gkn1 Pcdh19	2	#27AAE1	Glutamatergic	2.18001	0	0.180898	2.58477	1.72156	1.73828	0	0	0	0	2.55393	1.65243	2.72689	1.82696	0.710418	0	0	1.07374	1.7504	1.69066	2.97567	1.59368	1.88914	0	1.57018	1.17466	0	1.24389	0.710418	1.61051	1.14356	2.20169	1.62671	2.41819	1.53889	0	0.308221	0	0	3.15208	0	0	0
F2S4_160518_034_D01	98	#3D9946	L5 NP ALM Trhr Nefl	2	#27AAE1	Glutamatergic	2.09019	0	0	2.60841	1.99899	0	0	0	0	0	2.78589	0.20776	2.80965	2.56131	0	0	0	0.20776	1.37472	1.79906	2.78763	2.04217	1.74506	0	0.953037	0.453379	0	0	0	1.50902	0.347707	1.33961	1.97427	2.64731	2.72862	0	0	2.29784	0	2.3717	0	0.20776	0
F2S4_160518_034_E01	81	#53879D	L5 IT ALM Gkn1 Pcdh19	2	#27AAE1	Glutamatergic	2.34703	0	0	2.55346	1.52936	1.75188	0	0	0	0	2.61608	1.60882	2.73822	2.04905	1.14676	1.45848	0	0.950634	2.0988	1.57746	3.09901	1.49141	1.48341	0	1.80121	0.85897	0	0.513808	0.328832	1.55749	1.07026	1.99784	1.83843	2.57426	1.21179	0	0.513808	0.194822	0	3.02816	0	0.194822	0
F2S4_160518_034_F01	77	#00879D	L5 IT ALM Tnc	2	#27AAE1	Glutamatergic	1.87354	0	1.91136	2.31498	1.58128	1.50318	0	0	0	1.45016	2.40593	1.80807	2.63907	1.97112	0	1.07854	0	0	2.4165	1.76735	2.97876	1.9487	1.97354	0	1.6771	0.668459	0	0.668459	0	1.31958	1.44203	2.06466	1.91689	2.57936	1.4253	0	1.77884	2.24081	0	3.12568	0	0.310892	0
F2S4_160518_034_G01	98	#3D9946	L5 NP ALM Trhr Nefl	2	#27AAE1	Glutamatergic	2.50687	0	0	2.70905	0	0	0	0	0	0	2.80019	1.83074	2.754	2.44247	0	1.48745	0	0.76735	1.81489	1.8889	2.78186	1.60011	1.43269	0	1.86079	0.450208	0	1.25489	0.345012	1.42286	0.205902	2.14395	1.63809	2.67756	2.49608	0.205902	0	1.34694	0	2.56582	2.16427	0	0
F2S4_160518_035_B01	98	#3D9946	L5 NP ALM Trhr Nefl	2	#27AAE1	Glutamatergic	2.17873	0	0	2.47964	1.99076	1.71377	0	0	0	0	2.74282	2.00473	2.73849	2.42948	0	1.69814	0	0.573142	2.10896	2.23537	2.47898	0	1.28516	0	0.281967	1.28516	0	0.623185	0	0	0.374962	1.7362	1.8673	2.7545	2.54032	0	0	0	0	2.58071	2.46763	0.163476	0
F2S4_160518_035_C01	98	#3D9946	L5 NP ALM Trhr Nefl	2	#27AAE1	Glutamatergic	2.11452	0	0.982796	2.50576	1.96782	1.50182	0	0	0	0	2.44947	1.58339	2.54046	2.2945	0	1.13711	0	0.707636	2.09494	1.87872	2.43597	1.61477	2.00281	0	1.81273	0	0	0	1.35668	0	1.44177	2.21756	1.69001	2.67861	2.63175	0	0	0	0	2.84623	2.36294	0	0
F2S4_160518_035_E01	98	#3D9946	L5 NP ALM Trhr Nefl	2	#27AAE1	Glutamatergic	2.17479	0	1.42269	2.38617	1.88219	0	1.51375	0	0	0	2.48161	0	2.60785	2.21643	0	1.53869	0	0.994517	0.855736	1.51375	2.34122	1.89942	2.17367	0	0	0	0	1.59328	0	1.48729	1.32354	1.96589	1.34678	2.63431	2.59527	0	0	1.20542	0	2.85886	1.13777	0	0
F2S4_160518_035_F01	82	#53A39D	L6 IT ALM Tgfb1	2	#27AAE1	Glutamatergic	2.06333	0	0	2.38035	1.27661	1.61964	1.85527	0	0	0	2.55642	1.74576	2.61067	1.76783	1.51774	0.916949	0	0.800962	1.86109	1.62962	2.76075	1.91029	1.66284	0	1.69793	0	0	0.171422	0	1.54853	0.534001	1.82803	1.55443	2.52118	1.45615	0.941679	0	0	0	3.1897	0	0	0
F2S4_160518_035_G01	98	#3D9946	L5 NP ALM Trhr Nefl	2	#27AAE1	Glutamatergic	2.5389	0	1.45027	2.47207	0.872423	0.283772	1.73624	0	0	0	2.72488	0	2.82276	2.63602	0	0	0	0	1.58889	2.15952	2.694	1.72508	0	0	1.6041	1.27831	0	0.94634	0	1.91213	0	2.40973	1.94059	2.65415	2.86327	0	0	0	0	2.73715	2.12036	0	0
F2S4_160518_036_B01	98	#3D9946	L5 NP ALM Trhr Nefl	2	#27AAE1	Glutamatergic	2.52573	0	1.27751	2.59291	1.08075	1.71278	0	0	0	0	2.75568	1.41242	2.64885	2.4719	0	0	0	0.782588	2.18687	1.90138	2.80062	1.73907	0.453408	0	1.5447	0	0	0	1.20911	1.44946	0.625418	1.91129	1.96862	2.83233	2.52033	0	0.164396	0	0	2.74178	2.09454	0.164396	0
F2S4_160518_036_C01	75	#00A79D	L5 IT ALM Cbln4 Fezf2	2	#27AAE1	Glutamatergic	2.47871	0	0	2.48298	0.599391	1.5844	1.62125	0	0	0	2.54457	1.65927	2.82168	2.12863	1.43022	0	0	1.27538	1.79088	1.33902	2.94701	1.42331	2.22324	0	1.32177	1.36368	0	1.37937	0	1.57468	1.45032	2.02527	1.6343	2.7573	1.93026	0	1.8773	3.03862	0	3.0749	0	0	0
F2S4_160518_036_E01	81	#53879D	L5 IT ALM Gkn1 Pcdh19	2	#27AAE1	Glutamatergic	2.3044	0	0	2.3713	1.66572	1.47028	2.0317	0	0	0	2.62428	1.86927	2.73286	1.99826	0	1.60681	0	0.749377	1.79126	1.59771	2.84848	1.74791	1.9225	0	1.74791	1.26014	0	0.952888	0	0.932088	1.02736	2.09173	1.69242	2.45236	1.35828	0	0.71565	1.7245	0	3.16903	0	0	0
F2S4_160518_036_F01	98	#3D9946	L5 NP ALM Trhr Nefl	2	#27AAE1	Glutamatergic	2.4257	0	1.56233	2.70483	0	2.05175	0	0	0	0	2.83	0	2.83721	2.30796	0	0	0	0.988882	1.57441	2.24917	2.8843	0.180282	1.48186	0	0.788553	1.27896	0	1.12545	0	0	0.485462	2.39801	2.08972	2.73834	2.61339	0	0	0	0	2.73051	2.00576	0.180282	0.180282
F2S4_160518_036_G01	80	#008F1F	L5 IT ALM Cpa6 Gpr88	2	#27AAE1	Glutamatergic	2.50131	0	0.877838	2.44751	1.77083	0	1.40349	0	0	0	2.58757	2.04131	2.69371	2.07506	0	1.21577	0	1.01513	2.12199	1.85223	3.08129	1.29466	1.55726	0	1.57921	0.877838	0	1.27354	0	1.75327	1.53413	2.25785	1.65288	2.52377	2.15732	0	1.01513	2.13109	0	3.04604	2.09017	0	0
F2S4_160519_001_A01	83	#174F61	L6 IT ALM Oprk1	2	#27AAE1	Glutamatergic	2.45631	0	0	2.58008	1.60073	1.68259	0	0	0	0	2.64205	1.47038	2.72188	1.99934	0.634348	1.2011	0	0	1.94376	1.67506	2.69482	1.86311	1.0546	0	0.350397	0	0	0	0	1.12735	1.2738	2.23714	1.41878	2.5563	0	1.97339	0	1.41878	0	2.53899	0	0	0
F2S4_160519_001_B01	101	#00B8C3	L6 CT ALM Cpa6	2	#27AAE1	Glutamatergic	2.68564	0	0	2.47003	0	1.59665	0	0	0	0	2.89923	1.31906	2.87371	2.15446	0	0	0	0.145182	2.4232	1.76759	2.5844	2.08378	1.61793	0	0	1.12403	0	0	0	1.59226	1.57426	2.3481	1.87178	2.59809	2.22252	0	0	2.7208	0	2.26947	1.40843	0	0
F2S4_160519_001_C01	100	#47867A	L6 NP ALM Trh	2	#27AAE1	Glutamatergic	2.35419	0	0	2.53915	1.45492	0	0	0	0	0	2.62522	0	2.67425	2.48639	0	0	0	0	0	1.67829	2.28863	0.151291	0.929488	0	0.151291	0	0	1.02469	0.263277	1.92608	1.65888	2.36991	1.65489	2.54693	2.18501	0	0.151291	0	0	2.07684	2.5291	0	0
F2S4_160519_001_D01	101	#00B8C3	L6 CT ALM Cpa6	2	#27AAE1	Glutamatergic	2.40044	0	0	2.52393	1.6484	0	0	0	0	0	2.87345	1.64068	2.63874	2.02061	0	0.143616	0	0.337615	1.88224	1.33001	2.48505	0.337615	1.26114	0	0.6919	0.861584	0	0	0	1.30545	1.60415	2.18377	1.69203	2.72436	1.89759	0	0	1.95028	0	2.48783	0	0	0
F2S4_160519_001_E01	101	#00B8C3	L6 CT ALM Cpa6	2	#27AAE1	Glutamatergic	2.19094	0	0	2.5579	2.03781	1.55572	0	0	0	0	2.66349	0	2.78836	2.01272	0	1.45856	0	0.75467	2.34186	1.5972	2.58273	1.68951	2.01119	0	0	0.235692	0	0.499954	0	0	1.04489	2.11872	1.56858	2.30237	0	0	0	2.2945	0	2.58436	0	0	0
F2S4_160519_001_F01	101	#00B8C3	L6 CT ALM Cpa6	2	#27AAE1	Glutamatergic	2.47338	0	0	2.63036	2.24943	0	0	0	0	0	2.75193	1.95491	2.90507	2.17928	0	0	0	0.781436	2.31691	1.47729	2.79731	0	1.62967	0	0.911044	0	0	0	0	0	0	2.57476	1.73559	2.71728	0	1.09175	0	0.15243	0	2.05409	0	0	0
F2S4_160519_001_G01	83	#174F61	L6 IT ALM Oprk1	2	#27AAE1	Glutamatergic	2.70027	0	0	2.62242	1.79265	1.03522	0	0	0	0	2.74465	1.61454	2.80088	1.59326	0	1.6019	0	0.252264	2.46305	1.91236	2.87551	1.18117	0	0	1.13358	1.26308	0	1.13358	0	1.44369	1.36271	2.30668	1.89091	2.58003	0	2.07026	0	0.657446	0	2.29557	0	0	0
F2S4_160519_001_H01	100	#47867A	L6 NP ALM Trh	2	#27AAE1	Glutamatergic	2.26879	0	1.73552	2.47995	1.1477	0.909485	0	0	0	0	2.69837	0	2.81972	2.56539	0	0.144724	0	0.253087	1.96173	1.74489	2.40906	0	1.78332	0	0.94986	0.94986	0	0	0	1.81337	1.9225	2.18878	1.86787	2.33394	2.48335	0	1.45161	0.253087	0	2.17865	2.25564	0	0
F2S4_160519_002_A01	98	#3D9946	L5 NP ALM Trhr Nefl	2	#27AAE1	Glutamatergic	2.43748	0	1.63618	2.50767	0	0	0	0	0	0	2.86077	2.03581	2.77204	2.52345	0	0	0	0.247612	0	1.04103	2.53626	0.519248	0	0	0	0.685082	0	0	0	1.94561	0.876939	2.15236	1.62445	2.55665	2.59603	0	1.05596	0	0	2.13192	2.04493	0	0
F2S4_160519_002_B01	100	#47867A	L6 NP ALM Trh	2	#27AAE1	Glutamatergic	2.42875	0	0	2.54389	1.71379	1.84436	0	0	0	0	2.67434	0.136826	2.63592	2.57792	0	0	0	0	1.8984	0.943345	2.44116	2.07873	0	0	1.77461	1.33723	0	0	0	1.81583	1.73797	1.91631	1.66096	2.47477	2.68742	0	0	1.90844	0	2.08274	2.24041	0	0
F2S4_160519_002_C01	101	#00B8C3	L6 CT ALM Cpa6	2	#27AAE1	Glutamatergic	2.56184	0	0	2.58504	1.04916	0	0	0	0	0	2.58326	0	2.92328	1.93904	0	0	0	0.143718	2.03534	0	2.92409	1.44817	2.11673	0	0	1.01762	0	0	0	0	1.10611	2.07436	2.16708	2.56324	2.25305	0	0.5255	0	0	2.19839	0	0	0
F2S4_160519_002_D01	101	#00B8C3	L6 CT ALM Cpa6	2	#27AAE1	Glutamatergic	2.29463	0	0	2.61772	0	1.44431	0	0	0	0	2.55279	0.854597	2.809	2.15932	0	0	0	0	1.58892	1.53671	2.6432	1.04577	2.18749	0	0.950038	0	0	1.98009	0	0.15825	0.950038	2.39841	2.05348	2.50953	1.90142	0	0	1.48988	0	2.16849	0	0	0
F2S4_160519_002_E01	83	#174F61	L6 IT ALM Oprk1	2	#27AAE1	Glutamatergic	2.58254	0	1.27348	2.61433	0	0.875145	0	0	0	0	2.86948	1.3637	2.88546	2.14787	0	0	0	0.849297	1.9001	1.4777	2.95148	2.06555	0.156376	0	0.650058	0	0	0	0	1.43837	0.650058	2.11158	1.75189	2.5075	0	2.06067	0	0	0	2.09677	0	0	0
F2S4_160519_002_F01	83	#174F61	L6 IT ALM Oprk1	2	#27AAE1	Glutamatergic	2.12378	0	0	2.63997	1.83728	1.03304	0	0	0	0	2.74624	1.67763	2.98566	2.03933	0	0	0	0.573029	2.34687	1.8348	2.90853	0.784695	1.01699	0	0.98298	0.691631	0	0	0.52501	1.56854	0.573029	2.33837	1.98124	2.4886	0.573029	1.78195	0	0	0	2.21978	0	0	0
F2S4_160519_002_G01	101	#00B8C3	L6 CT ALM Cpa6	2	#27AAE1	Glutamatergic	2.61233	0	0	2.76449	0	1.89767	0	0	0	0	2.88989	1.09986	2.90643	2.16952	0	0	0	0.994845	2.37748	1.585	2.78725	2.23863	1.74087	0	1.04299	0.977533	0	0	0	1.6305	1.73164	2.27927	1.98401	2.48747	2.03485	0	0	0	0	2.19701	1.60627	0	0
F2S4_160519_002_H01	101	#00B8C3	L6 CT ALM Cpa6	2	#27AAE1	Glutamatergic	2.43133	0	0	2.70287	0	1.71469	0	0	0	0	2.67065	1.13707	2.97632	1.98284	0	0	0	0.801429	2.64359	2.10619	2.84719	0	1.8235	0	1.77847	0	0	0.741176	0	0	0	2.00628	1.70073	2.48172	2.22394	0	0	0	0	2.30517	0	0	0
F2S4_160519_003_A01	83	#174F61	L6 IT ALM Oprk1	2	#27AAE1	Glutamatergic	2.52816	0	0	2.59663	1.44895	2.2174	0	0	0	0	2.50807	0.956652	2.86893	2.10324	0.153415	0	0	0.266555	2.19214	1.254	2.86993	0	1.19946	0	1.62426	0.719073	0	1.47437	0	1.9741	0	1.93531	1.96622	2.72581	1.79247	1.66591	0	1.70391	0	2.2659	0	0	0
F2S4_160519_003_B01	94	#53D385	L5 PT ALM Slco2a1	2	#27AAE1	Glutamatergic	2.38346	0	0.885247	2.63895	1.47241	1.04974	0	0	0	0	2.58787	1.33885	2.79492	2.02483	1.04974	0.984172	0	0.812881	1.9134	1.68953	2.63144	1.70325	1.36905	0	0.785806	0.525943	0	1.14498	0	1.36905	1.54624	2.18252	1.82091	2.47703	2.45246	0	0	2.9486	0	2.31232	0	0	0
F2S4_160519_003_C01	101	#00B8C3	L6 CT ALM Cpa6	2	#27AAE1	Glutamatergic	2.56437	0	0	2.63151	0.943136	0.921214	0	0	0	0	2.73921	0	3.00661	2.19078	0	0	0	1.68959	2.13679	0	2.78707	0	1.76018	0	0	0.155888	0	0	0	2.07037	0	2.2761	2.07828	2.73232	2.07984	0	0	2.57994	0	1.96432	0	0	0
F2S4_160519_003_D01	83	#174F61	L6 IT ALM Oprk1	2	#27AAE1	Glutamatergic	2.62553	0	0	2.64109	0	1.40153	0	0	0	0	2.75292	0.732503	2.77304	2.10789	0	0	0	0.440994	2.18923	1.89223	2.84259	1.86701	0.88093	0	1.48414	0	0	1.21497	0.27422	1.4448	0.365564	2.04888	1.76505	2.59989	0	3.21404	0	0	0	2.5375	0	0	0
F2S4_160519_003_E01	100	#47867A	L6 NP ALM Trh	2	#27AAE1	Glutamatergic	2.51847	0	2.23944	2.68697	1.93838	0	0	0	0	0	2.58141	0	2.91615	2.64041	0	0	0	0.781429	1.98616	1.04497	2.44167	0	0.906531	0	0	0	0	1.43515	0	0	0.479745	2.35416	1.86121	2.82215	2.48679	0	1.41875	0	0	2.13744	2.21342	0	0
F2S4_160519_003_F01	101	#00B8C3	L6 CT ALM Cpa6	2	#27AAE1	Glutamatergic	2.33419	0	0	2.72238	0	2.03165	1.94618	0	0	0	2.87302	0.652612	2.85777	1.75844	0	0	0	0.968377	2.5912	2.17078	3.04217	0	1.91039	0	0.925533	0	0	0	1.17537	0	2.22599	1.81713	1.91962	2.56875	0	1.85845	0	0	0	2.42001	0	0	0
F2S4_160519_003_G01	83	#174F61	L6 IT ALM Oprk1	2	#27AAE1	Glutamatergic	2.78243	0	0	2.59222	0	2.06879	0	0	0	0	2.81033	0.277279	2.84495	1.94288	0	0	0	0.565928	2.43843	1.37632	2.99493	0	1.7079	0	1.62432	0	0	1.03459	0	1.47771	1.54351	2.40156	1.89865	2.34666	0	2.48212	0	1.54903	0	2.06713	0	0	0
F2S4_160519_003_H01	101	#00B8C3	L6 CT ALM Cpa6	2	#27AAE1	Glutamatergic	2.75511	0	0	2.76607	1.71099	2.2345	0	0	0	0	2.68761	1.77201	2.99014	1.88425	0	0	0	0.688165	2.352	1.76483	2.91126	1.53091	1.92613	0	1.6857	0	0	0	0	0	0	2.53672	2.03385	2.24059	1.76843	0	1.92862	0.294309	0	2.29827	0	0	0
F2S4_160519_004_A01	101	#00B8C3	L6 CT ALM Cpa6	2	#27AAE1	Glutamatergic	2.37692	0	0	2.64859	1.25613	2.07052	0	0	0	0	2.57076	0.558815	2.70961	2.12072	0	0	0	0.517628	1.8418	1.13915	2.92665	1.79878	0.858814	0	0.297286	0	0	0	0	1.51122	1.62948	2.44786	1.27918	2.80984	2.35298	0	1.77555	0	0	2.56614	0.123071	0.123071	0.123071
F2S4_160519_004_B01	83	#174F61	L6 IT ALM Oprk1	2	#27AAE1	Glutamatergic	2.57027	0	0	2.70515	0	1.28569	0	0	0	0	2.7128	1.88722	2.73286	1.75869	0	0.43829	0	1.04805	2.17119	1.72674	2.96587	1.47372	1.36329	0	0	0	0	0	0	1.78844	1.74072	2.4398	1.90011	2.69636	0	2.2285	0	2.62862	0	2.13667	0	0	0
F2S4_160519_004_C01	83	#174F61	L6 IT ALM Oprk1	2	#27AAE1	Glutamatergic	2.28898	0	0	2.37668	1.36833	1.95622	0	0	0	0	2.47387	1.56681	2.60946	1.89405	1.55983	0	0	0.337749	2.12307	1.80176	2.64559	1.99537	0.337749	0	1.71006	0.756316	0	1.01752	0	1.45259	1.59691	1.97421	1.53072	2.56626	1.47455	1.13503	0	1.76165	0	2.5061	0	0	0
F2S4_160519_004_D01	101	#00B8C3	L6 CT ALM Cpa6	2	#27AAE1	Glutamatergic	2.07953	0	0	2.63237	1.64617	0	1.85086	0	0	0	2.60037	0.228509	2.76694	2.30043	0	1.12916	0	0.815536	2.21041	1.04297	2.8915	2.04025	2.09551	0	0.681993	0	0	1.14019	0	0.815536	2.08451	2.55423	1.84013	2.61081	1.18169	0	0	0	0	2.57272	0	0	0
F2S4_160519_004_E01	101	#00B8C3	L6 CT ALM Cpa6	2	#27AAE1	Glutamatergic	2.61122	0	1.60019	2.77592	1.71867	0	0	0	0	0	2.325	0	2.95835	1.95814	0	0	0	0.806326	2.23684	1.43673	2.98753	1.40329	1.63212	0	1.6986	0	0	0	0	1.61467	0.925723	2.40233	1.78363	2.62639	0	0.126338	0.990272	2.05084	0	2.46192	0	0	0
F2S4_160519_004_F01	100	#47867A	L6 NP ALM Trh	2	#27AAE1	Glutamatergic	2.80581	0	0	2.78349	0.797718	1.49348	0	0	0	0	2.51105	0	2.88769	2.58975	0	0	0	0.678421	1.94849	0	2.55378	0.95011	1.83546	0	0	1.6001	0	1.69565	0	1.9956	1.00197	2.28179	2.00379	2.72162	2.77423	0.1389	0	0	0	1.69234	0	0	0
F2S4_160519_004_G01	100	#47867A	L6 NP ALM Trh	2	#27AAE1	Glutamatergic	2.44393	0	2.1104	2.79689	0	1.34323	0	0	0	0	2.58103	0	2.87328	2.77196	0	0	0	1.34323	1.98238	1.71237	2.7249	0	1.48466	0	0	0	0	1.27845	0	1.81836	0.430858	2.08691	2.10464	2.57519	2.71959	0	1.07408	0.224984	0	1.43887	2.47759	0.126901	0
F2S4_160519_004_H01	101	#00B8C3	L6 CT ALM Cpa6	2	#27AAE1	Glutamatergic	2.76315	0	0	2.61238	2.01199	0.823185	0	0	0	0	2.97403	1.11455	2.90108	1.989	0	1.73256	1.66506	0.943316	1.9968	1.94773	2.89799	1.77837	0.845658	0	0.925463	1.3105	0	1.88247	0	2.19947	0.656551	2.36844	1.98105	2.84586	1.96471	0	0	1.77322	0	2.39023	0	0	0
F2S4_160519_005_A01	83	#174F61	L6 IT ALM Oprk1	2	#27AAE1	Glutamatergic	2.42638	0	0	2.55844	1.32736	0	0	0	0	0	2.72332	0.782657	2.90674	1.85335	0	0	0	0.649711	2.4549	1.49659	3.0171	1.17961	1.78117	0	1.3738	0	0	1.61244	0.367776	2.03388	1.56786	2.39305	1.64245	2.60939	0	0.102588	0.495767	1.46206	0	2.29294	0	0	0.102588
F2S4_160519_005_B01	83	#174F61	L6 IT ALM Oprk1	2	#27AAE1	Glutamatergic	2.39239	0	0	2.51407	1.39045	1.01824	1.54421	0	0	0	2.90242	0.888461	2.86933	2.11047	0	0.958182	0	0.605386	2.02142	1.56858	3.02034	1.40795	1.39636	0	1.52281	0	0	0	0	1.17046	1.00399	2.33143	1.8657	2.3488	0	2.72042	0.12605	0	0	2.30832	0	0	0
F2S4_160519_005_C01	101	#00B8C3	L6 CT ALM Cpa6	2	#27AAE1	Glutamatergic	2.42202	0	0	2.54311	0	0.880978	0	0	0	0	2.67377	0	2.85516	1.85678	0	0	0	0.790107	2.35037	0.880978	2.6934	2.03605	0.269804	0	0.269804	0	0	0.478505	0	1.65247	1.16115	1.93293	1.98754	2.81565	2.16343	0.332101	0	0.19705	0	2.04738	0	0	0
F2S4_160519_005_D01	101	#00B8C3	L6 CT ALM Cpa6	2	#27AAE1	Glutamatergic	2.3811	0	0	2.71159	1.33249	0.444484	0	0	0	0	2.80607	0	2.99973	1.80208	0	1.53125	0	0.802666	0	0.996251	2.9624	1.2316	1.76157	0	1.91601	0	0	0.444484	0	0.859729	0	2.14815	2.02363	2.549	1.43846	0	0	0	0	2.2635	0.112985	0	0
F2S4_160519_005_E01	100	#47867A	L6 NP ALM Trh	2	#27AAE1	Glutamatergic	2.63179	0	1.8986	2.777	1.84047	1.82178	0	0	0	0	2.66591	1.85839	2.64173	2.46382	0	0	0	1.38625	2.07392	1.57021	2.53991	0	0	0	0	0	0	0.753372	0	0	1.3308	1.72365	2.06638	2.48132	2.33325	0	0	0.111163	0	1.66751	2.30154	0	0
F2S4_160519_005_F01	101	#00B8C3	L6 CT ALM Cpa6	2	#27AAE1	Glutamatergic	2.42677	0	1.20787	2.48104	1.41491	2.07275	0	0	0	0	2.7307	0	2.68392	2.13415	0	1.22641	0	0.313062	2.11697	1.76104	2.63611	1.43221	1.56715	0	0.3817	0.885878	0	0.313062	1.47007	0	0.130996	2.22225	1.49031	2.7397	2.33041	0.2315	0	0	0	2.45555	0	0	0
F2S4_160519_005_G01	100	#47867A	L6 NP ALM Trh	2	#27AAE1	Glutamatergic	2.47546	0	1.78529	2.65819	0	1.80733	0	0	0	0	2.59095	0.656007	2.85874	2.64866	0	0	0	0.441621	2.11917	2.07507	2.67826	1.98196	1.62985	0	1.7486	0	0	1.72616	0.131267	0	0.924848	2.33571	1.6405	2.51372	2.27992	0.382309	1.77254	0.131267	0	2.23235	1.45525	0	0
F2S4_160519_005_H01	101	#00B8C3	L6 CT ALM Cpa6	2	#27AAE1	Glutamatergic	2.58397	0	0	2.59582	0.799566	1.10989	0	0	0	0	2.80325	1.89914	2.93145	2.05228	0	1.34244	0	0.549686	2.28455	1.15082	2.72066	1.61377	1.04021	0	1.62918	0	0	1.08029	0	1.90262	1.74774	2.54768	1.73266	2.63617	1.99379	0	0	0	0	2.26897	0	0.0835495	0
F2S4_160519_006_A01	83	#174F61	L6 IT ALM Oprk1	2	#27AAE1	Glutamatergic	2.64808	0	0	2.62587	1.56571	1.85699	1.47451	0	0	0	2.84802	1.30791	2.7405	1.81275	0.462436	0	0	0.585503	2.30762	1.35288	2.93365	1.84339	1.58758	0	1.46519	1.04668	0	1.03415	0	1.76111	1.19225	2.20409	1.87202	2.64777	0	2.33961	0	1.57678	0	2.17932	0	0.213097	0
F2S4_160519_006_B01	101	#00B8C3	L6 CT ALM Cpa6	2	#27AAE1	Glutamatergic	2.67742	0	0	2.69304	0	0.750005	0	0	0	0	2.76846	1.34907	2.87794	2.38976	0	1.12865	0	0.825454	2.51989	1.24836	2.9215	0	1.84064	0	1.91616	1.09275	0	0	0.233327	1.66767	0	2.20694	2.00558	2.61127	0.132148	0	0.443773	0	0	2.05183	0	0	0
F2S4_160519_006_D01	101	#00B8C3	L6 CT ALM Cpa6	2	#27AAE1	Glutamatergic	2.6848	0	0	2.68256	1.47775	1.90443	0	0	0	0	2.89496	0	2.96594	2.00784	0	0	0	0.927796	2.46392	1.51232	2.78509	0	1.76224	0	1.84689	0	0	0	0	1.7496	1.42011	2.0595	2.02688	2.80048	1.81221	0.150727	0	1.66875	0	2.05793	0	0	0
F2S4_160519_006_E01	100	#47867A	L6 NP ALM Trh	2	#27AAE1	Glutamatergic	2.53816	0	0	2.80268	1.70645	1.12217	0	0	0	0	2.50442	1.40649	2.99104	2.61649	0	0	0	0.903045	1.76571	1.48157	2.5409	2.03763	0	0	0	0.157592	0	0	1.29689	0	0.693467	2.34446	1.75248	2.73375	1.96167	0	0.988959	0.157592	0	1.89447	0	0	0
F2S4_160519_006_F01	83	#174F61	L6 IT ALM Oprk1	2	#27AAE1	Glutamatergic	2.65538	0	0	2.58424	1.88622	0	0	0	0	0	2.81738	1.35819	2.97617	2.27383	0	0	0	0.716421	2.02149	1.53294	3.17953	1.2245	1.47961	0	2.02689	0.670188	0	0	0	1.54612	1.36317	2.34331	2.05393	2.53818	0	2.58305	0	0.101339	0	2.30433	0	0	0
F2S4_160519_006_G01	101	#00B8C3	L6 CT ALM Cpa6	2	#27AAE1	Glutamatergic	2.63484	0	0	2.74743	0	0	0	0	0	0	2.71934	0	2.911	2.17368	0	0	0	0.131499	2.49834	1.37995	3.04944	0	1.98602	0	0.382829	0	0	0	0.747968	0	0.6567	1.78616	1.96987	2.59497	2.21303	0.131499	0	0.131499	0	2.32802	0	0.131499	0
F2S4_160519_006_H01	83	#174F61	L6 IT ALM Oprk1	2	#27AAE1	Glutamatergic	2.41607	0	0	2.65538	1.45067	1.76426	0	0	0	0	2.74934	1.89961	2.80087	2.19972	0	0	0	0.983768	2.1078	0.635528	3.05408	0	0.901618	0	1.01272	0.919338	0	1.01272	0	0	1.69732	2.42754	1.75167	2.61915	0.124519	2.12	0.863848	0	0	1.88483	0	0.124519	0
F2S4_160519_007_A01	100	#47867A	L6 NP ALM Trh	2	#27AAE1	Glutamatergic	2.37945	0	2.19116	2.42391	1.53965	0	0	0	0	0	2.19776	0	2.57029	2.26685	0	0	0.127058	1.22977	1.19351	1.67413	2.60901	1.81672	1.79123	0	0	0	0	1.47549	0	0	1.19351	1.77913	1.61387	2.60937	2.30868	0.127058	1.60297	0.127058	0	2.61478	2.59159	0.127058	0.127058
F2S4_160519_007_B01	102	#006091	L6 CT ALM Nxph2 Sla	2	#27AAE1	Glutamatergic	2.32835	0	0	2.59416	1.55607	1.77136	0	0	0	0	2.71727	1.38179	2.77756	1.96024	0	0.230352	0	0.770657	1.86369	1.11037	2.83317	0	2.15541	0	0.770657	0	0	0	0	1.76095	0.65303	2.07641	2.05553	2.66535	1.84672	0.491203	0	0	0	2.5662	0	0	0
F2S4_160519_007_C01	100	#47867A	L6 NP ALM Trh	2	#27AAE1	Glutamatergic	2.46833	0	2.28819	2.49391	1.90276	0	0	0	0	0	2.57206	0	2.61611	2.37555	0	0	0	1.09291	1.94027	1.7304	2.65061	1.59474	1.32458	0	0.139727	0.800251	0	0.515489	0.563079	1.71796	1.14313	2.23594	1.97479	2.70654	2.54379	0	1.41577	0	0	2.38312	2.19585	0	0
F2S4_160519_007_D01	102	#006091	L6 CT ALM Nxph2 Sla	2	#27AAE1	Glutamatergic	1.94303	0	0	2.42975	1.58383	1.37952	0	0	0	0	2.72859	1.97571	2.69627	1.84225	0	1.6808	0	0.678504	1.69605	1.74153	2.43196	1.98965	1.92039	0	1.29774	0.913653	0	0	0	1.11377	1.17757	2.02054	1.46901	2.67854	1.93619	0	0	0	0	2.7363	0	0.127983	0
F2S4_160519_007_E01	100	#47867A	L6 NP ALM Trh	2	#27AAE1	Glutamatergic	2.35316	0	0	2.65793	1.01841	0	0	0	0	0	2.00428	0	2.83117	2.69386	0	1.56638	0	0.460386	1.6436	1.73703	2.60676	1.62844	1.85922	0	0.60407	1.71549	0	0.678809	0	1.74299	0.678809	1.97923	2.09739	2.40963	2.27538	1.43193	1.87261	0.244188	0	2.12405	2.51305	0.139035	0
F2S4_160519_007_F01	100	#47867A	L6 NP ALM Trh	2	#27AAE1	Glutamatergic	2.51005	0	1.93391	2.64611	1.17105	2.00702	0	0	0	0	2.40437	0.141163	2.74627	2.62487	0	0	0	0.975425	1.56033	1.77923	2.60462	1.75937	2.02155	0	0	1.17105	0	1.70698	0	1.28861	1.8758	1.93391	2.04623	2.64836	2.48348	0	1.64363	0	0	2.36733	2.28565	0.141163	0
F2S4_160519_007_G01	100	#47867A	L6 NP ALM Trh	2	#27AAE1	Glutamatergic	2.45608	0	2.07138	2.72868	0.334635	1.12655	0	0	0	0	2.81339	0.248938	2.93041	2.31325	0	0	0	0.995647	1.87678	1.67611	2.73522	2.00195	1.82719	0	1.15097	0	0	0	0	1.57258	1.75376	2.17154	2.04795	2.44596	2.52997	0	1.82719	0.612333	0	2.13247	2.40364	0	0
F2S4_160519_007_H01	100	#47867A	L6 NP ALM Trh	2	#27AAE1	Glutamatergic	2.32049	0	1.46316	2.55153	1.54352	0	0	0	0	0	2.55601	0	2.87478	2.58488	0	1.11991	0	1.32079	1.44051	0	2.63891	2.13027	1.75665	0	1.3781	0	0	0	0.323719	1.25474	0	2.3642	2.09951	2.5065	2.65089	0	1.6665	0	0	2.52172	2.40264	0.136432	0.136432
F2S4_160519_008_A01	74	#0094C2	L5 IT ALM Pld5	2	#27AAE1	Glutamatergic	2.1769	0	0	2.2236	1.84228	1.59535	1.28509	0	0	0	2.37271	0.115495	2.54986	1.67212	0.811828	1.70203	0.115495	0.903472	1.44893	1.71752	2.74963	1.72256	1.81883	0	2.00792	0.667999	0	0.979107	0.768968	1.27114	0.206639	2.1135	1.54179	2.42197	0	0	1.77447	2.91489	0	2.88818	1.53412	0.115495	0
F2S4_160519_008_B01	77	#00879D	L5 IT ALM Tnc	2	#27AAE1	Glutamatergic	2.22404	0	1.46394	2.4023	1.77572	1.92013	1.50873	0	0	0.231107	2.4315	1.56622	2.83231	2.06791	0	0	0	1.00576	2.26487	1.10011	3.0162	1.81715	1.77572	0	0.130748	0.958069	0	1.26039	0.923092	1.48442	1.3227	2.14972	1.82862	2.53192	1.26039	0	1.51808	2.63161	0	2.55462	0	0	0
F2S4_160519_008_C01	75	#00A79D	L5 IT ALM Cbln4 Fezf2	2	#27AAE1	Glutamatergic	2.2431	0	0	2.42787	1.80152	1.52913	1.28401	0	0	0	2.38852	2.10254	2.68807	1.88221	0.952087	1.71362	0	0.918685	2.13219	1.70234	2.87032	1.63445	1.88221	0	1.26877	0.799591	0	0.667102	0	1.24487	1.97987	2.19257	1.7164	2.54984	2.26004	0	1.7219	3.10012	0	2.92904	0	0	0
F2S4_160519_008_D01	64	#82AD7D	L2/3 IT ALM Sla	2	#27AAE1	Glutamatergic	2.4777	0	0.258537	2.4603	0.258537	1.83328	0	0	0	0	2.67661	1.47541	2.62113	1.7215	0.66849	0.148229	0	0.419487	2.47593	0.997796	3.08409	1.41865	0.997796	0	0	0.419487	0	0.960747	1.4928	1.21638	0.258537	1.66802	1.86091	2.54511	0	2.17811	0	3.2373	0	2.52448	0	0	0
F2S4_160519_008_E01	100	#47867A	L6 NP ALM Trh	2	#27AAE1	Glutamatergic	2.63216	0	1.63974	2.6179	0	0	0	0	0	0	2.29687	0.237703	2.78204	2.61599	0	1.66441	0	0.59268	2.20369	1.98757	2.71704	0.134915	1.53803	0	0	1.31541	0	1.07662	0.856933	0	1.20241	2.18239	2.05667	2.54182	2.64309	0	0.134915	1.69099	0	2.32397	1.5193	0	0.237703
F2S4_160519_008_F01	101	#00B8C3	L6 CT ALM Cpa6	2	#27AAE1	Glutamatergic	2.0075	0	0.90893	2.20233	1.85338	1.45037	0	0.0952092	0	0	2.24006	1.98495	2.28151	1.60969	0	1.62761	0	0.347441	1.6251	1.5937	2.42563	2.10627	2.19151	0	2.14682	0.471426	0	1.36286	0	1.21596	1.13817	2.01886	1.22239	2.45348	1.22239	0.692126	0	1.1143	0	3.09189	0	0.296765	0
F2S4_160519_008_G01	83	#174F61	L6 IT ALM Oprk1	2	#27AAE1	Glutamatergic	2.30711	0	0	2.45419	2.03898	0.759245	0	0	0	0	2.70329	1.33117	2.73941	1.6885	0	0	0	0.785996	2.14853	1.83114	3.0092	1.71373	1.54784	0	1.7013	1.38663	0	0	0	1.30054	1.35978	2.26098	1.71066	2.51876	0	2.42002	0	2.36824	0	2.51684	0	0.135118	0
F2S4_160519_008_H01	83	#174F61	L6 IT ALM Oprk1	2	#27AAE1	Glutamatergic	2.32352	0	0	2.52014	1.50663	1.17259	0	0	0	0	2.74633	2.01861	2.72022	1.93546	0	1.15839	0	0.638511	2.0693	1.83558	3.0838	1.70972	1.09644	0	1.93304	0.683841	0	1.0618	0	1.2937	0.683841	2.00854	1.83254	2.56595	0	1.64887	0	1.07947	0	2.68904	0	0.291636	0
F2S4_160519_009_A01	74	#0094C2	L5 IT ALM Pld5	2	#27AAE1	Glutamatergic	2.45883	0	0.122449	2.48692	1.88954	0.690952	0	0	0	0	2.53031	1.3883	2.68487	1.8709	0	0	0	0	2.1073	1.53016	2.99443	1.17625	1.48629	0	1.13681	0.945325	0	1.4163	0.362265	1.31266	1.4527	2.01808	1.93783	2.29679	0.122449	0.217858	1.80079	2.79023	0	2.8945	1.72521	0	0
F2S4_160519_009_B01	74	#0094C2	L5 IT ALM Pld5	2	#27AAE1	Glutamatergic	2.43726	0	0	2.4573	1.56973	1.68268	0	0	0	0	2.85537	1.40381	2.739	1.91986	0	1.59563	0	1.21993	2.36164	1.44126	3.15794	0	1.79665	0	0.988885	0	0	2.05382	0	1.64695	0	1.876	1.70279	2.62454	0	0.139979	2.08885	3.35718	0	2.08615	1.52772	0	0.139979
F2S4_160519_009_C01	74	#0094C2	L5 IT ALM Pld5	2	#27AAE1	Glutamatergic	2.49995	0	0	2.47934	1.39068	0.751713	0	0	0	0	2.67031	0.385504	2.66865	2.17094	0	1.17426	0	0.445104	2.32893	1.65963	2.97269	1.44407	1.5299	0	1.31502	1.28387	0	1.02729	0	0	1.64931	2.19833	1.93835	2.50337	0	0	1.42115	3.07461	0	2.55301	1.93476	0	0
F2S4_160519_009_D01	74	#0094C2	L5 IT ALM Pld5	2	#27AAE1	Glutamatergic	2.30794	0	0	2.43069	1.54672	1.08958	0	0	0	0	2.47419	2.02546	2.60013	1.79648	1.59082	0	0	0.894476	2.16047	1.49763	2.87622	1.27396	1.86649	0	1.58699	0.91302	0	0	0	1.67068	0.306732	2.15113	1.88236	2.46154	0	1.15666	2.04998	3.15558	0	2.77324	1.86447	0.127799	0
F2S4_160519_009_E01	74	#0094C2	L5 IT ALM Pld5	2	#27AAE1	Glutamatergic	2.48678	0	0	2.61096	2.12668	1.96719	0	0	0	0	2.63441	0	2.82501	2.03271	0	0	0	0.39965	2.50304	1.85711	3.12596	1.89211	1.62861	0	1.80128	1.20679	0	0	0	2.08695	1.10385	2.20491	1.9245	2.64456	0	0.139081	2.13875	3.46069	0	1.92645	2.33096	0.139081	0
F2S4_160519_009_F01	66	#ADE6A6	L2/3 IT ALM Macc1 Lrg1	2	#27AAE1	Glutamatergic	1.90111	0	0	2.47736	1.81728	1.1755	1.16525	0	0	0	2.56992	1.24983	2.75719	1.67333	0	1.42346	0	1.36861	2.34406	1.71329	3.07567	1.54716	1.75791	0	0.438932	0.715495	0	0.61757	0	1.49701	1.92158	2.14643	1.74989	2.49129	0	1.01855	0	3.24179	0	2.40069	1.8992	0	0
F2S4_160519_009_G01	73	#33A9CE	L5 IT ALM Npw	2	#27AAE1	Glutamatergic	1.9145	0	0	2.40623	1.5628	1.79267	0.779763	0	0	0	2.7178	1.35477	2.7721	1.88927	0	0.611792	0	1.13827	2.36842	1.21625	3.01079	0.611792	1.49323	0	1.86706	0.611792	0	1.29101	0	2.09695	1.66827	2.34176	1.9754	2.58241	0	0	0	3.22421	0	2.51463	1.76186	0	0
F2S4_160519_009_H01	65	#B8FFCA	L2/3 IT ALM Ptrf	2	#27AAE1	Glutamatergic	2.41386	0	1.241	2.50965	1.78277	0	0	0	0	0	2.47646	0.700769	2.79534	1.50733	0.82582	0	0	0.780025	2.11394	2.00798	2.99627	1.72098	2.0289	0	1.80839	0	0	1.34457	1.10473	1.61849	0.524454	2.321	1.75297	2.71151	0	2.95985	0	3.22756	0	2.32994	0	0	0.125502
F2S4_160519_010_A01	63	#7AE6AB	L2/3 IT VISp Agmat	2	#27AAE1	Glutamatergic	2.27285	0	1.03535	2.34649	2.05202	1.39986	0	0	0	0	2.50682	1.77633	2.57311	1.6063	1.39395	0.852027	0	0.305085	2.13404	1.68	2.8122	1.84681	2.1186	0	0.891635	0.305085	0	0.808441	0	1.49918	1.66431	1.99327	1.53932	2.51455	0	2.91278	0	3.24887	0	2.88888	0	0	0
F2S4_160519_010_B01	75	#00A79D	L5 IT ALM Cbln4 Fezf2	2	#27AAE1	Glutamatergic	2.52509	0	0	2.47759	0	1.80417	0	0	0	0	2.5757	0.814327	2.73374	2.0606	0	0	0.144378	0	2.3809	1.36333	2.97748	1.85247	2.3359	0	1.69467	0.814327	0	0	0	1.35584	0.787235	1.95864	1.92942	2.8101	1.79876	0	1.64332	2.84597	0	2.50628	0	0	0
F2S4_160519_010_C01	74	#0094C2	L5 IT ALM Pld5	2	#27AAE1	Glutamatergic	2.16493	0	0	2.50742	1.79435	1.78947	1.4442	0	0	0	2.77806	2.08572	2.76863	1.80396	0	1.62413	0	0.22952	2.31035	1.95153	3.00118	1.47057	1.73458	0	1.81567	0	0	0	1.49543	1.46022	0.971109	2.15446	1.62771	2.67081	0	0	0.861373	2.49792	0	2.60958	0.378894	0	0
F2S4_160519_010_D01	74	#0094C2	L5 IT ALM Pld5	2	#27AAE1	Glutamatergic	2.43875	0	0	2.52617	2.1013	0.744204	0	0	0	0	2.68911	1.85329	2.8016	1.75577	0	0.841891	0	0.491288	2.35477	1.27521	2.92775	0.130305	1.59649	0	1.86795	0	0	0.92159	0	1.4675	1.67704	2.264	1.96697	2.46244	0	0.230404	2.28736	3.07529	0	2.27865	0	0	0
F2S4_160519_010_E01	76	#2F8C4D	L5 IT ALM Lypd1 Gpr88	2	#27AAE1	Glutamatergic	2.18794	0	0	2.47674	0	0.128199	0	0	0	0	2.52251	1.32755	2.77854	2.09677	0	1.36128	0	0.834894	2.06969	1.91401	3.04791	1.45439	1.21622	0	1.9828	0.128199	0	1.43839	0	1.39857	1.82784	1.43292	1.73143	2.79343	2.21421	0	2.0568	2.74365	0	2.6609	0	0.128199	0
F2S4_160519_010_F01	65	#B8FFCA	L2/3 IT ALM Ptrf	2	#27AAE1	Glutamatergic	2.33134	0	0	2.53012	1.74352	1.4909	1.61879	0	0	0	2.37484	1.3465	2.69923	1.4573	0	0.575902	0	0.626054	2.27775	1.25667	3.08602	1.4431	1.78486	0	1.98423	1.38114	0	0.626054	1.48438	1.33739	0.377141	2.17983	1.94515	2.70912	0	2.62948	0	3.13077	0	2.29938	0	0.164659	0
F2S4_160519_010_G01	64	#82AD7D	L2/3 IT ALM Sla	2	#27AAE1	Glutamatergic	2.35697	0	0	2.43634	1.91182	0	0	0	0	0	2.52527	0	2.68504	1.83819	1.61047	0	0	0.867181	2.34464	2.00767	3.09103	0.621444	1.74118	0	0.952135	0	0	1.75759	0.719616	1.27954	1.50195	2.30199	2.05481	2.51342	0	2.89807	0.867181	3.08577	0	2.363	0	0	0
F2S4_160519_010_H01	64	#82AD7D	L2/3 IT ALM Sla	2	#27AAE1	Glutamatergic	2.20257	0	0	2.1934	1.83486	1.62032	0	0	0	0	2.61516	1.178	2.53813	1.67117	0	1.35159	0	0.672246	2.18613	1.38597	2.92798	0.978349	1.54014	0	1.18854	0	0	0.924445	0.597836	1.54475	1.08296	2.1158	1.67117	2.57043	0	2.87646	0	3.36861	0	2.59275	1.64649	0.136771	0
F2S4_160519_011_A01	75	#00A79D	L5 IT ALM Cbln4 Fezf2	2	#27AAE1	Glutamatergic	2.48693	0	0	2.4074	1.67574	0.663095	0	0	0	0	2.26347	0.863695	2.65025	2.14531	0	1.48756	0	1.11932	2.30707	1.59921	2.83981	1.55793	2.03964	0	0.663095	1.05539	0	0	1.18792	1.24715	1.53571	1.99054	1.8066	2.63466	1.56862	0	2.31943	2.79579	0	2.80692	0.447435	0.161502	0
F2S4_160519_011_B01	77	#00879D	L5 IT ALM Tnc	2	#27AAE1	Glutamatergic	1.98603	0	0	2.61821	2.00415	1.72163	0	0	0	0.767334	2.60819	0.431097	2.70717	2.28207	0.917957	1.43073	0	1.4148	2.3828	1.66396	2.97812	1.17817	1.91271	0	2.06628	1.02958	0	1.29938	0.237509	1.98166	1.49255	2.18089	1.6685	2.42991	0	0	2.11902	2.74554	0	2.52673	0	0.0943384	0
F2S4_160519_011_C01	75	#00A79D	L5 IT ALM Cbln4 Fezf2	2	#27AAE1	Glutamatergic	2.24218	0	0	2.34995	1.45122	1.60969	0	0.202127	0	0	2.57021	1.51857	2.66278	2.18559	1.1564	0	0	1.10902	1.3192	1.7445	2.83017	1.66595	1.62826	0	1.7514	0.939758	0	0.598065	0	1.40817	0.202127	2.13959	1.85268	2.46185	1.07789	0	1.77146	2.45287	0	2.70817	0	0.202127	0
F2S4_160519_011_D01	66	#ADE6A6	L2/3 IT ALM Macc1 Lrg1	2	#27AAE1	Glutamatergic	2.15398	0	0	2.37691	1.58774	1.30522	0	0	0	0	2.5122	0	2.89232	1.71371	0	0	0	0.30712	2.38923	1.80195	3.12211	1.51687	1.55582	0	1.41532	0.788254	0	1.12512	0	1.12512	0	2.11694	1.81582	2.47545	0	0.226727	0	3.3421	0	2.52705	1.32679	0	0
F2S4_160519_011_E01	64	#82AD7D	L2/3 IT ALM Sla	2	#27AAE1	Glutamatergic	2.30582	0	0	2.44548	0.227352	1.80111	0	0	0	0	2.4839	1.52287	2.75186	1.94965	1.39928	0.375818	0	1.21691	2.55057	1.89236	3.1536	1.71233	1.26002	0	1.56552	0	0	0.966379	0.128387	1.27614	0.532465	1.93429	1.90369	2.70733	0	1.36843	0	3.28763	0	2.11847	0	0.128387	0.128387
F2S4_160519_011_F01	65	#B8FFCA	L2/3 IT ALM Ptrf	2	#27AAE1	Glutamatergic	2.41555	0	0	2.43632	2.09938	0.8679	0	0	0	0	2.69575	2.03056	2.68413	1.81847	0	0	0	0.961365	2.34651	1.65597	2.95961	1.41756	1.85648	0	1.46224	0	0	0.888272	0.494959	1.34051	0.748642	2.12666	2.013	2.49029	0	3.4273	0	3.35608	0	2.3999	1.84564	0.232639	0
F2S4_160519_011_G01	74	#0094C2	L5 IT ALM Pld5	2	#27AAE1	Glutamatergic	2.34968	0	0	2.47989	1.54822	1.59275	0	0	0	0	2.6741	1.78596	2.68407	1.84897	0.723624	1.652	0	1.24776	2.28919	1.85768	2.9687	1.54232	1.66563	0	2.17132	0	0	0	0.68261	2.28059	1.95968	2.22012	1.93393	2.65067	0	1.44999	2.25832	2.86569	0	2.5761	0	0.169349	0
F2S4_160519_011_H01	65	#B8FFCA	L2/3 IT ALM Ptrf	2	#27AAE1	Glutamatergic	2.36262	0	0	2.52402	2.0376	0	0	0	0	0	2.7268	1.93013	2.67516	1.63897	0	0	0	0.936968	2.36531	1.92275	3.12167	1.57209	1.59905	0	1.91272	0	0	0	0	1.54926	0.291398	2.10124	1.64371	2.51397	0	3.15763	0	3.10438	0	2.30797	0	0.169694	0
F2S4_160519_012_A01	64	#82AD7D	L2/3 IT ALM Sla	2	#27AAE1	Glutamatergic	2.27036	0	0	2.28663	2.06281	1.21215	0	0	0	0	2.6193	1.45865	2.38928	1.92741	0	1.1288	0	1.03988	2.17733	1.61116	2.9337	1.84302	0.909321	0	1.45865	1.11716	0	1.16196	0	1.6936	1.78875	2.25859	1.5798	2.47897	0	1.5326	0	3.0578	0	2.85649	0	0	0
F2S4_160519_012_B01	74	#0094C2	L5 IT ALM Pld5	2	#27AAE1	Glutamatergic	2.44314	0	0	2.28766	0.422162	0.722044	0	0	0	0	2.47774	1.34955	2.81911	2.23114	0	0	0	0.597488	2.41989	2.0646	2.94182	0.12342	1.79103	0	1.73437	0	0	0.879301	0	1.78638	0.632132	2.41607	1.66612	2.60775	2.09775	0	2.28839	2.86058	0	2.52025	0	0	0
F2S4_160519_012_C01	65	#B8FFCA	L2/3 IT ALM Ptrf	2	#27AAE1	Glutamatergic	2.11956	0	0	2.40645	1.88029	1.55063	0	0	0	0	2.56346	1.00137	2.72177	1.76624	1.57585	1.24228	0	0.621967	2.05345	1.68855	3.00859	1.61114	1.8422	0	1.53744	1.42326	0	1.26792	0.673839	1.1212	1.50261	1.82528	1.88029	2.61623	0	3.2001	0.185051	3.45276	0	2.35664	0	0	0
F2S4_160519_012_D01	74	#0094C2	L5 IT ALM Pld5	2	#27AAE1	Glutamatergic	2.10482	0	0	2.38053	2.18567	1.83812	0	0	0	0	2.44905	0.618823	2.7325	2.19671	0	0	0	0.411402	2.20747	2.00539	2.96593	0	2.14344	0	1.77961	0	0	0	0	1.79085	0	2.18118	1.52327	2.64333	1.54335	0	1.71857	2.88147	0	2.58325	2.09114	0	0
F2S4_160519_012_E01	76	#2F8C4D	L5 IT ALM Lypd1 Gpr88	2	#27AAE1	Glutamatergic	2.4621	0.291082	0	2.4727	1.36094	1.22408	1.21153	0	0	0	2.43096	0.911707	2.65661	1.9509	1.64308	1.55445	0	0.385975	2.50498	0.385975	2.98098	0.169485	2.05741	0	2.15465	0	0	1.06077	0.291082	0	0.857671	2.02145	1.70861	2.56199	1.88592	0.291082	2.21552	3.08198	0	2.51077	0	0	0
F2S4_160519_012_F01	75	#00A79D	L5 IT ALM Cbln4 Fezf2	2	#27AAE1	Glutamatergic	2.4467	0	0	2.43779	1.34559	0	0	0	0	0	2.34005	1.62623	2.68631	1.90291	0.966513	1.76559	0	0.887029	2.3745	2.05898	2.94801	1.15894	2.02859	0	1.14311	0.553956	0	1.23044	1.37492	0	1.88575	2.2555	1.49045	2.64163	1.76173	0	2.45543	2.79659	0	2.60146	0	0.307975	0
F2S4_160519_012_G01	65	#B8FFCA	L2/3 IT ALM Ptrf	2	#27AAE1	Glutamatergic	1.96808	0	1.46201	2.41475	1.75208	1.50021	0	0	0	0	2.72993	1.63975	2.68613	1.66131	1.77856	0.159576	0	1.24127	2.24866	0.367745	3.10518	1.32183	1.64415	0	0.658225	0.93189	0	0.908725	0	1.58819	1.46861	2.00962	1.60287	2.63025	0	3.25404	0	3.40702	0	2.47623	0	0	0
F2S4_160519_012_H01	64	#82AD7D	L2/3 IT ALM Sla	2	#27AAE1	Glutamatergic	2.16249	0	0	2.34853	1.83017	1.73331	0.686893	0	0	0	2.5302	1.02764	2.46057	1.72153	0.388914	0.916079	0	0.889863	2.29562	1.67536	2.92812	1.95583	1.99994	0	1.43256	1.11632	0	1.04689	0	1.5873	1.8962	2.21411	1.53551	2.57148	0	1.92703	0	3.22102	0	2.75388	0	0	0
F2S4_160519_013_A01	65	#B8FFCA	L2/3 IT ALM Ptrf	2	#27AAE1	Glutamatergic	2.38727	0	0	2.52885	1.84897	1.80631	0	0	0	0	2.78377	1.58093	2.78883	1.80975	0	1.52538	0	0	2.49349	1.82322	2.8638	1.10343	1.36851	0	1.39596	0.304586	0	1.18271	0	1.46168	0.818914	2.11083	1.79584	2.56155	0	2.67077	0	3.1946	0	2.20016	0	0.178465	0
F2S4_160519_013_C01	66	#ADE6A6	L2/3 IT ALM Macc1 Lrg1	2	#27AAE1	Glutamatergic	2.31149	0	0	2.61904	1.09713	1.15546	0	0	0	0	2.84866	2.12138	2.95938	2.11182	1.30999	0	0	0.446826	2.67199	1.38044	2.95404	1.69498	1.78311	0	1.55483	0.317795	0	1.39325	0.387085	2.20782	1.55483	2.14549	1.8713	2.50992	0	0.235312	0	3.43147	0	2.09584	0	0	0
F2S4_160519_013_D01	64	#82AD7D	L2/3 IT ALM Sla	2	#27AAE1	Glutamatergic	2.30693	0	0	2.59374	1.62724	1.62237	0	0	0	0	2.77025	0	2.77199	2.0443	0	1.44656	0	0.424151	2.58153	1.73788	3.07222	2.19155	1.37047	0	2.07647	0	0	0	0	0	0.52699	2.31893	2.02047	2.40896	0	2.83627	0	3.17724	0	1.74533	0	0	0
F2S4_160519_013_E01	73	#33A9CE	L5 IT ALM Npw	2	#27AAE1	Glutamatergic	2.25417	0	0	2.60239	0.626401	1.34873	0	0	0	0	2.53884	1.94665	2.84275	2.10008	0.931358	0	0	0.688126	2.26902	0.973106	2.88301	1.94982	0.742161	0	1.67884	0	0	0	0.155562	1.99937	1.90565	2.07877	1.63126	2.60355	1.42183	0	1.08634	2.88141	0	2.0772	0	0	0
F2S4_160519_013_F01	74	#0094C2	L5 IT ALM Pld5	2	#27AAE1	Glutamatergic	2.65228	0	0	2.68388	0.999406	0.926641	0	0	0	0	2.8268	0.179984	2.80969	2.22833	0	1.25396	0	0	2.1271	1.50952	2.92775	0	2.17286	0	2.28335	0	0	0	1.17959	0	0	2.41034	1.88503	2.65327	0.0992496	0	1.50952	3.06262	1.49192	1.77104	2.17436	0.0992496	0
F2S4_160519_013_G01	62	#A6E6A9	L2/3 IT VISp Adamts2	2	#27AAE1	Glutamatergic	2.3659	0	0	2.34759	0	0	0	0	0	0	2.87917	0	2.9417	2.39272	0	0	0	1.02483	2.40694	1.74443	3.07564	0	0	0	1.02483	0	0	0.504017	0.73105	1.60985	0.374709	2.42025	2.0616	2.77746	0	1.67485	0	2.84705	0	2.0043	0	0	0
F2S4_160519_013_H01	64	#82AD7D	L2/3 IT ALM Sla	2	#27AAE1	Glutamatergic	2.38834	0	0	2.68524	1.81146	1.25606	0	0	1.27318	0	2.76757	0	2.90784	2.38962	0	1.66558	0	1.03281	2.68848	1.3428	2.9583	0	1.97543	0	0	0	0	1.0026	0.728257	1.78388	0.728257	2.17278	1.92046	2.5989	0.134305	3.14586	0	2.96976	0	2.00442	0	0.134305	0.134305
F2S4_160519_014_A01	66	#ADE6A6	L2/3 IT ALM Macc1 Lrg1	2	#27AAE1	Glutamatergic	2.21299	0	0	2.50859	1.08006	1.93977	0.11602	0	0	0	2.69051	1.78548	2.73237	1.90479	0	0	0	0.608774	2.50569	1.31384	2.87862	1.84639	1.33279	0	0.697318	0.20749	0	1.22057	0	1.5804	1.50834	2.1075	1.72476	2.74163	0	0	1.90479	3.58439	0.921664	2.1424	0	0	0
F2S4_160519_014_B01	75	#00A79D	L5 IT ALM Cbln4 Fezf2	2	#27AAE1	Glutamatergic	1.82742	0	0	2.49667	0	1.07139	0	0	0	0	2.76353	0	2.9682	2.19856	0	0	0	0.73747	2.42095	2.11665	2.83453	0	1.48794	0	1.80523	0	0	0.556748	0	2.0279	1.8879	1.84853	1.78451	2.27865	1.95375	0	1.01279	2.76961	0	1.78978	0.13734	0	0
F2S4_160519_014_C01	64	#82AD7D	L2/3 IT ALM Sla	2	#27AAE1	Glutamatergic	2.23341	0	0	2.57984	1.93208	1.38175	0	0	0	0	2.62887	1.48837	2.94103	1.7876	0	0.907117	0	0	2.18866	0.94543	2.91113	1.76039	1.68384	0	0.325727	0.557075	0	1.35403	0	1.24933	1.23072	2.41273	1.88625	2.75555	0	1.51387	0	3.38544	0	1.99367	0	0	0
F2S4_160519_014_D01	76	#2F8C4D	L5 IT ALM Lypd1 Gpr88	2	#27AAE1	Glutamatergic	2.51118	0	0.43379	2.54004	0.996452	2.09989	0	0	0	0	2.77585	1.86759	2.97904	2.36842	0	1.6354	0	0.485459	2.51118	0.981167	2.98355	0	1.31286	0	1.58808	0	0	0	0.611428	1.75521	1.30555	2.36906	1.91175	2.59825	0.22687	0.128084	1.90438	3.04384	0	1.9976	0	0	0
F2S4_160519_014_E01	66	#ADE6A6	L2/3 IT ALM Macc1 Lrg1	2	#27AAE1	Glutamatergic	2.46479	0	0	2.57491	1.15826	1.81219	0	0	0	0	2.68358	0.307604	2.89575	2.15284	0	0	0	1.09116	2.30745	0.128238	2.86996	0	1.82577	0	1.86208	0	0	0.764103	0	0.307604	1.10309	2.41267	1.98758	2.67325	0	0	0	3.39458	0	2.23828	0	0.128238	0
F2S4_160519_014_F01	74	#0094C2	L5 IT ALM Pld5	2	#27AAE1	Glutamatergic	2.11107	0	0	2.54445	0.137858	1.91418	0	0	0	0	2.81287	1.91812	2.97769	2.17302	0	0	0	0.981939	2.58888	0.981939	2.9567	0	1.40284	0	1.14847	0	0	0	0	1.35542	1.73876	2.28309	2.08917	2.55723	0	0	0.510755	3.09048	0	2.05338	0	0	0
F2S4_160519_014_G01	65	#B8FFCA	L2/3 IT ALM Ptrf	2	#27AAE1	Glutamatergic	2.12112	0	0	2.32861	1.86381	1.70441	1.53259	0	0	0	2.76916	1.60201	2.67493	1.91664	0	1.6863	0	0	2.38287	1.54374	2.69791	1.49322	1.5546	0	1.76575	0	0	1.07666	0	1.56868	1.77447	2.08889	1.69674	2.60346	0	2.83917	0	3.26321	0	2.51238	0	0	0
F2S4_160519_014_H01	64	#82AD7D	L2/3 IT ALM Sla	2	#27AAE1	Glutamatergic	2.17238	0	0	2.33998	1.70864	1.28461	1.51237	0	0	0	2.57378	1.51677	2.72791	1.80215	0.776657	1.71978	0	0.300134	2.39615	1.49427	2.81312	1.96358	1.79063	0	0.725542	0.562968	0	0.124491	0.221132	2.07377	1.93104	2.41374	1.55456	2.64461	0.124491	0.124491	0	3.30777	0	2.20143	0	0	0
F2S4_160519_015_A01	66	#ADE6A6	L2/3 IT ALM Macc1 Lrg1	2	#27AAE1	Glutamatergic	2.51812	0	0	2.59534	1.71579	1.9387	0	0	0	0	2.63982	1.68538	2.77588	1.52528	0	0	0	0.594346	2.27866	1.55817	2.76092	1.55107	0.904769	0	1.81785	0.73194	0	0	0	1.95027	1.4897	2.09459	1.42782	2.49838	0	1.30825	0	3.16153	0	2.33687	1.76438	0	0
F2S4_160519_015_B01	75	#00A79D	L5 IT ALM Cbln4 Fezf2	2	#27AAE1	Glutamatergic	2.55009	0	0	2.73299	1.23313	0.876749	0	0	0	0	2.68888	0	2.91828	2.14837	0	0.967095	0	0.36283	2.48094	1.9469	2.83778	1.35725	0.794026	0	1.43324	0	0	0	0.501936	2.20966	1.37355	2.39563	1.97782	2.68849	1.83272	0	0	2.87057	0	2.23898	0	0	0
F2S4_160519_015_C01	66	#ADE6A6	L2/3 IT ALM Macc1 Lrg1	2	#27AAE1	Glutamatergic	2.28996	0	0	2.63608	0	0	0	0	0	0	2.77952	0.753264	2.89516	1.67509	1.78762	0	0	0.221818	2.49315	1.71032	3.00696	0	1.47219	0	0	0	0	0.367933	0	1.40362	1.51403	2.10373	2.04785	2.45781	0	1.72692	0	3.59273	0	2.12378	0	0	0
F2S4_160519_015_D01	74	#0094C2	L5 IT ALM Pld5	2	#27AAE1	Glutamatergic	2.36491	0	0	2.60035	0	0.77976	1.88462	0	0	0	2.82951	0	2.94078	2.37299	0	0	0	0.700515	2.54142	1.94639	2.97506	1.93641	0.125422	0	2.04724	0	0	0	0	0	1.31004	2.37361	2.04331	2.39168	0	1.99314	0.125422	3.28576	0	1.97039	2.23322	0	0
F2S4_160519_015_F01	74	#0094C2	L5 IT ALM Pld5	2	#27AAE1	Glutamatergic	2.67935	0	0	2.54584	0	0	0	0	0	0	2.75919	0.605898	2.93656	2.32868	0	0	0	0.640758	2.49505	1.10737	2.92331	0	1.53216	0	0.126222	0	0	1.92238	0	1.86237	0	2.07201	2.01366	2.05942	0	0.303592	1.2601	3.0003	0	2.15736	0	0	0
F2S4_160519_015_G01	75	#00A79D	L5 IT ALM Cbln4 Fezf2	2	#27AAE1	Glutamatergic	2.23813	0	0	2.39821	1.64191	1.38738	0	0	0	0	2.55896	1.94614	2.67873	2.04691	0	1.68537	0	0.633034	2.19831	0.422893	2.55579	1.77571	2.26848	0	1.8702	0.365166	0	0	1.37549	1.95575	0.840875	2.20906	1.45764	2.69347	0	0.123711	1.99656	2.97341	0	2.48269	0	0.219883	0
F2S4_160519_015_H01	66	#ADE6A6	L2/3 IT ALM Macc1 Lrg1	2	#27AAE1	Glutamatergic	2.37141	0	1.14884	2.51131	1.45162	1.24816	0	0	0	0	2.63076	1.46426	2.63833	1.88817	0	1.58962	0	0.8695	2.40977	1.67417	2.63104	1.50769	1.33457	0	1.09401	0.325072	0	1.09401	0	1.86734	1.81136	2.22909	1.46839	2.48441	0	0	0.817512	3.49093	0	2.39929	0.798701	0.106687	0
F2S4_160519_016_A01	75	#00A79D	L5 IT ALM Cbln4 Fezf2	2	#27AAE1	Glutamatergic	2.3374	0	1.23868	2.47153	0.837403	0	0	0	0	0	2.60768	1.65081	2.6245	2.15044	1.43329	1.51416	0	0.122709	2.40546	1.49644	2.66558	1.73154	1.85047	0	1.36553	0	0	1.11663	0	1.15796	1.81069	2.20058	1.74958	2.70647	2.38316	0	1.81722	3.08339	0	2.45244	1.2852	0	0
F2S4_160519_016_B01	74	#0094C2	L5 IT ALM Pld5	2	#27AAE1	Glutamatergic	1.81946	0	0	2.37748	1.84764	1.53586	0	0	0	0	2.79281	0	2.61849	1.76464	0	1.42909	0	0.305513	2.344	1.81946	2.63729	2.02587	1.33756	0	1.60712	0.127186	0	0.529142	0	1.83486	0.483088	2.27369	1.38268	2.58099	0	0	1.74648	3.20371	0	2.34064	1.72475	0	0
F2S4_160519_016_C01	77	#00879D	L5 IT ALM Tnc	2	#27AAE1	Glutamatergic	2.18182	0	0	2.47131	1.40467	2.01372	0	0	0	1.59896	2.85213	1.65078	2.80736	2.13019	0	0	0	0.334748	2.22295	0.807546	2.62475	1.73272	1.8725	0	2.02018	0	0	1.44269	0.569383	2.03594	0.687666	2.50095	1.65078	2.775	2.00048	0	1.52532	2.91699	0	2.09653	0.941664	0	0
F2S4_160519_016_D01	75	#00A79D	L5 IT ALM Cbln4 Fezf2	2	#27AAE1	Glutamatergic	2.56338	0	0	2.57323	0	1.97208	0	0	0	0	2.95276	1.88642	2.88307	2.14388	0	0	0	0.799437	2.37215	1.28133	2.94738	0	1.74649	0	1.53318	0	0	0	0	1.65916	0	2.30443	1.9554	2.70676	1.69156	0	1.88642	2.80845	0	2.34092	0	0	0
F2S4_160519_016_E01	74	#0094C2	L5 IT ALM Pld5	2	#27AAE1	Glutamatergic	2.61703	0	0	2.56529	0.252423	1.82744	0	0	0	0	2.50386	1.81452	2.82442	2.02301	0	1.70126	0	0.338923	2.27735	0.948524	2.84836	1.75259	1.50698	0	1.17009	0	0	0.575049	0.814087	1.39176	0.526944	2.38699	1.84978	2.61413	0	0	1.14631	3.37999	0	2.25128	2.10689	0	0
F2S4_160519_016_F01	74	#0094C2	L5 IT ALM Pld5	2	#27AAE1	Glutamatergic	2.46403	0	0	2.62549	1.3496	1.67229	0	0	0	0	2.95604	0	3.00651	2.08124	0	0	0	0.422194	2.83708	1.27111	2.87007	0	0.67192	0	0	0	0	0	0	1.63671	0	2.63178	1.78233	2.31568	1.90695	0	2.02271	3.29438	0	2.22803	0	0	0
F2S4_160519_016_G01	75	#00A79D	L5 IT ALM Cbln4 Fezf2	2	#27AAE1	Glutamatergic	2.33191	0	0	2.71534	0	0.141269	0	0	0	0	2.87274	1.27146	2.92119	2.09883	1.7539	1.9062	0	1.18252	2.20557	1.72026	2.93749	0	0.854352	0	0	0	0	0	0	1.99744	1.60435	2.50785	1.89783	2.4054	1.71386	0	1.85572	2.06854	0	2.12086	0	0	0
F2S4_160519_016_H01	75	#00A79D	L5 IT ALM Cbln4 Fezf2	2	#27AAE1	Glutamatergic	2.71149	0	0	2.6384	1.37726	1.08647	1.56542	0	0	0	2.7427	0	2.94577	2.41779	0	1.44942	0	1.30942	2.21566	1.7527	2.69405	0	1.72891	0	1.1302	0.498926	0	0.648081	0	0	1.39268	2.315	2.0565	2.39579	1.37726	0	1.55512	3.2104	0	2.04146	0	0	0.498926
F2S4_160519_017_A01	98	#3D9946	L5 NP ALM Trhr Nefl	2	#27AAE1	Glutamatergic	2.3931	0	1.76999	2.85507	0	0	0	0	0	0	2.80337	0	2.87093	2.68178	0	0	0	0.710496	2.32226	1.99497	2.58655	0	1.88794	0	0	1.00808	0	0	0	0	0	2.14815	1.71976	2.68385	2.24216	0	0	0	0	1.9321	2.45188	0	0
F2S4_160519_017_B01	98	#3D9946	L5 NP ALM Trhr Nefl	2	#27AAE1	Glutamatergic	2.65793	0	1.41165	2.73844	0	1.19052	0	0	0	0	2.88588	0	3.01756	2.9822	0	0	0	0.166712	2.2044	1.52836	2.60426	0	1.89587	0	1.44934	0	0	1.86648	0	0.166712	1.29487	2.19413	1.68362	2.82558	2.49311	0	0	0	0	1.67511	1.74259	0	0
F2S4_160519_017_C01	74	#0094C2	L5 IT ALM Pld5	2	#27AAE1	Glutamatergic	2.29466	0	0	2.58614	1.39128	1.93958	0	0	0	0	2.59013	0.659463	2.9167	1.96338	1.85378	0	0	0.699915	2.58412	0.160064	2.93909	1.98394	2.16519	0	1.80507	0	0	0	0	0	0.802627	2.12357	2.17823	2.61525	0	0	1.42891	3.21072	0	1.6874	0	0	0
F2S4_160519_017_D01	77	#00879D	L5 IT ALM Tnc	2	#27AAE1	Glutamatergic	2.45163	0	1.19579	2.55137	1.77334	1.48908	0	0	0	1.44279	2.56369	1.34978	2.91989	1.97141	0	0	0	1.09964	2.52735	1.57423	2.91568	0	1.68709	0	1.81673	0	0	0.564903	0	2.2763	1.23127	2.16488	1.91172	2.58331	1.91643	0	0.614617	2.70872	0	1.79866	0	0	0
F2S4_160519_017_E01	63	#7AE6AB	L2/3 IT VISp Agmat	2	#27AAE1	Glutamatergic	2.45591	0	0	2.71015	2.13461	0	0	0	0	0	2.76887	0	2.93473	2.08006	1.26315	0	0	0.673338	2.45528	1.41088	2.82516	1.7034	0.150021	0	1.57659	0.48615	0	1.43786	0.803721	2.02618	0.96624	2.01073	1.78995	2.6007	0	3.49305	0	3.01787	0	2.16993	0	0	0
F2S4_160519_017_F01	74	#0094C2	L5 IT ALM Pld5	2	#27AAE1	Glutamatergic	2.66305	0	0	2.66493	1.29748	1.80019	0	0	0	0	2.74951	0	3.02312	2.13884	0	0	0	1.14068	2.40808	2.04929	2.95384	1.18832	0.733093	0	0	0	0	1.87822	0	0	1.27033	2.5331	1.96933	2.63088	0	0	1.79183	2.92812	0	2.4026	0	0	0
F2S4_160519_017_G01	77	#00879D	L5 IT ALM Tnc	2	#27AAE1	Glutamatergic	2.46337	0	0	2.65503	1.45374	1.7842	0	0	0	1.02358	2.66879	1.11566	2.85904	2.46025	0	0	0	0.351544	2.38758	1.28522	2.89404	1.9519	1.86515	0	1.8577	0.806339	0	0	0.949182	2.01902	0	2.52519	1.90286	2.54929	1.86268	0	1.41387	2.67033	0	2.14936	0	0	0
F2S4_160519_017_H01	64	#82AD7D	L2/3 IT ALM Sla	2	#27AAE1	Glutamatergic	2.57767	0	0	2.61782	0	2.06911	0	0	0	0	2.70638	1.87512	2.86724	1.71775	0	0	0	0.397098	2.6031	2.00986	3.0523	2.04783	0.13792	0	1.87943	0	0	1.31829	1.59247	1.78926	0	1.71775	2.1249	2.46287	0.13792	1.137	0	3.37463	0	2.10241	0	0	0
F2S4_160519_018_A01	75	#00A79D	L5 IT ALM Cbln4 Fezf2	2	#27AAE1	Glutamatergic	2.54886	0	0	2.56205	0	0	1.8127	0	0	0	2.85335	0	2.92686	2.34458	0	1.62873	0	0.344914	2.01481	1.60323	2.80787	0	1.5435	0	0	0	0	1.27616	0.280918	0	0	2.4748	1.50821	2.55733	2.16319	0	1.68115	3.15867	0	2.19709	0	0	0
F2S4_160519_018_B01	70	#00A809	L5 IT VISp Batf3	2	#27AAE1	Glutamatergic	2.55587	0	0	2.78141	1.50551	0.884931	1.57246	0	0	0	2.65902	1.52324	2.85387	2.31071	0	1.12528	0	0.301216	2.07955	1.56463	3.0199	1.39247	1.16668	0	1.57246	0.564542	0	1.32257	0.221998	1.49637	1.56856	2.36648	1.94485	2.46476	2.24506	0	0	0	0	2.30357	0	0	0
F2S4_160519_018_C01	70	#00A809	L5 IT VISp Batf3	2	#27AAE1	Glutamatergic	2.52548	0	0	2.70062	0	0.532522	0	0	0	0	2.75475	1.74181	2.96912	2.33229	1.38523	1.2215	0	1.02664	2.31322	1.86951	2.9993	0	1.49279	0	0	0	0	0.478107	0.478107	1.77524	1.14125	2.35288	1.67722	2.51121	2.1568	0	0	0	0	2.20287	2.03729	0	0
F2S4_160519_018_D01	82	#53A39D	L6 IT ALM Tgfb1	2	#27AAE1	Glutamatergic	2.53224	0	0	2.73076	1.85172	1.00528	1.77729	0	0	0	2.82623	0	2.8682	2.0792	0	0	0	0.635203	2.51991	1.39155	3.00211	0	1.31151	0	2.31788	0	0	0.711513	0	1.78326	1.48932	2.30558	1.91085	2.15223	1.45281	1.98019	0.150649	0	0	2.10822	0	0	0
F2S4_160519_018_E01	103	#5C89CC	L6 CT VISp Nxph2 Wls	2	#27AAE1	Glutamatergic	2.56674	0	0	2.60023	0	0	0	0	0	0	2.81263	0	2.92156	2.5111	0	0	0	0.923755	2.31332	2.05031	2.44795	0	1.30377	0	2.09954	0	0	0	0	0	0.923755	2.32776	1.99479	2.4957	2.01165	0	0	1.78214	0	1.84851	0	0	0
F2S4_160519_018_F01	70	#00A809	L5 IT VISp Batf3	2	#27AAE1	Glutamatergic	2.77617	0	0	2.85704	0	1.6612	0	0	0	0	2.64737	1.8726	2.98252	2.32428	0	0	0	0.684132	2.04072	1.45037	2.9535	1.91911	1.23286	0	1.33632	0.140887	0	0.247092	1.3207	1.51595	1.76416	2.3428	1.58173	2.50283	1.90068	0	1.9171	0	0	2.09613	1.00847	0	0
F2S4_160519_018_G01	97	#008F39	L5 NP VISp Trhr Cpne7	2	#27AAE1	Glutamatergic	2.1594	0	0	2.82521	0	1.29604	0	0	0	0	2.76401	0	2.85725	2.79923	0	0	0	0.357909	1.86644	0	2.35131	1.64011	0.432406	0	0	0	0	1.99053	0	1.91861	1.09756	2.03204	1.72116	2.57814	2.63149	0	0	0.154309	0	1.99617	2.47844	0	0
F2S4_160519_018_H01	95	#1E806D	L5 PT ALM Npsr1	2	#27AAE1	Glutamatergic	2.11266	0	0	2.68263	1.63958	0.252626	0.886888	0	0	0	2.85148	0	2.93743	2.44089	1.46844	0.948933	0	0.83998	1.95503	1.81234	2.48287	1.29099	1.79346	0	1.25442	0.575387	0	0	0.787384	1.41913	1.63165	2.32161	1.75605	2.60872	2.11001	0	0	3.35655	0	1.92351	0	0	0
F2S4_160519_019_A01	98	#3D9946	L5 NP ALM Trhr Nefl	2	#27AAE1	Glutamatergic	1.93265	0	1.75823	2.39039	1.95128	1.41351	0	0	0	0	2.62156	1.57815	2.57761	2.13617	0	1.62276	0	0.225966	1.79775	1.57815	2.41043	1.5328	0.929825	0	0.225966	1.16586	0	0	0	1.58591	1.86337	2.1939	1.5973	2.71635	2.69921	0.127516	0	0	0	2.85942	2.51894	0.127516	0
F2S4_160519_019_B01	78	#669D6A	L5 IT ALM Tmem163 Dmrtb1	2	#27AAE1	Glutamatergic	2.51604	0	0.578931	2.45308	1.65973	0.578931	0.731451	0	0	0	2.53058	1.64429	2.62477	2.10809	1.0853	1.31277	0	0.698044	2.31229	1.63636	2.94184	1.7982	1.99097	0	1.63234	0.622368	0	0.254758	0	1.70644	1.00756	2.21843	1.63234	2.64249	2.2594	0.145798	1.74237	3.07882	0	2.90313	2.27531	0	0
F2S4_160519_019_C01	80	#008F1F	L5 IT ALM Cpa6 Gpr88	2	#27AAE1	Glutamatergic	2.51328	0	0	2.62672	1.80992	1.7452	0	0	0	0	2.57865	1.40077	2.65178	1.85634	0.967323	0	0	0.842493	2.27952	1.31238	3.08722	1.26037	1.573	0	1.56914	1.02527	0	0.750825	0.90043	1.5067	1.11114	2.30589	1.77757	2.55767	1.87971	0	1.70174	3.0531	0	2.64953	0	0	0
F2S4_160519_019_D01	78	#669D6A	L5 IT ALM Tmem163 Dmrtb1	2	#27AAE1	Glutamatergic	2.24091	0	1.08805	2.33184	1.49602	1.43527	0	0	0	0.373526	2.51478	1.80423	2.63632	2.13126	0	1.22215	0	0.676618	2.09237	1.73648	3.05328	0	1.63953	0	1.31022	0.809785	0	1.12287	0	1.60785	1.52789	2.22709	1.80885	2.61351	1.60785	0.127375	0	3.1658	0	2.65963	1.75768	0.22574	0
F2S4_160519_019_E01	81	#53879D	L5 IT ALM Gkn1 Pcdh19	2	#27AAE1	Glutamatergic	2.56949	0	0	2.37965	1.68956	0.884544	1.02211	0	0	0	2.52658	1.90155	2.58049	1.93	0.508106	1.5436	0	1.04755	1.96274	1.81369	2.97615	1.56664	1.37173	0	1.22713	0.951104	0	0.966264	0	1.58134	1.65437	2.08499	1.6451	2.53106	2.0371	0	0	2.61993	0	2.83971	0	0	0
F2S4_160519_019_F01	95	#1E806D	L5 PT ALM Npsr1	2	#27AAE1	Glutamatergic	2.16875	0	0	2.55349	1.04999	0.706549	0.978487	0	0	0	2.73179	1.55325	2.79239	2.12332	1.29528	1.41846	0	0.831957	1.97314	1.89014	2.4812	1.48626	1.48626	0	1.62201	0.962655	0	0.609169	0.127321	1.26421	1.29528	2.19028	1.60028	2.56169	2.42328	0	0	3.34517	0	2.26387	1.4458	0.127321	0.225655
F2S4_160519_019_G01	98	#3D9946	L5 NP ALM Trhr Nefl	2	#27AAE1	Glutamatergic	2.07803	0	1.8822	2.55036	1.43733	0	0	0	0	0	2.59409	1.79705	2.84959	2.5712	0	0	0	0.688285	2.14566	1.77499	2.7127	0	0.522065	0	1.65899	0.75237	0	0.142342	0.721509	1.73348	1.37809	2.23269	1.77216	2.65033	2.57748	0	0	0	0	2.39456	2.04893	0	0
F2S4_160519_019_H01	98	#3D9946	L5 NP ALM Trhr Nefl	2	#27AAE1	Glutamatergic	2.47978	0	0	2.60937	0.142605	0.142605	0	0	0	0	2.62845	0	2.87348	2.36744	0	1.56537	0	1.187	1.25773	1.75268	2.57484	1.87645	1.88752	0	1.6213	0	0	0	0	1.39287	0.407349	2.35718	1.70212	2.60562	2.618	0	0	0.335672	0	2.20615	0	0.24978	0
F2S4_160519_020_A01	98	#3D9946	L5 NP ALM Trhr Nefl	2	#27AAE1	Glutamatergic	2.30203	0	1.42727	2.35394	2.03156	1.40255	0	0	0	0	2.41833	1.55534	2.5584	2.12957	0	1.18198	0	0.275958	1.24483	1.66538	2.30776	1.83175	2.25035	0	0	0.758531	0	1.38171	0	1.74853	1.53707	2.04798	1.79213	2.5651	2.84857	0.201908	0	0	0	2.76729	2.72849	0	0
F2S4_160519_020_B01	81	#53879D	L5 IT ALM Gkn1 Pcdh19	2	#27AAE1	Glutamatergic	2.24096	0	0.687671	2.43906	1.99185	1.52349	1.43209	0	0	0	2.57174	1.3516	2.63173	1.89644	1.38435	1.19817	0	0.905216	1.95447	1.63584	2.89903	1.67953	1.78665	0	1.53702	0.905216	0	0.38163	0	1.13579	1.5912	2.10502	1.51889	2.41091	1.67953	0	0	1.5951	0	2.96061	0	0	0
F2S4_160519_020_C01	98	#3D9946	L5 NP ALM Trhr Nefl	2	#27AAE1	Glutamatergic	2.02228	0	0	2.44401	0	1.90355	0	0	0	0	2.56507	0.131824	2.60777	2.29939	0	1.69224	0	0.131824	1.69536	1.39377	2.48166	1.91867	2.1549	0	0	1.26428	0	0.541889	0	1.71062	1.65977	2.32926	1.53124	2.68677	2.6791	0	0	0	0	2.76166	2.17901	0.131824	0
F2S4_160519_020_D01	82	#53A39D	L6 IT ALM Tgfb1	2	#27AAE1	Glutamatergic	2.42643	0	0.894784	2.66081	1.78884	1.71586	0	0	0	0	2.54956	1.78884	2.89305	1.93563	0	1.03712	0	0.894784	2.20318	1.92003	3.09242	1.49745	1.49216	0	1.61225	0.681666	0	0.140027	0.46275	1.22993	1.44143	2.26032	2.00623	2.4649	1.45322	0	0	0.140027	0	2.57667	0	0.245744	0
F2S4_160519_020_E01	98	#3D9946	L5 NP ALM Trhr Nefl	2	#27AAE1	Glutamatergic	2.0937	0	0	2.68469	1.94897	1.74982	0	0	0	0	2.66861	0	2.71575	2.44256	0	0	0	0	1.5869	2.09738	2.64019	1.79371	0.687372	0	0	0	0	1.64249	0	0	1.84244	1.94725	1.84898	2.51546	2.42167	0.130867	0	0.130867	0	2.41408	2.20015	0.231295	0
F2S4_160519_020_F01	98	#3D9946	L5 NP ALM Trhr Nefl	2	#27AAE1	Glutamatergic	2.29759	0	0	2.62706	1.60289	1.40011	0	0	0	0	2.6204	0	2.55773	2.60784	0	0	0	0.97749	0	1.56037	2.73586	1.7129	1.16411	0	0	1.40595	0	0	0.808665	0.127038	0.225203	2.31793	2.0211	2.81631	2.72209	0	0	0.127038	0	2.3086	1.73789	0.127038	0.127038
F2S4_160519_020_G01	98	#3D9946	L5 NP ALM Trhr Nefl	2	#27AAE1	Glutamatergic	1.97437	0	1.26992	2.51145	0.53378	0.999191	0	0	0	0	2.83435	0	2.86098	2.37715	0	1.80997	0	0.916675	1.96633	1.81228	2.6321	0	1.78115	0	1.13929	0.376896	0	0	1.30101	1.66513	1.40698	1.28574	1.94131	2.72614	2.54222	0	0.128864	0	0	2.45948	0.128864	0	0
F2S4_160519_020_H01	80	#008F1F	L5 IT ALM Cpa6 Gpr88	2	#27AAE1	Glutamatergic	2.51056	0	0.907209	2.49753	0	1.48506	0	0	0	0	2.54949	1.65439	2.6489	2.03666	1.24674	1.46694	0	0.351941	1.88038	0.746536	2.91764	1.73464	1.73796	0	1.48506	0.543757	0	1.28589	0	1.45442	0.543757	2.26123	1.6422	2.55203	1.81912	0	1.6422	0	0	2.82737	0	0	0
F2S4_160519_021_A01	98	#3D9946	L5 NP ALM Trhr Nefl	2	#27AAE1	Glutamatergic	2.37365	0	0.150138	2.58415	1.83453	1.23316	0	0	0	0	2.67943	0.150138	2.70881	2.36523	0	0.633863	0	0.926022	2.13893	0.633863	2.89088	1.813	0.150138	0	0.831347	1.72457	0	0	0	1.51587	0.673656	1.71776	1.60459	2.51214	2.61438	0	0.150138	0	0	2.44293	2.07446	0.150138	0
F2S4_160519_021_B01	80	#008F1F	L5 IT ALM Cpa6 Gpr88	2	#27AAE1	Glutamatergic	2.57719	0	0	2.58017	1.33865	1.37187	0	0	0	0	2.57117	1.27358	2.82828	2.20558	0	0	0	1.07329	2.25013	1.94517	3.09495	1.27358	1.11856	0	0.650138	1.18488	0	0.156407	0	0	0	2.11168	1.89303	2.56146	1.62516	0	1.79329	0.271159	0	2.54834	1.59752	0.156407	0
F2S4_160519_021_C01	98	#3D9946	L5 NP ALM Trhr Nefl	2	#27AAE1	Glutamatergic	2.40429	0	1.52126	2.72163	0	1.02229	0	0	0	0	2.74634	1.00316	2.73343	2.21085	0	0	0	0.514315	1.93135	2.08193	2.73234	0.665505	1.39075	0	1.30218	0.838688	0	0	0	2.15943	0.916895	2.29039	2.08356	2.60572	2.69819	0	0	0.16246	0	2.3619	2.20351	0	0
F2S4_160519_021_D01	98	#3D9946	L5 NP ALM Trhr Nefl	2	#27AAE1	Glutamatergic	2.24049	0	1.29276	2.40517	1.93387	0.779148	0	0	0	0	2.778	2.05068	2.71022	2.30051	0	0	0	0.828018	1.76833	2.29503	2.54914	1.85679	2.16554	0	1.5702	0.587152	0	0	1.62515	0.498141	0.850534	2.12551	1.53988	2.77435	2.58938	0.234582	1.74936	0.132941	0	2.53349	2.3553	0	0.132941
F2S4_160519_021_E01	98	#3D9946	L5 NP ALM Trhr Nefl	2	#27AAE1	Glutamatergic	1.99087	0	1.92439	2.65313	0	1.71044	0	0	0	0	2.91656	0	2.89674	2.5921	0	0	0	0.769641	2.06287	2.38007	2.56984	1.92439	0.398398	0	1.00069	0	0	1.08884	0	0	2.00561	2.6016	2.12583	2.59832	2.30932	0	0	0.138511	0	1.07533	2.02452	0.327763	0
F2S4_160519_021_F01	80	#008F1F	L5 IT ALM Cpa6 Gpr88	2	#27AAE1	Glutamatergic	2.5098	0	0	2.53631	0	1.3147	1.51086	0	0	0	2.64857	1.78526	2.90221	1.72829	0.316234	1.16344	0	0.544018	1.83335	1.73973	3.0434	1.65245	1.57314	0	1.25001	0	0	0	0.444892	0	0.234054	2.34921	1.55623	2.58086	1.82182	0	1.7369	0	0	2.72327	0	0	0.132607
F2S4_160519_021_G01	98	#3D9946	L5 NP ALM Trhr Nefl	2	#27AAE1	Glutamatergic	2.21423	0	0	2.76606	0	0	0	0	0	0	2.72056	0.15247	2.73525	2.63517	0	1.19648	0	1.39749	2.19251	2.20408	2.7406	0	1.39011	0	1.68973	1.71861	0	0	0	0.546983	0	1.34301	2.28509	2.4729	2.63728	0	0	0	0	2.3188	2.43903	0.15247	0.15247
F2S4_160519_021_H01	98	#3D9946	L5 NP ALM Trhr Nefl	2	#27AAE1	Glutamatergic	2.17259	0	1.84643	2.64577	1.74155	0.346637	0	0	0	0	2.56518	0	2.53582	2.55348	0	0	0	1.33775	1.99618	1.15945	2.69947	0.148341	0.148341	0	2.2767	1.40533	0	0.920579	1.88955	1.71851	0.419726	1.79574	1.71512	2.68217	2.18432	0	0	0	0	2.13149	1.04839	0.148341	0.148341
F2S4_160519_022_A01	98	#3D9946	L5 NP ALM Trhr Nefl	2	#27AAE1	Glutamatergic	2.42382	0	0	2.71185	0	1.60978	0	0	0	0	2.7154	0	2.71784	2.34581	0	1.43207	0	0	2.12548	1.87637	2.6698	2.01922	1.35192	0	0	0	0	1.48144	0	1.61324	1.75831	2.3736	1.5423	2.88018	2.57221	1.15678	0.628953	2.56148	0	2.38013	1.89477	0	0
F2S4_160519_022_B01	98	#3D9946	L5 NP ALM Trhr Nefl	2	#27AAE1	Glutamatergic	2.31661	0	0	2.68657	0.840623	0.887543	0	0	0	0	2.86554	0	2.89885	2.52856	0	1.42633	0	0.658674	2.30144	1.37881	2.76164	1.96888	0	0	0.968462	0	0	2.01767	0.840623	1.90971	0	1.84119	1.63239	2.72766	2.2278	0	0.144642	2.21124	0	1.8768	2.06301	0	0
F2S4_160519_022_C01	98	#3D9946	L5 NP ALM Trhr Nefl	2	#27AAE1	Glutamatergic	2.24776	0	1.71811	2.5737	0.415247	1.23763	0	0	0	0	3.00388	0	2.93826	2.55667	0	0	0	0.595093	2.24447	1.53615	2.90132	1.82042	1.04703	0	1.51895	1.57792	0	0.699326	0	2.01608	2.00819	1.97877	2.14884	2.65475	2.42543	1.63525	0	3.24528	0	2.0282	0	0	0
F2S4_160519_022_D01	78	#669D6A	L5 IT ALM Tmem163 Dmrtb1	2	#27AAE1	Glutamatergic	2.2039	0	1.31457	2.49284	1.75821	1.74103	0	0	0	0	2.62665	0	2.83347	2.38277	0	0	0	1.10904	2.34155	1.25624	2.94176	0	1.85585	0	0	0	0	0	0	1.74394	1.33735	2.18958	1.41195	2.77058	1.48622	0	0.736022	2.84969	0	2.15722	0	0	0
F2S4_160519_022_E01	98	#3D9946	L5 NP ALM Trhr Nefl	2	#27AAE1	Glutamatergic	2.52252	0	0	2.6072	1.78087	0.68206	0	0	0	0	2.81612	0.0878035	2.66602	2.34708	0	1.57944	0	0.479512	1.76612	0.479512	2.48501	1.85206	0.0878035	0	0	0	0	1.60434	0	1.69957	1.582	1.84378	1.73858	2.86258	2.59944	0	0	2.01638	0	2.39076	0	0	0
F2S4_160519_022_F01	98	#3D9946	L5 NP ALM Trhr Nefl	2	#27AAE1	Glutamatergic	2.77864	0	0	2.71762	1.61452	0	0	0	0	0	2.72223	0	2.95372	2.31176	0	0	0	0.790258	1.97337	0	2.54078	1.20713	0	0	0	1.12475	0	2.16949	0	0	1.62692	2.45595	1.82615	2.7196	1.88172	0.145402	0	0.145402	0	2.25706	2.23652	0	0
F2S4_160519_022_H01	98	#3D9946	L5 NP ALM Trhr Nefl	2	#27AAE1	Glutamatergic	2.36959	0	1.69284	2.68789	1.98944	1.18036	0	0	0	0	2.87837	0	2.91902	2.63576	0	0	0	0.536474	1.94127	1.6753	2.69607	0	1.58067	0	0.39157	0	0	2.12771	0	0	0	2.13398	2.06679	2.69564	2.18391	0	0.731653	0.172564	0	1.83147	2.20556	0	0
F2S4_160519_023_A01	98	#3D9946	L5 NP ALM Trhr Nefl	2	#27AAE1	Glutamatergic	2.46504	0	0	2.59911	1.35339	0	0	0	0	0	2.85143	0	2.71228	2.68179	0	1.76716	0	0.962259	1.64789	1.88718	2.49054	1.81314	1.86646	0	0	0.837634	0	0	0	1.72384	0.471327	1.65736	1.37186	2.61178	2.30024	0	0	0.122775	0	2.11628	2.61351	0	0
F2S4_160519_023_B01	98	#3D9946	L5 NP ALM Trhr Nefl	2	#27AAE1	Glutamatergic	2.41387	0	1.42868	2.62886	0.893056	1.77441	0	0	0	0	2.77596	0.317314	2.75097	2.44236	0	1.57517	0	0.4987	1.96443	1.66134	2.46376	0	1.30139	0	0.386538	0	0	0.234924	0	1.46754	1.01405	2.12163	1.64401	2.64363	2.75236	0	0	0.133157	0	2.44906	2.45456	0	0
F2S4_160519_023_C01	98	#3D9946	L5 NP ALM Trhr Nefl	2	#27AAE1	Glutamatergic	2.31049	0	0	2.77932	0	2.25596	0	0	0	0	2.55928	0	2.87293	2.65147	0	0	0	0.55813	1.86197	0	2.71232	2.12738	0.198973	0	1.53676	0	0	1.65761	0	0	0	2.36058	1.97972	2.38569	2.7609	0.110783	0	0	0	1.95942	2.06144	0	0
F2S4_160519_023_D01	98	#3D9946	L5 NP ALM Trhr Nefl	2	#27AAE1	Glutamatergic	2.47158	0	1.48703	2.61096	1.70742	0	0	0	0	0	2.64145	1.10982	2.6128	2.54546	0	0	0	0.736707	1.91857	0.0960193	2.48795	0	1.44671	0	1.78799	0	0	0	1.73001	1.56677	0.925475	2.25919	1.68582	2.51175	2.76269	0	0	0	0	2.37304	2.28447	0	0
F2S4_160519_023_E01	98	#3D9946	L5 NP ALM Trhr Nefl	2	#27AAE1	Glutamatergic	2.39354	0	1.54427	2.69346	0	1.84243	0	0	0	0	2.86311	0	2.57982	2.32324	0	1.67609	0.103793	0.72587	2.05529	1.20732	2.57236	2.07447	1.23548	0	0	1.43436	0	1.5021	0	1.63734	0	2.17223	1.67112	2.66169	2.715	0	0	0.187503	0	2.048	2.22559	0.103793	0
F2S4_160519_023_F01	98	#3D9946	L5 NP ALM Trhr Nefl	2	#27AAE1	Glutamatergic	2.13909	0	1.33396	2.50267	0	0.619664	0	0	0	0	2.53952	0	2.69583	2.3976	0	0	0.119437	0.651474	2.30673	1.94629	2.57164	0	0	0	0	0.80491	0	1.04648	0	1.70499	1.18312	2.35423	1.97634	2.73424	1.94629	0.213011	0	0	0	2.10267	2.60224	0	0
F2S4_160519_023_G01	100	#47867A	L6 NP ALM Trh	2	#27AAE1	Glutamatergic	2.37027	0	1.33816	2.58107	1.58369	0	0	0	0	0	2.68294	0	2.86992	2.56885	0	0	0	0.924185	2.17717	0	2.57784	0	2.09077	0	0	1.10126	0	0	0	0	2.04774	2.29419	1.78455	2.6707	2.51203	0	0	0	0	2.3132	2.13779	0	0
F2S4_160519_023_H01	98	#3D9946	L5 NP ALM Trhr Nefl	2	#27AAE1	Glutamatergic	2.65223	0	0	2.78047	0	0.732909	0	0	0	0	2.77381	0	2.80488	2.47963	0	2.07908	0	0.135832	2.14779	1.12985	2.66276	0.788226	1.31867	0	1.16395	0.135832	0	0	0	1.67117	1.48253	2.40546	1.96583	2.58845	2.67202	0	0	3.00734	0	2.4328	2.0178	0	0
F2S4_160519_024_A01	81	#53879D	L5 IT ALM Gkn1 Pcdh19	2	#27AAE1	Glutamatergic	2.50218	0	0	2.66813	1.29888	1.97037	0	0	0	0	2.66953	1.78106	2.86084	2.28287	0	0	0	0.78535	2.30987	1.52377	3.12904	1.4829	1.5159	0	1.57521	0.204129	0	1.2577	0	1.31178	1.33044	2.18839	1.71853	2.63015	1.41833	0	0	2.79674	0	2.36998	0	0	0
F2S4_160519_024_B01	98	#3D9946	L5 NP ALM Trhr Nefl	2	#27AAE1	Glutamatergic	2.09535	0	1.96427	2.63348	1.70261	1.76906	0	0	0	0	2.62651	0	2.70993	2.33195	0	1.3333	0	1.35094	1.91054	1.5396	2.65546	2.28023	1.23991	0	0	0	0	1.40505	0	1.5396	2.02447	1.94268	1.86537	2.66731	2.72674	0	0	0	0	2.2345	2.45488	0	0
F2S4_160519_024_C01	98	#3D9946	L5 NP ALM Trhr Nefl	2	#27AAE1	Glutamatergic	2.46965	0	1.56849	2.76935	0	2.07983	0	0	0	0	2.79649	0	2.89134	2.84834	0	0.258298	0	0	2.11911	2.14514	2.98623	0	0.807348	0	0	0	0	0	1.3855	2.18456	0	1.93063	1.47292	2.2207	2.28626	0.188006	0	0	0	1.86038	2.02347	0.104098	0
F2S4_160519_024_D01	98	#3D9946	L5 NP ALM Trhr Nefl	2	#27AAE1	Glutamatergic	2.72014	0	0	2.76326	0	1.20001	0	0	0	0	2.56207	0	2.92097	2.49483	0	0	0	1.42829	1.72981	0	2.94706	0	0	0	0	0.232263	0	0.656633	0	1.96482	0.621386	2.02678	1.94261	2.49874	2.07716	0	0	0	0	1.9969	2.36921	0	0
F2S4_160519_024_E01	80	#008F1F	L5 IT ALM Cpa6 Gpr88	2	#27AAE1	Glutamatergic	2.32637	0	0	2.66295	1.28207	1.13305	0	0	0	0	2.80671	0.707347	2.92568	2.27823	0	0	0	1.08355	2.22561	1.88867	3.22053	1.51333	1.30784	0	1.60442	0.484113	0	0	1.03944	1.48097	1.46384	1.77901	1.70547	2.54062	1.73218	0	0	1.21779	0	2.21178	0	0.111488	0
F2S4_160519_024_F01	79	#005C07	L5 IT ALM Tmem163 Arhgap25	2	#27AAE1	Glutamatergic	1.94303	0	0.819623	2.54637	1.22228	1.70342	1.35665	0	0	0	2.57474	1.67966	2.78658	2.31293	0.0877984	0	0	1.04462	2.29505	1.76775	3.11597	1.82377	0.957403	0	1.37344	0	0	0.946535	0	1.79511	1.60673	2.20735	1.92836	2.41008	2.07418	0	0	3.11455	0	2.32461	0	0	0.0877984
F2S4_160519_024_G01	78	#669D6A	L5 IT ALM Tmem163 Dmrtb1	2	#27AAE1	Glutamatergic	1.95314	0	1.37223	2.49374	0	1.40504	0	0	0	0	2.74523	0.136683	2.77562	2.28963	0	0	0	1.05525	2.56137	1.81531	3.10534	1.58386	1.82981	0	0.136683	0.394369	0	1.22801	1.06917	1.70701	1.44141	2.25084	1.96024	2.57611	2.15768	0.136683	0.735486	2.80954	0	2.11424	0	0.136683	0.671989
F2S4_160519_024_H01	83	#174F61	L6 IT ALM Oprk1	2	#27AAE1	Glutamatergic	2.29112	0	0.219629	2.63293	1.60023	1.87341	0	0	0	0	2.78846	1.60381	2.9063	2.08556	0.219629	1.16114	0	0.840328	2.1205	1.65731	3.14437	1.09753	1.58564	0	1.5345	0.219629	0	0	0	1.39259	0	2.28301	1.57054	2.49276	0	1.07408	0	1.86763	0	2.2283	0	0	0
F2S4_160520_001_A01	101	#00B8C3	L6 CT ALM Cpa6	2	#27AAE1	Glutamatergic	2.21086	0	0	2.48408	1.71682	1.62387	0	0	0	0	2.8333	1.06044	2.62775	1.85561	0	1.54675	0	0.281591	2.21451	2.14233	2.62869	0	1.38503	0	0	0.868478	0	0.374506	0.894504	1.13907	1.81205	2.4503	1.58958	2.59175	2.04513	0	1.16693	2.64693	0	2.41672	1.12444	0	0
F2S4_160520_001_B01	101	#00B8C3	L6 CT ALM Cpa6	2	#27AAE1	Glutamatergic	2.36827	0	1.08447	2.32877	1.48937	1.38896	0	0	0	0	2.75791	1.64732	2.68689	1.94343	0	0.69732	0	0.413705	2.19274	1.85409	2.48508	2.01415	1.45438	0	1.09847	0	0	1.35214	0.661144	0	1.58458	1.36724	1.53707	2.76122	1.18559	0	0	1.53202	0	2.42899	0	0	0
F2S4_160520_001_C01	101	#00B8C3	L6 CT ALM Cpa6	2	#27AAE1	Glutamatergic	2.49917	0	0	2.70904	0	0	0	0	0	0	2.80544	0	2.99897	2.2632	0	0	0	0.967044	2.30072	1.44979	2.86395	2.0717	0.410793	0	1.74918	0	0	0	0	0.928482	0.72685	2.41972	2.03068	2.61831	1.71759	0	0	0	0	2.27243	0	0	0
F2S4_160520_001_D01	101	#00B8C3	L6 CT ALM Cpa6	2	#27AAE1	Glutamatergic	2.49684	0	0	2.64094	1.67249	2.2074	0	0	0	0	2.7009	0	2.78854	2.20639	0	0	0	0.45813	2.1972	0	2.59719	1.59721	2.15608	0	1.60535	0	0	1.50609	0	1.98768	1.74255	1.93812	1.74548	2.76629	1.84665	0	0	0	0	2.13515	0	0	0
F2S4_160520_001_E01	83	#174F61	L6 IT ALM Oprk1	2	#27AAE1	Glutamatergic	2.25791	0	0	2.65319	1.33677	1.86002	0	0	0	0	2.75943	1.71729	2.90926	2.16938	0	0	0	0	2.05482	1.85492	2.81259	1.51464	0.641683	0	0.913124	0	0	0	0.355699	0.718305	0.597623	2.41523	1.77644	2.6049	0	1.36142	0	1.77644	0	2.31306	0	0	0
F2S4_160520_001_G01	84	#A19922	L6 IT VISp Penk Col27a1	2	#27AAE1	Glutamatergic	2.48731	0	0	2.69675	0.834473	1.84852	0	0	0	0	2.76086	0	2.92568	2.20212	0	1.59458	0	0.263156	2.12394	1.2571	2.87158	0.425852	1.55106	0	1.62991	0	0	1.55106	1.4853	0	0	2.04187	1.92366	2.68233	0.151213	0	0	1.44178	0	2.15287	0	0	0
F2S4_160520_001_H01	101	#00B8C3	L6 CT ALM Cpa6	2	#27AAE1	Glutamatergic	2.55184	0	0	2.76321	0	0	0	0	0	0	2.98966	1.73517	2.9666	1.99615	0	0	0	0.529111	2.18587	0	2.89328	0	1.55926	0	0	0	0	1.51103	0	1.55352	0	2.20046	1.6606	2.53768	0	0	0	0.169175	0	2.35192	0	0	0
F2S4_160520_002_A01	82	#53A39D	L6 IT ALM Tgfb1	2	#27AAE1	Glutamatergic	2.288	0	0	2.53752	1.7846	1.60275	1.96274	0	0	0	2.75746	1.78725	2.69564	1.86657	0	0.792989	0	0.638324	1.8859	1.61075	2.79452	1.13511	1.01288	0	0	0.325539	0	0	0	1.09806	1.39463	2.28716	1.40747	2.58957	0	2.1557	0	0	0	2.68443	0	0	0
F2S4_160520_002_B01	101	#00B8C3	L6 CT ALM Cpa6	2	#27AAE1	Glutamatergic	2.24742	0	0	2.56052	1.70341	1.81537	0	0	0	0	2.59111	0	2.64891	2.06425	0	0	0	0.232321	1.82004	1.31073	2.53708	2.03408	0	0	1.83602	0	0	0.907058	0	1.41682	0.232321	2.27109	1.55647	2.73944	2.08996	0	0	0	0	2.37715	0	0	0
F2S4_160520_002_C01	84	#A19922	L6 IT VISp Penk Col27a1	2	#27AAE1	Glutamatergic	2.44398	0	0	2.7059	0	1.01959	0	0	0	0	2.6852	0	2.88961	2.27533	0	0	0	0.789634	2.38429	1.74522	3.01416	1.41403	0	0	0	0	0	0	0.789634	1.63494	1.78985	2.13091	2.17676	2.36458	0	1.47442	0.155355	0.155355	0	2.01252	0	0	0
F2S4_160520_002_D01	82	#53A39D	L6 IT ALM Tgfb1	2	#27AAE1	Glutamatergic	2.6008	0	0	2.74914	1.49931	0	0	0	0	0	2.67857	1.56507	2.86519	2.01468	0	1.4152	0	0.789691	2.23384	1.95776	2.77334	1.62626	1.67627	0	1.17308	0.340668	0	0	0.412993	1.36613	0.660238	2.38525	1.88331	2.51293	0	1.95776	0	0.14521	0	2.1971	0	0	0
F2S4_160520_002_E01	82	#53A39D	L6 IT ALM Tgfb1	2	#27AAE1	Glutamatergic	2.61821	0	1.31458	2.70281	1.64682	1.89649	0	0	0	0	2.75163	1.64317	2.75333	1.92226	0	0	0	0	2.08947	1.57604	2.69411	1.5358	1.56742	0	0	0.672511	0	1.15643	1.43619	1.83754	1.57175	2.0483	1.61287	2.58228	0	2.81564	0	0	0	2.46947	0	0	0
F2S4_160520_002_F01	100	#47867A	L6 NP ALM Trh	2	#27AAE1	Glutamatergic	2.61067	0	0	2.85116	0	0	0	0	0	0	2.66188	0	2.84101	2.81924	0	0	2.0648	0.516743	2.1816	0	2.59371	0	0	0	0	0	0	0	0	1.82064	0	2.5437	1.9286	2.67151	2.37665	0.140223	0.140223	0	0	1.77589	2.60041	0	0
F2S4_160520_002_G01	83	#174F61	L6 IT ALM Oprk1	2	#27AAE1	Glutamatergic	2.55389	0	0	2.53071	1.96691	1.15955	0.765251	0	0	0	2.70784	1.06754	2.77834	2.04097	0	1.26079	0	0.435047	2.27284	1.32195	2.7433	1.65426	0.680389	0	1.58615	0	0	0.227681	0	1.55394	1.64078	2.22297	1.88931	2.5364	1.63388	2.96397	0	1.41181	0	2.45372	0	0	0
F2S4_160520_002_H01	100	#47867A	L6 NP ALM Trh	2	#27AAE1	Glutamatergic	2.7664	0	1.09117	2.79183	2.02138	0.14763	0	0	0	0	2.93577	0	2.98084	2.95744	0	0	0	0	2.04102	0	2.62117	1.74865	0.345285	0	0	0	0	0	0	0	1.82338	2.00605	2.06589	2.25611	2.66779	0.14763	0	0	0	2.04102	1.14474	0	0
F2S4_160520_003_A01	101	#00B8C3	L6 CT ALM Cpa6	2	#27AAE1	Glutamatergic	2.23665	0	0	2.5559	0	1.87085	0	0	0	0	2.71357	0	2.73117	1.93549	0	1.75927	0	0.130528	1.92295	1.20618	2.63112	1.59733	2.19108	0	1.74031	0	0	0.312137	0	0	1.27602	2.20838	1.67467	2.63112	1.74854	0	1.2425	0.580335	0	2.51972	2.06445	0	0
F2S4_160520_003_B01	102	#006091	L6 CT ALM Nxph2 Sla	2	#27AAE1	Glutamatergic	2.90633	0	1.10479	2.58094	0	1.50889	0	0	0	0	2.84779	0.143316	2.82527	2.22211	0	0	0	0.337038	1.90718	1.17825	2.48621	2.05387	1.88563	0	0	0	0	1.46463	1.09124	1.91344	1.98406	2.28723	1.7046	2.73093	1.89654	0	1.7611	2.57012	0	2.20126	0	0	0
F2S4_160520_003_C01	100	#47867A	L6 NP ALM Trh	2	#27AAE1	Glutamatergic	2.86169	0	2.07949	2.67229	0	0	0	0	0	0	2.60044	0	3.06633	2.77981	0	0	0	0.490881	0.353713	0	2.69567	0	0.972494	0	0	1.98499	0	0.931848	0	1.9831	0.546035	2.11862	1.90896	2.14679	2.86741	0	0	2.21292	0	1.56892	1.02711	0	0
F2S4_160520_003_D01	101	#00B8C3	L6 CT ALM Cpa6	2	#27AAE1	Glutamatergic	2.81622	0	0	2.70929	0	0	0	0	0	0	2.91418	0	3.07819	2.41586	0	1.15839	0	0	2.38341	2.08497	2.68674	0	1.26532	0	1.18453	0	0	0	0	2.313	0.565873	2.08656	1.62425	2.64002	1.81804	0	0	0	0	1.89365	0	0	0
F2S4_160520_003_E01	101	#00B8C3	L6 CT ALM Cpa6	2	#27AAE1	Glutamatergic	2.38563	0	0	2.64695	1.08213	1.93128	0	0	0	0	2.78313	0.132732	2.85052	2.08447	0.132732	0.625032	0	0.544357	2.06752	0.4976	2.61763	2.09706	1.67315	0	0	0	0	0	0	0	1.66651	2.34127	1.96452	2.83332	1.80072	0	0	0.981339	0	2.29816	0	0	0
F2S4_160520_003_F01	101	#00B8C3	L6 CT ALM Cpa6	2	#27AAE1	Glutamatergic	2.59602	0	0	2.69351	1.22541	1.82378	0	0	0	0	2.79648	1.81579	2.98455	2.08981	0	1.57836	0	0.345509	2.18458	1.35174	2.67975	0	1.83934	0	1.96462	0	0	0	0	1.46181	0	2.56217	2.03659	2.79281	2.11484	0	1.33579	0	0	2.09409	0	0	0
F2S4_160520_003_G01	100	#47867A	L6 NP ALM Trh	2	#27AAE1	Glutamatergic	2.49568	0	1.17311	2.65673	1.89448	0	0	0	0	0	2.8061	0	2.73954	2.69491	0	0	0	0.842363	2.04216	0.145218	2.24578	1.97089	1.00572	0	0	1.33541	0	0	0	1.84071	0	2.46011	1.49384	2.84746	2.3026	0	0	0	0	1.98895	0	0	0
F2S4_160520_003_H01	101	#00B8C3	L6 CT ALM Cpa6	2	#27AAE1	Glutamatergic	2.45689	0	0	2.56292	1.21706	1.46046	0	0	0	0	2.63892	1.20524	2.73651	2.09492	0	1.78964	0	0.442412	2.22589	0.697363	2.61628	0.159083	0.50677	0	0.562811	0.50677	0	0	0	1.81389	1.65974	2.24706	1.46046	2.69513	1.78335	0	0	1.57656	0	2.33089	0	0	0
F2S4_160520_004_A01	83	#174F61	L6 IT ALM Oprk1	2	#27AAE1	Glutamatergic	2.3221	0.193802	0	2.2895	1.97221	1.29138	1.29758	0	0	0	2.56749	2.04294	2.44184	1.48068	1.53023	1.32152	0	0.740322	2.0179	1.25898	2.61475	1.91376	1.74693	0	1.19377	0.640939	0	0.740322	0.327332	1.23831	1.52661	2.20988	1.32731	2.56947	0	1.30369	0	1.87808	0	3.02648	0	0	0
F2S4_160520_004_B01	101	#00B8C3	L6 CT ALM Cpa6	2	#27AAE1	Glutamatergic	2.33838	0	0.82363	2.41444	1.8587	1.54743	0	0	0	0	2.52976	1.93867	2.57543	1.92963	0	1.16758	0	0.66051	1.75381	1.76507	2.65015	2.00618	1.82904	0	1.23282	1.0227	0	0.878318	0	1.55831	1.84781	2.04404	1.33968	2.63332	1.25496	0	1.36832	0	0	3.1407	0	0	0
F2S4_160520_004_C01	100	#47867A	L6 NP ALM Trh	2	#27AAE1	Glutamatergic	2.34385	0	0	2.54132	1.74963	0	0	0	0	0	2.56572	1.98401	2.75993	2.31475	0	1.44579	0	0.305776	1.85233	1.57346	2.68945	2.4397	2.09572	0	0.225649	1.29526	0	0.373396	1.47648	0.127318	1.37076	0.127318	2.07755	2.47081	2.6852	0	0.644102	0.431893	0	2.36542	2.7746	0	0
F2S4_160520_004_D01	98	#3D9946	L5 NP ALM Trhr Nefl	2	#27AAE1	Glutamatergic	2.48911	0	1.82376	2.60718	0.493814	0	0	0	0	0	2.74492	1.75135	2.57128	2.59333	0	0.798919	0	1.28673	2.20362	1.64052	2.72373	1.77771	1.75406	0	1.08968	0	0	0	0.822614	2.10379	0.773857	2.14189	1.94184	2.60031	2.73628	0	0	1.80974	0	2.47291	1.85268	0	0
F2S4_160520_004_E01	102	#006091	L6 CT ALM Nxph2 Sla	2	#27AAE1	Glutamatergic	2.20302	0	0	2.46442	1.10086	1.79151	0	0	0	0	2.54732	1.39145	2.77505	2.25241	0	0.531855	0	0.580176	2.36037	1.16485	2.87175	0.342713	2.03315	0	1.22061	1.05739	0	1.23095	0	0	0.14628	2.32564	1.52426	2.68627	2.30286	0	0.699396	1.54459	0	2.6015	1.27926	0	0
F2S4_160520_004_F01	100	#47867A	L6 NP ALM Trh	2	#27AAE1	Glutamatergic	2.50234	0	1.71387	2.51222	1.88715	0	0	0	0	0	2.70182	0	2.68901	2.55276	0	0	0	0	2.36294	1.55429	2.54324	1.78065	1.7029	0	0	0	0	1.59883	0.724309	0	1.92204	2.0686	1.91755	2.34306	2.60725	0	1.89436	0	0	2.58694	2.34559	0	0
F2S4_160520_004_G01	100	#47867A	L6 NP ALM Trh	2	#27AAE1	Glutamatergic	2.54161	0	1.83001	2.68986	0.166075	1.61341	0	0	0	0	2.74417	1.46855	2.88069	2.39991	0	0	0	0.902385	1.69411	1.40177	2.73755	1.92623	1.87272	0	1.35077	0	0	0.81886	0.166075	1.52642	0.629472	1.69	1.90662	2.50777	2.16946	0	0.285918	0	0	2.15555	2.1776	0	0
F2S4_160520_004_H01	101	#00B8C3	L6 CT ALM Cpa6	2	#27AAE1	Glutamatergic	2.50304	0	0	2.4866	0	1.56219	0	0	0	0	2.60556	1.76478	2.87178	1.84517	0	0	0	0	1.22464	1.56219	2.87292	1.97161	2.02326	0	0.473012	1.10824	0	0	0	0.839807	1.83276	1.71821	1.7343	2.40378	1.80683	0	0	0.473012	0	2.71729	0.473012	0	0
F2S4_160520_005_A01	82	#53A39D	L6 IT ALM Tgfb1	2	#27AAE1	Glutamatergic	2.17267	0	0	2.33605	1.29978	1.24831	1.78389	0	0	0	2.68169	1.80208	2.4981	1.77855	0	0.925743	0	0.765552	1.79178	1.75933	2.67116	1.86804	1.92338	0	1.63317	0.817649	0	0.792381	0	0.864161	1.51775	2.0773	1.51775	2.49191	1.49255	0.979667	0.241256	0	0	2.91927	0	0	0
F2S4_160520_005_B01	104	#74A0FF	L6 CT VISp Gpr139	2	#27AAE1	Glutamatergic	2.30397	0	0	2.45906	2.34842	1.78027	0.249216	0	0	0	2.61098	0	2.446	1.79401	0	1.56411	0	0	1.71729	2.05008	2.74805	1.83771	1.08773	0	1.55012	0.406565	0	1.2072	1.16327	1.51042	1.46672	2.18335	1.62406	2.70809	1.12714	0.752082	1.4308	0.249216	0	3.13332	0	0	0
F2S4_160520_005_C01	98	#3D9946	L5 NP ALM Trhr Nefl	2	#27AAE1	Glutamatergic	2.69703	0	0.609223	2.6921	0	2.23607	0	0	0	0	2.67649	0	2.70761	2.53324	0	0	0	0	1.7295	2.06252	2.52932	0	1.36129	0	0	0	0	0	0	1.74972	1.72535	2.35779	1.73362	2.57594	2.20259	0	0	0.305818	0	2.07202	0	0	0
F2S4_160520_005_D01	79	#005C07	L5 IT ALM Tmem163 Arhgap25	2	#27AAE1	Glutamatergic	2.48905	0	0	2.53369	1.26167	1.2707	0	0	0	0	2.61404	0.247342	2.59329	2.12259	0	1.45678	0	1.02501	2.27914	1.76472	2.92239	1.87981	1.69997	0	1.37363	1.20317	0	1.15927	0	1.65444	1.78706	2.07341	1.63941	2.57417	2.00661	0.141047	0.332669	2.86835	0	2.65019	0	0	0
F2S4_160520_005_E01	75	#00A79D	L5 IT ALM Cbln4 Fezf2	2	#27AAE1	Glutamatergic	2.57092	0	1.00492	2.50233	1.58363	1.37898	0	0	0	0	2.40956	1.32205	2.76532	2.12098	1.67355	1.24939	0.111934	0.655906	2.01907	1.38952	2.84791	1.73175	2.19459	0	1.51132	0.683227	0	0.20085	1.32205	1.33993	1.83271	2.22224	1.67355	2.72251	1.97539	0	1.84747	3.2074	0	2.80248	0	0	0
F2S4_160520_005_F01	76	#2F8C4D	L5 IT ALM Lypd1 Gpr88	2	#27AAE1	Glutamatergic	2.17692	0	0.918815	2.41666	1.38825	0.524372	0	0	0	0	2.47537	1.25996	2.62614	2.08503	0	0	0	0.793141	2.07941	1.54568	2.80677	1.18553	1.95599	0	1.9381	0.642163	0	0	1.09564	1.95096	1.65351	2.25837	1.72087	2.50074	1.49446	0	1.74999	2.60475	0	2.80677	0	0	0
F2S4_160520_005_G01	76	#2F8C4D	L5 IT ALM Lypd1 Gpr88	2	#27AAE1	Glutamatergic	2.60434	0	0	2.39877	2.06009	0	1.73469	0	0	0	2.09017	0	2.79348	2.32178	0	1.94306	0	0.389747	1.87574	1.26575	2.79314	0.534296	2.43733	0	1.74993	0	0	0.171558	0	0.987651	1.81254	1.8868	1.64458	2.25233	1.10127	0.171558	2.57624	2.836	0	2.09358	0	0	0
F2S4_160520_005_H01	98	#3D9946	L5 NP ALM Trhr Nefl	2	#27AAE1	Glutamatergic	2.03388	0	0.961609	2.58502	1.3662	0	0	0	0	0	2.8909	2.35406	2.63739	2.76421	0	1.86275	0	0.705605	1.93574	1.25646	2.81734	2.20913	0	0	0	1.61309	0	1.20941	0	0	0.961609	2.40062	1.79088	2.81783	2.44383	0	0	0.240866	0	2.40823	2.28386	0	0
F2S4_160520_006_A01	81	#53879D	L5 IT ALM Gkn1 Pcdh19	2	#27AAE1	Glutamatergic	2.19197	0	1.10666	2.39769	1.75832	1.26425	0	0	0	0	2.40458	1.62266	2.55036	1.64875	1.02476	1.32165	0	0.446772	1.85189	1.45274	2.72629	1.86273	2.01055	0	1.79875	0.844584	0	0.555869	0.819035	1.47364	1.54348	2.01977	1.53849	2.57987	1.50457	0	1.08581	0	0	3.07959	0	0.0790813	0
F2S4_160520_006_B01	98	#3D9946	L5 NP ALM Trhr Nefl	2	#27AAE1	Glutamatergic	2.38376	0	0	2.53149	1.7533	0	0	0	0	0	2.609	0	2.45385	2.30404	0	0	0	0.78015	1.87494	1.94046	2.45712	1.91276	2.40391	0	1.10894	1.10894	0	0.235084	0	1.1209	1.68165	2.30481	1.50358	2.67044	2.63687	0	0	1.49368	0	2.56841	0	0	0
F2S4_160520_006_C01	77	#00879D	L5 IT ALM Tnc	2	#27AAE1	Glutamatergic	2.15927	0	1.72359	2.41594	1.7818	1.97687	1.34738	0	0	1.20076	2.63591	1.731	2.74601	2.1701	0.206073	0	0	1.01752	2.1406	1.62624	2.92137	1.66213	1.77522	0	2.19352	0	0	0	0	1.58024	1.78398	2.111	1.78614	2.56123	1.7989	0.115146	1.52486	2.81034	0	2.66878	0	0	0
F2S4_160520_006_D01	81	#53879D	L5 IT ALM Gkn1 Pcdh19	2	#27AAE1	Glutamatergic	2.3739	0	0.830783	2.4182	1.72629	1.59856	0	0	0	0	2.67242	1.28945	2.64063	2.11307	0.67692	1.49965	0	0.771373	1.76672	1.56234	2.89486	1.78561	1.81729	0	1.75586	0.436466	0	0.866307	0	1.5036	1.42163	2.16234	1.75144	2.48546	1.96615	0.971781	0.110136	2.59597	0	2.84838	0	0	0
F2S4_160520_006_E01	81	#53879D	L5 IT ALM Gkn1 Pcdh19	2	#27AAE1	Glutamatergic	2.57964	0	0.88987	2.54033	1.59561	1.55666	0	0	0	0	2.51089	1.80821	2.74311	2.13906	1.02225	0.45388	0	0.996122	1.91283	1.39738	3.02197	1.80613	1.48864	0	0.575825	0.88987	0	0	0.538855	1.56401	1.53774	2.21284	1.80404	2.41503	1.79343	0	1.392	1.00938	0	2.73972	0	0	0
F2S4_160520_006_F01	98	#3D9946	L5 NP ALM Trhr Nefl	2	#27AAE1	Glutamatergic	2.29089	0	0	2.51078	0	0	0	0	0	0	2.64707	0	2.63033	2.30593	0	1.87494	0	0.689633	1.54954	1.55682	2.59313	1.96965	1.69741	0	0	0	0	1.44648	1.13288	0	1.64177	2.26553	1.72522	2.78291	2.70899	0	0	0	0	2.55968	2.91769	0	0
F2S4_160520_006_G01	75	#00A79D	L5 IT ALM Cbln4 Fezf2	2	#27AAE1	Glutamatergic	2.33087	0	0	2.62892	0	1.66363	1.58391	0	0	0	2.38541	0	2.81292	2.17739	0	1.12187	0.293644	0.941024	1.85258	1.33473	2.93613	0.87168	1.95062	0	1.79602	0	0	0.293644	0	1.98957	0.359526	2.0763	1.92145	2.6867	1.50843	0	1.81356	3.08697	0	2.85003	0	0	0
F2S4_160520_006_H01	100	#47867A	L6 NP ALM Trh	2	#27AAE1	Glutamatergic	2.55491	0	1.8573	2.52837	1.63311	0	0	0	0	0	2.52615	0.332378	2.58869	2.2312	0	1.60614	0	0.648272	1.54303	1.4649	2.3815	2.10638	1.61228	0	0.92804	1.48579	0	1.03231	0	1.55362	2.00195	2.03079	1.72682	2.70489	2.53679	0	1.5018	0.109722	0	2.77648	1.59991	0	0
F2S4_160520_007_A01	98	#3D9946	L5 NP ALM Trhr Nefl	2	#27AAE1	Glutamatergic	2.08323	0	1.33238	2.60897	2.04483	1.90637	0.923688	0	0	0	2.67105	0	2.63732	2.34671	0	0	0	0.778524	1.62072	1.39086	2.40747	1.44239	2.10081	0	0	0.884996	0	0	0	0.612618	1.67648	1.99125	1.77374	2.76087	2.70378	0	1.69775	0	0	2.52586	1.98486	0	0
F2S4_160520_007_C01	81	#53879D	L5 IT ALM Gkn1 Pcdh19	2	#27AAE1	Glutamatergic	2.26297	0	0	2.39054	1.48135	1.87494	1.68721	0	0	0	2.50279	1.52532	2.66767	1.92895	0.599776	0.717694	0	0.810336	1.98599	1.56524	2.74515	1.60179	1.1433	0	1.79114	1.1433	0	1.28154	1.04838	1.48841	0.926731	2.26238	1.57395	2.50177	1.57395	0	0	2.02535	0	2.8309	0.0963022	0	0
F2S4_160520_007_D01	74	#0094C2	L5 IT ALM Pld5	2	#27AAE1	Glutamatergic	2.52349	0	0	2.45991	1.46246	1.98942	0	0	0	0	2.53082	1.26604	2.81828	2.10038	0	0	0	0.258088	1.92531	0.14794	2.79855	1.404	1.65159	0	0.850512	0.258088	0	0.667704	0	1.65159	0	2.28457	1.76207	2.42558	1.14573	0.14794	1.97473	3.01174	0	2.703	0.258088	0	0
F2S4_160520_007_E01	98	#3D9946	L5 NP ALM Trhr Nefl	2	#27AAE1	Glutamatergic	2.23737	0	1.88636	2.58198	0	1.43722	0	0	0	0	2.7131	1.93273	2.78769	2.61974	0	0.129344	0	0.377982	1.589	1.69825	2.76267	0.899742	1.56915	0	0.129344	0.792666	0	0.682705	0.860021	2.07791	0.488772	2.13006	1.82327	2.81529	2.6634	0	0	0.129344	0	2.22047	1.89412	0	0
F2S4_160520_007_F01	98	#3D9946	L5 NP ALM Trhr Nefl	2	#27AAE1	Glutamatergic	2.458	0	0	2.44413	1.33867	0	1.60329	0	0	0	2.70883	0	2.50743	2.33571	0	1.80058	0	1.18445	1.92423	1.54839	2.39702	1.56054	2.11184	0	1.61666	0.904196	0	1.29677	0	1.37687	1.72346	2.00985	1.69803	2.80829	2.52207	0	0.398699	0.0971631	0	2.41915	2.46403	0	0
F2S4_160520_007_G01	81	#53879D	L5 IT ALM Gkn1 Pcdh19	2	#27AAE1	Glutamatergic	2.3815	0	0	2.5904	1.48147	1.04041	0	0	0	0	2.66026	1.43927	2.68639	2.04547	1.58792	0	0	0.543294	2.14621	1.78869	2.97222	1.80384	1.8366	0	1.77979	0.79929	0	0.729497	0	1.50748	1.1858	2.23033	1.62477	2.64581	2.07379	0.729497	0.959268	2.20151	0	2.73487	0	0	0
F2S4_160520_007_H01	76	#2F8C4D	L5 IT ALM Lypd1 Gpr88	2	#27AAE1	Glutamatergic	1.05933	0	0	1.93909	0	1.4295	0	0	0	0	2.26833	1.85426	2.71259	1.94996	1.539	0	0	1.05933	2.04589	1.90771	3.08154	1.16933	2.59147	0	1.74875	1.36228	0	0	0	1.65377	0.813398	1.98599	1.61493	2.34171	1.4383	0	2.24174	2.77908	0	2.49819	1.91649	0	0
F2S4_160520_008_A01	81	#53879D	L5 IT ALM Gkn1 Pcdh19	2	#27AAE1	Glutamatergic	2.2583	0	0.570248	2.56174	1.68759	1.32695	0.343953	0	0	0	2.60453	1.71624	2.56102	2.07905	0	1.28141	0	1.07445	1.97032	1.77946	2.98498	1.81701	1.55295	0	1.24568	1.05177	0	0.604163	0	1.096	1.36817	1.92756	1.58137	2.6029	2.01052	0	0	2.06573	0	2.90956	0	0.399623	0.205173
F2S4_160520_008_B01	98	#3D9946	L5 NP ALM Trhr Nefl	2	#27AAE1	Glutamatergic	2.26617	0	1.82568	2.54623	1.76081	0	0	0	0	0	2.75963	1.52108	2.52468	2.24222	0	0	0	0.727053	1.75612	1.59875	2.55117	1.64375	0.117129	0	0	0	0	1.54087	0	1.54472	1.6468	2.0557	1.38414	2.77727	2.56493	0	0	0.117129	0	2.68562	1.9535	0.117129	0.117129
F2S4_160520_008_C01	98	#3D9946	L5 NP ALM Trhr Nefl	2	#27AAE1	Glutamatergic	2.34512	0.134511	0	2.70508	1.76342	1.7768	0	0	0	0	2.7004	0	2.73685	2.46671	0	2.02199	0	0.698408	2.09747	1.87751	2.69118	1.92123	1.99414	0	0.389555	1.13693	0	0	0	1.60433	1.58835	2.18192	2.01747	2.74713	2.65644	0.134511	0	0.897512	0	2.38717	2.28893	0.237065	0
F2S4_160520_008_D01	98	#3D9946	L5 NP ALM Trhr Nefl	2	#27AAE1	Glutamatergic	2.37216	0	2.12579	2.49522	1.96273	0	0	0	0	0	2.71472	0.482864	2.70898	2.59101	0	1.49023	0	1.09898	1.88738	0.675767	2.73366	0	1.789	0	0	0	0	1.09898	0	2.02134	0.872726	2.32241	1.64521	2.51686	2.27805	0	0	0.225303	0	2.34965	2.10427	0.127101	0.127101
F2S4_160520_008_E01	77	#00879D	L5 IT ALM Tnc	2	#27AAE1	Glutamatergic	2.03066	0	0	2.64608	1.13508	0.947559	0	0	0	0	2.4513	0.963995	2.80798	2.10429	0	0	0	0.432849	2.2942	1.59046	3.04343	1.70971	1.76918	0	1.83034	0	0	0.484456	0	1.59801	0.707757	2.05357	1.86002	2.60051	1.81242	0.374272	1.86002	2.69817	0	2.66059	0	0.127704	0.127704
F2S4_160520_008_F01	81	#53879D	L5 IT ALM Gkn1 Pcdh19	2	#27AAE1	Glutamatergic	2.18692	0	0	2.53865	1.28951	1.67058	0.54248	0	0	0	2.58437	1.86409	2.70254	2.10427	0.443512	1.30508	0	1.23916	2.03179	1.61811	3.1274	1.30508	1.63987	0	1.72906	1.02504	0	0.315121	0.132041	1.67712	1.29736	2.31615	1.77024	2.52596	1.74043	0	1.27337	2.5943	0	2.67539	0	0.233158	0.233158
F2S4_160520_008_G01	76	#2F8C4D	L5 IT ALM Lypd1 Gpr88	2	#27AAE1	Glutamatergic	1.75617	0	1.15027	2.33526	1.90677	0.439527	0	0	0	0	2.40192	0	2.75666	2.31549	0	0	0	0.903357	2.19308	2.0274	2.95012	1.57215	2.67522	0	1.71052	1.02661	0	0	0.439527	1.86474	0.65345	2.14817	1.94509	2.3731	1.9161	0	2.10411	2.8718	0	2.5626	1.67585	0.439527	0.157701
F2S4_160520_008_H01	98	#3D9946	L5 NP ALM Trhr Nefl	2	#27AAE1	Glutamatergic	2.10659	0	0	2.72337	0	0.140501	0	0	0	0	2.65598	0.608078	2.89667	2.69418	0	0	0	0	0.647167	1.63364	2.80957	0.874691	1.86447	0	0	0	0	0	0	1.73925	0.56512	2.42253	2.21309	1.97582	2.53222	0.140501	0	0.140501	0	2.43793	2.33686	0	0.140501
F2S4_160520_009_A01	98	#3D9946	L5 NP ALM Trhr Nefl	2	#27AAE1	Glutamatergic	2.46713	0	0	2.45958	1.94104	1.2304	0	0	0	0	2.92453	0	2.59154	2.428	0	1.75902	0	0.596269	1.96547	1.57061	2.60627	1.86577	0.911532	0	0.492063	1.1345	0	0	0	1.96941	1.93894	1.91737	1.78076	2.57092	2.68475	0	0	0	0	2.54041	1.59452	0	0.152595
F2S4_160520_009_B01	98	#3D9946	L5 NP ALM Trhr Nefl	2	#27AAE1	Glutamatergic	2.64401	0	1.81522	2.70666	0.664589	0	0	0	0	0	2.7215	0	2.81698	2.53813	0	1.94975	0	0.7343	1.95365	1.42713	2.87215	1.79609	1.84616	0	2.05386	0	0	1.08851	0	0	2.10885	2.20481	1.87271	2.72513	2.60287	0	0	0	0	2.31323	0	0.256314	0
F2S4_160520_009_C01	98	#3D9946	L5 NP ALM Trhr Nefl	2	#27AAE1	Glutamatergic	2.30356	0	1.58913	2.66131	1.97851	1.79015	0	0	0	0	2.82841	0.908085	2.6434	2.54421	0	0	0	1.60641	2.04041	1.7525	2.63197	1.19254	2.196	0	1.12106	0	0	0.574981	0	1.83241	1.71787	1.79839	1.68733	2.6954	2.727	0.144272	0	1.64683	0	2.34722	2.53582	0	0
F2S4_160520_009_D01	78	#669D6A	L5 IT ALM Tmem163 Dmrtb1	2	#27AAE1	Glutamatergic	2.39715	0	0	2.44798	0.968766	1.85686	0	0	0	0	2.41936	1.19577	2.79848	2.18849	0.786142	0	0	0.829326	2.28555	1.53837	3.00687	1.78118	1.64784	0	1.75516	0.868602	0	0.886984	0	1.53026	0.808271	2.10335	1.75759	2.55485	1.80137	0	0	3.04664	0	2.65828	0	0.21456	0
F2S4_160520_009_E01	80	#008F1F	L5 IT ALM Cpa6 Gpr88	2	#27AAE1	Glutamatergic	2.45958	0	0	2.4699	1.58046	1.24612	0	0	0	0	2.52713	1.72953	2.73233	2.05656	0.9526	1.60728	0	0.37756	1.82029	1.68839	2.92955	1.663	1.72104	0	1.63603	0	0	0.576433	0.9526	1.50747	0.43644	2.09929	1.53902	2.54206	2.04315	0	1.67588	2.53422	0	2.76116	0.129158	0.309427	0
F2S4_160520_009_F01	80	#008F1F	L5 IT ALM Cpa6 Gpr88	2	#27AAE1	Glutamatergic	2.51624	0	0	2.56788	0.60035	1.10056	0	0	0	0	2.46212	1.02596	2.71871	2.1449	0.60035	0.901095	0	0.697146	2.14798	1.69091	2.93205	1.82383	2.02305	0	0	0.863332	0	1.47492	0	1.61056	1.4938	2.22131	1.76367	2.59906	2.30165	0	1.76119	1.78545	0	2.75003	2.12592	0.12437	0
F2S4_160520_009_H01	75	#00A79D	L5 IT ALM Cbln4 Fezf2	2	#27AAE1	Glutamatergic	2.46105	0	0	2.41488	1.88325	1.25785	0.142641	0	0	0	2.52046	1.90269	2.69747	2.04696	0	0	0	0.834551	1.70889	1.39977	2.89327	1.7981	1.94494	0	1.77035	0	0	1.31048	1.31048	1.58348	1.06061	2.15389	1.57458	2.53153	1.95629	0	1.72509	3.18672	0	2.67308	0	0.142641	0
F2S4_160520_010_A01	98	#3D9946	L5 NP ALM Trhr Nefl	2	#27AAE1	Glutamatergic	2.43446	0	1.30308	2.6146	1.62769	1.89862	0	0	0	0	2.60344	0	2.55218	2.48441	0	0	0	0.89461	1.28722	1.44748	2.60616	1.56853	1.68946	0	0	1.01566	0	1.17756	0	0	1.97457	2.23948	1.82563	2.86302	2.64752	0	1.0003	1.46392	0	2.71794	2.5513	0.318238	0.235669
F2S4_160520_010_B01	98	#3D9946	L5 NP ALM Trhr Nefl	2	#27AAE1	Glutamatergic	2.72389	0	1.62314	2.63088	0.72717	0	0	0	0	0	2.91735	0	2.87314	2.60489	0	1.10802	0	0.948541	1.87562	1.54277	2.85128	0.144304	1.10802	0	0	0	0	1.66211	1.83503	1.72448	0.618367	2.10422	1.81975	2.6875	2.59151	0	0	0	0	2.22965	2.0988	0	0
F2S4_160520_010_C01	80	#008F1F	L5 IT ALM Cpa6 Gpr88	2	#27AAE1	Glutamatergic	2.40044	0	0.612829	2.53974	0.376206	1.7994	0	0	0	0	2.68513	1.76224	2.78952	2.07488	1.26066	1.62319	0	0.857384	2.00686	1.74643	3.04	1.62319	1.61237	0	1.57819	0.950526	0	0.813706	0.877679	1.09231	1.55381	2.11685	1.80412	2.64061	2.00833	0.128558	1.67675	2.31598	0	2.88973	0	0.227625	0.128558
F2S4_160520_010_D01	82	#53A39D	L6 IT ALM Tgfb1	2	#27AAE1	Glutamatergic	2.33456	0	0.131711	2.51117	1.59005	1.42339	1.5123	0	0	0	2.65173	1.73069	2.80362	2.06632	0.131711	1.19105	0	1.19105	1.87533	1.38073	3.05203	1.13844	1.54421	0	1.88345	0.442705	0	0.846515	0.689944	1.48799	1.53082	2.17035	1.79689	2.50831	1.10351	0.824034	0	0	0	2.72626	0	0	0.131711
F2S4_160520_010_E01	98	#3D9946	L5 NP ALM Trhr Nefl	2	#27AAE1	Glutamatergic	2.32564	0	0	2.50987	2.00408	1.90983	1.73044	0	0	0	2.7012	0.637873	2.55574	2.32792	0	1.46593	0	1.08444	2.01513	0.673516	2.65554	1.76227	1.48746	0	0	1.38751	0	1.47683	0	1.38085	0.456014	2.10994	1.85033	2.57932	2.48996	0.137207	0	0	0	2.50333	2.43788	0.137207	0
F2S4_160520_010_F01	78	#669D6A	L5 IT ALM Tmem163 Dmrtb1	2	#27AAE1	Glutamatergic	1.7752	0	1.46726	2.33362	1.20773	0.78136	0	0	0	0	2.63403	1.9573	2.71746	2.34973	0.249461	0	0	0.996725	2.33906	1.80787	2.93885	1.57822	1.81824	0	1.59137	0.33528	0	1.10179	0	1.55538	0.752544	2.24934	1.95169	2.75459	1.92046	0	1.5362	2.88959	0	2.73238	1.95916	0.249461	0.142401
F2S4_160520_010_G01	98	#3D9946	L5 NP ALM Trhr Nefl	2	#27AAE1	Glutamatergic	1.95752	0	2.06991	2.72607	0	1.91035	0	0	0	0	2.59125	0.535902	2.84345	2.65849	0	0	0	0	1.55996	1.91893	2.68439	0	0.797643	0	0	0	0	1.24645	0	0	0.667659	2.13006	2.31543	2.61626	2.53643	0.147924	0	0	0	2.24225	2.19766	0.147924	0
F2S4_160520_010_H01	81	#53879D	L5 IT ALM Gkn1 Pcdh19	2	#27AAE1	Glutamatergic	2.35844	0	0	2.57451	1.29317	1.84023	0	0	0	0	2.63919	0.474672	2.80074	1.93787	0.789308	0.931249	0	0.620449	2.04324	1.52018	3.06666	1.77885	1.70054	0	1.11055	0.659881	0	1.31037	0	1.60494	1.5963	1.80661	1.78455	2.51247	1.29317	0	1.56929	2.14557	0	2.75357	0	0	0
F2S4_160520_011_A01	74	#0094C2	L5 IT ALM Pld5	2	#27AAE1	Glutamatergic	1.95638	0	0	2.56517	0	1.92185	0	0	0	0	2.79854	1.93294	2.67592	1.96461	0	1.49481	0	1.28213	2.29103	1.75058	2.91532	1.7266	1.85912	1.61016	0.604735	0.649025	0	0.435909	0	1.36243	1.08759	2.36501	1.79789	2.74392	1.35421	0	2.03233	3.42271	0	2.54478	1.62376	0	0
F2S4_160520_011_B01	98	#3D9946	L5 NP ALM Trhr Nefl	2	#27AAE1	Glutamatergic	2.58864	0	0	2.71715	0.886394	1.5633	0	0	0	0	2.83173	0.545537	2.78032	2.54684	0	0	0	1.35735	2.04244	1.9843	2.77057	1.17071	1.91496	0	0	0	0	1.33271	0	2.09953	1.04326	2.24342	2.11094	2.4117	2.61721	0	0	0	0	2.40816	0	0	0
F2S4_160520_011_C01	81	#53879D	L5 IT ALM Gkn1 Pcdh19	2	#27AAE1	Glutamatergic	2.05739	0	0	2.43637	1.51174	1.01411	1.41297	0	0	0	2.52848	1.56544	2.74731	2.04387	0	1.46226	0	0.962081	2.34599	1.91514	2.85227	1.57453	0.722332	0	2.15502	0.407396	0	0.962081	0	1.23874	1.71863	2.25767	2.12822	2.39216	1.57453	0	0	0	0	2.31278	0	0	0
F2S4_160520_011_D01	80	#008F1F	L5 IT ALM Cpa6 Gpr88	2	#27AAE1	Glutamatergic	2.47034	0	1.2467	2.47294	1.02382	1.19097	0.314426	0	0	0	2.51061	1.61306	2.77168	1.88537	0.907644	0.944126	0	0.720209	1.84774	1.64207	2.96571	1.51693	1.66926	0	1.56136	0.748561	0	0.926268	0.622001	1.21035	1.92552	2.23842	1.76364	2.55609	1.77927	0	1.25533	1.58599	0	2.98842	0	0.131688	0
F2S4_160520_011_E01	80	#008F1F	L5 IT ALM Cpa6 Gpr88	2	#27AAE1	Glutamatergic	2.26696	0	1.51927	2.43828	1.42564	1.4311	0	0	0	0	2.48195	1.6552	2.72631	1.99055	0	1.16131	0	0.849672	1.97063	1.97994	2.80074	1.41449	2.15962	0	1.37924	0.889246	0	1.33414	0	1.4365	1.62499	2.00091	1.55745	2.54355	2.14201	0	1.60726	1.51032	0	2.96165	1.8955	0.223989	0
F2S4_160520_011_F01	98	#3D9946	L5 NP ALM Trhr Nefl	2	#27AAE1	Glutamatergic	2.42389	0	0	2.63221	1.66098	0	0	0	0	0	2.81668	0	2.86442	2.76182	0	1.62893	0	1.01577	1.94737	1.91418	2.75905	2.14714	1.2061	0	1.53145	0	0	1.2061	0	0.148412	1.97634	2.24895	1.98006	2.21795	2.49506	0	0	0	0	2.05631	2.0207	0.346773	0.148412
F2S4_160520_011_G01	77	#00879D	L5 IT ALM Tnc	2	#27AAE1	Glutamatergic	2.42714	0	0	2.50077	2.09174	1.91393	0	0	0	0	2.55757	1.82353	2.6809	2.06302	1.05215	1.58599	0	0.57595	2.21754	1.83119	2.96986	1.31726	1.38594	0	0.929896	0	0	0	0.144645	1.29172	1.45737	2.15619	1.68153	2.44721	1.59042	0	1.79696	2.41078	0	2.59664	1.93636	0.144645	0
F2S4_160520_011_H01	98	#3D9946	L5 NP ALM Trhr Nefl	2	#27AAE1	Glutamatergic	2.36662	0	0	2.63423	1.16805	0.845381	0	0	0	0	2.68517	0	2.84088	2.42707	0	1.53724	0	0.55308	2.03604	1.7764	2.68748	2.18542	1.16805	0	0.723371	1.05283	0	0.602308	0	1.50353	0.788647	2.16041	1.81514	2.54846	2.30476	0	0	0.359208	0	2.33593	1.37533	0	0.155001
F2S4_160520_012_A01	74	#0094C2	L5 IT ALM Pld5	2	#27AAE1	Glutamatergic	2.36895	0	0	2.46796	1.21811	0	0.394182	0	0	0	2.54074	1.7516	2.72663	1.8295	0	1.66364	0	1.25533	1.78446	1.81989	2.8256	0	2.23865	0	1.26415	0	0	0.394182	0	1.8	1.20829	2.0312	1.87462	2.69281	0.136599	0	2.21288	3.05963	0	2.56892	1.71296	0	0
F2S4_160520_012_B01	74	#0094C2	L5 IT ALM Pld5	2	#27AAE1	Glutamatergic	2.32453	0	0	2.51325	0	2.1632	0	0	0	0	2.50845	2.09888	2.77362	1.76279	1.97013	0	0	1.04229	2.15999	1.8013	2.82446	1.76279	0.911643	0	1.44477	0.82784	0	0.965342	0	2.1779	0.625477	1.56155	1.89978	2.50604	0	0	2.33615	3.24463	0	2.46912	1.90368	0	0
F2S4_160520_012_C01	73	#33A9CE	L5 IT ALM Npw	2	#27AAE1	Glutamatergic	2.24499	0	0	2.34708	1.9242	1.46969	0	0	0	0	2.57846	1.4763	2.55938	1.77499	0	1.58586	0	0.77631	2.22906	1.69164	2.71652	1.86141	1.90017	0	1.14266	1.13553	0	1.40904	0	1.61779	1.77499	2.25766	1.53453	2.50183	0	0	0.723969	3.09497	0	2.80757	1.49867	0	0
F2S4_160520_012_D01	75	#00A79D	L5 IT ALM Cbln4 Fezf2	2	#27AAE1	Glutamatergic	2.32465	0	0	2.54233	1.72553	1.09599	0	0	0	0	2.42986	0.524641	2.85808	2.13295	0	0	0	0.774849	2.23238	1.57712	2.90138	0	2.02353	0	1.57411	0	0	1.30181	0	0	0.182281	2.0741	1.83095	2.47764	0	0	2.22771	2.93501	0	2.78376	0	0	0
F2S4_160520_012_E01	74	#0094C2	L5 IT ALM Pld5	2	#27AAE1	Glutamatergic	2.39289	0	0	2.39592	1.3825	1.12796	0	0	0	0	2.58176	1.71672	2.7502	1.81884	1.74996	2.08937	0	0.711143	1.88809	1.73088	2.72469	1.62046	1.9126	0	0	0	0	1.18048	0	1.82785	1.76566	1.99425	1.55465	2.6265	0	0	2.14539	3.25345	0	2.51343	2.41014	0	0
F2S4_160520_012_F01	77	#00879D	L5 IT ALM Tnc	2	#27AAE1	Glutamatergic	2.38381	0	1.37161	2.42191	1.83191	1.77607	0	0	0	0	2.61847	0.786777	2.80434	2.13736	0	0	0	1.21381	2.22687	1.66652	2.86805	1.78589	0.99455	0	1.93963	0	0	1.20466	0	1.55411	0.609831	2.04366	1.77108	2.69754	1.54151	0	1.88526	2.72492	0	2.67212	1.72053	0	0
F2S4_160520_012_G01	66	#ADE6A6	L2/3 IT ALM Macc1 Lrg1	2	#27AAE1	Glutamatergic	2.32003	0.139057	0	2.51862	1.5839	1.43201	0.139057	0	0	0	2.69955	1.58815	2.84365	1.87706	0.244223	1.58815	0	0.82353	2.18601	1.86827	3.09578	2.09616	1.91455	0	1.9509	0.82353	0	0	0	1.74602	0.460439	2.32003	1.6862	2.43871	0	1.17503	0.870148	3.57359	0	2.60236	1.23623	0	0
F2S4_160520_012_H01	74	#0094C2	L5 IT ALM Pld5	2	#27AAE1	Glutamatergic	2.15357	0	0	2.44134	1.33685	1.83309	0	0	0	0	2.11696	0	2.61708	1.78897	0	1.94361	0	0.879532	2.14136	2.02898	2.92816	0	2.03297	0	1.39808	0.597686	0	0	0	0	1.70184	2.28718	1.81379	2.74442	0	0	1.95485	3.10621	0	2.86222	1.71028	0	0
F2S4_160520_013_A01	75	#00A79D	L5 IT ALM Cbln4 Fezf2	2	#27AAE1	Glutamatergic	2.33826	0	0	2.56516	1.40948	1.55165	1.82793	0	0	0	2.52791	0	2.63719	2.19117	0	0.596164	0	0.814505	2.29346	1.9601	2.88143	1.50425	1.79331	0	1.99383	0	0	1.42176	0	1.92734	1.85332	2.10235	1.582	2.73457	1.87942	1.25382	2.20833	2.70436	0	2.67259	0	0	0
F2S4_160520_013_B01	66	#ADE6A6	L2/3 IT ALM Macc1 Lrg1	2	#27AAE1	Glutamatergic	2.1211	0	0	2.42337	1.69548	1.63507	0.440377	0	0	0	2.63603	1.14245	2.79925	1.54359	0	0	0	0.707466	2.53524	1.75749	2.96448	1.6524	1.91587	0	1.77491	1.1942	0	0	1.22556	1.32032	0	2.19359	1.97897	2.34125	0	0	0	3.51495	0	2.58427	1.76191	0	0
F2S4_160520_013_C01	66	#ADE6A6	L2/3 IT ALM Macc1 Lrg1	2	#27AAE1	Glutamatergic	1.5651	0	0	2.45871	1.72801	0.517858	0	0	0	0	2.70715	0.817804	2.68743	1.94874	1.35485	1.45044	0	0.631301	2.26854	1.65886	3.01483	1.08448	1.87751	0	0.795585	0	0	0.721165	0	1.82755	0.817804	2.1747	1.91889	2.59597	0	1.7333	0.663367	3.38357	0	2.46899	0	0	0
F2S4_160520_013_D01	66	#ADE6A6	L2/3 IT ALM Macc1 Lrg1	2	#27AAE1	Glutamatergic	2.54791	0	0	2.45343	1.82686	1.10326	1.55693	0	0	0	2.63813	1.40986	2.64419	2.02919	0	1.18581	0	1.17823	2.40221	1.77003	3.04902	1.85513	1.96418	0	1.63033	0.761915	0	1.26778	0	2.09231	0	2.24811	1.97408	2.41482	0	1.30931	1.56328	3.44565	0	2.50106	0.897858	0	0
F2S4_160520_013_E01	66	#ADE6A6	L2/3 IT ALM Macc1 Lrg1	2	#27AAE1	Glutamatergic	2.16938	0	1.04388	2.42232	1.82733	1.98246	0	0	0	0	2.72564	1.41575	2.79318	1.64503	0	1.43756	0	0	2.23061	1.64283	2.95853	1.92985	1.71215	0	0.445454	1.02596	0	1.44807	0	1.50326	0.89941	2.16075	1.83165	2.4267	0	0	0	3.56954	0	2.54914	1.7159	0	0
F2S4_160520_013_F01	74	#0094C2	L5 IT ALM Pld5	2	#27AAE1	Glutamatergic	2.49786	0	0	2.37616	1.53855	1.94526	0	0	0	0	2.39531	0.674741	2.59488	2.1385	0.579386	0	0	0.16616	2.50804	1.41778	2.99092	1.98474	1.89929	0	1.66034	0	0	1.63294	0.579386	1.54437	0	2.24498	1.7829	2.63888	0	0	2.13258	3.24482	0	2.68347	1.39393	0	0
F2S4_160520_013_G01	77	#00879D	L5 IT ALM Tnc	2	#27AAE1	Glutamatergic	1.88537	0	0	2.37675	1.99085	1.58802	0	0	0	0	2.34602	1.72926	2.43515	1.80849	0	1.75905	0	0.534392	2.06284	1.5558	2.68065	1.79424	2.01474	0	1.43071	1.04288	0	0.534392	0	1.28656	1.38364	2.34466	1.59572	2.45825	1.48808	0	0	2.83013	0	2.94541	0	0	0
F2S4_160520_013_H01	74	#0094C2	L5 IT ALM Pld5	2	#27AAE1	Glutamatergic	2.35332	0	0	2.50259	0	0	1.51471	0	0	0	2.40305	1.93303	2.69378	1.8792	0	1.81486	0	0.156673	2.04495	1.64778	2.90911	0	2.10669	0	0.156673	0	0	1.85089	0	1.91962	0.437376	2.24888	1.81774	2.44834	0.156673	0	1.5089	3.12224	0	2.76413	0	0	0
F2S4_160520_014_A01	66	#ADE6A6	L2/3 IT ALM Macc1 Lrg1	2	#27AAE1	Glutamatergic	1.81712	0	0	2.44853	1.95311	0.777648	0.928886	0	0	0	2.62909	1.88652	2.66021	2.00013	1.2397	1.36533	0	0.663333	2.35083	1.6379	3.00343	0.712724	1.1723	0	2.07717	0.507739	0	1.19595	1.01834	1.62666	1.76242	2.13647	1.85405	2.44896	0	0	1.1723	3.37003	0	2.63666	1.43257	0	0
F2S4_160520_014_B01	65	#B8FFCA	L2/3 IT ALM Ptrf	2	#27AAE1	Glutamatergic	2.24645	0	0	2.4762	0	1.07284	0	0	0	0	2.77807	1.76139	2.75124	1.60177	0	0	0	0	2.12551	1.19654	2.78399	1.64218	1.55722	0	1.79582	0	0	0	0	1.4581	0.436505	1.84954	1.50757	2.31624	0	3.42971	0	2.45364	0	2.69469	1.54667	0	0
F2S4_160520_014_C01	66	#ADE6A6	L2/3 IT ALM Macc1 Lrg1	2	#27AAE1	Glutamatergic	2.30191	0	0	2.54416	0.0923072	1.63502	0	0	0	0	2.61602	0.584542	2.8199	1.66938	1.36219	1.4245	0	0.740332	2.14764	1.61051	3.0715	1.17529	1.34858	0	0.168393	0.84014	0	0	0	1.66717	1.64445	2.01413	1.90105	2.16133	0	1.69295	0	3.30119	0	2.4759	0	0	0
F2S4_160520_014_D01	66	#ADE6A6	L2/3 IT ALM Macc1 Lrg1	2	#27AAE1	Glutamatergic	2.33513	0	0	2.43478	1.82247	0.34368	0	0	0	0	2.74761	1.33261	2.71123	1.82639	1.14515	1.18113	0	1.49359	2.11623	1.47644	3.01018	1.62961	1.77897	0	1.57044	0.882814	0	1.36769	0	1.8999	0.69203	2.27134	1.73546	2.48901	0	1.0849	0	3.42392	0	2.66477	0	0	0
F2S4_160520_014_E01	66	#ADE6A6	L2/3 IT ALM Macc1 Lrg1	2	#27AAE1	Glutamatergic	2.34067	0	0	2.49712	2.16596	1.96574	0	0	0	0	2.51769	2.23806	2.67478	1.97136	1.51421	1.27972	0	1.11489	2.22269	1.51951	3.03916	1.72528	1.97506	0	1.14083	1.02623	0	0	0	1.30632	0.415603	2.26252	1.91799	2.59718	0	1.49235	0	3.46578	0	2.62489	0	0.146421	0
F2S4_160520_014_F01	66	#ADE6A6	L2/3 IT ALM Macc1 Lrg1	2	#27AAE1	Glutamatergic	2.14993	0	0	2.30764	1.88073	1.62973	1.71502	0	0	0	2.6115	1.20005	2.73824	1.49059	0	1.08632	0	0.768574	2.20801	1.61458	3.01717	1.31639	2.02701	0	0.919272	0.535872	0	1.17252	0	1.76137	1.12763	2.12766	1.72509	2.6265	0	1.37367	0	3.26986	0	2.7326	0	0	0
F2S4_160520_014_G01	65	#B8FFCA	L2/3 IT ALM Ptrf	2	#27AAE1	Glutamatergic	2.12764	0	0	2.53885	1.85994	1.51519	0	0	0	0	2.61065	1.4786	2.88749	1.33695	1.23842	1.80953	0	0.881624	2.08885	1.87039	2.80162	0	1.89302	0	1.76254	0	0	1.54893	0	1.7491	0.611364	2.411	1.72813	2.22104	0	3.47061	0	3.49394	0	2.42128	0	0	0
F2S4_160520_014_H01	65	#B8FFCA	L2/3 IT ALM Ptrf	2	#27AAE1	Glutamatergic	2.05742	0	0	2.4761	1.59076	0.837085	0	0	0	0	2.69566	1.54478	2.82988	1.64018	1.07777	0	0	0.883943	1.93424	1.89493	2.97319	1.56838	0.251136	0	0.837085	0	0	1.20074	0	1.21131	1.26989	2.01357	1.5951	2.60238	0	2.89428	0	3.1377	0	2.57972	0	0	0
F2S4_160520_015_A01	74	#0094C2	L5 IT ALM Pld5	2	#27AAE1	Glutamatergic	2.36514	0	0	2.33457	1.97414	2.02221	1.5977	0	0	0	2.54175	1.57098	2.4742	1.71989	0	0.526764	0	0.25231	2.20801	1.57706	2.71917	1.87687	1.99424	0	1.0896	0.777366	0	0	0	1.09878	0.985219	1.84384	1.75934	2.36267	0	0	2.09396	3.1733	0	2.85984	2.14175	0	0
F2S4_160520_015_B01	74	#0094C2	L5 IT ALM Pld5	2	#27AAE1	Glutamatergic	2.48494	0	0	2.39448	1.91159	1.6265	1.68808	0	0	0	2.37987	0.27394	2.75546	1.72075	0.111605	1.84604	0	0.754983	2.4194	1.66117	2.85667	2.0273	1.94317	0	0	1.01606	0	1.10451	0	1.43263	1.83316	2.12339	1.48147	2.3642	0	0	2.19962	3.08843	0	2.69386	1.85324	0	0
F2S4_160520_015_C01	73	#33A9CE	L5 IT ALM Npw	2	#27AAE1	Glutamatergic	2.23372	0	0	2.51659	1.47118	1.58889	0	0	0	0	2.60689	1.58889	2.84228	1.85448	1.76004	1.22749	0	1.40045	2.22312	1.60632	3.04435	1.68141	2.07621	0	2.30829	1.03537	0	1.66382	0.356174	1.72511	1.17547	2.04502	1.80118	2.36303	0	0	0	3.08295	0	2.75344	0	0	0.21362
F2S4_160520_015_D01	74	#0094C2	L5 IT ALM Pld5	2	#27AAE1	Glutamatergic	2.50171	0	0	2.49721	1.7309	1.6553	0	0	0	0	2.70992	0	2.61796	1.93323	0.963235	1.68567	0	0.421218	2.22858	0.982167	2.89239	0.483883	2.03939	0	1.29739	0	0	0	1.84119	1.78372	1.60091	2.21253	2.05534	2.68273	0.149039	1.38626	1.65135	2.8785	0	2.67529	0	0	0
F2S4_160520_015_E01	74	#0094C2	L5 IT ALM Pld5	2	#27AAE1	Glutamatergic	2.31728	0	0	2.52205	1.89644	1.20621	0	0	0	0	2.64205	1.23313	2.58172	2.01332	0	0.99604	0	0.913597	2.2688	1.48871	2.92473	1.99414	2.12584	0	1.78752	1.10211	0	0	0	1.77521	1.25019	2.22143	1.73876	2.55561	0	1.3977	1.3977	3.22832	0	2.83414	1.33364	0	0
F2S4_160520_015_F01	74	#0094C2	L5 IT ALM Pld5	2	#27AAE1	Glutamatergic	2.14136	0	0	2.61033	1.82851	1.58051	0	0	0	0	2.45542	1.88922	2.62826	1.92544	1.11826	1.67974	0	0.78205	2.31782	0.907183	2.89003	0	2.32132	0	0.974212	0.805572	0	1.15047	0	1.55681	0.126112	2.0814	1.48164	2.62096	0.126112	0	2.2932	3.17061	0	2.80286	1.84346	0	0
F2S4_160520_015_G01	65	#B8FFCA	L2/3 IT ALM Ptrf	2	#27AAE1	Glutamatergic	2.12287	0	1.34875	2.58619	0.908892	1.61423	1.54757	0	0	0	2.89737	1.66026	2.88358	1.66813	1.33217	0	0	0.951522	2.2172	1.25868	2.99352	0	2.00936	0	1.50432	1.00852	0	1.32363	0	1.52105	0.426898	2.35076	1.67967	2.48185	0	3.11978	0	2.71901	0	2.69951	0	0	0
F2S4_160520_015_H01	74	#0094C2	L5 IT ALM Pld5	2	#27AAE1	Glutamatergic	2.26723	0	0	2.48956	1.72899	0.963246	0	0	0	0	2.43949	1.02042	2.73113	1.97355	2.18629	1.48767	0	1.13028	2.24118	1.86572	3.00797	0	2.05986	0	0	0	0	1.13028	0	1.49968	1.469	2.04996	1.25062	2.48222	0	0	1.78772	3.01815	0	2.53826	1.48153	0	0
F2S4_160520_016_A01	74	#0094C2	L5 IT ALM Pld5	2	#27AAE1	Glutamatergic	2.1299	0	0	2.42399	2.05997	1.61404	0	0	0	0	2.73284	0	2.61362	2.08112	0	1.81744	0	0.630938	2.34165	1.87798	2.90647	1.52298	2.10689	0	0.900881	1.05055	0	0.149027	0.259774	0.828097	1.48974	2.44235	1.68563	2.59595	0	0	1.79807	2.97147	0	2.5836	1.95344	0	0
F2S4_160520_016_B01	74	#0094C2	L5 IT ALM Pld5	2	#27AAE1	Glutamatergic	2.05043	0	0	2.49037	0	1.85694	0	0	0	0	2.80819	0	2.75346	1.8173	0	0	0	0.771654	2.43313	0.893245	3.01928	1.75742	2.20723	0	0	1.22593	0	1.50654	0	1.66033	2.03212	2.52884	1.76154	2.62697	0	0	2.12932	3.06096	0	2.45859	1.94194	0	0
F2S4_160520_016_C01	65	#B8FFCA	L2/3 IT ALM Ptrf	2	#27AAE1	Glutamatergic	2.18781	0	0	2.57903	1.97136	0.844195	0	0	0	0	2.83862	2.02748	2.86536	2.06909	0.707171	0	0	1.10229	2.2103	1.93478	3.0212	0.354127	2.16409	0	0.2122	0	0	0.679454	0	2.07373	1.34452	2.07489	1.83113	2.29226	0	3.06657	0	3.28963	0	2.59462	1.66912	0	0
F2S4_160520_016_D01	65	#B8FFCA	L2/3 IT ALM Ptrf	2	#27AAE1	Glutamatergic	2.05403	0	0	2.5644	1.93201	1.80108	1.35432	0	0	0	2.65196	1.54243	2.66427	1.57343	1.77365	1.40678	0	0.715432	2.21112	1.91189	3.03547	1.50027	1.98442	0	1.24975	1.07798	0	0	0	1.53839	1.66726	2.27509	1.82895	2.47666	0	3.3858	0	3.29507	0	2.63183	0	0	0
F2S4_160520_016_E01	74	#0094C2	L5 IT ALM Pld5	2	#27AAE1	Glutamatergic	2.25883	0	0	2.40455	1.41968	1.45386	1.57496	0	0	0	2.70588	1.64645	2.61996	1.7852	0.103453	1.7101	0.186942	0.626103	2.16668	1.47393	2.84246	1.52911	1.89764	0	1.50055	0.103453	0	0	0	0	1.462	1.93583	1.65429	2.60572	0	2.01934	1.72795	3.13289	0	2.87136	1.2271	0	0
F2S4_160520_016_F01	74	#0094C2	L5 IT ALM Pld5	2	#27AAE1	Glutamatergic	2.44022	0.99429	0	2.48192	2.09884	0.878271	0	0	0	0	2.56003	1.13753	2.58425	1.97104	0	0.806095	0	0.650368	2.35672	1.78918	2.86665	1.6098	1.82067	0	1.7054	0	0	1.47599	0	1.64532	1.7184	2.18451	1.6491	2.19639	0	0	0	2.94364	0	2.86688	1.62197	0	0.568129
F2S4_160520_016_G01	66	#ADE6A6	L2/3 IT ALM Macc1 Lrg1	2	#27AAE1	Glutamatergic	2.22749	0	0	2.63389	2.14043	1.35653	0	0	0	0	2.58815	1.96053	2.82541	1.99555	1.59011	1.7948	0	0.684312	2.36926	1.56567	3.04678	1.62657	2.00297	0	0.937924	0	0	0.154121	0.644246	1.57067	1.64372	2.16893	1.9482	2.49944	0	0	0	3.29569	0	2.55387	0	0	0
F2S4_160520_016_H01	66	#ADE6A6	L2/3 IT ALM Macc1 Lrg1	2	#27AAE1	Glutamatergic	2.30425	0	0	2.47096	2.14861	1.55679	0	0	0	0	2.53404	0.133936	2.60498	1.5252	0.318842	1.17865	0	1.25475	2.37189	1.71243	2.88654	1.75028	1.16812	0	1.7063	1.31949	0	0.628511	0	1.60612	1.50606	2.20885	1.548	2.47202	0	1.38883	0	3.413	0	2.75502	0	0	0
F2S4_160520_017_A01	62	#A6E6A9	L2/3 IT VISp Adamts2	2	#27AAE1	Glutamatergic	2.0789	0	0	2.54073	1.71955	2.00449	0	0	0	0	2.75855	2.05034	2.95952	2.11917	0	1.58393	0	0.765013	2.55214	1.91038	2.94113	0	0.733955	0	0	0	0	1.54094	1.78436	2.10433	1.21131	2.17973	1.42672	2.63719	0	0	0	3.38913	0	1.99223	0	0.343468	0
F2S4_160520_017_B01	61	#D9F077	L2/3 IT VISp Rrad	2	#27AAE1	Glutamatergic	2.42859	0	0	2.51883	0	0	0	0	0	0	2.62162	1.95031	2.82746	1.91116	0	0	0	0	2.33226	1.76668	3.07322	1.6386	0.162041	0	1.13555	0	0	0.664453	0	1.82918	0	2.48029	2.10441	2.67665	0.162041	0	0	3.15797	0	1.81135	0	0	0
F2S4_160520_017_C01	63	#7AE6AB	L2/3 IT VISp Agmat	2	#27AAE1	Glutamatergic	2.11715	0	0	2.61768	0.456863	1.71019	0	0	0	0	2.66871	0	2.92951	2.06117	0	0	0	0.715365	2.45365	1.76215	2.98527	1.61342	1.66009	0	0.902399	0	0	0.99346	0	2.0733	0.522326	1.82702	1.99074	2.68406	0	2.49568	0	3.30321	0	1.73322	0	0	0
F2S4_160520_017_D01	62	#A6E6A9	L2/3 IT VISp Adamts2	2	#27AAE1	Glutamatergic	2.39542	0	0	2.54321	1.45932	1.17312	0	0	0	0	2.69785	0	2.95172	2.12958	0	0.15664	0	0.271517	2.58733	0	2.99407	0	2.05659	0	1.13337	0.362276	0	0	0	1.11927	1.68818	2.21678	2.24234	2.70386	0	1.6519	0	3.28599	0	1.98668	0	0	0
F2S4_160520_017_E01	65	#B8FFCA	L2/3 IT ALM Ptrf	2	#27AAE1	Glutamatergic	2.20929	0	0	2.39964	1.77363	1.67581	1.54935	0	0	0	2.66993	2.11054	2.68529	1.55392	0	1.21334	0	0.326883	2.25947	1.57604	2.51795	1.94911	1.82761	0	0.739627	0.3974	0	0	0	1.98588	1.17162	2.15596	1.3109	2.61043	0	3.12418	0	2.46281	0	2.65328	1.57604	0	0
F2S4_160520_017_F01	63	#7AE6AB	L2/3 IT VISp Agmat	2	#27AAE1	Glutamatergic	2.25911	0	0	2.64413	1.91745	0	0	0	0	0	2.94387	1.59596	2.9823	1.30581	0	0	0	0.763824	2.49491	1.40529	2.94644	0	1.36967	0	0	0.732784	0	0	0	1.45071	1.82395	2.47382	2.1806	2.49044	0	3.23363	0	3.42826	0	1.94397	0	0	0
F2S4_160520_017_G01	66	#ADE6A6	L2/3 IT ALM Macc1 Lrg1	2	#27AAE1	Glutamatergic	2.37794	0	0	2.54807	1.3485	0.747896	0	0	0	0	2.86041	0	3.01815	1.83953	0	1.49254	0	0.263797	2.48694	1.80964	2.91666	0.885668	1.74288	0	1.94404	0	0	1.52079	0	1.20526	1.86254	1.74939	1.92289	2.58309	0	0	0	3.46576	0	1.86254	0.426732	0	0
F2S4_160520_017_H01	64	#82AD7D	L2/3 IT ALM Sla	2	#27AAE1	Glutamatergic	2.01711	0	0	2.3185	1.75436	1.87362	0	0	0	0	2.69394	1.58503	2.76495	1.72345	0	1.35893	0	0.336594	2.24699	1.25935	2.62011	2.23335	1.15435	0	1.40797	0.65437	0	1.14231	0	1.80233	0.615086	1.9188	1.75734	2.64075	0	1.72024	0	3.31604	0	2.30945	0	0	0
F2S4_160520_018_A01	64	#82AD7D	L2/3 IT ALM Sla	2	#27AAE1	Glutamatergic	2.4429	0	0	2.46091	0.809551	1.09057	1.93922	0	0	0	2.82285	1.52762	2.67797	1.83299	0	0	0	0.26445	2.35273	1.53829	2.90719	0.15205	1.62411	0	0.490816	0.931762	0	0.594895	0.678791	0	1.66535	2.20267	1.58805	2.4248	0	2.76589	0	3.39266	0	2.14799	0	0	0
F2S4_160520_018_B01	74	#0094C2	L5 IT ALM Pld5	2	#27AAE1	Glutamatergic	1.98825	0	0	2.51843	0	0	0	0	0	0	2.56585	0	2.78833	2.54831	1.47224	1.05454	0	0.287762	2.34974	1.77966	2.83641	2.40532	0	0	0	0	0	0	0	2.2508	1.21767	2.51967	1.93239	2.40851	0	0	0	2.80335	0	2.15507	2.24154	0	0
F2S4_160520_018_C01	63	#7AE6AB	L2/3 IT VISp Agmat	2	#27AAE1	Glutamatergic	2.41317	0	0	2.615	0	1.73446	0	0	0	0	2.76819	0	3.0012	1.84845	1.50257	0	0	0.441	2.46398	0.991354	2.939	1.67408	1.45162	0	0.991354	0	0	1.83748	0	1.46493	1.49651	2.39431	1.85384	2.48637	0	2.34106	0	3.30524	0	1.66176	0	0	0
F2S4_160520_018_D01	66	#ADE6A6	L2/3 IT ALM Macc1 Lrg1	2	#27AAE1	Glutamatergic	2.46495	0	0	2.42931	1.53739	0.582337	0	0	0	0	2.89343	0	2.79177	1.91404	0	1.57624	0	0.14712	2.37746	1.66044	2.87093	1.56208	1.77426	0	1.4347	0.417107	0	0	0	1.9973	1.79157	2.13506	1.67549	2.6351	0	0	0	3.43492	0	1.9866	0	0	0
F2S4_160520_018_E01	74	#0094C2	L5 IT ALM Pld5	2	#27AAE1	Glutamatergic	2.23171	0	0	2.48202	0	0.973669	0	0	0	0	2.69624	1.5941	2.90927	2.1866	1.63406	0	0	0	2.37234	1.60783	2.66342	0	1.5702	0	1.3826	0	0	1.61675	0	1.47129	0.679906	1.91915	1.98629	2.52769	0	1.5011	1.6466	3.13686	0	2.2577	0	0.152467	0
F2S4_160520_018_F01	67	#00979D	L4 IT VISp Rspo1	2	#27AAE1	Glutamatergic	2.61179	0	0	2.70534	0	0	0	0	0	0	2.68368	2.2303	3.00427	1.98167	0	1.55212	0	0.270998	2.12566	0	2.8079	1.83066	0	0	1.92516	0	0	1.10367	0.270998	0	0	2.41865	1.44494	2.66821	0	0	1.82787	2.98776	0	2.17988	0	0	0
F2S4_160520_018_G01	66	#ADE6A6	L2/3 IT ALM Macc1 Lrg1	2	#27AAE1	Glutamatergic	0.991692	0	0	2.43245	1.6574	1.24234	0	0	0	0	2.7138	0.747939	2.73849	2.06844	0.717148	1.32055	0	0.717148	2.21937	0	2.66735	1.80758	1.40025	0	1.45607	0	0	0	0	1.50553	1.65372	2.28364	1.66466	2.63389	0	0	0	3.27414	0	2.37749	1.5546	0	0
[truncated: 10,684 more rows]

## Sheet: Hu Glutamatergic
sample_name	cluster_id	cluster_color	cluster_label	class_id	class_color	class_label	GPX1_log10_cpm	GPX2_log10_cpm	GPX3_log10_cpm	GPX4_log10_cpm	TXNRD1_log10_cpm	TXNRD2_log10_cpm	TXNRD3_log10_cpm	DIO1_log10_cpm	DIO2_log10_cpm	DIO3_log10_cpm	SEP15_log10_cpm	EPT1_log10_cpm	SELK_log10_cpm	SELM_log10_cpm	SEPN1_log10_cpm	SELO_log10_cpm	SEPP1_log10_cpm	MSRB1_log10_cpm	VIMP_log10_cpm	SELT_log10_cpm	SEPW1_log10_cpm	SEPHS2_log10_cpm	LRP1_log10_cpm	LRP2_log10_cpm	LRP8_log10_cpm	SCLY_log10_cpm	SELENBP1_log10_cpm	SECISBP2_log10_cpm	SEPSECS_log10_cpm	TRNAU1AP_log10_cpm	EEFSEC_log10_cpm	EIF4A3_log10_cpm	RPL30_log10_cpm	NCL_log10_cpm	FEZF2_log10_cpm	RORB_log10_cpm	PENK_log10_cpm	LAMP5_log10_cpm	THEMIS_log10_cpm	GAD1_log10_cpm	GAD2_log10_cpm	SLC17A6_log10_cpm	SLC17A7_log10_cpm
[truncated: 10,525 more rows]

[truncated: 6 more sheets: Ms FEZF2 >2.0, Ms PENK>2.0, Ms RORB>2.0, Hu FEZF2> 2.0, Hu PENK>2.0, Hu RORB>2.0]
