# Supplementary material for: Cell-Type Specific Analysis of Selenium-Related Genes in Brain
Source: Antioxidants (Basel). 2019 May 5;8(5):120. doi: 10.3390/antiox8050120 (PMC6562762; doi:10.3390/antiox8050120)
Supplement: Supplementary file 1 [file antioxidants-08-00120-s001.zip › supple/Supplementary File 4.xlsx]

## Sheet: FIG 6A = Ms Selenoproteins
Species	Cell Type	Region	# Cells	Gpx1_log10_cpm	Gpx2_log10_cpm	Gpx3_log10_cpm	Gpx4_log10_cpm	Txnrd1_log10_cpm	Txnrd2_log10_cpm	Txnrd3_log10_cpm	Dio1_log10_cpm	Dio2_log10_cpm	Dio3_log10_cpm	Sep15_log10_cpm	Ept1_log10_cpm	Selk_log10_cpm	Selm_log10_cpm	Sepn1_log10_cpm	Selo_log10_cpm	Sepp1_log10_cpm	Msrb1_log10_cpm	Vimp_log10_cpm	Selt_log10_cpm	Sepw1_log10_cpm	Sephs2_log10_cpm
Mouse	LAMP5	All (ATM, pVIS)	2033	1.60372	0.00181	0.044569	2.57696	0.786211	0.946472	0.04227	0	0.369126	0	2.59558	1.05701	2.69442	2.28205	0.798667	0.575407	0.017863	0.749422	2.04611	1.64059	2.95446	1.21247
Mouse	PVALB	All (ATM, pVIS)	2233	2.29834	0.001646	0.663843	2.5928	1.38235	0.782451	0.173814	0	0.011295	0	2.67483	1.25344	2.69299	2.59277	1.13234	0.866954	0.018593	0.677881	1.84187	1.7397	2.58923	1.08369
Mouse	SST	All (ATM, pVIS)	2280	2.32033	0.031714	1.55873	2.56715	1.39887	0.825921	0.157662	0.000162	0.011221	0	2.61785	1.168	2.77401	2.30479	0.760682	0.746708	0.03214	0.729251	1.8072	1.68485	2.68598	1.04985
Mouse	VIP	All (ATM, pVIS)	2952	1.41169	0.000775	0.255829	2.60121	0.99732	0.747787	0.08595	7.44e-05	0.067774	6.64e-05	2.55112	0.942526	2.82229	2.37073	0.447374	0.518951	0.009439	0.375803	1.56425	1.52282	2.69738	0.875222

## Sheet: Fig 6B = Hu Selenoproteins
Species	Cell Type	Region	# Cells	Gpx1_log10_cpm	Gpx2_log10_cpm	Gpx3_log10_cpm	Gpx4_log10_cpm	Txnrd1_log10_cpm	Txnrd2_log10_cpm	Txnrd3_log10_cpm	Dio1_log10_cpm	Dio2_log10_cpm	Dio3_log10_cpm	Sep15_log10_cpm	Ept1_log10_cpm	Selk_log10_cpm	Selm_log10_cpm	Sepn1_log10_cpm	Selo_log10_cpm	Sepp1_log10_cpm	Msrb1_log10_cpm	Vimp_log10_cpm	Selt_log10_cpm	Sepw1_log10_cpm	Sephs2_log10_cpm
Human	LAMP5	MTG	633	0.464069	0.00239508	0.0247813	1.27471	0.801257	0.449453	0.170432	0.0672885	0.0189806	0	1.32073	0.826762	0.9933	0.816151	0.406998	0.882965	0.0710049	0.0526119	0.604594	1.21603	1.74426	0.185057
Human	PVALB	MTG	846	0.581003	0.0147995	0.0354174	1.26099	0.853569	0.394664	0.228449	0.0407599	0.0150929	0	1.17168	1.05035	0.730056	0.758651	0.431173	0.955124	0.0438885	0.0588648	0.692267	1.04476	1.52563	0.20037
Human	SST	MTG	1184	0.40906	0.00971265	0.0486303	1.0536	0.755156	0.381122	0.167689	0.051764	0.0257232	0	1.1013	0.869705	0.769067	0.558508	0.356202	0.851098	0.0700462	0.0361063	0.51665	0.939542	1.44978	0.184838
Human	VIP	MTG	858	0.545801	0.010085	0.068242	1.22256	0.764549	0.411384	0.125346	0.043666	0.018308	0	1.10602	0.779041	0.913369	0.853202	0.342734	0.864756	0.138472	0.072469	0.709058	1.05794	1.67101	0.184418

## Sheet: Fig 6C = Ms Se-related 
Species	Cell Type	Region	# Cells	Lrp1_log10_cpm	Lrp2_log10_cpm	Lrp8_log10_cpm	Scly_log10_cpm	Selenbp1_log10_cpm	Secisbp2_log10_cpm	Sepsecs_log10_cpm	Trnau1ap_log10_cpm	Eefsec_log10_cpm	Eif4a3_log10_cpm	Rpl30_log10_cpm	Ncl_log10_cpm
Mouse	LAMP5	All (ATM, pVIS)	2033	1.57693	0.000315	1.26428	0.606746	0.067354	0.68692	0.296949	1.27645	0.866779	2.01687	1.88449	2.63638
Mouse	PVALB	All (ATM, pVIS)	2233	1.39827	0.004095	0.997772	0.536896	0.010115	0.647407	0.343098	1.19962	0.807325	2.05708	1.76711	2.59426
Mouse	SST	All (ATM, pVIS)	2280	1.62439	0.004214	1.22872	0.4468	0.003623	0.680457	0.265798	1.36597	0.984809	2.00594	1.86851	2.56583
Mouse	VIP	All (ATM, pVIS)	2952	1.45899	0.007212	0.784947	0.347665	0.314651	0.587059	0.256361	1.22582	0.741429	1.8828	1.91206	2.57038

## Sheet: Fig 6D = Hu Se-related
Species	Cell Type	Region	# Cells	Lrp1_log10_cpm	Lrp2_log10_cpm	Lrp8_log10_cpm	Scly_log10_cpm	Selenbp1_log10_cpm	Secisbp2_log10_cpm	Sepsecs_log10_cpm	Trnau1ap_log10_cpm	Eefsec_log10_cpm	Eif4a3_log10_cpm	Rpl30_log10_cpm	Ncl_log10_cpm
Human	LAMP5	MTG	633	1.18489	0.279577	1.24847	0.0353734	0.0121826	1.27014	0.232499	0.913164	0.579384	0.238887	0.937946	1.0222
Human	PVALB	MTG	846	1.08912	0.162372	1.88441	0.0566749	0.00617805	1.50484	0.348327	0.885696	0.613458	0.281452	0.684063	0.909892
Human	SST	MTG	1184	1.12822	0.182803	1.7315	0.0159739	0.00841334	1.21685	0.258745	0.897614	0.576658	0.25077	0.796683	0.930005
Human	VIP	MTG	858	1.34458	0.151443	1.09379	0.02314	0.01114	1.32	0.265864	0.94476	0.589726	0.294615	0.840983	0.862513

## Sheet: Ms GABAergic
sample_name	cluster_id	cluster_color	cluster_label	class_id	class_color	class_label	Gpx1_log10_cpm	Gpx2_log10_cpm	Gpx3_log10_cpm	Gpx4_log10_cpm	Txnrd1_log10_cpm	Txnrd2_log10_cpm	Txnrd3_log10_cpm	Dio1_log10_cpm	Dio2_log10_cpm	Dio3_log10_cpm	Sep15_log10_cpm	Ept1_log10_cpm	Selk_log10_cpm	Selm_log10_cpm	Sepn1_log10_cpm	Selo_log10_cpm	Sepp1_log10_cpm	Msrb1_log10_cpm	Vimp_log10_cpm	Selt_log10_cpm	Sepw1_log10_cpm	Sephs2_log10_cpm	Lrp1_log10_cpm	Lrp2_log10_cpm	Lrp8_log10_cpm	Scly_log10_cpm	Selenbp1_log10_cpm	Secisbp2_log10_cpm	Sepsecs_log10_cpm	Trnau1ap_log10_cpm	Eefsec_log10_cpm	Eif4a3_log10_cpm	Rpl30_log10_cpm	Ncl_log10_cpm
F1S4_180124_315_A01	2	#FF88AD	Lamp5 Fam19a1 Pax6	1	#EF4136	GABAergic	1.77193	0	0	2.90674	1.3209	2.1047	0	0	1.36974	0	2.82209	0.262611	2.89633	2.4235	0	0	0	0.928195	2.04395	1.78397	3.13087	1.5237	1.63713	0	1.5237	0	0	1.39949	0	0	0.543077	2.38955	2.08141	2.7702
F1S4_180124_315_B01	8	#9440F3	Sncg Slc17a8	1	#EF4136	GABAergic	2.56658	0	0	3.00837	1.73518	0.592165	0	0	0	0	2.48923	0	2.84229	2.3152	1.43439	1.46433	0	0.833771	2.0203	1.87902	3.21542	1.61033	0.767143	0	1.19172	1.46433	0.688408	0	0.942491	1.28846	1.02937	2.22738	2.01627	2.67787
F1S4_180124_315_C01	8	#9440F3	Sncg Slc17a8	1	#EF4136	GABAergic	2.46035	0	0	3.01183	1.00411	1.30808	0	0	0	0	2.72399	1.45156	2.84451	2.32728	0.329782	1.19809	0	0.644504	1.82568	1.87447	3.16962	1.35413	1.33171	0	0	1.37544	0	1.13052	0	1.74485	1.46868	2.14872	1.99464	2.22268
F1S4_180124_315_D01	8	#9440F3	Sncg Slc17a8	1	#EF4136	GABAergic	1.9818	0	0	2.95823	1.58016	1.71533	0	0	0.959085	0	2.6135	1.23557	2.86543	2.34188	1.74345	0	0	0.520424	2.0799	2.0496	3.19211	1.44118	0	0	0.831637	0.650484	1.09943	0	0.520424	1.87544	1.64166	2.31108	2.07146	2.7544
F1S4_180124_315_E01	1	#DDACC9	Lamp5 Krt73	1	#EF4136	GABAergic	1.61043	0	1.01999	2.93879	0	0	0	0	1.65814	0	2.62773	0.75857	2.6966	2.52301	1.87979	0	0	0.882506	2.4536	2.40945	3.19416	2.26655	1.4823	0	2.09715	1.33918	0	0	0	1.98523	1.18203	2.44923	1.65814	2.56079
F1S4_180124_315_F01	11	#6C00BF	Sncg Vip Itih5	1	#EF4136	GABAergic	2.2594	0	0	2.95995	1.68131	1.818	0	0	0	0	2.73409	1.62055	2.84175	2.33484	0	0	0	0.489852	2.19493	1.58666	3.12103	1.87603	1.75898	0	1.46545	0	0	0	0	1.44963	1.652	2.36327	2.00104	2.35533
F1S4_180124_316_A01	8	#9440F3	Sncg Slc17a8	1	#EF4136	GABAergic	2.26919	0	0	2.94068	1.61314	1.86228	0	0	0	0	2.73639	1.73228	2.85546	2.34936	0	1.58747	0	0.337951	1.61314	2.00468	3.25645	1.78569	1.27096	0	1.71291	1.32257	0	0	0	1.27096	1.58747	2.21035	2.16032	2.76892
F1S4_180124_316_B01	6	#FFA388	Lamp5 Lsp1	1	#EF4136	GABAergic	1.40673	0	0	2.71471	0	1.8828	0	0	0	0	2.80192	1.04084	2.71242	2.49468	1.07532	2.01908	0	0.866566	2.38467	1.60245	2.99864	0	0.917113	0	2.10133	0	0	1.39099	0	1.76487	1.74405	1.99979	1.50332	2.60937
F1S4_180124_316_D01	8	#9440F3	Sncg Slc17a8	1	#EF4136	GABAergic	2.23667	0	0	2.89475	2.06184	0	0	0	0	0	2.86191	1.52708	2.86191	2.45751	0	0	0	0	1.87204	2.11936	2.96547	0.962104	0	0	0	1.23877	0.962104	0.962104	0	1.95813	1.23877	2.21561	1.76456	2.56632
F1S4_180124_316_E01	11	#6C00BF	Sncg Vip Itih5	1	#EF4136	GABAergic	2.12769	0	0	2.83763	2.03584	1.59023	1.87043	0	0.951232	0	2.4847	1.39469	2.62682	2.25961	1.97942	0	0	0	1.82704	1.63684	2.84316	1.32809	1.87556	0	1.49118	0.274615	1.29052	0.906112	1.12541	1.36266	1.36266	2.27614	1.59023	2.69684
F1S4_180124_316_F01	8	#9440F3	Sncg Slc17a8	1	#EF4136	GABAergic	2.14527	0	0	2.9973	0.916283	0.916283	0	0	0.308618	0	2.59707	1.69598	2.79534	2.25551	0	1.39464	0	1.01356	1.63794	1.94429	3.20983	1.49167	1.46167	0	0	1.09299	0	0.308618	1.16012	2.1153	1.62747	2.30277	2.17631	2.64135
F1S4_180124_316_G01	37	#D6C300	Sst Myh8 Etv1	1	#EF4136	GABAergic	2.65653	0	2.64299	2.7819	1.58646	0.714034	0	0	0	0	2.70565	0	2.87906	2.6131	2.08678	1.74268	0	0.900956	2.21453	1.69658	2.84241	0	1.48051	0	1.99932	0	0	0	0	2.12012	1.81318	2.42635	1.98076	2.67481
F1S4_180124_316_H01	17	#9189FF	Vip Arhgap36 Hmcn1	1	#EF4136	GABAergic	2.22514	0	0	2.8033	1.3742	2.21978	0	0	0	0	2.77268	1.18827	2.89039	2.60071	0	0	0	0	0	0	2.8944	0	0	0	0	0	1.55674	0	0	1.90497	0	1.71175	1.99062	2.27304
F1S4_180124_317_A01	32	#804811	Sst Tac1 Htr1d	1	#EF4136	GABAergic	2.51601	0	0	2.64451	1.77052	1.4239	1.52395	0	0	0	2.6735	1.19685	2.91705	2.43632	1.24795	1.53653	0	0	1.96545	2.14459	2.77687	1.60522	1.03435	0	1.13893	0	0	0.771696	0	1.27141	1.4239	2.13531	1.75581	2.50281
F1S4_180124_317_B01	6	#FFA388	Lamp5 Lsp1	1	#EF4136	GABAergic	1.28332	0	0	2.7183	0	1.08875	0	0	0	0	2.61012	1.97192	2.77366	2.41522	1.53065	1.75181	0	1.43139	2.49073	1.80211	3.24669	1.57289	0.271077	0	1.44511	0	0	1.32086	0	0	0.650001	2.2942	1.61139	2.59316
F1S4_180124_317_C01	8	#9440F3	Sncg Slc17a8	1	#EF4136	GABAergic	2.35506	0	0	2.95489	1.99982	0	0	0	1.09187	0	2.4132	1.45604	2.78371	2.42922	1.09187	1.66673	0	0	2.07115	1.73667	3.19131	1.43066	1.14545	0	1.73667	0.959579	0	0.768399	0	1.92291	1.37496	2.39087	2.09444	2.76232
F1S4_180124_317_D01	6	#FFA388	Lamp5 Lsp1	1	#EF4136	GABAergic	1.55373	0	0	2.64669	0	1.94677	0	0	0.299707	0	2.65057	0	2.76451	2.576	1.92166	0	0	0.600074	2.59505	1.78978	3.08796	0	1.29851	0	1.67865	1.20164	0	1.65062	0	1.45984	1.93188	1.9369	1.22796	2.32164
F1S4_180124_317_E01	8	#9440F3	Sncg Slc17a8	1	#EF4136	GABAergic	2.34648	0	0	3.01139	0	0	0	0	1.97008	0	2.56369	1.82451	2.83581	2.48375	0	1.53882	0	0.715789	1.97008	1.83352	3.14093	1.3942	1.17584	0	1.9501	1.21459	0	0.715789	0	1.69871	1.72237	2.34373	1.99537	2.68458
F1S4_180124_317_F01	42	#BF9F00	Sst Hpse Sema3c	1	#EF4136	GABAergic	2.0781	0	0	2.67555	1.09181	0	0	0	0	0	2.7153	0	2.78606	2.2012	0	1.31412	0	0.966498	2.2178	1.80594	2.6562	0	0	0	1.09181	0	0	1.18895	0	1.93788	0.612423	2.13093	1.69472	2.81583
F1S4_180124_317_G01	8	#9440F3	Sncg Slc17a8	1	#EF4136	GABAergic	2.1768	0	0	2.99853	1.67346	1.74807	0	0	1.4395	0	2.70218	1.51081	2.88416	2.44233	0.297074	1.48367	0	1.22297	2.08554	1.79152	3.06468	1.69978	1.10661	0	0.471839	0.947185	0	1.64544	0.596112	1.40733	1.22297	2.11596	1.94638	2.65671
F1S4_180124_317_H01	8	#9440F3	Sncg Slc17a8	1	#EF4136	GABAergic	1.98377	0	0	3.02234	2.28016	1.70999	0	0	0	0	2.6724	1.43441	2.69225	2.18441	0	1.7441	0	0.920811	1.58786	1.73582	3.1008	2.06141	0.795045	0	0.920811	1.01822	0.862464	1.05979	0	1.84597	1.41734	2.25813	2.17539	2.53601
F2S4_160201_001_A01	35	#CC6D3D	Sst Calb2 Pdlim5	1	#EF4136	GABAergic	2.43032	0	0	2.32578	1.63328	0	0	0	0	0	2.30148	1.42354	2.81597	2.1855	0	0	0	0	1.94574	1.64152	2.64886	1.59867	2.00261	0	2.27762	0	0	0	0	1.673	0.422645	1.98075	2.13616	2.59963
F2S4_160201_001_B01	57	#D6221D	Pvalb Reln Tac1	1	#EF4136	GABAergic	2.18426	0	0	2.58107	1.47947	1.30334	0	0	0	0	2.70313	1.63585	2.84815	2.56709	0	1.23274	0	0.78018	1.90003	2.24793	2.51028	0.956406	0	2.25039	1.08141	0	0	0.90522	0	1.11619	1.2064	1.25757	1.83491	2.37164
F2S4_160201_001_C01	35	#CC6D3D	Sst Calb2 Pdlim5	1	#EF4136	GABAergic	2.5038	0	0	2.58683	0	0	0	0	0	0	2.46042	2.18363	3.01851	2.17894	0.421475	0	0	1.03484	0.421475	2.1369	2.69552	0.923062	1.89687	0	1.9863	0	0	1.60575	0.631285	0.923062	0.923062	2.08743	1.9863	2.45546
F2S4_160201_001_D01	43	#806B19	Sst Hpse Cbln4	1	#EF4136	GABAergic	2.28431	0	1.91153	2.5982	1.53483	0.507525	0	0	0	0	2.46021	1.49563	2.66279	2.2349	0	0	0	0.883811	1.88307	1.59591	2.71654	0.883811	2.23676	0	1.997	1.28958	0	1.72216	0	0.839695	1.78967	2.04296	2.01287	2.59739
F2S4_160201_001_E01	41	#D9C566	Sst Tac2 Myh4	1	#EF4136	GABAergic	2.08593	0	2.55423	2.47399	1.30377	1.71176	0	0	0	0	2.69008	0	2.98002	2.38518	0	0	0	0.683525	1.88503	2.45226	2.83372	1.19134	1.48908	0	1.53017	0	0	0.51788	0	0	1.58533	1.87628	2.13486	2.4751
F2S4_160201_001_F01	40	#FFB307	Sst Chrna2 Ptgdr	1	#EF4136	GABAergic	2.20884	0	0	2.5184	1.84149	1.49833	0	0	0	0	2.78664	0.540712	2.88282	2.23043	0	1.45031	0	0.774234	2.18379	1.76253	2.7204	1.49833	2.18143	0	0.92527	0	0	0.92527	0	1.35089	0.965838	2.26483	2.03409	2.50069
F2S4_160201_001_G01	39	#FF9F2C	Sst Chrna2 Glra3	1	#EF4136	GABAergic	2.28944	0	2.55918	2.59247	1.43264	0	0	0	0	0	2.24807	0	2.93107	2.6376	1.20147	0	0	0	2.17617	2.50706	2.76508	0	2.07998	0	0	0	0	1.80846	1.08554	0	1.31302	2.2725	1.70213	2.92342
F2S4_160201_001_H01	30	#FFFF00	Sst Chodl	1	#EF4136	GABAergic	2.45936	1.04253	2.52609	2.69165	1.94152	0	0	0	0	0	2.56609	1.85249	2.73444	2.45936	0	0	0	0.520396	1.8233	1.80793	2.80915	1.27284	1.58884	0	2.06999	0	0	0.977078	0	1.68177	1.63778	1.76408	1.97115	2.63495
F2S4_160201_002_A01	39	#FF9F2C	Sst Chrna2 Glra3	1	#EF4136	GABAergic	2.28049	0	2.42216	2.5855	0	1.29486	0	0	0	0	2.5179	1.81654	3.10796	2.56233	0	0	0	0	0.626055	2.14742	2.79598	2.23072	1.8612	0	1.47777	0	0	1.42842	0	2.00451	1.47777	2.12698	2.24848	2.24848
F2S4_160201_002_B01	34	#BF480D	Sst Calb2 Necab1	1	#EF4136	GABAergic	2.5024	0	0	2.55646	1.61663	0.202379	0	0	0	0	2.72516	1.02109	2.86995	2.22633	1.81364	1.73103	0	0.841108	1.76332	1.84789	2.78493	0.712245	2.00057	0	1.96294	0	0	0.968967	0	1.68563	0.202379	2.10731	2.14766	2.64663
F2S4_160201_002_C01	37	#D6C300	Sst Myh8 Etv1	1	#EF4136	GABAergic	2.53748	0	2.94022	2.7052	1.95521	0	0	0	0	0	2.33739	2.08439	2.71672	2.34526	0.329664	0	0	1.16541	1.43353	0	2.82405	0.584418	1.90602	0	2.10425	1.2281	0	0.824876	0	0	1.39554	2.20125	1.93848	2.4391
F2S4_160201_002_D01	35	#CC6D3D	Sst Calb2 Pdlim5	1	#EF4136	GABAergic	2.61809	0	0	2.6861	0.521931	0	0.199074	0	0	0	2.72585	1.39519	2.96725	2.46155	0	0	0	1.17483	1.82797	1.89076	2.90309	0	1.85348	0	1.53335	0	0	0	0	1.78042	0.521931	2.11232	2.23101	2.34858
F2S4_160201_002_E01	39	#FF9F2C	Sst Chrna2 Glra3	1	#EF4136	GABAergic	2.32452	0	2.95343	2.82933	1.91282	1.4554	0	0	0	0	2.68492	0.446514	2.88998	2.46438	0.715194	1.0244	0	0.762599	2.01437	2.20959	2.74594	0.203744	1.87291	0	1.99376	0	0	1.60755	0.601308	1.66741	0.762599	2.10892	1.92843	2.69448
F2S4_160201_002_F01	35	#CC6D3D	Sst Calb2 Pdlim5	1	#EF4136	GABAergic	2.25026	0	0	2.55354	1.75537	0	0	0	0	0	2.83734	1.37712	2.9439	2.39668	1.58737	0	0	0.826561	2.01353	1.93182	2.79537	1.3874	1.47869	0	1.83473	0	0	0.826561	0	1.52547	1.44444	1.90181	2.02068	2.57319
F2S4_160201_002_G01	39	#FF9F2C	Sst Chrna2 Glra3	1	#EF4136	GABAergic	2.27304	0	3.04817	2.53478	1.59573	0	0	0	0	0	2.66731	1.47189	3.07502	2.41174	0	0	0	0.652518	1.87128	2.06282	2.92715	0	2.23236	0	2.00686	0	0	0	0	1.6533	0	2.45532	2.23941	2.64246
F2S4_160201_002_H01	39	#FF9F2C	Sst Chrna2 Glra3	1	#EF4136	GABAergic	2.3232	0	2.78243	2.65164	1.19948	0	0	0	0	0	2.80149	1.57353	2.95098	2.5206	0	1.69736	0	1.18219	1.74815	0	2.85374	1.88651	1.75763	0	0.61168	1.24757	0	0	0	1.84254	1.71839	0	1.90693	2.5659
F2S4_160201_003_A01	44	#B95541	Sst Crhr2 Efemp1	1	#EF4136	GABAergic	2.45344	0	0	2.68183	0	0	1.17151	0	0	0	2.82671	1.91736	2.91334	2.34594	1.27865	0	0	0.377355	1.26253	2.06146	2.80607	0	1.62155	0	1.92813	0	0	0	0	1.63569	1.02897	1.99384	1.74025	2.63776
F2S4_160201_003_B01	39	#FF9F2C	Sst Chrna2 Glra3	1	#EF4136	GABAergic	1.90069	0	2.19644	2.27131	2.18348	0	0	0	0	0	3.02726	0	2.83973	2.21149	0	0	0	1.56873	2.05243	1.17212	3.09031	0	1.83549	0	0	0	0	1.34747	0	1.72228	2.18871	2.24243	2.11832	2.49093
F2S4_160201_003_C01	41	#D9C566	Sst Tac2 Myh4	1	#EF4136	GABAergic	1.88414	0	1.99607	2.51729	2.02006	1.11599	0	0	0	0	2.63467	2.01334	3.01496	2.50979	0	0	0	0	2.20469	1.99253	2.88039	1.52066	1.92335	0	1.67795	1.18959	0	1.70632	0	1.57965	1.90636	1.84604	2.08784	2.51835
F2S4_160201_003_D01	39	#FF9F2C	Sst Chrna2 Glra3	1	#EF4136	GABAergic	2.34395	0	2.2304	2.52385	1.48149	0	0	0	0	0	2.07624	0.769665	3.00851	2.37723	0	0.990827	0	0	1.9344	0.690826	2.9426	0.295958	2.3362	0	1.6235	0	0	0	0	0	0	2.00693	2.01108	2.34778
F2S4_160201_003_E01	39	#FF9F2C	Sst Chrna2 Glra3	1	#EF4136	GABAergic	1.24682	0	2.71941	2.57427	2.14644	0	0	0	0	0	2.66867	0	2.87867	2.55217	0	0	0	0.691819	0	0.895263	3.03284	0	1.33388	0	1.07098	0	0	2.48103	0	2.10506	0.991947	2.57313	1.62472	2.58766
F2S4_160201_003_F01	39	#FF9F2C	Sst Chrna2 Glra3	1	#EF4136	GABAergic	2.17254	0	2.40197	2.27822	0	0	0	0	0	0	2.5891	0	2.87794	2.41657	1.2864	2.13985	0	0.499322	0	0	2.99428	1.14439	2.25281	0	2.24221	0	0	0.317786	0	0.626958	0	0	1.63416	0
F2S4_160201_003_G01	39	#FF9F2C	Sst Chrna2 Glra3	1	#EF4136	GABAergic	2.53803	0	2.81727	2.581	1.87587	1.0471	0	0	0	0	2.53803	0	2.96907	2.30274	0.250524	0	0	0	2.04852	1.35892	2.53901	0	0.904381	0	0.904381	0.754543	0	1.89786	0	2.16016	0	1.77475	1.94264	2.62736
F2S4_160201_003_H01	44	#B95541	Sst Crhr2 Efemp1	1	#EF4136	GABAergic	2.50217	0.23471	1.14307	2.64382	0.912096	0.912096	0	0	0	0	2.81603	1.62913	2.83692	2.07912	0	0.23471	0	1.01359	2.06327	1.89038	2.74152	1.4617	1.32365	0	1.77652	0	0	0.828279	0	1.55776	0.58738	1.8782	1.98052	2.62282
F2S4_160201_004_A01	39	#FF9F2C	Sst Chrna2 Glra3	1	#EF4136	GABAergic	2.02426	0	2.90957	2.49616	2.12865	0.844197	0	0	0	0	2.31952	1.62015	2.53349	2.1129	0	0	1.60103	0.943551	1.39693	1.76239	2.5227	1.58104	1.67291	0	1.88994	0	0	0	0.762558	1.82504	1.86229	1.71995	1.66736	2.84775
F2S4_160201_004_B01	37	#D6C300	Sst Myh8 Etv1	1	#EF4136	GABAergic	2.07805	0	2.85363	2.60794	1.09131	1.81964	0	0	0	0	2.64368	1.91722	3.05787	2.44709	1.87991	0	0	0	1.56266	1.18649	2.70544	1.51523	1.63684	0	1.29884	0.892308	0	1.53483	0	1.42657	1.33065	0.892308	1.88422	2.533
F2S4_160201_004_C01	35	#CC6D3D	Sst Calb2 Pdlim5	1	#EF4136	GABAergic	2.51854	0	0	2.55159	1.77472	0	0	0	0	0	2.76042	1.86316	2.92149	2.28242	0.619473	1.39318	0	0.619473	1.78045	1.40685	2.75199	1.44546	1.85364	0	1.82889	1.02081	0	0	0.253074	1.60794	1.83896	1.75705	2.10296	2.33945
F2S4_160201_004_D01	31	#FFBB33	Sst Mme Fam114a1	1	#EF4136	GABAergic	2.1959	0	0	2.55511	0	1.9007	0	0	0	0	2.55916	1.50073	2.80207	2.39885	1.57156	0	0	0.999059	1.2132	2.02427	2.58568	1.68247	2.05108	0	2.12526	0	0	0.326805	0	1.17148	1.03046	2.17578	1.68584	2.53662
F2S4_160201_004_E01	39	#FF9F2C	Sst Chrna2 Glra3	1	#EF4136	GABAergic	1.6432	0	2.84086	2.58943	1.93153	1.89065	0	0	0	0	2.27117	1.84073	2.87148	2.53172	0	1.72578	0	0.403944	1.50101	2.0033	2.65462	1.75603	2.22009	0	1.89491	0.518804	0	0.975037	0.89799	0	0.247335	2.37259	1.83589	2.15056
F2S4_160201_004_F01	39	#FF9F2C	Sst Chrna2 Glra3	1	#EF4136	GABAergic	1.71664	0	2.61938	2.8855	0.636594	1.64644	0	0	0	0	2.04935	0	2.77938	2.63641	0	0	0	0.943121	1.52114	2.07848	2.71654	0	2.60285	0	1.32194	0	0	0.884348	0	2.43267	0.884348	1.04112	2.19437	2.42003
F2S4_160201_004_G01	36	#FFDF11	Sst Nr2f2 Necab1	1	#EF4136	GABAergic	2.38714	0	1.45343	2.62532	1.54728	0.971949	0	0	0	0	2.74089	0.401856	2.82522	2.56309	1.23014	0	0	1.06664	1.95826	1.90816	2.78645	1.95092	2.1051	0	2.46625	1.09411	0	0.894974	0	1.6244	1.56564	1.70317	1.83732	2.54273
F2S4_160201_004_H01	44	#B95541	Sst Crhr2 Efemp1	1	#EF4136	GABAergic	1.85211	0	0	2.51594	0.758039	1.67666	0	0	0	0	2.69747	1.55237	3.08304	2.10681	0	0	0	0.908094	1.6694	1.65449	2.76537	1.43147	1.6694	0	1.46792	0.252387	0	1.10793	0.814018	1.69084	0.693762	1.74947	1.95068	2.47552
F2S4_160201_005_A01	40	#FFB307	Sst Chrna2 Ptgdr	1	#EF4136	GABAergic	2.58086	0	2.5138	2.57359	0	0	0	0	0	0	2.49446	0	2.83922	2.42425	0	1.8021	0	1.49159	1.7799	1.89873	2.85864	0.814866	1.20434	0	0	1.0813	0	0	1.18236	1.76247	0	2.19482	2.04452	2.47422
F2S4_160201_005_B01	40	#FFB307	Sst Chrna2 Ptgdr	1	#EF4136	GABAergic	2.13335	0	1.59719	2.59258	1.57919	0.624577	0	0	0	0	2.635	1.5604	2.78579	2.21498	1.5604	1.5202	0	0.532709	1.80925	1.82519	2.52937	1.18915	1.91447	0	0.992791	0	0	1.4759	0	1.30701	0.256048	2.12296	1.7755	2.54754
F2S4_160201_005_C01	43	#806B19	Sst Hpse Cbln4	1	#EF4136	GABAergic	2.52094	0	0	2.51413	1.83381	1.73378	0	0	0	0	2.63205	1.62692	3.05258	2.08149	0	0	0	1.13209	1.2892	2.13869	2.8356	1.17701	1.86989	0	1.6562	0	0	1.46335	0.734884	0	0.240177	0.99397	1.92279	2.62905
F2S4_160201_005_D01	35	#CC6D3D	Sst Calb2 Pdlim5	1	#EF4136	GABAergic	2.22665	0	0	2.5514	0	0	0	0	0	0	2.64644	1.56137	2.83528	2.36269	1.49494	1.02504	0	0.507032	1.91863	1.9485	2.73216	1.8428	1.97982	0	1.77842	0	0	0.507032	0	0	0.393739	1.76761	1.84738	2.50186
F2S4_160201_005_E01	39	#FF9F2C	Sst Chrna2 Glra3	1	#EF4136	GABAergic	1.71864	0	2.09242	2.32373	2.18863	1.68993	1.60856	0	0	0	2.5814	1.96865	2.56324	1.95003	0	1.35706	0	0.818089	1.77502	2.05779	2.50447	1.5712	2.10781	0	1.97639	1.06439	0	1.2753	0	1.22058	0.19251	2.05138	1.96341	2.5352
F2S4_160201_005_F01	35	#CC6D3D	Sst Calb2 Pdlim5	1	#EF4136	GABAergic	2.31624	0	0.922295	2.60446	2.05551	1.71429	0	0	0	0	2.56972	0.596012	2.78045	1.94383	0	0	0	1.15385	1.59418	1.80828	2.80718	1.77201	1.75549	0	1.70177	1.08072	0	0	0	1.85087	0.789101	1.92143	2.20415	2.33585
F2S4_160201_005_G01	41	#D9C566	Sst Tac2 Myh4	1	#EF4136	GABAergic	2.41974	0	2.00579	2.5402	1.82659	0	0	0	0	0	2.78561	1.79368	2.975	2.48703	1.19546	0	0	0.420216	2.05217	2.07362	2.71451	0	2.10254	0	1.9337	0	0	1.60377	0	2.0296	1.62946	0.876582	2.12702	2.49162
F2S4_160201_005_H01	35	#CC6D3D	Sst Calb2 Pdlim5	1	#EF4136	GABAergic	2.41246	0	0	2.78574	0	1.76431	0	0	0	0	2.69986	1.93555	2.86746	1.95852	2.25263	0	0	1.72784	2.18114	2.23642	2.54556	1.56327	1.71235	0	1.05308	0	0	1.62531	0	0.676279	1.20363	1.80439	1.6533	2.33706
F2S4_160202_001_A01	30	#FFFF00	Sst Chodl	1	#EF4136	GABAergic	2.39577	1.23958	1.25864	2.77314	0.614516	1.79077	0	0	0	0	2.63845	1.60996	2.77937	2.35441	0	1.4513	0	0.753934	1.4858	1.38691	2.95877	0	1.76248	0	2.21646	0.689796	0	0	0	1.77402	1.12922	2.00313	2.04168	2.21025
F2S4_160202_001_B01	39	#FF9F2C	Sst Chrna2 Glra3	1	#EF4136	GABAergic	2.08638	0	2.82028	2.33171	0	2.07738	1.40142	0	0	0	2.242	0.263525	2.66354	2.36735	0	0	0	0.835164	0	0.929968	2.71607	0	1.50349	0	2.02932	0	0	0	0	1.9223	0.426358	1.26776	0.713713	2.01904
F2S4_160202_001_C01	39	#FF9F2C	Sst Chrna2 Glra3	1	#EF4136	GABAergic	2.35865	0	2.78207	2.6346	1.72515	1.8342	0	0	0	0	2.41596	1.09233	2.93988	2.37283	2.14105	1.55695	0	1.05772	2.25542	0.758687	2.70817	0	2.26891	0	0.97894	0	0	1.12438	0.758687	0	1.89064	0	2.08053	2.46798
F2S4_160202_001_D01	49	#802600	Sst Rxfp1 Prdm8	1	#EF4136	GABAergic	2.40151	0	2.29733	2.43469	1.80556	1.96075	0	0	0	0	2.68095	1.47953	2.53889	2.36019	1.65356	1.67508	0	0.516876	1.68545	1.97938	2.58323	1.11427	1.81326	0	0.981293	0.895573	0	0.862777	0.433879	1.4541	1.29825	2.21178	1.74743	2.6187
F2S4_160202_001_E01	39	#FF9F2C	Sst Chrna2 Glra3	1	#EF4136	GABAergic	1.77508	0	2.84412	2.36138	2.01498	1.00658	0	0	0	0	2.79091	2.05178	2.81102	2.23822	0.81235	1.57531	0	0.920232	1.84856	1.55364	2.48149	0.668483	2.22422	0	2.36138	0	0	1.00658	0	0	1.68658	2.26924	1.55364	2.51675
F2S4_160202_001_F01	51	#ED4C50	Pvalb Gabrg1	1	#EF4136	GABAergic	1.95012	0	1.96537	2.66358	1.17046	1.92345	0	0	0	0	2.59428	1.61656	2.88163	2.72766	2.19624	0	0	1.22868	2.16898	0.97756	2.71806	1.51669	1.13813	0	1.87088	0.3143	0	0	0	0	0	1.98966	2.28368	2.76883
F2S4_160202_001_G01	31	#FFBB33	Sst Mme Fam114a1	1	#EF4136	GABAergic	2.39809	0	0	2.67872	1.60346	0	0	0	0	0	2.59571	1.32308	2.58182	2.37599	1.15719	1.49885	0	0.981784	2.04808	1.6791	2.64346	0	1.92934	0	1.23614	1.34234	0	1.42761	0	1.09525	1.37848	1.79294	2.13215	2.42383
F2S4_160202_001_H01	39	#FF9F2C	Sst Chrna2 Glra3	1	#EF4136	GABAergic	2.5441	0	0	2.55617	1.81691	0	0	0	0	0	2.35793	0	2.89298	2.61482	0	0	0	0	0	2.16004	2.90624	1.82863	1.70198	0	0.95785	0	0	0	0.912639	2.25635	0	2.08361	2.26064	2.84227
F2S4_160202_002_A01	39	#FF9F2C	Sst Chrna2 Glra3	1	#EF4136	GABAergic	0	0	1.70611	2.72292	2.02892	1.01464	0	0	0	0	2.67707	0.917332	2.93477	2.50615	1.77183	0	0	0	1.88525	1.01464	2.70905	0	1.54725	0	2.55777	0	0	0.859054	1.3377	2.09529	0.917332	2.09889	1.71489	2.67707
F2S4_160202_002_B01	38	#FF8011	Sst Myh8 Fibin	1	#EF4136	GABAergic	1.82114	0	2.44753	2.60986	2.47999	0	0	0	0	0	2.49716	0	2.64972	2.5909	0.557475	0	0	0	1.63974	2.0369	2.71483	1.43293	2.48989	0	2.06381	0	0	1.87974	0	0	0.728317	0.850607	2.40508	2.60707
F2S4_160202_002_C01	47	#BF8219	Sst Tac2 Tacstd2	1	#EF4136	GABAergic	1.96294	0	0	2.45392	1.30838	0	0	0	0	0	2.78521	0	2.85017	2.08369	1.22988	1.1063	0	0.639858	2.14797	2.02578	2.71938	0	2.1321	0	0	1.20782	0	0.265038	0.639858	1.68208	1.70428	1.7254	2.18766	2.65971
F2S4_160202_002_D01	48	#994C00	Sst Rxfp1 Eya1	1	#EF4136	GABAergic	2.54609	0	0	2.69665	0.523428	0	0	0	0	0	2.55749	1.52796	2.8397	2.41184	0	1.50742	0	1.59306	1.71955	2.2405	2.77204	1.37284	1.97185	0	1.84241	0	0	1.43921	0	0	1.12927	2.34233	1.914	2.42603
F2S4_160202_002_E01	30	#FFFF00	Sst Chodl	1	#EF4136	GABAergic	2.51172	1.51731	2.69442	2.68235	1.82744	0	0	0	0	0	2.16014	0	2.71091	2.61049	0	0	0	0.622307	1.05578	1.97098	2.91857	0.868162	1.57629	0	1.99616	0	0	1.13873	0	1.8986	0	1.20835	1.77257	2.42332
F2S4_160202_002_F01	45	#C77767	Sst Crh 4930553C11Rik	1	#EF4136	GABAergic	2.29147	0	2.41586	2.59675	1.51795	2.04687	0	0	0	0	2.50197	0.294112	2.84939	2.05436	0.467872	1.47787	0	0.89091	1.95933	2.25095	2.75545	0	1.3484	0	1.70233	0.687847	0	1.19106	0	1.47787	0.294112	2.1848	2.18754	2.59139
F2S4_160202_002_G01	45	#C77767	Sst Crh 4930553C11Rik	1	#EF4136	GABAergic	2.23353	0	0	2.68744	1.22618	1.22618	0	0	0	0	2.8522	2.45184	2.74982	2.38993	1.25099	0	0	0.598661	2.30724	2.19689	2.90822	0.298767	2.01669	0	1.85885	0	0	1.72794	0	0	1.3179	1.904	2.15386	2.61037
F2S4_160202_002_H01	52	#FF2F7E	Pvalb Th Sst	1	#EF4136	GABAergic	2.38585	0	1.5931	2.49032	2.22694	0	0	0	0	0	2.25481	2.02627	2.78538	2.55237	1.82686	0	0	0.752545	1.57195	1.89888	2.66551	1.57195	2.15682	0	2.05214	0	0	0.674418	1.01338	0.876163	0.285848	1.89375	2.03755	2.2681
F2S4_160202_003_A01	39	#FF9F2C	Sst Chrna2 Glra3	1	#EF4136	GABAergic	2.21934	0	3.05639	2.72072	2.18701	0	1.74301	0	0	0	2.05334	1.39396	2.67955	2.62367	1.8164	0	0	0	0	1.9425	2.76975	1.04875	1.79329	0	1.49919	1.52195	0	1.52195	0	0	0	1.72947	2.0401	2.11974
F2S4_160202_003_B01	46	#C11331	Sst Esm1	1	#EF4136	GABAergic	2.34389	0	2.13894	2.66364	1.70608	0	0	0	0	0	2.49694	1.33125	2.86589	2.71894	1.69503	1.40268	0	0.357475	2.14295	1.68368	2.80863	0.786066	1.64775	0	1.68368	1.17764	0	1.05002	0.550861	1.35639	0.684195	1.91785	2.01371	2.51933
F2S4_160202_003_C01	45	#C77767	Sst Crh 4930553C11Rik	1	#EF4136	GABAergic	2.3166	0	2.66871	2.53237	1.54562	1.96622	0	0	0	0	2.41762	1.77774	2.64648	2.43529	2.05779	1.84042	0	0.752312	1.50546	1.85004	2.56475	1.41193	1.69095	0	1.88652	0.752312	0	0	0.942292	1.56439	1.6477	2.11825	1.58238	2.57741
F2S4_160202_003_D01	48	#994C00	Sst Rxfp1 Eya1	1	#EF4136	GABAergic	2.36952	0	1.14749	2.53991	0	0	0	0	0	0	2.75342	0.42004	2.91786	2.61649	0	0	0	1.14749	0	1.58548	2.83621	1.03274	2.41266	0	0.629513	1.1952	0	1.31315	1.0939	0	1.65344	1.14749	1.63742	2.57896
F2S4_160202_003_E01	40	#FFB307	Sst Chrna2 Ptgdr	1	#EF4136	GABAergic	2.37703	0	0	2.48067	1.18385	0	0	0	0	0	2.87103	2.23615	2.9118	1.84861	0	0	0	1.58501	2.16812	1.91937	2.78861	0	1.31433	0	0	0	0	0	0.444639	1.82608	1.58501	2.24505	2.21777	2.17851
F2S4_160202_003_F01	45	#C77767	Sst Crh 4930553C11Rik	1	#EF4136	GABAergic	2.37331	0	0	2.63139	1.22565	1.92437	1.10923	0	0	0	2.55481	1.53911	2.86355	2.31507	1.6852	0	0	0	1.87002	1.03675	2.83813	0	2.16811	0	1.78031	1.39304	0	1.71927	0	1.71927	1.03675	1.91403	2.05564	2.62938
F2S4_160202_003_G01	39	#FF9F2C	Sst Chrna2 Glra3	1	#EF4136	GABAergic	2.29313	0	2.53884	2.65471	2.19677	1.00839	0	0	0	0	2.76192	0	2.86452	2.56949	0	0	0	0.747997	2.19038	0	2.817	0	2.31783	0	0	0	0	0	1.55	1.74951	1.0967	1.98922	2.39667	2.57749
F2S4_160202_003_H01	50	#A81111	Sst Nts	1	#EF4136	GABAergic	2.37721	0	2.55459	2.69274	0	0	0	0	0	0	2.35383	1.54843	2.77634	2.5926	0	0	0	0.408496	1.99728	2.12112	2.79954	1.66543	1.7073	0	1.5672	0.615216	0	1.5672	0.860101	0	1.74549	2.39669	1.74549	2.39396
F2S4_160202_004_A01	46	#C11331	Sst Esm1	1	#EF4136	GABAergic	2.28291	0	2.14586	2.30761	0.580504	1.50337	0	0	0	0	2.5616	0.974002	2.86785	2.35045	1.44185	0	0	0.380782	2.30157	1.98414	2.70306	0	2.28922	0	2.20291	0	0	0.580504	0	1.77766	0.820374	1.97131	1.89306	2.47285
F2S4_160202_004_B01	37	#D6C300	Sst Myh8 Etv1	1	#EF4136	GABAergic	2.24015	0	2.6925	2.6925	1.44588	1.67899	0	0	0	0	2.79346	1.13832	2.91822	2.09924	1.31878	0.720174	0	1.28819	2.00074	1.91251	2.79936	1.62413	1.46738	0	2.01286	0.907606	0	1.31878	0	0.720174	1.42326	2.17538	1.89719	2.49902
F2S4_160202_004_C01	39	#FF9F2C	Sst Chrna2 Glra3	1	#EF4136	GABAergic	1.45522	0	2.8383	2.65377	2.03359	0	0	0	0	0	2.44608	0	2.98562	2.58353	0	0	0	0	0	1.5396	2.75107	0	2.47372	0	1.35041	0.608346	0	0	1.81441	1.21196	0.608346	1.96731	1.85334	2.62952
F2S4_160202_004_D01	35	#CC6D3D	Sst Calb2 Pdlim5	1	#EF4136	GABAergic	2.42978	0	0	2.62166	1.87921	0	0	0	0	0	2.74676	1.95588	2.73911	2.23028	0	0.628259	0	0	0.960081	1.76232	2.85474	2.03426	2.08351	0	1.93997	0.768867	0	0	0.874914	1.56509	0.874914	2.03426	2.10063	2.55628
F2S4_160202_004_F01	40	#FFB307	Sst Chrna2 Ptgdr	1	#EF4136	GABAergic	2.24642	0	2.3517	2.61724	0	1.46569	0	0	0	0	2.37446	0	2.88479	2.5099	1.52182	1.69353	0	1.11709	0	2.16475	2.75236	1.46569	2.1464	0	2.31936	0	0	0.701697	0	0	0	1.46569	2.29342	2.57974
F2S4_160202_004_G01	30	#FFFF00	Sst Chodl	1	#EF4136	GABAergic	2.35353	1.31095	2.9651	2.79504	0.79988	0.656918	0	0	0	0	2.6254	1.94297	2.93225	2.59133	1.78644	0	0	0.442367	1.70363	1.81086	2.94026	1.38022	2.14303	0	1.12662	1.12662	0	1.65545	0	1.43995	0	1.92509	2.13183	2.50921
F2S4_160202_004_H01	35	#CC6D3D	Sst Calb2 Pdlim5	1	#EF4136	GABAergic	2.25867	0	0	2.61402	1.62975	1.79712	1.59714	0	0	0	2.46143	1.07166	2.81097	2.32685	0	0	0	1.12502	2.16419	1.32317	2.76517	0	1.91764	0	2.36024	0.855394	0	0	1.07166	2.18655	1.38255	1.92566	1.79712	2.68866
F2S4_160202_005_A01	35	#CC6D3D	Sst Calb2 Pdlim5	1	#EF4136	GABAergic	2.37667	0	0	2.67817	1.83162	0.744972	0	0	0	0	2.66695	1.59094	2.74834	2.20971	1.75758	1.51734	0	0.849925	1.75758	1.9787	2.79625	1.89486	2.0719	0	1.5557	0	0	0	0	0	1.49681	1.6822	1.95739	2.21778
F2S4_160202_005_B01	37	#D6C300	Sst Myh8 Etv1	1	#EF4136	GABAergic	2.34772	0	2.72273	2.59637	1.64748	0.61286	0	0	0	0	2.59977	1.52579	3.03094	2.37977	0	0	0	1.1272	1.87747	1.25657	2.77323	0	1.94359	0	2.37412	0.942098	0	0.61286	0	0	1.32541	1.9942	2.32603	2.3567
F2S4_160202_005_C01	40	#FFB307	Sst Chrna2 Ptgdr	1	#EF4136	GABAergic	2.23625	0	2.16348	2.47176	1.81935	2.16348	0	0	0	0	2.68338	0	2.85112	2.27877	0	0	0	0.596949	0	2.31127	2.99578	0.596949	2.25089	0	1.27229	0	0	1.10764	0	1.79946	0	0	2.22874	2.47176
F2S4_160202_005_D01	42	#BF9F00	Sst Hpse Sema3c	1	#EF4136	GABAergic	2.39485	0	0	2.70165	1.81356	0	0	0	0	0	2.55586	1.55751	2.82472	2.03273	0	0	0	1.55751	1.73571	2.05079	2.74427	0.402452	2.15973	0	2.09022	0	0	1.62536	0	0	0.851529	1.90503	2.11634	2.75373
F2S4_160202_005_E01	44	#B95541	Sst Crhr2 Efemp1	1	#EF4136	GABAergic	2.07143	0	0	2.52927	0.970734	0.885285	0	0	0	0	2.6738	2.25845	3.01404	2.10114	0.426457	0	0	1.44271	1.74895	1.90023	2.68142	0	2.19852	0	2.00509	1.70834	0	1.70834	1.59552	2.03285	0.885285	2.0192	2.14483	2.7662
F2S4_160202_005_F01	39	#FF9F2C	Sst Chrna2 Glra3	1	#EF4136	GABAergic	2.05241	0	2.05241	2.29772	0	0	0	0	0	0	2.13551	0	2.60797	2.43873	0	0	0	1.184	1.94956	1.70727	2.69539	0	2.33749	0	2.67622	0	0	0	0	1.74604	0	0	2.16476	2.06148
F2S4_160202_005_G01	43	#806B19	Sst Hpse Cbln4	1	#EF4136	GABAergic	2.46302	0	0	2.61091	0.786924	0	0	0	0	0	2.78023	1.79567	2.69263	2.58567	0	0	0	1.21398	1.62304	1.21398	2.72523	1.42508	2.33474	0	0	0	0	1.27712	0	0	0.938702	2.01472	2.15965	2.59987
F2S4_160202_005_H01	39	#FF9F2C	Sst Chrna2 Glra3	1	#EF4136	GABAergic	2.0204	0	2.18657	2.32357	1.04834	0	0	0	0	0	2.045	0	2.58396	2.32357	0	0	0	1.28599	1.82044	0.96104	2.85335	0.48223	1.43872	0	1.40528	0	0	0.705093	0	2.0204	0	1.74787	2.11138	2.71263
F2S4_160202_006_A01	30	#FFFF00	Sst Chodl	1	#EF4136	GABAergic	2.43997	1.2621	2.80411	2.72927	1.38106	0.830062	0	0	0	0	2.39199	1.12201	2.68895	2.58288	0.38747	0	0	1.29504	1.81836	2.06534	2.81045	1.2621	1.04466	0	0.830062	0	0	0.588932	0.235585	1.51441	1.34018	1.93078	2.04608	2.33947
F2S4_160202_006_B01	35	#CC6D3D	Sst Calb2 Pdlim5	1	#EF4136	GABAergic	2.6286	0	0	2.41055	1.61665	1.6978	0	0	0	0	2.54687	1.78167	2.82162	2.23649	1.48776	1.72179	0	1.25519	2.01275	2.36525	2.81461	1.11525	2.05809	0	1.95194	0	0	0	0	1.99756	0	1.96213	2.2012	2.51141
F2S4_160202_006_C01	35	#CC6D3D	Sst Calb2 Pdlim5	1	#EF4136	GABAergic	2.22689	0	0	2.55102	2.03127	1.07153	0	0	0	0	2.37598	0.725602	2.85144	2.10343	0	0	0	0.873571	1.72847	1.92658	2.58885	0.662459	2.2841	0	1.18716	0	0	0.235369	0	1.55059	0.662459	2.11316	1.89988	2.49881
F2S4_160202_006_D01	35	#CC6D3D	Sst Calb2 Pdlim5	1	#EF4136	GABAergic	2.19594	0	0	2.46894	0.979464	0	0	0	0	0	2.29359	2.18507	2.84915	2.14352	1.10185	0	0	0.7526	0.688507	1.46154	2.71363	1.25711	1.59999	0	1.57381	0	0	0.249491	0	1.92455	1.39902	1.25711	1.96291	2.56966
F2S4_160202_006_E01	35	#CC6D3D	Sst Calb2 Pdlim5	1	#EF4136	GABAergic	2.06039	0	0	2.39274	2.04391	1.08748	0	0	0	0	2.70267	1.40828	2.58123	1.96594	1.44313	1.12389	0	0.415724	2.07432	1.89515	2.28557	0.186061	2.07432	0	1.69139	1.15748	0	1.31783	1.08748	1.5197	1.06806	2.04181	1.71887	2.67754
F2S4_160202_006_F01	34	#BF480D	Sst Calb2 Necab1	1	#EF4136	GABAergic	2.37521	0	1.54661	2.65056	1.13759	0	0	0	0	0	2.67751	1.64301	2.91735	1.98073	0	0	0	0.761388	2.04755	1.83642	2.69109	1.85127	1.93105	0	2.1214	1.2072	0	0	1.64301	1.71525	0.761388	2.25523	2.17306	2.61517
F2S4_160202_007_A01	35	#CC6D3D	Sst Calb2 Pdlim5	1	#EF4136	GABAergic	2.56131	0	0	2.46402	1.78639	1.11998	0	0	0	0	2.26955	0.971978	2.85718	2.22068	1.23017	0	0	0.935194	1.92423	1.95829	2.7603	1.8075	2.28354	0	0	0	0	1.24921	0.895002	1.92027	0.681864	2.15417	2.04391	2.68867
F2S4_160202_007_B01	34	#BF480D	Sst Calb2 Necab1	1	#EF4136	GABAergic	2.4697	0	0	2.53138	1.1696	0	0	0	0	0	2.52069	0	2.79501	1.92729	1.908	0	0	1.53232	2.20881	2.06376	2.69875	0	1.71195	0	1.91775	0	0	0.966916	1.72717	1.68808	0.747606	2.0603	1.97206	2.70509
F2S4_160202_007_C01	34	#BF480D	Sst Calb2 Necab1	1	#EF4136	GABAergic	2.3114	0	0	2.43432	2.10736	0	1.9423	0	0	0	2.24431	1.74932	2.50894	2.29172	0	0	0	1.36806	1.89478	0.769848	2.68238	0.490543	2.2391	0	1.08525	0.769848	0	1.2977	0	1.80971	1.10947	2.15231	1.93882	2.90362
F2S4_160202_007_D01	35	#CC6D3D	Sst Calb2 Pdlim5	1	#EF4136	GABAergic	2.07516	0	0	2.3386	1.64385	0.351709	0	0	0	0	2.52871	2.07058	2.46304	2.02955	1.86174	1.48169	0	0.729685	1.90764	1.64996	2.35326	1.64996	2.13069	0	2.08194	0.458082	0	0.351709	1.64996	1.28079	1.168	1.8104	1.57752	2.48664
F2S4_160202_007_E01	35	#CC6D3D	Sst Calb2 Pdlim5	1	#EF4136	GABAergic	2.24867	0	0	2.40632	1.60268	0	0	0	0	0	2.64096	1.77514	2.5881	1.79396	1.75142	1.16799	0	0.184065	1.63572	1.78653	2.37942	1.64099	1.6762	0	0.560978	0.998804	0	0.923716	0	1.72201	1.35487	1.9317	1.60836	2.42567
F2S4_160202_007_F01	35	#CC6D3D	Sst Calb2 Pdlim5	1	#EF4136	GABAergic	2.57012	0	0	2.55637	1.93972	0	0	0	0	0	2.69886	2.13041	2.85529	2.05505	1.43892	0	0	0	0.634401	1.80533	2.67825	1.12742	0.967225	0	1.57289	0.775527	0	0.261812	0	1.86808	0.424002	1.63541	2.08854	2.60449
F2S4_160202_007_G01	32	#804811	Sst Tac1 Htr1d	1	#EF4136	GABAergic	2.03031	0	0	2.57845	2.31177	0	0	0	0	0	1.77923	2.42777	2.77091	2.49644	1.62369	1.85134	0	0.916077	0	1.55639	2.62685	0	1.73331	0	1.69272	0.847307	0	0.916077	0	0	1.37905	2.00515	1.63598	2.66702
F2S4_160202_007_H01	34	#BF480D	Sst Calb2 Necab1	1	#EF4136	GABAergic	1.57054	0	0	2.42834	1.58487	0	2.22276	0	0	0	2.82531	0	2.70032	2.29441	0.928885	0	0	0.543636	0	2.15245	2.81464	0.543636	1.12977	0	2.19252	0	0	0	0.928885	2.14862	2.0544	1.96437	2.16375	2.76914
F2S4_160202_008_A01	32	#804811	Sst Tac1 Htr1d	1	#EF4136	GABAergic	2.23083	0	0	2.71096	1.59237	0	0	0	0	0	2.6552	0.62081	2.76455	2.33805	1.71453	0.413004	0	0.52922	2.02783	1.918	2.77336	1.83063	2.17	0	0.696409	0.62081	0	1.86958	0.911002	0	0	2.15337	2.04058	2.59734
F2S4_160202_008_B01	35	#CC6D3D	Sst Calb2 Pdlim5	1	#EF4136	GABAergic	2.13787	0	0	2.53496	1.04052	1.26626	0	0	0	0	2.4101	1.50195	2.82468	2.24042	1.12944	1.52411	0	0.425366	1.47859	1.3213	2.50101	1.00631	0.712432	0	1.67727	0	0	1.42775	0.969175	1.64579	1.72059	0.712432	2.08481	2.57133
F2S4_160202_008_C01	35	#CC6D3D	Sst Calb2 Pdlim5	1	#EF4136	GABAergic	2.10247	0	0	2.71375	0.770402	1.73253	0	0	0	0	2.70335	2.02952	2.86874	2.28299	0	0	0	1.14769	2.17211	1.81582	2.71716	0	2.10526	0	1.6037	0	0	1.23837	0	2.1322	0.876518	1.96927	2.01608	2.43424
F2S4_160202_008_D01	35	#CC6D3D	Sst Calb2 Pdlim5	1	#EF4136	GABAergic	2.03486	0	0	2.30502	2.13	1.61073	1.36765	0	0	0	2.57952	1.61073	2.36774	1.91922	0	1.35627	0	0.343658	1.93471	2.01508	2.39284	2.1261	1.97813	0	1.25256	0	0	1.2809	1.37875	0.915801	0.765302	2.10605	1.79181	2.65931
F2S4_160202_008_E01	34	#BF480D	Sst Calb2 Necab1	1	#EF4136	GABAergic	1.98464	0	0	2.43704	1.97553	1.66046	0	0	0	0	2.53701	0.477706	2.58709	2.10467	1.79091	1.1958	0	1.04219	1.59192	1.29456	2.55677	2.05904	1.98464	0	1.85212	0.986063	0	0	0.955022	0	1.79091	2.27733	1.62754	2.54783
F2S4_160202_008_F01	32	#804811	Sst Tac1 Htr1d	1	#EF4136	GABAergic	2.47602	0	0	2.49312	2.26349	2.01574	0	0	0	0	2.59339	2.04664	2.86765	2.52965	1.72785	0	0	1.21204	1.85075	1.96739	2.75517	2.06744	1.79363	0	0	0.729959	0	1.45196	0	1.79363	1.94643	1.83716	2.06744	2.57988
F2S4_160202_008_H01	35	#CC6D3D	Sst Calb2 Pdlim5	1	#EF4136	GABAergic	2.18997	0	0	2.66521	0.443863	0	0	0	0	0	2.70202	1.49471	2.78042	2.20708	0.443863	1.56321	0	0.56446	1.75613	2.00266	2.58772	0	2.19983	0	1.57364	0.909308	0	0	0	1.53031	1.27389	1.55251	1.81317	2.32591
F2S4_160202_009_A01	34	#BF480D	Sst Calb2 Necab1	1	#EF4136	GABAergic	2.64901	0	0	2.67949	1.34169	1.40035	0	0	0	0	2.64403	0	2.75986	2.19489	0	0	1.96602	1.15655	2.1984	1.83059	2.71494	0.213582	2.27361	0	1.40035	0	0	0.356119	0	1.613	0.213582	1.99766	2.09425	2.35993
F2S4_160202_009_B01	35	#CC6D3D	Sst Calb2 Pdlim5	1	#EF4136	GABAergic	2.46063	0	0	2.40925	1.32649	1.63401	0	0	0	0	2.74881	1.7578	2.61343	2.17952	0.421348	0	0	0.421348	2.08333	2.0633	2.67474	1.29157	1.97493	0	1.95171	0.845571	0	0.729908	0.571795	1.96988	0	2.1154	1.92152	2.63098
F2S4_160202_009_C01	35	#CC6D3D	Sst Calb2 Pdlim5	1	#EF4136	GABAergic	2.29481	0	0	2.62632	1.24263	0	0.709348	0	0	0	2.61605	1.76244	2.90779	2.034	1.50946	0.261069	0	0	1.84653	1.80372	2.69433	0.261069	1.78651	0	2.2428	1.00286	0	1.36648	0	1.70287	2.07803	2.10132	1.99235	2.3604
F2S4_160202_009_D01	34	#BF480D	Sst Calb2 Necab1	1	#EF4136	GABAergic	2.4097	0	0	2.17312	2.3216	0	0	0	0	0	2.47612	1.93694	2.42247	2.0795	1.54647	0	0	0.70985	1.7604	1.4923	2.38825	1.92188	2.10837	0	1.78628	0.70985	0	1.32314	1.41096	0	1.58806	2.04858	1.9157	2.77169
F2S4_160202_009_E01	35	#CC6D3D	Sst Calb2 Pdlim5	1	#EF4136	GABAergic	2.39694	0	0	2.44483	1.80333	1.47825	0	0	0	0	2.70094	1.93937	2.71546	2.35901	1.81188	1.36407	0	0	1.85611	1.78118	2.66862	0.354926	1.8244	0	1.30024	0	0	1.28627	0	1.58315	0	2.2134	1.69057	2.46127
F2S4_160202_009_F01	34	#BF480D	Sst Calb2 Necab1	1	#EF4136	GABAergic	2.32284	0	0	2.62794	1.79965	0	0	0	0	0	2.479	0	2.7805	2.74126	0	0	0	1.1534	0.541804	0.775509	2.74126	0.261802	1.92713	0.423988	1.4643	0	0	0.831925	0	0.92662	0	2.02216	1.98661	2.51447
F2S4_160202_009_G01	35	#CC6D3D	Sst Calb2 Pdlim5	1	#EF4136	GABAergic	2.29298	0	1.58489	2.6543	1.81214	0.921325	2.01002	0	0	0	2.80806	0.95796	2.99793	2.25568	0	0	0	0.392453	2.21294	1.60117	2.66616	0.59519	1.10547	0	0	1.23438	0	1.46095	0	1.60117	1.05232	2.08431	1.9354	2.65852
F2S4_160202_009_H01	35	#CC6D3D	Sst Calb2 Pdlim5	1	#EF4136	GABAergic	2.47606	0	0	2.53982	1.60675	0.912217	0	0	0	0	2.56597	0.234768	2.87562	1.92516	1.40445	0.234768	0	0.724435	1.85722	1.98712	2.67925	1.797	1.95032	0	1.09593	1.24281	0	1.41655	0	1.94681	0.498445	1.83957	2.09455	2.43689
F2S4_160202_010_A01	35	#CC6D3D	Sst Calb2 Pdlim5	1	#EF4136	GABAergic	2.42359	0	0	2.63107	1.97225	0	0	0	0	0	2.62263	1.13748	2.49466	2.24402	0	0	0	0.739639	1.83955	2.32186	2.82519	0	2.00559	0	1.20329	0	0	0	0	0.242659	1.05989	2.10293	2.13505	2.7069
F2S4_160202_010_B01	34	#BF480D	Sst Calb2 Necab1	1	#EF4136	GABAergic	2.51704	0	0	2.55217	1.34719	0	0	0	0	0	2.61685	1.91528	2.83828	2.44991	0.815688	0	0	0	2.4748	1.11417	2.90605	0	1.87974	0	0	0	0	1.56845	0	2.56218	0.969066	0	2.333	2.88929
F2S4_160202_010_C01	35	#CC6D3D	Sst Calb2 Pdlim5	1	#EF4136	GABAergic	2.68575	0	0	2.59342	2.14717	0	0	0	0	0	2.81046	1.9454	2.7851	2.31286	0	0	0	1.17179	1.79318	1.8664	2.51554	1.65322	1.217	0	2.02577	0	0	0	0	2.0907	1.87593	2.08491	2.38416	2.745
F2S4_160202_010_D01	34	#BF480D	Sst Calb2 Necab1	1	#EF4136	GABAergic	2.603	0	0	2.62549	0.878247	1.55912	0	0	0	0	2.72388	1.88764	2.57076	2.10445	1.58763	0	0	0.772058	2.21932	2.52226	2.74294	0	1.00058	0	1.03474	0	0	0	0	1.26025	1.03474	1.46029	2.23202	2.32041
F2S4_160202_010_E01	34	#BF480D	Sst Calb2 Necab1	1	#EF4136	GABAergic	2.34827	0	0	2.63242	0.97945	0.721721	1.95735	0	0	0	2.59048	0.315389	2.70581	2.35651	0.927914	0	0	0.496162	1.92	2.18944	2.59989	0.801825	1.86671	0	1.90871	0	0	1.06716	0	0.315389	0.721721	2.40105	2.09991	2.76619
F2S4_160202_010_F01	32	#804811	Sst Tac1 Htr1d	1	#EF4136	GABAergic	2.26628	0	0	2.72982	1.66419	0	0	0	0	0	2.59113	0.967449	2.52325	2.43443	0.967449	0.846354	0	1.06204	2.23509	2.13738	2.60999	1.43678	1.77596	0	1.03274	0	0	0	0	1.24442	0.967449	2.21762	2.01744	2.71052
F2S4_160202_010_G01	34	#BF480D	Sst Calb2 Necab1	1	#EF4136	GABAergic	2.23226	0	0	2.30494	1.55209	0	0	0	0	0	2.86308	1.49429	2.83916	2.45127	1.84146	0	0	1.27348	2.35882	2.18703	2.81915	0	1.936	0	1.82446	0.908926	0	0	0	0	1.39777	1.46883	2.1994	2.4172
F2S4_160202_010_H01	35	#CC6D3D	Sst Calb2 Pdlim5	1	#EF4136	GABAergic	2.16325	0	0	2.63521	2.09444	0	0	0	0	0	2.40196	0.252932	2.82582	2.40196	0	0	0	0	2.15612	2.34537	2.75288	0	1.8436	0	2.22263	1.68502	0	1.22548	0	0	1.13498	2.14643	2.09993	2.3407
F2S4_160202_011_A01	35	#CC6D3D	Sst Calb2 Pdlim5	1	#EF4136	GABAergic	2.43237	0	0	2.69182	1.48845	0	0	0	0	0	2.4734	1.61511	2.85176	1.92644	0.241751	0	0	0	1.92644	1.7254	2.75647	0	1.65981	0	2.05487	0.963458	0	1.48845	0	0.599804	1.45573	2.17382	2.07165	2.80924
F2S4_160202_011_B01	43	#806B19	Sst Hpse Cbln4	1	#EF4136	GABAergic	2.288	0	0	2.60642	2.03758	0.684051	0	0	0	0	2.33044	0.897412	2.85392	1.94243	0	0	0	0.974445	2.17284	1.58597	2.38033	0.85308	1.8589	0	0	0	0	1.45613	0	1.19196	0.403543	1.51075	1.83035	2.11813
F2S4_160202_011_C01	36	#FFDF11	Sst Nr2f2 Necab1	1	#EF4136	GABAergic	2.52161	0	0	2.61864	1.48297	1.55804	0	0	0	0	2.924	1.37933	2.79687	2.45815	0	0	0	1.35251	2.33767	2.06355	2.87536	1.79715	1.84863	0	1.91407	0	0	0.724557	0	1.85302	0	1.36613	2.01521	2.68199
F2S4_160202_011_D01	35	#CC6D3D	Sst Calb2 Pdlim5	1	#EF4136	GABAergic	2.4578	0	0.224272	2.64716	1.25285	0	0	0	0	0	2.48841	0.481153	2.63167	2.13632	1.35472	1.4781	0	0.926132	1.25285	1.7302	2.67843	1.41517	2.14692	0	1.63257	1.32797	0	1.37992	0.224272	1.32797	1.04688	2.16536	1.80528	2.62823
F2S4_160202_011_E01	30	#FFFF00	Sst Chodl	1	#EF4136	GABAergic	2.49206	0	3.01491	2.56196	1.6715	0	0	0	0	0	2.47923	1.8278	2.68928	2.55381	1.59555	0	0	0.603378	1.66448	1.98514	2.83602	0.678081	0.846604	0	1.00158	0	0	0.846604	1.67841	1.66448	1.65008	1.93115	2.08183	2.52938
F2S4_160202_011_F01	39	#FF9F2C	Sst Chrna2 Glra3	1	#EF4136	GABAergic	1.91047	0	2.47163	2.57034	0	1.1622	0	0	0	0	2.60515	2.00546	2.71052	2.45376	0	0	0	0.621492	1.0548	1.78872	2.67035	1.93524	1.96992	0	0.621492	0	0	1.1622	0	1.85142	1.51628	2.11099	2.18012	2.52533
F2S4_160202_011_G01	39	#FF9F2C	Sst Chrna2 Glra3	1	#EF4136	GABAergic	1.88285	0.430306	0	2.50082	1.21061	1.49806	0	0	0	0	2.5753	1.82084	2.78758	2.39635	2.32425	0	0	0	1.07945	1.93284	2.83792	0	1.58269	0	1.23268	0	0	1.13674	0	2.11858	1.23268	1.50959	2.19767	2.62162
F2S4_160202_011_H01	32	#804811	Sst Tac1 Htr1d	1	#EF4136	GABAergic	2.03778	0	0	2.51869	1.68766	1.29007	0	0	0	0	2.72884	2.4372	2.655	2.49769	0.469459	1.82114	0	0.689759	1.16533	1.61198	2.8458	0.59343	2.21124	0	1.35069	0	0	0	0	0	1.50732	0	2.09576	2.60653
F2S4_160202_012_A01	44	#B95541	Sst Crhr2 Efemp1	1	#EF4136	GABAergic	2.07071	0	0	2.36822	1.92605	1.08859	1.30903	0	0	0	2.59879	1.40359	2.41879	2.08219	1.13399	1.11938	0	0.806593	1.90221	1.775	2.38547	1.55254	1.76838	0	1.8557	0.61842	0	0.278986	0	1.46808	0.863745	1.83617	1.63697	2.65683
F2S4_160202_012_B01	39	#FF9F2C	Sst Chrna2 Glra3	1	#EF4136	GABAergic	2.42955	0	2.27006	2.16816	1.97791	0	0	0	0	0	2.42337	0	2.70931	2.10171	0	0	0	0	2.22333	1.8588	2.77912	0	1.65027	0	0	0	0	1.05877	0	0	0.934463	2.2611	1.94172	2.43715
F2S4_160202_012_C01	43	#806B19	Sst Hpse Cbln4	1	#EF4136	GABAergic	2.2869	0	0	2.66352	1.26052	1.44381	1.65325	0	0	0	2.72714	1.04936	2.91743	2.02362	0.8679	1.26052	0	0.46437	2.10255	1.68869	2.65686	1.27546	1.79395	0	1.68869	1.07341	0	0	0.46437	0	0.937157	1.80276	1.8599	2.56018
F2S4_160202_012_D01	35	#CC6D3D	Sst Calb2 Pdlim5	1	#EF4136	GABAergic	2.57784	0	0	2.65362	2.15808	0.368395	0	0	0	0	2.78105	1.97845	2.87094	2.41179	2.03549	0.222142	0	0	1.89835	2.03281	2.81564	2.09764	1.90921	0	0.885243	0	0	0.699556	0	1.64087	0.699556	1.97231	2.27412	2.51439
F2S4_160202_012_E01	40	#FFB307	Sst Chrna2 Ptgdr	1	#EF4136	GABAergic	2.55721	0	2.06357	2.42543	0	0.96091	0	0	0	0	2.48719	1.40514	2.8815	2.37779	0.704975	0	0	0	0	2.04165	2.74132	1.6682	1.50419	0	1.58479	0	0	0.258619	0	1.84117	0.87572	2.10712	2.1944	2.58289
F2S4_160202_012_F01	43	#806B19	Sst Hpse Cbln4	1	#EF4136	GABAergic	2.25354	0	0	2.55875	1.63824	1.31304	0	0	1.2761	0	2.87077	0.427589	3.01043	1.93141	1.75073	0	0	0.509943	2.30336	1.58484	2.68823	1.22138	2.07527	0	2.12715	0.738068	0	0	0	1.06516	1.30107	2.11428	1.93424	2.53178
F2S4_160202_012_G01	41	#D9C566	Sst Tac2 Myh4	1	#EF4136	GABAergic	2.06381	0	0	2.50353	1.88402	0	0	0	0	0	2.58433	1.32226	2.86197	2.39779	0	0	0	0.240752	2.18431	1.98482	2.84805	1.83514	1.63575	0	1.71697	0	0	0.508184	0.672473	1.77469	0	2.10863	2.24326	2.64448
F2S4_160202_012_H01	42	#BF9F00	Sst Hpse Sema3c	1	#EF4136	GABAergic	1.76182	0	0	2.6864	1.53045	0	0	0	0	0	2.77884	1.50885	2.83667	1.70929	1.36588	0.830006	0	1.03646	0.422586	1.28116	2.79576	1.24204	2.03668	0	0.708841	1.22107	0	0	0	1.94968	0.965197	1.80868	2.10352	2.4289
F2S4_160202_013_A01	35	#CC6D3D	Sst Calb2 Pdlim5	1	#EF4136	GABAergic	2.0377	0	1.32323	2.63183	1.82299	1.35249	0	0	0	0	2.66106	0.537185	2.76995	2.37687	0.59483	1.29185	0	0.77011	2.101	1.86841	2.89641	1.63891	1.88808	0	2.25165	0.732469	0	1.16708	0.470701	1.43784	0.804748	1.95186	2.0377	2.65874
F2S4_160202_013_B01	46	#C11331	Sst Esm1	1	#EF4136	GABAergic	2.05605	0.226209	2.32534	2.54524	0.707646	1.3845	1.52901	0	0	0	2.84225	2.06123	2.83882	2.16405	1.20511	0	0	0.81076	1.92273	1.70667	2.73316	1.84529	1.59412	0	1.20511	0	0	0.226209	0	1.95021	1.40833	2.2826	2.18972	2.43729
F2S4_160202_013_C01	47	#BF8219	Sst Tac2 Tacstd2	1	#EF4136	GABAergic	2.22156	0	1.60456	2.60586	1.86442	1.62926	1.10617	0	0	0	2.86514	1.40352	2.58154	2.2493	0.251547	1.26154	0	0.616842	1.90016	2.07155	2.75755	1.24247	1.48877	0	2.18753	1.41677	0	1.27981	0	1.33042	1.49969	1.8915	2.08855	2.53937
F2S4_160202_013_D01	39	#FF9F2C	Sst Chrna2 Glra3	1	#EF4136	GABAergic	2.06205	0	2.81369	2.54663	0	1.66071	0	0	0	0	2.42439	1.67562	2.93079	2.28719	0	0	0	0	2.15152	1.48557	2.61071	0	2.25559	0	1.72412	0.531365	0	0	0	2.13656	1.86316	2.10227	2.11844	2.56498
F2S4_160202_013_E01	37	#D6C300	Sst Myh8 Etv1	1	#EF4136	GABAergic	2.37151	0	2.20021	2.40039	0.492794	1.98527	0	0	0	0	2.75859	1.21683	2.8852	2.44864	0	0.492794	0	1.00623	1.84904	2.27115	2.64546	0.71771	1.38404	0	2.08631	0	0	1.77878	0	1.69492	1.37124	1.96917	1.87424	2.63284
F2S4_160202_013_F01	39	#FF9F2C	Sst Chrna2 Glra3	1	#EF4136	GABAergic	2.43255	0	2.54745	2.68188	0	1.92304	0	0	0	0	2.33819	1.44437	2.6742	2.48679	2.07278	0	0	0	0	1.90685	2.67279	0.403568	2.05262	0	1.91905	1.25185	0	0	1.68584	0	0.518371	2.15926	2.10005	2.38175
F2S4_160202_013_G01	39	#FF9F2C	Sst Chrna2 Glra3	1	#EF4136	GABAergic	2.12971	0	2.34897	2.7668	1.61534	0	1.34493	0	0	0	2.49816	1.40046	2.82479	2.13614	1.34493	0	0	0.302344	1.87182	2.27677	2.83321	0.302344	2.37919	0	1.70154	1.25775	0	1.17854	0	2.01544	1.23292	1.80192	2.1787	2.39531
F2S4_160202_013_H01	42	#BF9F00	Sst Hpse Sema3c	1	#EF4136	GABAergic	2.13864	0	0	2.39174	1.42436	1.5827	0	0	0	0	2.79781	0.391118	2.86466	2.39939	1.74655	0	0	1.33152	2.03497	2.19276	2.62659	1.6069	1.78981	0	2.0768	1.25047	0	0.504002	0.835319	0.238176	0	2.0261	1.97881	2.44611
F2S4_160202_014_A01	45	#C77767	Sst Crh 4930553C11Rik	1	#EF4136	GABAergic	2.42901	0	0	2.75848	1.34341	1.02146	0	0	0	0	2.71639	1.47011	2.88052	2.292	0	1.78841	0	0.96135	1.8906	2.25428	2.84409	1.12132	2.18112	0	1.97639	0	0	1.64796	0	1.73211	0.759917	2.20013	1.88679	1.8712
F2S4_160202_014_B01	42	#BF9F00	Sst Hpse Sema3c	1	#EF4136	GABAergic	2.58063	0	0	2.78192	1.7686	0	0	0	0	0	1.96994	1.80577	2.76815	2.09249	0	0	0	0.795532	2.1909	1.68309	2.81313	1.45139	2.00734	0	0	0	0	0	0	1.36227	0.862965	0	1.74467	2.36508
F2S4_160202_014_C01	46	#C11331	Sst Esm1	1	#EF4136	GABAergic	2.26301	0	1.24469	2.67138	1.14857	1.79264	0	0	0	0	2.63958	1.67406	2.81794	2.36397	1.74766	1.05931	0	0.558204	2.25885	2.1789	2.87707	1.60462	1.71241	0	1.28579	0.794599	0	0.652026	0	1.78649	0.558204	1.682	2.00173	2.26507
F2S4_160202_014_D01	39	#FF9F2C	Sst Chrna2 Glra3	1	#EF4136	GABAergic	2.26407	0	2.53182	2.62544	0	2.24398	0	0	0	0	2.14915	1.37179	2.97446	2.01789	0	1.67453	0	0.527954	2.4299	1.78041	2.66395	0	1.43293	0	1.48652	0	0	0	0	0	0.968661	0	2.03247	1.41349
F2S4_160202_014_E01	39	#FF9F2C	Sst Chrna2 Glra3	1	#EF4136	GABAergic	2.22662	0	2.51307	2.72821	2.41894	0	0	0	0	0	2.81893	1.19662	2.65424	2.75782	0	0	0	0	1.32732	2.46514	2.7529	0	2.32396	0	0	0	0	2.24746	1.08079	2.29455	1.34574	2.15454	2.05417	2.42499
F2S4_160202_014_F01	46	#C11331	Sst Esm1	1	#EF4136	GABAergic	2.31613	0	2.92116	2.62884	1.54387	0	0	0	0	0	2.73098	1.60256	2.93267	2.58541	0.727414	0	0	0.727414	1.91754	2.14335	2.74701	0	1.88605	0	2.05059	0.831523	0	0.782581	0	1.99712	1.51608	1.85649	2.06434	2.19641
F2S4_160202_014_G01	46	#C11331	Sst Esm1	1	#EF4136	GABAergic	2.51521	0	2.98784	2.61805	0.959124	0.873982	0	0	0	0	2.58822	1.16947	2.8905	2.38748	1.23562	0	0	1.0914	1.96256	1.53424	2.67591	0.25772	1.97016	0	1.78499	0.25772	0	1.29301	0	1.64285	0.873982	1.70953	1.99577	2.27263
F2S4_160202_014_H01	48	#994C00	Sst Rxfp1 Eya1	1	#EF4136	GABAergic	2.43719	0	1.83171	2.65758	1.7793	0	0	0	0	0	2.65922	1.49147	2.75479	2.40176	0	1.73365	0	1.08443	1.59749	1.90243	2.82924	0.433728	1.69784	0	1.76032	0.895365	0	0.433728	0	2.00566	0.433728	1.75381	1.84254	2.47868
F2S4_160202_015_B01	49	#802600	Sst Rxfp1 Prdm8	1	#EF4136	GABAergic	2.52688	0	1.91116	2.6744	0	1.64468	1.99873	0	0	0	2.42406	1.77421	2.87364	2.58794	0.762804	1.97734	0	0.684247	1.75269	2.15773	2.93433	1.68946	1.34406	0	1.58405	1.26126	0	2.03476	0	1.59476	1.52612	1.8451	2.29124	2.74722
F2S4_160202_015_C01	39	#FF9F2C	Sst Chrna2 Glra3	1	#EF4136	GABAergic	2.34861	0	2.89154	2.6273	1.20064	0	0	0	0	0	2.51242	2.02545	2.89412	2.52586	1.8495	0	0	0.926144	1.64106	2.38168	2.79373	1.74696	2.21396	0	2.20398	0	0	0	0	2.12985	0.45622	0	2.00599	2.20145
F2S4_160202_015_D01	39	#FF9F2C	Sst Chrna2 Glra3	1	#EF4136	GABAergic	2.14811	0	2.48048	2.61839	0	0	0	0	0	0	2.39787	0.966992	2.65697	2.47916	1.73467	2.30378	0	1.70423	1.76995	2.1248	2.76257	0	1.71971	0	2.32506	0	0	1.82701	0	0	1.49577	2.01273	2.08403	2.40578
F2S4_160202_015_E01	38	#FF8011	Sst Myh8 Fibin	1	#EF4136	GABAergic	1.43293	0	2.2901	2.69024	0	0	0	0	0	0	2.19121	1.60974	2.92521	2.6025	0	0	0	0	2.26407	2.45086	2.76573	1.04969	1.60974	0	0	0	0	1.3309	2.23638	2.18803	1.87363	0	2.16168	2.52008
F2S4_160202_015_F01	35	#CC6D3D	Sst Calb2 Pdlim5	1	#EF4136	GABAergic	2.06446	0	0	2.54228	1.53431	1.50061	0	0	0	0	2.70172	1.6721	2.80524	2.6351	1.27621	1.68375	0	0.550911	1.6951	2.19205	2.87197	1.56559	1.74776	0	1.93758	1.09691	0	1.21308	0	1.96248	0	1.81218	2.00837	2.72113
F2S4_160202_015_G01	39	#FF9F2C	Sst Chrna2 Glra3	1	#EF4136	GABAergic	2.35939	0	2.4296	2.50331	0.794903	0	0	0	0	0	2.68992	2.23783	2.69683	2.27959	0.558466	0	0	0	1.68236	1.79299	2.75784	1.53353	1.98281	0	2.00957	0	0	0.98796	0.729431	0	1.58573	2.46217	1.97885	2.56631
F2S4_160202_015_H01	39	#FF9F2C	Sst Chrna2 Glra3	1	#EF4136	GABAergic	2.21719	0	2.6421	2.55119	1.82435	0	0	0	0	0	2.74904	1.44738	2.8483	1.9843	0.806374	1.81845	0	1.03764	1.18774	1.62759	2.75112	1.49991	2.20272	0	1.63671	0	0	1.63671	1.82435	0.740551	1.57886	2.1616	2.21481	2.54455
F2S4_160204_013_A01	13	#CA66FF	Serpinf1 Aqp5 Vip	1	#EF4136	GABAergic	1.17749	0	0.26159	2.77343	1.81044	0	0	0	0	0	2.69692	0	2.65054	2.35367	0	0	0	0	0	1.82679	2.74014	1.87243	1.76358	0	0.423696	0	0	0.634023	0	1.90933	1.57241	1.96332	2.24802	2.76978
F2S4_160204_013_B01	27	#882E81	Vip Crispld2 Htr2c	1	#EF4136	GABAergic	0	0	0	2.63067	1.90806	1.56616	0	0	0	0	2.22103	1.9226	3.16182	2.73845	0	2.00881	0	0	0	1.86671	2.57918	2.1675	2.52315	0	2.58648	0	0	0	0	0	1.78326	0.921633	2.16478	1.42686
F2S4_160204_013_C01	21	#FF00FF	Vip Ptprt Pkp2	1	#EF4136	GABAergic	0	0	0	2.74531	0.831515	0	0	0	0	0	2.58946	0	2.83355	2.44356	0	1.90338	0	0	1.62793	0	2.39747	0.293158	0	0	0.590198	0	0	2.56279	2.28954	0	1.34654	2.23947	2.1964	2.63543
F2S4_160204_013_D01	21	#FF00FF	Vip Ptprt Pkp2	1	#EF4136	GABAergic	0.23902	0	0	2.64332	1.90845	1.19528	0	0	0	0	2.43426	0	2.75345	2.14292	0	0	0	0	2.29435	2.01596	2.80333	1.98078	0	0	0	0	0	0	0	0	1.38889	2.21073	2.09187	2.30711
F2S4_160204_013_E01	28	#AD589A	Vip Crispld2 Kcne4	1	#EF4136	GABAergic	1.82138	0	0	2.39531	1.1434	1.24302	0	0	0	0	2.87585	2.16832	2.84134	2.79943	0	1.44	0	0	0	1.6146	2.51029	0	1.27724	0	1.04309	0	0	1.93634	1.29339	0	1.07042	2.07426	2.11912	2.24737
F2S4_160204_013_F01	20	#9FAAFF	Vip Lmo1 Myl1	1	#EF4136	GABAergic	1.49853	0	1.85676	2.55955	1.63532	1.67	0	0	0	0	2.62433	1.94033	2.76066	2.18886	0	0	0	0	0	0.44639	2.50096	1.43182	1.73202	0	1.57747	0	0	2.02901	0	0	0	2.20859	1.82877	2.71053
F2S4_160204_013_G01	27	#882E81	Vip Crispld2 Htr2c	1	#EF4136	GABAergic	1.78048	0	0	2.5318	0.577576	0.817001	0	0	0	0	2.83807	1.08361	2.81773	2.54805	0	1.41542	0	1.04906	1.85957	2.34558	2.81219	1.62101	2.40013	0	1.98855	0.75086	0	1.08361	0.75086	1.75293	0.455427	2.61645	2.04651	2.65642
F2S4_160204_013_H01	25	#FF4DC1	Vip Chat Htr1f	1	#EF4136	GABAergic	1.38076	0	0	2.76498	0	0.734711	0	0	0	0	2.50739	0	3.10118	2.3805	0	0	0	0	2.23765	2.54844	2.65159	0	0	0	2.59287	1.15493	0	0	0	1.58209	0	1.12713	2.03769	2.35916
F2S4_160204_014_A01	26	#BD3D9A	Vip Pygm C1ql1	1	#EF4136	GABAergic	0	0	0	2.74824	1.98527	1.23763	0	0	0	0	2.30644	0	2.84246	2.34935	0	0.961025	0	0	0	1.98527	2.81941	1.9729	0.642698	0	1.98221	0	0	0	0	1.82042	1.22023	1.82042	1.94371	2.66752
F2S4_160204_014_B01	13	#CA66FF	Serpinf1 Aqp5 Vip	1	#EF4136	GABAergic	0	0	0	2.80257	0	1.25833	0	0	0	0	2.33171	0.959654	2.85426	2.16474	0.27908	0	0	0	1.35477	2.47095	2.9593	1.40378	0.447601	0	2.1727	0	0	0.806761	0	1.80686	0.806761	0	2.17793	2.40994
F2S4_160204_014_C01	28	#AD589A	Vip Crispld2 Kcne4	1	#EF4136	GABAergic	0	0	0	2.62162	2.30544	0.403922	0	0	0	0	2.6981	0	2.96788	2.71769	0.897959	0	0	0	1.38058	1.9156	2.64033	1.23335	1.78972	0	0.24732	0	0	0.403922	0	0	1.55988	2.0382	2.11621	2.78987
F2S4_160204_014_D01	28	#AD589A	Vip Crispld2 Kcne4	1	#EF4136	GABAergic	1.64173	0	0	2.48087	0	1.35924	0	0	0	0	2.70554	0	2.84105	2.76856	0	0	0	1.00483	0.281304	2.37973	2.62622	0	2.29426	0	1.0423	0	0	0	1.71623	0.281304	0	1.97286	2.07388	2.57566
F2S4_160204_014_E01	28	#AD589A	Vip Crispld2 Kcne4	1	#EF4136	GABAergic	1.83533	0	0	2.62237	2.51574	0	0	0	0	0	2.98347	1.99385	2.84512	2.81716	2.27107	0	0	0	0.253689	1.89629	2.67858	0	2.282	0	0.253689	0.412779	0	0	1.22709	2.27839	1.42144	2.04645	1.86922	2.56063
F2S4_160204_014_F01	28	#AD589A	Vip Crispld2 Kcne4	1	#EF4136	GABAergic	2.07033	0	0	2.70297	1.6779	0	0	0	0	0	2.49057	1.45198	2.84291	2.67576	1.06665	0	0	0	0	2.2047	2.72965	0	2.28971	0	2.49707	0	0	0.476904	0	0.75306	1.13536	0	2.08958	2.67208
F2S4_160204_014_G01	23	#FF00B3	Vip Lect1 Oxtr	1	#EF4136	GABAergic	2.07996	0	1.40969	2.70532	1.36694	0	0	0	0	0	2.80278	1.13494	2.91596	2.75078	0	0	0	0	1.64096	2.33192	2.6392	0.915143	0.448131	0	0.915143	1.09481	0	0	0	1.65854	0	2.22939	2.16287	2.16107
F2S4_160204_014_H01	28	#AD589A	Vip Crispld2 Kcne4	1	#EF4136	GABAergic	0.999499	0	0	2.42571	1.82403	1.86277	0	0	1.19089	0	2.91399	1.4014	2.40257	2.53823	0	0	0	0	1.64894	1.525	2.55778	1.08145	2.36277	0	1.37688	1.15036	0	0.487741	0	2.12854	1.65563	2.09368	2.19853	2.52319
F2S4_160204_015_A01	26	#BD3D9A	Vip Pygm C1ql1	1	#EF4136	GABAergic	1.7026	0	0	2.46172	0.867866	0	0	0	0	0	2.58569	2.50493	2.79319	2.24246	0	0	0	0.952839	2.11966	2.08692	2.8096	0	2.08692	0	0.952839	1.44873	0	0.762121	0	0.414002	0.867866	1.47269	1.97799	2.39463
F2S4_160204_015_B01	24	#B3128A	Vip Rspo1 Itga4	1	#EF4136	GABAergic	0	0	0	2.32457	2.21891	0	0	0	0	0	2.60148	0.695907	2.81769	2.12005	0	0	0	0	0	2.20838	2.74047	0	1.39426	0	1.99184	0	0	1.75211	1.48765	0	0	0	1.64947	2.67832
F2S4_160204_015_C01	27	#882E81	Vip Crispld2 Htr2c	1	#EF4136	GABAergic	1.97762	0	0	2.75733	1.38907	1.5301	0	0	0.905706	0	2.53658	1.72171	2.89914	2.77653	0	0	0	0	0.524972	1.74066	2.52149	0	1.01694	0	2.68992	0	0	0	0	1.61215	1.5301	0	1.83969	2.27636
F2S4_160204_015_D01	26	#BD3D9A	Vip Pygm C1ql1	1	#EF4136	GABAergic	2.30937	0	0	2.64661	2.52561	0	0	0	0	0	2.77131	0	2.97354	2.28507	2.2439	0	0	0.620135	0	1.71366	2.74981	0	2.05513	0	0	0	1.55473	2.07295	0	0.950608	0.760045	0	2.04283	2.69506
F2S4_160204_015_E01	16	#533691	Vip Igfbp4 Mab21l1	1	#EF4136	GABAergic	2.12808	0	1.69437	2.42749	1.63763	0	0	0	0	0	2.10803	0	2.98968	2.36408	1.83027	0	0	0	2.23212	2.12808	2.60304	0	1.93363	0	0	0	0	0.848754	0	0	0.848754	2.3407	1.90184	2.50804
F2S4_160204_015_F01	21	#FF00FF	Vip Ptprt Pkp2	1	#EF4136	GABAergic	1.40701	0	0	2.51984	2.09992	0	0	0	0	0	2.19614	0	1.65893	2.4536	0	0	0	0.509175	1.95517	2.24835	2.57986	1.36732	1.90994	0	0.73716	0	0	1.32363	0	0.509175	0	1.69945	2.25915	2.09215
F2S4_160204_015_G01	28	#AD589A	Vip Crispld2 Kcne4	1	#EF4136	GABAergic	2.24021	0	0	2.64885	0	1.40984	0	0	0	0	2.90245	2.11452	2.95583	2.87473	0	0	0	0	2.15676	1.63135	2.81462	1.81681	2.03091	0	0	0	0	1.84127	0	0.462336	1.44082	1.46973	2.05337	2.39102
F2S4_160204_015_H01	20	#9FAAFF	Vip Lmo1 Myl1	1	#EF4136	GABAergic	1.22257	0	0	2.50803	1.64798	1.49389	0	0	0	0	2.56012	0	2.49981	2.14185	0	1.64798	0	0.664807	2.01034	2.00519	2.28273	2.05413	2.38028	0	1.69276	0	0	0	1.68199	1.84394	2.06329	1.77047	1.82865	2.58536
F2S4_160204_016_A01	17	#9189FF	Vip Arhgap36 Hmcn1	1	#EF4136	GABAergic	1.63579	0	2.00159	2.4865	1.20153	1.12778	0	0	0	0	2.44595	1.03888	2.80831	2.49175	2.16898	0	0	0	1.45218	1.20153	2.60976	1.70486	1.76444	0	1.81682	0	0	0	0	2.08005	1.0856	1.50585	1.98516	2.75102
F2S4_160204_016_B01	16	#533691	Vip Igfbp4 Mab21l1	1	#EF4136	GABAergic	2.36791	0	0	2.63089	1.45844	0.436727	0	0	0	0	2.33437	2.13972	3.06603	2.74351	1.33851	0	0	0	1.7901	1.7901	2.82052	0	1.55232	0	1.4026	0	0	1.26329	0	2.11733	1.85779	2.17634	2.0876	2.80192
F2S4_160204_016_C01	21	#FF00FF	Vip Ptprt Pkp2	1	#EF4136	GABAergic	0.523167	0	0	2.47705	1.67862	0	0	0	0	0	2.18415	0	2.80523	2.4455	2.02571	0	0	0	1.01461	2.31986	2.77224	0	1.98568	0	0	1.10304	0	0	1.73813	0	0.753667	2.3659	2.03517	2.14963
F2S4_160204_016_D01	19	#756FB3	Vip Lmo1 Fam159b	1	#EF4136	GABAergic	0	0	0	2.51816	0	0	0	0	0	0	2.37631	0.483134	2.46985	2.36878	2.64945	0	0	1.23891	1.47108	0.483134	2.76864	1.9484	1.662	0	2.21033	0	0	1.76471	0.962241	0	0	2.21576	2.3837	2.66888
F2S4_160204_016_E01	21	#FF00FF	Vip Ptprt Pkp2	1	#EF4136	GABAergic	0	0	0	2.8026	2.19986	1.22899	0	0	0	0	2.49677	0.476092	2.58841	2.4151	0	0	0	1.51702	2.13519	1.6517	2.88999	0.697734	2.2415	0	1.22899	0	0	2.13519	2.44717	2.00279	0	1.17465	2.10227	2.80936
F2S4_160204_016_F01	16	#533691	Vip Igfbp4 Mab21l1	1	#EF4136	GABAergic	2.14655	0	2.04266	2.55241	0	2.08012	0	0	0	0	2.51451	2.03476	2.74161	2.39002	1.35916	0	0	0	0	1.56559	2.70743	0	1.56559	0	0	0	0	0	0	2.02672	1.03895	1.86067	2.34951	2.2645
F2S4_160204_016_G01	27	#882E81	Vip Crispld2 Htr2c	1	#EF4136	GABAergic	0	0	0	2.59517	2.2097	1.72555	1.78409	0	0	0	2.44982	2.06464	2.63088	2.28152	0	1.57767	0	0	1.62755	1.93904	2.49896	1.7949	2.38627	0	2.07035	1.35172	0	1.98276	0	1.85469	0.403805	2.28152	1.89042	2.35211
F2S4_160204_016_H01	21	#FF00FF	Vip Ptprt Pkp2	1	#EF4136	GABAergic	0	0	0	2.74036	0	0	0	0	0	0	2.72047	0	2.60454	2.73053	0	0	0	1.19787	0	1.7606	2.78468	0.539312	2.09375	0	1.44841	1.54982	0	0	0	0	0.539312	0	2.29112	2.74036
F2S4_160204_017_A01	27	#882E81	Vip Crispld2 Htr2c	1	#EF4136	GABAergic	1.88178	0	0	2.65988	0	0	0	0	0	0	2.52544	2.16258	2.84034	2.6027	2.05218	0.99571	0	0	0.77418	1.73568	2.75641	2.07082	1.44256	0	1.85862	1.25077	2.08517	0	0	1.7435	1.8404	2.16552	2.1256	2.36261
F2S4_160204_017_B01	28	#AD589A	Vip Crispld2 Kcne4	1	#EF4136	GABAergic	2.28177	0	0	2.54275	1.3186	0	0	0	0	0	2.53779	0	2.90736	2.94265	0	0	0	0.774984	2.22667	2.48476	2.83694	1.64949	0.69593	0	1.0757	0	1.65904	0	0	1.8351	0.599211	1.51483	1.92052	2.53903
F2S4_160204_017_C01	24	#B3128A	Vip Rspo1 Itga4	1	#EF4136	GABAergic	0	0	0	2.61991	1.55557	0	0	0	0	0	2.8135	0	2.76243	2.1863	0	0	0	0	1.3417	2.31382	2.42954	1.10197	2.18958	0	0	0	0	0	0	1.89135	0.902431	1.01356	1.80544	2.54743
F2S4_160204_017_D01	21	#FF00FF	Vip Ptprt Pkp2	1	#EF4136	GABAergic	0.331702	0	0	2.55469	2.31186	1.00736	0	0	0	0	2.59064	0.747056	2.40542	2.05439	0	0	0	1.05374	2.13804	1.89736	2.71241	0	1.05374	0	0	0	0	1.25996	0	2.05439	0	2.5016	1.77426	2.52153
F2S4_160204_017_E01	17	#9189FF	Vip Arhgap36 Hmcn1	1	#EF4136	GABAergic	2.09421	0	0	2.49653	0.334956	0	0	0	0	0	0	0	2.75635	2.17551	0	1.64358	0	0	0	2.01896	2.70969	0	2.62032	0	2.46999	0.334956	0	1.64358	0	0.521791	2.32274	1.58206	2.44171	2.32274
F2S4_160204_017_F01	21	#FF00FF	Vip Ptprt Pkp2	1	#EF4136	GABAergic	1.77822	0	0	2.44266	2.38688	1.47636	0	0	0	0	2.30167	0.637503	2.67798	2.34527	0	0	0	0	0.637503	2.32287	2.58934	0	0.736676	0	0	0	0	0	0	2.48896	0.995943	1.63657	2.11445	1.29945
F2S4_160204_017_G01	27	#882E81	Vip Crispld2 Htr2c	1	#EF4136	GABAergic	1.94609	0	0	2.6782	0	2.19352	0	0	0	0	2.76465	0	2.78761	1.8875	0	0	0	1.38427	0	2.06865	2.63179	1.08451	2.41992	0	0	0	0	0	0	0	0.817832	2.09212	2.00971	2.61937
F2S4_160204_017_H01	25	#FF4DC1	Vip Chat Htr1f	1	#EF4136	GABAergic	1.56545	0	0	2.51036	0	0.293727	0	0	0	0	2.8254	1.67577	2.98659	2.43711	0	0	0	1.70983	2.32578	1.56545	2.9486	0.890228	2.32578	0	2.15269	0	0	0	0	0.591059	0	0	2.18948	2.34327
F2S4_160204_018_A01	23	#FF00B3	Vip Lect1 Oxtr	1	#EF4136	GABAergic	0	0	0	2.37681	2.16671	0	0	0	0	0	2.13054	0	2.79895	2.45873	2.53299	0	0	0	1.2494	1.62384	2.76965	0.780131	2.01378	0	0	0	0	1.92403	0.264323	2.00307	0	1.71694	2.03778	1.79356
F2S4_160204_018_C01	24	#B3128A	Vip Rspo1 Itga4	1	#EF4136	GABAergic	0	0	0	2.44391	2.25302	0.525479	0	0	0	0	0	0	2.47122	1.92909	0	0	0	1.38976	1.62109	2.05676	2.79289	0	0.251504	0	1.44203	0	0	0	0.812322	2.22554	0	0	2.41606	2.35437
F2S4_160204_018_D01	24	#B3128A	Vip Rspo1 Itga4	1	#EF4136	GABAergic	0.603348	0	0	2.61976	2.53063	2.28046	0	0	0	0	2.14472	0	2.87503	2.25213	1.47878	2.23724	0	0	0	2.20583	2.82973	1.00155	1.91551	0	0.301889	1.00155	0	1.80103	1.04295	2.08449	0	2.21919	2.13842	2.6301
F2S4_160204_018_E01	28	#AD589A	Vip Crispld2 Kcne4	1	#EF4136	GABAergic	2.37946	0	0	2.84158	0.236282	1.29661	0	0	0	0	2.75088	1.97767	2.84741	2.73672	1.40793	0	0	0	1.35583	1.34176	2.77631	0	1.01699	0	0	0	0	0	0	0	0	1.89409	2.19636	2.58043
F2S4_160204_018_F01	9	#9900B3	Sncg Vip Nptx2	1	#EF4136	GABAergic	2.0293	0	0	2.70787	1.47573	0	0	0	0	0	2.63933	0	2.61021	2.35497	0	2.09901	0	0.552574	1.75984	2.10563	2.83246	0	2.28131	0	0.740058	1.52837	0	0	0	0	0.552574	0.939902	1.63093	2.49129
F2S4_160204_018_G01	27	#882E81	Vip Crispld2 Htr2c	1	#EF4136	GABAergic	0	0	0	2.61541	0	0	0	0	0	0	2.76009	0	2.78036	2.44677	0	0	0	0	1.86927	2.41629	2.69541	2.10415	1.57952	0	0	1.44008	0	0	0	2.30942	0.584827	0	2.13539	2.61241
F2S4_160204_018_H01	22	#AF00E6	Vip Rspo4 Rxfp1 Chat	1	#EF4136	GABAergic	0	0	0	2.76172	0	0	0	0	0	0	0	1.98731	2.96101	1.94536	0	0.325859	0	1.12367	2.05647	1.93982	2.80487	0	2.21532	0	0	0	0	0.509921	0	0	0	0	2.16191	2.1847
F2S4_160204_019_A01	29	#AC3491	Vip Col15a1 Pde1a	1	#EF4136	GABAergic	0	0	0	2.65919	1.18018	0	0	0	0	0	2.6925	1.13973	2.8298	2.2288	0	1.83039	0	0	0	2.31328	2.74971	1.9851	0	0	0.95814	0	0	0.567463	0	2.40404	0	2.28082	1.69449	2.50451
F2S4_160204_019_B01	23	#FF00B3	Vip Lect1 Oxtr	1	#EF4136	GABAergic	1.50156	0	1.34046	2.55482	0	0.3482	0	0	0	0	2.55631	1.40806	2.70336	2.13431	0	0	0	0.538941	1.83645	1.79569	2.52717	1.86651	1.99179	0	0.3482	0.671024	1.08153	1.19738	1.56413	1.31537	0.3482	1.86651	1.8286	2.71586
F2S4_160204_019_C01	23	#FF00B3	Vip Lect1 Oxtr	1	#EF4136	GABAergic	1.65545	0	0	2.66349	0	0	0	0	0	0	2.34439	0	2.95908	2.77425	0	2.18276	0	1.40559	2.49709	2.04303	2.79662	0.335258	2.16237	0	1.9895	0	0	0	0	0.335258	0.522184	2.12988	1.89111	2.41979
F2S4_160204_019_D01	13	#CA66FF	Serpinf1 Aqp5 Vip	1	#EF4136	GABAergic	0	0	0.246396	2.67547	0	0	0	0	1.12114	0	2.41473	0	2.69798	2.30987	0	0	0	0	1.98429	2.31311	2.99051	0	1.62566	0	1.73601	0.8961	0	0.517296	0	1.86199	1.21143	1.90533	2.11664	2.47204
F2S4_160204_019_E01	22	#AF00E6	Vip Rspo4 Rxfp1 Chat	1	#EF4136	GABAergic	1.55982	0	0	2.30679	1.32566	2.32788	0	0	0	0	2.40327	0.781166	2.54891	1.96262	0	0	0	0	0	2.04891	2.61213	0	2.58453	0	2.75257	0	0	0	0	2.21042	2.32788	2.16794	1.8231	2.56709
F2S4_160204_019_F01	24	#B3128A	Vip Rspo1 Itga4	1	#EF4136	GABAergic	1.66827	0	0	2.52936	2.09278	1.61515	0	0	2.01692	0	2.44027	1.99862	3.07379	2.50091	0	0	0	0	1.95438	1.89337	2.71524	0	2.27083	0	1.28409	0	0	0	0	1.64252	0.566037	1.18979	1.99628	2.81
F2S4_160204_019_G01	24	#B3128A	Vip Rspo1 Itga4	1	#EF4136	GABAergic	2.31207	0	0	2.62839	0.326682	0	1.96311	0	0	0	2.67917	0	2.73011	2.09867	0.510997	0	0	0.739316	1.87524	0.888187	2.83155	0	1.08696	0	0	0.820099	1.12511	0	0	0	0	2.04062	2.10636	2.30729
F2S4_160204_019_H01	27	#882E81	Vip Crispld2 Htr2c	1	#EF4136	GABAergic	1.23232	0	0	2.65312	1.68189	0	0	0	0	0	2.54976	2.05063	2.95918	2.44176	2.26646	0	0	0	1.69214	1.26058	2.79866	0	1.67139	0	0	1.87867	0	1.45567	0	1.96237	0	0.828692	2.28753	2.33614
F2S4_160204_020_A01	22	#AF00E6	Vip Rspo4 Rxfp1 Chat	1	#EF4136	GABAergic	2.27831	0	0	2.84005	0	2.19193	0	0	0	0	2.7539	0.309075	2.62657	2.1772	0	0	0	0.614072	2.51282	1.64905	2.79624	0	2.12641	0	2.26383	1.66881	0	1.76385	0	2.26137	0	2.30366	2.50444	2.55997
F2S4_160204_020_B01	21	#FF00FF	Vip Ptprt Pkp2	1	#EF4136	GABAergic	0.34067	0	0	2.76156	0	0	0	0	0	0	2.07089	1.45326	3.04156	1.41521	0	0	0	0	2.51187	1.9942	2.834	0.34067	1.64228	0	1.76473	0	0	0	1.61804	1.27571	0.760766	0	1.69755	2.34276
F2S4_160204_020_C01	27	#882E81	Vip Crispld2 Htr2c	1	#EF4136	GABAergic	2.18062	0	0	2.46134	1.64495	2.08047	0	0	0	0	2.4416	0.66955	2.86441	2.58417	0	0	0	0	0.66955	1.98857	2.79162	0	1.71946	0	1.16944	0	0	1.79598	0.747461	2.26629	2.23957	0	1.91757	2.1124
F2S4_160204_020_D01	21	#FF00FF	Vip Ptprt Pkp2	1	#EF4136	GABAergic	0	0	0	2.67084	0	0	0	0	0	0	2.82603	1.99107	3.0992	2.49006	0	0	0	1.40735	2.30334	1.51736	2.95457	2.3696	2.39608	0	0	0	0	0	0	0.771556	2.30068	0.771556	2.16018	2.26454
F2S4_160204_020_E01	23	#FF00B3	Vip Lect1 Oxtr	1	#EF4136	GABAergic	2.43689	0	0	2.61808	0	0	0	0	0	0	0	0	2.91082	2.44321	0.564805	0	0	0	0	1.11462	2.79289	0	1.15703	0	0	0	0	2.22171	0	2.25196	0	2.28928	2.05381	2.64386
F2S4_160204_020_F01	24	#B3128A	Vip Rspo1 Itga4	1	#EF4136	GABAergic	0	0	0	2.46416	2.47671	0	0	0	0	0	2.68139	1.03157	2.96047	2.29512	0	0	0	0.668175	2.10237	0	2.65173	0	1.95427	0	2.50575	0	0	2.22854	0	0	1.31192	2.19943	1.98273	2.43209
F2S4_160204_020_G01	26	#BD3D9A	Vip Pygm C1ql1	1	#EF4136	GABAergic	2.4376	0	0	2.31519	0	0	0	0	0	0	2.19974	1.96563	2.87793	2.35833	1.70332	0	0	0.9353	0	0.9353	2.70213	0	1.78289	0	1.37745	0	0	1.37745	1.7141	2.03699	1.37745	0	2.47609	2.24278
F2S4_160204_020_H01	26	#BD3D9A	Vip Pygm C1ql1	1	#EF4136	GABAergic	1.89212	0	0	2.66221	1.73192	0	0	0	0	0	2.06635	1.75087	2.90954	2.28671	0.343055	0	0	0	2.21652	0.974163	2.66786	0	0.532297	0	1.02636	0	0	1.65819	0	1.81137	1.30645	0	2.08822	2.65302
F2S4_160204_021_A01	20	#9FAAFF	Vip Lmo1 Myl1	1	#EF4136	GABAergic	1.83668	0	0	2.79273	0.924278	0.975758	0	0	0	0	0	2.40964	2.808	2.66057	1.73968	0	0	1.50047	1.92146	2.33151	2.85147	0	0	0	0	0	0	0	0	0.865863	1.50047	2.19716	2.13789	2.62067
F2S4_160204_021_B01	21	#FF00FF	Vip Ptprt Pkp2	1	#EF4136	GABAergic	1.90155	0	0	2.82344	0	1.60594	0	0	0	0	2.56544	0.96783	2.94158	2.12573	0	1.95957	0	0	1.83457	0.916469	2.79193	1.05528	0.613552	0	1.70515	0	0	0	0	1.44606	0.308725	1.87238	1.37633	2.28702
F2S4_160204_021_C01	21	#FF00FF	Vip Ptprt Pkp2	1	#EF4136	GABAergic	1.61735	0	0	2.7909	1.43006	1.50654	0	0	0	0	2.75837	1.83499	2.8319	2.63264	0	0	0	1.413	1.1607	0	2.79669	0	1.24522	0	1.89629	1.31594	0	1.68745	0	0	0	2.1295	2.11246	2.32095
F2S4_160204_021_D01	20	#9FAAFF	Vip Lmo1 Myl1	1	#EF4136	GABAergic	2.26534	0	0	2.83822	0	2.07952	0	0	0	0	2.55644	0	2.79451	2.55754	1.6063	0	0	1.00694	2.19263	1.34381	2.99701	1.30617	0.965905	0	2.07952	0	0	1.62557	0	0	1.04443	1.68697	1.81376	2.29457
F2S4_160204_021_E01	25	#FF4DC1	Vip Chat Htr1f	1	#EF4136	GABAergic	1.91735	0	0	2.73043	2.3842	1.30088	0	0	1.90212	0	2.42481	0	2.66958	2.09832	0.585346	0	0	1.18313	2.50138	2.47319	2.6731	1.18313	2.31413	0	0	1.59091	0	2.21825	0	1.79084	0	2.01121	2.33178	2.71718
F2S4_160204_021_F01	25	#FF4DC1	Vip Chat Htr1f	1	#EF4136	GABAergic	2.06142	0	0	2.51092	1.29042	0	0	0	1.29042	0	2.40231	1.93385	2.53111	2.40627	0	0	0	1.42261	1.71536	1.84304	2.63111	2.29441	0.750459	0	0	0	0	0.855669	0	1.45903	1.94158	1.76414	1.99218	2.68484
F2S4_160204_021_G01	19	#756FB3	Vip Lmo1 Fam159b	1	#EF4136	GABAergic	0	0	0	3.05355	0	0	0	0	0	0	2.64135	1.67791	3.00894	2.33396	0	0	0	0	2.45217	1.88697	2.6853	0.538368	0	0	0	0	0	0	1.3859	1.7949	0	2.24671	2.12957	2.15641
F2S4_160204_021_H01	25	#FF4DC1	Vip Chat Htr1f	1	#EF4136	GABAergic	1.24814	0	0	2.65361	1.89126	0	0	0	0	0	2.74022	1.63111	2.75831	2.54635	0	0	0	0	1.26816	2.0778	2.89876	0	2.02634	0	1.79806	1.07406	0	0	0	1.9833	1.10362	2.20786	2.19416	2.22978
F2S4_160204_022_A01	25	#FF4DC1	Vip Chat Htr1f	1	#EF4136	GABAergic	1.48196	0	0.753363	2.6993	1.442	0.699004	0	0	0	0	2.38086	0	2.71854	2.64645	0.47715	0.845135	0	1.32226	2.19037	1.80848	3.01386	0.920856	1.5523	0	1.61983	1.53576	0	1.54411	0	1.77577	0	2.44252	2.14926	2.40658
F2S4_160204_022_B01	26	#BD3D9A	Vip Pygm C1ql1	1	#EF4136	GABAergic	2.03382	0	0	2.40781	1.41904	1.30373	0	0	0	0	2.57501	2.02135	2.96799	2.49677	0	0	0	0.74741	0	1.81971	2.95968	1.19131	1.71813	0	2.00195	0	0	0	0	2.23836	1.86279	1.95667	2.08041	2.59149
F2S4_160204_022_C01	25	#FF4DC1	Vip Chat Htr1f	1	#EF4136	GABAergic	0	0	0	2.51759	0	0	0	0	0	0	2.37875	0	2.8465	2.40363	0.616386	0	0	0	1.72833	1.10561	2.65993	0.691761	0.616386	0	1.99193	0	0	1.31362	0	2.07383	2.00892	1.82489	2.223	2.60101
F2S4_160204_022_D01	26	#BD3D9A	Vip Pygm C1ql1	1	#EF4136	GABAergic	2.09438	0	0	2.49964	1.34157	1.66849	0	0	0	0	2.39582	1.03591	2.68061	2.49624	0	1.77492	0	0.539765	1.45844	1.49419	2.67386	0	1.86033	0	1.81769	0	0	1.57248	0.816066	1.75185	1.47668	1.41948	1.98746	2.53774
F2S4_160204_022_E01	18	#B09FFF	Vip Gpc3 Slc18a3	1	#EF4136	GABAergic	0.811832	0	0	2.682	0	1.98044	0	0	0	0	2.89421	0	2.9951	2.25835	0	0	0	0	2.01052	2.28541	2.87717	2.05205	2.17536	0	0	0	0	0	0	0	0.811832	2.38556	1.97417	2.30057
F2S4_160204_022_F01	21	#FF00FF	Vip Ptprt Pkp2	1	#EF4136	GABAergic	1.71878	0	0	2.74274	1.4537	0	0	0	0	0	2.26442	0	2.56344	1.71878	0	0	0	1.00611	2.0037	0	2.71773	0.581245	2.36086	0	2.04138	0	0	1.81286	0	0	0	1.33027	2.21522	2.42391
F2S4_160204_022_G01	12	#A700FF	Serpinf1 Clrn1	1	#EF4136	GABAergic	1.6377	0	0	2.7732	2.23363	2.18028	0.194685	0	0	0	2.65819	1.21143	2.86705	1.95601	0	1.70564	0	0	2.2264	2.15006	2.94891	0	1.42247	0	2.31691	0	0	0	0	1.74714	1.39368	1.65435	2.2913	2.7018
F2S4_160204_022_H01	17	#9189FF	Vip Arhgap36 Hmcn1	1	#EF4136	GABAergic	2.12152	0	0	2.69448	2.19729	0.986529	2.26793	0	0	0	2.78937	0	2.819	2.71388	1.6886	0	0	0.945721	2.10405	2.2406	2.78999	0	1.67285	0	2.41222	1.49736	0	1.40389	0	1.8377	0	2.14917	2.51345	2.77693
F2S4_160204_023_A01	17	#9189FF	Vip Arhgap36 Hmcn1	1	#EF4136	GABAergic	2.013	0	0	2.60436	0	2.08462	0	0	0	0	2.8491	2.5604	2.9221	2.25635	0	0	0	1.15213	0	1.47753	3.06493	0	2.65114	0	0.854764	0	0	0	0	1.83717	1.28942	1.49007	2.3775	1.97425
F2S4_160204_023_B01	17	#9189FF	Vip Arhgap36 Hmcn1	1	#EF4136	GABAergic	2.0514	0	1.80483	2.78938	1.2369	0.507387	1.95617	0	0	0	2.78414	2.21364	3.02581	2.38357	1.53463	1.65639	0	0	2.08433	2.13655	2.81957	0	1.57912	0	2.17035	0	0	0	0	1.5875	0.883637	2.10998	2.18943	2.53259
F2S4_160204_023_C01	18	#B09FFF	Vip Gpc3 Slc18a3	1	#EF4136	GABAergic	0	0	0	2.63437	1.56147	1.49023	0	0	0	0	2.40439	0.617985	2.87447	2.47282	0	0	0	0	1.87512	0.863251	2.72112	0	1.71088	0	2.34219	0	0	2.1448	0	2.07592	0	1.61442	1.79528	2.43808
F2S4_160204_023_D01	26	#BD3D9A	Vip Pygm C1ql1	1	#EF4136	GABAergic	0.500143	0	0	2.42666	1.77386	1.52439	0	0	0	0	2.72687	0	2.7464	2.27694	2.03809	0	0	0	1.61681	1.43072	2.71797	0	2.22793	0	0.781594	1.47486	0	1.82361	0	0	0.950958	2.06855	2.16418	2.36503
F2S4_160204_023_E01	26	#BD3D9A	Vip Pygm C1ql1	1	#EF4136	GABAergic	2.45329	0	0	2.57232	2.21218	1.30404	0	0	0	0	2.40933	1.90466	2.99985	2.58716	0	0	0	0	1.30404	1.43095	2.82972	0	2.46769	0	2.34324	0	1.10106	1.9854	0	1.30404	1.05127	1.07688	2.18006	2.05868
F2S4_160204_023_F01	19	#756FB3	Vip Lmo1 Fam159b	1	#EF4136	GABAergic	1.82954	0	0.201076	2.80409	0	0	1.27102	0	0	0	2.72601	0	2.56496	2.251	1.6194	0	0	0.656381	2.12735	1.97329	2.82944	0.595951	0	0	0	1.78576	0	0.441927	0	0	1.6604	2.5991	2.06157	2.64021
F2S4_160204_023_G01	17	#9189FF	Vip Arhgap36 Hmcn1	1	#EF4136	GABAergic	1.51724	0	0	2.67542	2.18707	0	0	0	0	0	2.55373	0	2.87008	2.39456	1.43084	0	0	0.736525	1.81162	1.6856	2.88081	0.672991	1.54567	0	1.63639	0	0	0	0	0	0	1.83579	2.21347	2.74097
F2S4_160205_023_A01	24	#B3128A	Vip Rspo1 Itga4	1	#EF4136	GABAergic	1.34584	0	0	2.71958	1.00323	0	0	0	0	0	2.42681	0.60475	2.66349	2.35768	0	0	0	0	1.8296	0	2.75099	2.34003	1.84863	0	0	0	0	0	1.20748	2.06425	0	2.35768	2.26124	2.51945
F2S4_160205_023_B01	25	#FF4DC1	Vip Chat Htr1f	1	#EF4136	GABAergic	1.75307	0	0	2.49434	0	0	0	0	0	0	2.22504	2.23034	2.74289	2.8032	1.53106	0	0	0	2.17422	1.50389	2.71963	0	2.14956	0	0	0	0	0	0	0	0	2.38024	2.08101	2.56799
F2S4_160205_023_C01	28	#AD589A	Vip Crispld2 Kcne4	1	#EF4136	GABAergic	1.98263	0	0	2.46965	1.89648	2.15063	0	0	0	0	2.67993	1.14505	2.93828	3.00716	2.17639	0	0	1.20753	1.52392	1.78891	2.9251	0.49981	1.62384	0	1.60093	0	0	0	0	0	0	1.60093	1.91967	2.36183
F2S4_160205_023_D01	27	#882E81	Vip Crispld2 Htr2c	1	#EF4136	GABAergic	1.8553	0	0	2.65514	0.488319	1.41397	0	0	0	0	2.21798	0	2.81393	2.65713	0	0	0	1.05659	1.86772	0	2.70596	0	2.24959	0	0.488319	0	1.70655	0	0	1.89153	0	2.34089	1.41397	2.77482
F2S4_160205_023_E01	29	#AC3491	Vip Col15a1 Pde1a	1	#EF4136	GABAergic	1.82769	0	0	2.62839	1.33888	0.824681	0	0	0	0	2.06619	0	2.89151	2.42796	0.679945	0	0	0	1.25613	1.68414	3.00346	0	0.824681	0	0	0	0.461325	0	1.33888	1.74735	0.933051	2.02938	1.62984	2.53366
F2S4_160205_023_F01	25	#FF4DC1	Vip Chat Htr1f	1	#EF4136	GABAergic	0	0	0	2.58122	2.01922	0	0	0	0	0	2.74543	0	2.91236	2.56269	0	0	0	1.11211	0	1.93756	2.70813	0	1.95708	0	1.39603	1.7689	0	0	0	2.15336	0	1.96652	1.98481	2.53584
F2S4_160205_023_G01	21	#FF00FF	Vip Ptprt Pkp2	1	#EF4136	GABAergic	0	0	0	2.50885	1.8863	0	0	0	0	0	2.6576	0	2.73376	2.47445	0	0	0	1.08535	1.538	1.22116	2.90357	0.737878	1.47779	0	2.04329	0	0	0	0	0.509782	0	2.20313	2.23815	2.23815
F2S4_160205_023_H01	26	#BD3D9A	Vip Pygm C1ql1	1	#EF4136	GABAergic	0	0	0	2.76309	2.00965	0	0	0	2.17742	0	2.53262	0	2.71742	2.33837	0	1.02704	0	0	2.22979	2.24196	2.89189	1.11571	2.16327	0	2.05804	0	0	0	0	1.98867	1.18931	0	2.00965	2.39249
F2S4_160205_024_A01	20	#9FAAFF	Vip Lmo1 Myl1	1	#EF4136	GABAergic	1.91959	0	0	2.50197	2.20375	1.4582	0	0	0	0	2.38375	0.801474	2.55924	2.27811	1.63997	1.4247	0	0.623106	1.34877	1.71749	2.5383	1.93059	2.128	0	1.8198	1.02514	0	1.2567	1.02514	0.315174	1.02514	2.03618	1.47403	2.69524
F2S4_160205_024_B01	22	#AF00E6	Vip Rspo4 Rxfp1 Chat	1	#EF4136	GABAergic	1.88778	0	0	2.55182	2.38258	0	0	0	0	0	2.69984	0	2.84907	2.29531	0	1.10134	0	1.4687	1.69981	1.81691	2.55962	0.360216	1.4687	0	0.872741	1.69981	0	1.5549	0	1.71086	1.91591	1.76229	1.28076	2.77757
F2S4_160205_024_C01	28	#AD589A	Vip Crispld2 Kcne4	1	#EF4136	GABAergic	2.04885	0	0	2.44253	1.65669	0.923951	0	0	0.348748	0	2.52657	2.19387	2.49522	2.81483	0.671805	0	0	0	1.88875	1.79667	2.23935	1.03576	2.38696	0	0.772989	0	0	0.348748	0	0.348748	1.50252	2.05831	1.72227	2.84184
F2S4_160205_024_D01	21	#FF00FF	Vip Ptprt Pkp2	1	#EF4136	GABAergic	1.26	0	0	2.5032	1.28653	1.79072	0	0	0	0	2.42834	1.89105	2.51705	2.39955	0	0	0	0	2.29456	1.73944	2.56297	2.07586	0	0	0.331722	0	0	0	0	0	0	2.14168	1.82183	2.53339
F2S4_160205_024_E01	9	#9900B3	Sncg Vip Nptx2	1	#EF4136	GABAergic	1.23231	0	0	2.58138	1.99818	1.76186	0	0	0	0	2.58259	1.14171	2.57399	2.25255	1.50616	0	0	0	1.39047	1.4603	2.53642	1.68257	1.96919	0	1.63134	0.316293	0	0.316293	0	1.14171	0.803299	1.95394	1.86209	2.71748
F2S4_160205_024_F01	19	#756FB3	Vip Lmo1 Fam159b	1	#EF4136	GABAergic	1.11069	0	1.52033	2.52101	0.528994	0	0	0	0	0	1.94979	0	2.62691	2.08782	1.74627	1.66494	0	0.340504	1.88075	1.32705	2.3448	1.68674	1.9724	0	0.340504	1.45297	1.47081	0	0	1.27542	1.50444	1.70751	1.72732	2.68187
F2S4_160205_024_G01	14	#7779BF	Vip Igfbp6 Car10	1	#EF4136	GABAergic	0	0	0	2.46533	2.6175	0	0	0	0	0	2.52218	0.785657	2.9044	2.42974	0	0	0	0	0	1.59422	2.84372	0	1.84455	0	1.50007	0	2.17328	0	1.56505	1.33079	1.33079	1.53377	1.94339	2.11782
F2S4_160205_024_H01	24	#B3128A	Vip Rspo1 Itga4	1	#EF4136	GABAergic	1.46905	0	0	2.37745	1.83902	1.29121	0	0	0	0	2.38415	1.65827	2.68317	2.1485	1.66991	1.46905	0	0.673076	1.90395	1.90395	2.54991	1.84674	2.09582	0	0	0.673076	1.46905	1.5365	0	1.64631	1.08392	2.178	1.78082	2.66264
F2S4_160205_025_A01	24	#B3128A	Vip Rspo1 Itga4	1	#EF4136	GABAergic	0	0	0	2.53168	2.11011	1.65725	0	0	0	0	2.44268	0	2.63245	2.25788	0	0	0	0	1.91401	1.72611	2.48478	1.7162	1.81444	0	1.17045	0	0	0.447286	0	1.51607	0	2.12405	1.94468	2.58903
F2S4_160205_025_B01	20	#9FAAFF	Vip Lmo1 Myl1	1	#EF4136	GABAergic	1.67899	0	0	2.33309	1.92967	1.96321	0	0	0	0	2.59076	0	2.64101	2.3588	1.7286	0	0	0.948391	1.92967	1.65442	2.51343	2.12679	0.618239	0	0.796091	1.23765	0	1.85999	0	2.04655	1.11667	2.40517	1.80643	2.87784
F2S4_160205_025_C01	11	#6C00BF	Sncg Vip Itih5	1	#EF4136	GABAergic	1.54648	0	0	2.96832	2.15588	1.16131	0	0	0	0	2.72364	2.26404	2.86379	2.14482	1.85787	1.18746	0	0	2.20972	1.98805	2.90068	0.913756	1.68746	0	1.35405	0	0	0	0.806124	2.00768	0	2.25327	2.12476	2.72141
F2S4_160205_025_D01	23	#FF00B3	Vip Lect1 Oxtr	1	#EF4136	GABAergic	0	0	0	1.98696	0	0	0	0	0	0	2.42917	0	2.98464	2.45722	0	0	0	0.358041	2.26207	0	2.73659	2.11507	1.09778	0	0	0	0	1.5187	1.17858	2.10207	0	2.70595	1.64874	2.71995
F2S4_160205_025_F01	21	#FF00FF	Vip Ptprt Pkp2	1	#EF4136	GABAergic	2.05457	0	0	2.73888	0	0.773797	0	0	0	0	0	0	2.7636	2.22461	0	2.09085	0	0	0	1.56604	2.6573	2.08648	1.88274	0	2.6701	0	0	0	0	0	0.855833	2.58278	2.15166	1.9356
F2S4_160205_025_G01	25	#FF4DC1	Vip Chat Htr1f	1	#EF4136	GABAergic	0.806018	0	0	2.62809	0	1.61786	0	0	0	0	2.12902	0	2.85666	2.11124	0	0	0	0	0	2.03182	2.86313	0.370957	0	0	1.23535	0	0	1.96099	0	0	1.37912	0	2.23986	1.8355
F2S4_160205_025_H01	21	#FF00FF	Vip Ptprt Pkp2	1	#EF4136	GABAergic	0	0	0	1.65677	1.35442	0.329947	0	0	0	0	2.78184	1.00439	2.76604	2.19236	0	2.00483	0	1.2286	0	2.20178	2.62291	0	1.8333	0	0	0	0	1.57295	0	0	1.72701	2.56237	1.95299	2.65687
F2S4_160205_026_A01	29	#AC3491	Vip Col15a1 Pde1a	1	#EF4136	GABAergic	1.6028	0	0	2.80851	0	1.2375	0	0	0	0	1.79836	2.3678	2.65348	2.40828	0	1.96453	0	1.4143	2.11441	1.03209	2.85171	0	1.11185	0	2.69345	0.727611	0	1.96962	2.09592	0	1.33484	2.26576	1.52578	2.32314
F2S4_160205_026_B01	27	#882E81	Vip Crispld2 Htr2c	1	#EF4136	GABAergic	0	0	0	2.76852	0	0	0.353563	0	0.678655	0	2.69356	1.7696	2.75144	2.72036	1.45724	0	0	0	0	2.42119	2.91946	0	1.45724	0	0	0	0	0	0	0	0	1.79658	2.15932	2.07618
F2S4_160205_026_C01	25	#FF4DC1	Vip Chat Htr1f	1	#EF4136	GABAergic	0	0	0	2.65565	0	1.36222	0	0	0	0	1.64176	0	2.76419	2.4939	0.537486	0	0	0	2.43562	2.0553	2.8263	0	0.669413	0	0.537486	0	0	0	0	0	0.852382	2.29669	2.0912	2.46024
F2S4_160205_026_D01	24	#B3128A	Vip Rspo1 Itga4	1	#EF4136	GABAergic	2.28583	0	0.366418	2.22173	2.50737	0	0	0	0	0	2.43766	0	2.68776	2.58573	0	0	0	0	2.12547	0.366418	2.83381	2.02396	1.65054	0	0	0	0	0.562286	0	0	0.696786	0	2.3793	2.25815
F2S4_160205_026_E01	21	#FF00FF	Vip Ptprt Pkp2	1	#EF4136	GABAergic	0	0	0	2.74073	1.23264	0	1.94129	0	0	0	2.60272	0	2.86279	2.02523	0	0	0	0.26638	1.3928	1.54239	3.10816	1.86311	1.25364	0	0	0	0	0	0	0	2.25848	2.23558	2.14828	2.87227
F2S4_160205_026_F01	13	#CA66FF	Serpinf1 Aqp5 Vip	1	#EF4136	GABAergic	0	0	0	2.68539	0	0	0	0	0	0	2.33926	0.735343	2.69522	2.25426	0	0	0	0.883956	2.04458	2.0358	3.28177	0	0	0	2.16526	0.50764	0	1.97901	0	2.04458	1.3439	2.07804	2.31195	2.71516
F2S4_160205_026_G01	27	#882E81	Vip Crispld2 Htr2c	1	#EF4136	GABAergic	1.72911	0	0	2.72176	0.510281	0	0	0	0	0	2.64969	1.34755	2.86962	2.9121	0.510281	1.34755	0	0.738468	0	2.24994	2.5552	0	1.84744	0	2.46862	1.68123	0	0	0	0.326134	2.01682	1.30153	1.82622	2.83975
F2S4_160205_026_H01	27	#882E81	Vip Crispld2 Htr2c	1	#EF4136	GABAergic	1.69427	0	0	2.70051	1.01504	0.78542	0	0	0	0	2.6863	2.19002	2.50028	2.43762	0	1.68674	0	0	1.04932	0.267221	2.62952	2.12867	2.20639	0	0	0	0	0	0.550306	0	0.550306	2.19945	1.99464	2.8338
F2S4_160205_027_A01	26	#BD3D9A	Vip Pygm C1ql1	1	#EF4136	GABAergic	1.95321	0	0	2.72566	2.1652	0	0	0	0	0	2.36746	1.84265	2.82668	2.74501	0	1.59483	0	1.46613	1.9123	2.31771	2.91661	1.94334	2.04125	0	1.11751	0	0	1.50889	0	2.41209	1.0449	1.86114	2.278	2.4924
F2S4_160205_027_B01	21	#FF00FF	Vip Ptprt Pkp2	1	#EF4136	GABAergic	2.11479	0	0	2.49887	1.86102	1.1019	0	0	0	0	2.469	1.87809	2.67929	2.15376	0	1.5958	0	0	1.42518	1.71797	2.28059	1.69816	1.81322	0	1.14016	0.932929	1.58933	1.5555	0	0	1.75507	2.14116	1.81709	2.57648
F2S4_160205_027_C01	21	#FF00FF	Vip Ptprt Pkp2	1	#EF4136	GABAergic	0	0	0	2.60366	2.06262	0	0	0	0	0	2.71159	1.90766	2.63216	2.18545	0	1.67028	0	0	1.85091	2.22881	2.46984	1.85091	1.80709	0	1.43131	1.03757	0	1.14608	0	0	0.892577	2.26533	1.76763	2.77692
F2S4_160205_027_D01	24	#B3128A	Vip Rspo1 Itga4	1	#EF4136	GABAergic	1.79231	0	1.94197	2.37713	1.91354	1.99623	0	0	0	0	2.38712	1.47467	2.7283	2.21633	0	0	0	0.576596	1.71608	1.79618	2.26735	1.64588	2.17005	0	0	1.17205	0	0	0	2.00346	0.507555	2.3669	1.62355	2.69168
F2S4_160205_027_E01	11	#6C00BF	Sncg Vip Itih5	1	#EF4136	GABAergic	2.0936	0	0	2.85124	1.75437	0.586774	0	0	0	0	2.47511	1.96312	2.82042	2.07309	0	1.64973	0	0	1.82489	2.18578	2.9863	0	2.30233	0	1.39109	1.45003	0	1.92422	0	1.39109	0.586774	2.16926	2.1629	2.49742
F2S4_160205_027_F01	19	#756FB3	Vip Lmo1 Fam159b	1	#EF4136	GABAergic	0	0	0	2.7509	0	0	0	0	0	0	2.53002	0.734177	2.79371	2.57519	0	0	0	0	0	2.18755	3.00439	0	0.799799	0	0	0	0	0	0	1.57127	0	0	2.43399	2.68157
F2S4_160205_027_G01	19	#756FB3	Vip Lmo1 Fam159b	1	#EF4136	GABAergic	1.60945	0	0	2.48494	1.55125	0.82409	0	0	0	0	2.41796	1.97564	2.59035	1.98847	0	1.44164	0	0	1.34197	1.31896	2.39079	2.16644	2.13513	0	2.10333	1.12946	0	0	0	0.92274	0.195054	2.36501	1.62723	2.60404
F2S4_160205_027_H01	21	#FF00FF	Vip Ptprt Pkp2	1	#EF4136	GABAergic	1.92648	0	0	2.70781	0.927941	0	0	0	0	0	2.36662	1.03987	2.90601	2.35722	0	2.259	0	0	2.09001	2.23763	2.80519	0	2.46035	0	0.351253	0.987501	0	2.13979	0	0	0	0.858894	2.01849	2.49109
F2S4_160205_028_A01	19	#756FB3	Vip Lmo1 Fam159b	1	#EF4136	GABAergic	1.74976	0	0	2.50674	1.633	1.73235	1.42751	0	0	0	2.41756	1.97532	2.62152	2.13725	1.633	1.37689	0	0	1.81803	1.83705	2.54117	1.84626	1.91362	0	0	0	0	0	0	0	0.83811	2.17516	1.79814	2.39883
F2S4_160205_028_B01	17	#9189FF	Vip Arhgap36 Hmcn1	1	#EF4136	GABAergic	1.11508	0	1.59962	2.24755	2.28225	1.84837	0	0	0	0	2.56272	2.0333	2.50228	2.47979	0.368678	0	0	0.754338	1.99976	1.2316	2.33096	0	2.50592	0	0.921898	0	0	0	0.565164	1.58477	1.3629	1.96657	1.44314	2.54155
F2S4_160205_028_C01	19	#756FB3	Vip Lmo1 Fam159b	1	#EF4136	GABAergic	0	0	0	2.59096	1.85272	1.69721	0	0	0	0	2.62424	1.63492	2.68732	2.07932	0	0	0	0	2.19591	1.62741	2.62804	1.87896	1.83898	0	0	0	0	0.923949	0	1.51578	0	1.95291	1.83431	2.60234
F2S4_160205_028_D01	19	#756FB3	Vip Lmo1 Fam159b	1	#EF4136	GABAergic	1.44873	0	0	2.6175	1.96721	1.52712	0	0	0	0	1.93689	0.936716	2.52357	1.79346	1.616	1.51807	0	0	1.93338	2.04452	2.324	1.97367	1.83066	0	0.577451	0.489218	0	1.4035	0	1.19293	0.229147	2.27879	1.8811	2.68668
F2S4_160205_028_E01	16	#533691	Vip Igfbp4 Mab21l1	1	#EF4136	GABAergic	1.46397	0	1.93103	2.47535	1.93779	0.886024	0	0	0	0	2.68136	1.86493	2.66344	2.12329	1.97628	0	0	0	1.66749	1.60001	2.38123	1.76253	2.15493	0	0.700274	0	1.29528	0	0	1.92761	1.58516	1.74196	1.78216	2.46152
F2S4_160205_028_F01	19	#756FB3	Vip Lmo1 Fam159b	1	#EF4136	GABAergic	1.75694	0	0	2.83852	1.10454	1.9029	0	0	0	0	2.78526	1.77977	2.65451	2.44114	0	0.773447	0	1.19882	2.4684	2.08386	2.67083	1.88232	1.98508	0	1.77977	1.35396	0	0	1.58695	1.71254	1.94441	1.96231	2.09691	2.59818
F2S4_160205_028_G01	17	#9189FF	Vip Arhgap36 Hmcn1	1	#EF4136	GABAergic	1.59158	0	0	2.60011	0	2.13253	0	0	0	0	2.63363	2.0917	2.77694	2.20006	0	1.89128	0	0.60678	2.19376	2.16761	2.57093	1.8371	2.31959	0	1.11975	0	0	1.63196	0	1.7696	0	2.43923	2.12763	2.52214
F2S4_160205_028_H01	19	#756FB3	Vip Lmo1 Fam159b	1	#EF4136	GABAergic	1.51805	0	0	2.66884	1.633	1.50014	1.53525	0	0	0	2.62174	1.90081	2.59612	2.33465	1.63969	1.6956	0	0	2.27599	2.00955	2.27445	1.4415	1.48146	0	0.752936	0.95382	0	1.29328	0	1.99516	1.4909	2.03161	1.79425	2.55057
F2S4_160205_029_A01	26	#BD3D9A	Vip Pygm C1ql1	1	#EF4136	GABAergic	0	0	0	2.6316	0	1.58001	0	0	0	0	2.65775	1.42535	2.99609	2.5696	1.3401	0	0	0	2.27415	1.66804	2.77536	0	1.44057	0	0	0	0	0.289861	1.02087	1.9461	1.05848	2.19762	2.40234	2.72715
F2S4_160205_029_B01	19	#756FB3	Vip Lmo1 Fam159b	1	#EF4136	GABAergic	1.71095	0	0	2.93288	0	0	0	0	0	0	2.77743	2.56049	2.77319	2.19062	0	0	0	0	0.94219	2.1879	2.8073	0	1.71095	0	1.7648	0	0	0	0	1.98656	0	2.01997	2.40643	2.54276
F2S4_160205_029_C01	17	#9189FF	Vip Arhgap36 Hmcn1	1	#EF4136	GABAergic	1.92052	0	0	2.28812	0	1.03188	0	0	0	0	2.49022	1.05914	2.63609	2.3677	0.651887	1.77502	0	0.229748	1.67867	1.89429	2.55725	1.87856	1.70929	0	1.15375	0	0	0	0	1.94868	0	2.26898	2.15395	2.74454
F2S4_160205_029_D01	19	#756FB3	Vip Lmo1 Fam159b	1	#EF4136	GABAergic	0.272328	0	0	2.58613	1.8656	2.17646	0	0	0	0	2.7041	0	2.71519	2.53068	1.17474	0	0	0	2.3864	0.901826	2.83496	0	2.11708	0	2.20098	0	0	0	0.272328	1.87073	0	1.37428	2.2242	2.44182
F2S4_160205_029_E01	19	#756FB3	Vip Lmo1 Fam159b	1	#EF4136	GABAergic	2.06584	0	0.254222	2.74536	2.36945	0	0	0	0	0	1.9586	2.13437	2.96714	2.49429	1.46011	0	0	0.817536	1.74119	1.48343	2.79849	0	2.03508	0	2.27226	0	0	1.44797	1.22822	1.85136	1.22822	2.25724	2.3605	2.584
F2S4_160205_029_F01	25	#FF4DC1	Vip Chat Htr1f	1	#EF4136	GABAergic	1.50042	0	1.25009	2.71715	2.23313	0	0	0	0	0	2.3648	0	2.59992	2.57027	1.76833	0	0	0	0	0	2.78459	1.50042	1.74616	0	1.2129	0.390881	0	2.0375	0	2.02571	1.46929	0.238008	2.0546	2.69019
F2S4_160205_029_G01	26	#BD3D9A	Vip Pygm C1ql1	1	#EF4136	GABAergic	1.5307	0	0	2.52673	0	0	0	0	0	0	2.80984	0.641309	2.76308	2.55726	0	0	0	0.889675	1.88177	2.27531	2.96454	1.89598	0.429618	0	0	0	0	2.07334	2.18476	1.76033	0	2.03448	2.12854	2.69021
F2S4_160205_029_H01	19	#756FB3	Vip Lmo1 Fam159b	1	#EF4136	GABAergic	1.45128	0	1.38431	2.79244	0	1.64763	0	0	0	0	2.75632	1.0831	2.90953	2.55693	0	0	0	0	2.23978	2.34271	2.93725	2.02127	0.781718	0	2.07612	1.68543	0	0	0	2.19458	0	1.53563	2.03766	2.71776
F2S4_160205_030_A01	20	#9FAAFF	Vip Lmo1 Myl1	1	#EF4136	GABAergic	2.2098	0	0	2.79339	1.79727	0	0	0	0	0	2.86703	2.56961	2.9247	2.6859	0	1.8581	0	0	2.37097	1.31618	2.96322	0	1.05244	0	1.45366	1.49127	0	1.29783	0	2.18134	0	0	1.88316	2.50486
F2S4_160205_030_B01	23	#FF00B3	Vip Lect1 Oxtr	1	#EF4136	GABAergic	1.9085	0	0	2.67488	0	0	0	0	0	0	2.45573	0.51664	2.87017	2.7159	0	0	0	1.00617	0	1.00617	2.94046	0	1.41737	0	0	0	0	0	0	0	0	1.20024	2.23083	2.50029
F2S4_160205_030_C01	22	#AF00E6	Vip Rspo4 Rxfp1 Chat	1	#EF4136	GABAergic	2.25087	0	0	2.67036	0	0.350063	0	0	0	0	2.69276	0.774968	3.00361	2.27438	0	0	0	0	1.69305	0	2.89504	0	1.85507	0	1.46979	0	0	1.80748	0	0	0	1.53724	1.8911	2.51107
F2S4_160205_030_D01	18	#B09FFF	Vip Gpc3 Slc18a3	1	#EF4136	GABAergic	1.79864	0	0	2.48624	2.35786	1.61526	0	0	0	0	2.05873	0.307849	2.83371	2.22564	0	0	0	0	2.20657	1.96763	2.64393	0.486189	2.22829	0	1.26806	1.21682	0	0	1.2432	0.789457	1.51827	0.856722	2.17779	2.87862
F2S4_160205_030_E01	20	#9FAAFF	Vip Lmo1 Myl1	1	#EF4136	GABAergic	1.807	0	0	2.60222	1.14599	0	0	0	0	0	2.63144	2.27319	3.02764	2.37263	0	0	0	0	2.16654	2.07174	2.96246	1.82547	1.75355	0	0.673301	0	1.70864	0.57804	0	1.24819	1.40027	2.39593	1.98502	2.31221
F2S4_160205_030_F01	13	#CA66FF	Serpinf1 Aqp5 Vip	1	#EF4136	GABAergic	0.943662	0	0	2.63906	2.03869	1.64156	0	0	1.57197	0	2.52002	1.63508	2.55749	2.14552	1.62851	1.41989	0	1.08014	1.7542	1.61505	2.81396	1.73906	2.04636	0	1.67258	1.25198	0.361205	1.48906	0.217119	1.60816	1.4408	2.18035	1.80999	2.446
F2S4_160205_030_G01	26	#BD3D9A	Vip Pygm C1ql1	1	#EF4136	GABAergic	1.06295	0	2.70197	2.50094	1.79657	0	0	0	0	0	2.6007	0.950358	2.9871	2.54451	2.18035	0	0	0	2.07845	1.81451	2.99914	0	2.06877	0	0.950358	0	1.32715	0	0	1.68591	0.905249	0	2.04531	2.48247
F2S4_160205_030_H01	18	#B09FFF	Vip Gpc3 Slc18a3	1	#EF4136	GABAergic	1.59998	0	0	2.51828	1.65078	1.52451	0	0	0	0	2.59553	1.98025	2.66243	2.16332	0	1.83721	0	0.866322	1.64388	1.42164	2.60855	1.96056	2.06977	0	2.00213	0	1.85038	1.72604	0	1.70237	1.74298	2.3263	1.92564	2.7741
F2S4_160205_031_A01	18	#B09FFF	Vip Gpc3 Slc18a3	1	#EF4136	GABAergic	0	0	0	2.82004	0	1.19961	0	0	0	0	2.61043	0	2.90295	2.42436	0	0	0	0	0	0.810598	2.8555	0	1.25952	0	1.96544	0.250609	0	0.810598	0	2.26595	0	2.27505	2.18096	2.06361
F2S4_160205_031_B01	21	#FF00FF	Vip Ptprt Pkp2	1	#EF4136	GABAergic	1.7319	0	0	2.82469	0	0	0	0	0	0	2.67821	2.0508	2.71676	2.64841	0	0	0	0.864573	2.01253	1.97784	2.81377	0	0	0	0	0.619148	1.88117	1.66311	0	2.15601	0	2.26555	1.76849	2.7758
F2S4_160205_031_C01	21	#FF00FF	Vip Ptprt Pkp2	1	#EF4136	GABAergic	2.33565	0	0	2.66657	0	0	0	0	0	0	2.39853	2.13047	2.65502	1.81742	0	0	0	0	1.31565	0	2.72015	0	1.35333	0	2.78487	1.01593	0	0	0	0	1.01593	0	2.10566	2.48919
F2S4_160205_031_D01	18	#B09FFF	Vip Gpc3 Slc18a3	1	#EF4136	GABAergic	2.07957	0	0	2.77506	2.01179	0.758359	0	0	0	0	2.48046	0	3.11346	2.42364	1.15864	0	0	0.814346	1.45648	1.80688	2.70264	0	2.29012	0	2.10986	0	1.50191	1.01976	0	1.31638	0.814346	0.527159	2.1045	2.63516
F2S4_160205_031_E01	17	#9189FF	Vip Arhgap36 Hmcn1	1	#EF4136	GABAergic	0	0	0	2.51061	0	1.42468	1.84365	0	0	0	2.79623	1.64522	2.77751	2.47605	0	0	0	0.255181	2.25555	1.73058	2.89066	0	2.10223	0	1.66067	0	0	0.763258	1.16416	0	1.94919	1.94919	2.35198	2.71463
F2S4_160205_031_F01	20	#9FAAFF	Vip Lmo1 Myl1	1	#EF4136	GABAergic	2.2013	0	0	2.76016	0	0	0	0	0	0	2.48183	0	2.85421	2.10508	0	0	0	0	1.58625	2.46817	2.7803	2.27019	2.14137	0	2.77286	0	0	0	0	2.44881	0	0	2.12499	2.23496
F2S4_160205_031_G01	25	#FF4DC1	Vip Chat Htr1f	1	#EF4136	GABAergic	0	0	0	2.71814	2.28025	0	0	0	0	0	2.72055	0	2.68081	2.43397	0	0.237909	0	0	0	2.37135	2.62595	2.38331	2.06541	0	1.87317	0	0	0	0	0	0.667197	0	2.03726	2.50186
F2S4_160205_032_A01	11	#6C00BF	Sncg Vip Itih5	1	#EF4136	GABAergic	0	0	0	2.78102	1.14366	0	0	0	0	0	2.48276	1.5835	2.8908	2.17698	0.828826	0	0	0	2.00645	1.74472	2.94782	0	0	0	1.92566	1.53173	0	1.18629	0	1.74472	0.982898	2.00026	1.98115	2.50084
F2S4_160205_032_B01	13	#CA66FF	Serpinf1 Aqp5 Vip	1	#EF4136	GABAergic	1.80439	0	0	2.69588	0.416413	0.625031	0.625031	0	0	0	2.30552	0	2.77067	2.21344	1.71996	0	0	0.416413	2.12355	1.91929	2.8828	0.765363	1.30757	0	0	0	0	0	0	2.28062	1.61506	2.37561	2.12878	2.35141
F2S4_160205_032_C01	23	#FF00B3	Vip Lect1 Oxtr	1	#EF4136	GABAergic	0	0	0	2.35247	2.42231	0	0	0	0	0	2.32486	0.74986	2.89834	2.76591	0	0	0	1.45833	0.899405	1.60513	2.73563	0.519933	2.10753	0	1.42191	0	0	0	0	0	0.519933	1.01044	2.15216	2.54398
F2S4_160205_032_D01	26	#BD3D9A	Vip Pygm C1ql1	1	#EF4136	GABAergic	1.7582	0	1.77718	2.65951	1.93176	2.00901	0	0	0	0	2.76586	1.48334	2.69569	2.47405	0	0	0	0.938425	2.20672	1.71757	2.66072	0	1.1783	0	2.0354	0	0	1.44519	0.938425	2.3024	0	2.01441	1.58105	2.82459
F2S4_160205_032_E01	21	#FF00FF	Vip Ptprt Pkp2	1	#EF4136	GABAergic	1.70212	0	0	2.53976	0.668066	1.50625	0	0	0	0	1.32451	0	3.08912	2.15717	0	1.74701	0	0	1.48076	2.27718	2.36085	0	1.61513	0	0	0	0	1.53032	1.07808	1.36058	1.0061	1.63398	2.42205	2.29364
F2S4_160205_032_F01	24	#B3128A	Vip Rspo1 Itga4	1	#EF4136	GABAergic	0	0	0	2.88258	0	0	0	0	0	0	2.66579	0	2.83584	2.51284	0	0	0	0	1.81699	2.23463	2.83689	0	1.10027	0	2.0556	0	0	0	0	1.94027	1.59223	1.5332	2.37642	1.73252
F2S4_160205_032_G01	26	#BD3D9A	Vip Pygm C1ql1	1	#EF4136	GABAergic	1.73544	0	0	2.40669	1.74389	0.979588	0	0	0	0	2.34843	1.93656	2.62384	2.35666	0	1.51889	0	0	0.801955	1.79137	2.37659	1.92015	2.28594	0	1.02565	1.23081	0	1.0673	0	1.69992	1.67124	0	1.50462	2.48771
F2S4_160205_032_H01	29	#AC3491	Vip Col15a1 Pde1a	1	#EF4136	GABAergic	2.24887	0	0	2.83348	1.12937	1.93707	0	0	1.65836	0	2.28645	1.49533	2.68783	2.31733	1.54217	0	0	1.06777	2.20772	2.37646	2.89082	1.44282	2.19802	0	1.31378	0	0	0	0.802389	0	0.995955	0.444272	1.83693	2.75123
F2S4_160205_033_A01	28	#AD589A	Vip Crispld2 Kcne4	1	#EF4136	GABAergic	2.3024	0	0	2.76352	1.85212	2.15009	0	0	0	0	2.92101	1.99964	2.95868	2.88995	0	0	0	0	0	1.44681	2.78197	0	1.23519	0	1.71061	0	0	0	2.16637	0	0.913496	2.2166	2.16101	2.47907
F2S4_160205_033_B01	11	#6C00BF	Sncg Vip Itih5	1	#EF4136	GABAergic	2.25476	0	0	2.78366	0.936539	0	0	0	0	0	2.86779	1.06806	2.9975	2.37631	2.14154	0	0	0.60812	2.16937	1.31942	3.05377	0.852016	0.852016	0	0.402794	0.402794	0	0	0	1.68459	0.746969	2.33231	2.23974	2.59855
F2S4_160205_033_C01	20	#9FAAFF	Vip Lmo1 Myl1	1	#EF4136	GABAergic	0	0	0	2.66665	0	0	0	0	0	0	2.52409	0	2.61303	1.67723	1.12229	0	0	0	1.67723	0.770921	2.54884	0	2.67572	0	0	0	0	0	0	1.81099	1.44646	2.62328	2.38667	2.46991
F2S4_160205_033_D01	27	#882E81	Vip Crispld2 Htr2c	1	#EF4136	GABAergic	2.29234	0	0	2.64411	0	1.38274	0	0	0	0	2.63754	0.634046	2.89182	2.26979	0	2.00785	0	0	1.80488	2.27744	2.79412	0	1.99352	0	1.4115	0	0	0.423715	0	2.15074	0	1.03811	2.0792	2.35051
F2S4_160205_033_E01	29	#AC3491	Vip Col15a1 Pde1a	1	#EF4136	GABAergic	2.47525	0	0	2.89093	1.33024	0	0	0	0	0	2.70997	0	2.79159	2.47525	0.482749	0	0	0	2.07653	1.69844	2.76351	0	1.12172	0	2.06904	0	0	1.04905	0	2.41832	1.47053	2.11215	2.39755	1.93774
F2S4_160205_033_F01	25	#FF4DC1	Vip Chat Htr1f	1	#EF4136	GABAergic	1.83488	0	0	2.53316	0	0	0	0	0	0	2.65336	1.17085	2.68081	2.26915	0	0	0	0.983965	0	1.52921	2.87649	0	0	0	1.26186	0	0	0.791165	0	0	1.11702	2.02685	2.47188	2.4458
F2S4_160205_033_G01	28	#AD589A	Vip Crispld2 Kcne4	1	#EF4136	GABAergic	2.23476	0	0	2.47672	0.468309	0.468309	0	0	0	0	0	2.49596	2.90529	2.7102	0	0	0	0	0	0.468309	2.98192	0.468309	2.08373	0	1.1637	0	0	0	1.10169	0	0	2.38297	1.77227	2.50395
F2S4_160205_033_H01	27	#882E81	Vip Crispld2 Htr2c	1	#EF4136	GABAergic	2.24228	0	1.02734	2.67916	0	0	0	0	0	0	2.80997	0	2.88709	2.70305	0	0	0	1.16166	1.95317	1.98031	2.87272	0	2.45733	0	2.01405	0	0	0	0	2.13996	2.18052	2.15781	2.24228	2.52238
F2S4_160205_034_A01	27	#882E81	Vip Crispld2 Htr2c	1	#EF4136	GABAergic	1.92524	0	0	2.70339	0	0	0	0	1.78458	0	1.57521	0	2.98868	2.99604	1.86058	0	0	0	2.1877	1.97391	2.77327	0	0	0	2.06989	0	0	2.21054	0	0	0	0	2.34689	2.76091
F2S4_160205_034_B01	27	#882E81	Vip Crispld2 Htr2c	1	#EF4136	GABAergic	0.975606	0	1.92129	2.63136	1.92129	0	0	0	0	0	2.57412	1.88697	2.95079	3.01561	0	0	0	0	0	2.10655	2.95079	2.05313	0.865717	0	1.97309	0	0	1.59153	0	0	0	1.13611	2.43041	2.82806
F2S4_160205_034_C01	27	#882E81	Vip Crispld2 Htr2c	1	#EF4136	GABAergic	0	0	0	2.78488	0	1.82369	0	0	0	0	2.61272	0.547077	2.7665	2.13772	2.35347	0	0	0	0	0	2.93029	0	1.73248	0	1.75232	0	0	0	0	2.48991	0	0	2.13772	1.83984
F2S4_160205_034_D01	23	#FF00B3	Vip Lect1 Oxtr	1	#EF4136	GABAergic	1.99842	0	0	2.77772	1.43621	0	0	0	0	0	2.65775	1.77947	2.96661	2.71824	0	0	0	0	0.731095	0.504055	2.76482	0	0	0	0	0	0	0	0	2.43932	0	2.60907	2.1433	2.47263
F2S4_160205_034_E01	13	#CA66FF	Serpinf1 Aqp5 Vip	1	#EF4136	GABAergic	1.96097	0	0	2.71326	0.708363	0	0	0	0	0	2.31915	1.68356	2.96835	2.4216	1.85039	0	0	1.05205	2.21846	2.35605	3.20511	0	1.05205	0	0	0	0	0.484963	0	0	0	1.5796	2.29721	2.77437
F2S4_160205_034_F01	27	#882E81	Vip Crispld2 Htr2c	1	#EF4136	GABAergic	0	0	0	2.62182	1.57806	0	0	0	0	0	2.76609	0	3.10906	1.63461	0.904114	1.34354	0	0	0	1.34354	2.76478	0	2.16103	0	1.55744	1.93058	0	0	0	2.18158	0.796863	2.61263	2.26775	2.46056
F2S4_160205_034_G01	25	#FF4DC1	Vip Chat Htr1f	1	#EF4136	GABAergic	1.8126	0	0	2.85331	0.443492	0	0	0	0.443492	0	2.52731	0	2.90041	2.36538	0	0	0	0	0	1.77542	2.91753	0	0	0	0	1.46869	0	0	0	1.68988	0.908798	0	2.11621	2.35528
F2S4_160205_034_H01	21	#FF00FF	Vip Ptprt Pkp2	1	#EF4136	GABAergic	0	0	0	2.76071	1.38721	0	0	0	0	0	3.13377	1.25894	2.55398	2.2886	0	0	0	0	1.82276	0	2.57968	0	1.17707	0	0.614753	0	0	0	0	0	1.77999	0.944314	1.85229	2.61886
F2S4_160205_035_A01	21	#FF00FF	Vip Ptprt Pkp2	1	#EF4136	GABAergic	1.63149	0	0	2.51988	0	0	0	0	0	0	2.51843	0	2.72169	2.13803	0	0	0	0.505183	1.11732	1.82612	2.5804	0	2.08247	0	1.98051	0.322245	1.55876	0	1.63149	0	0	1.68399	1.55876	2.4869
F2S4_160205_035_B01	14	#7779BF	Vip Igfbp6 Car10	1	#EF4136	GABAergic	1.18361	0	0	2.64851	0	0	0	0	0	0	2.71984	1.69808	2.41114	2.64452	2.11179	1.93737	0	0	0	0.482504	2.87077	0	1.89444	0	0.482504	0	0	1.62064	0	0	0	0	2.12526	2.62608
F2S4_160205_035_C01	24	#B3128A	Vip Rspo1 Itga4	1	#EF4136	GABAergic	1.88108	0	0	2.13814	0	0	0	0	0	0	2.71368	0	2.71368	2.5012	0	0	0	1.22837	1.28315	2.00459	2.86121	0	0	0	0.515097	0	0	0	0	0	1.16568	2.39994	2.41539	2.60587
F2S4_160205_035_D01	27	#882E81	Vip Crispld2 Htr2c	1	#EF4136	GABAergic	0	0	0	2.86318	2.43585	0	0	0	0	0	2.54604	0	2.9595	2.75303	2.04649	0	0	0	0	2.0228	2.81749	2.42634	2.6135	0	0	0	0	0	0	0	1.73384	0	2.09031	2.87246
F2S4_160205_035_E01	14	#7779BF	Vip Igfbp6 Car10	1	#EF4136	GABAergic	2.42475	0	0	2.82625	2.3347	0	0	0	0	0	0.475941	0.84358	2.78711	2.38025	0	0	0	0	1.11231	1.70583	2.93121	0	2.46806	0	0	0	0.84358	0.475941	0	0	2.32252	2.15358	2.38384	2.63672
F2S4_160205_035_F01	21	#FF00FF	Vip Ptprt Pkp2	1	#EF4136	GABAergic	2.168	0	0	2.84863	1.48512	1.5836	0	0	0	0	2.20745	0	2.87733	2.40581	0	0	0	0	2.36406	0	2.70198	1.90492	1.76759	0	0	0	0	2.21575	0.407501	0	0	0	2.00243	2.64315
F2S4_160205_035_G01	28	#AD589A	Vip Crispld2 Kcne4	1	#EF4136	GABAergic	0	0	0	2.83152	0	0	0	0	0	0	2.09911	0	2.91016	2.93418	0	0	0	0	0	1.04341	2.7925	0	1.99783	0	0	1.72645	0	0	0	2.19254	1.28086	2.62443	2.00652	1.91068
F2S4_160205_035_H01	20	#9FAAFF	Vip Lmo1 Myl1	1	#EF4136	GABAergic	2.0285	0	0	2.79544	0	0	0	0	0	0	1.71602	0	2.94789	2.56744	0	1.46738	0	0.932265	2.09924	2.20323	2.8701	0	0.679241	0	1.8506	0	1.81441	0	0	2.0436	0	1.20714	2.44215	2.368
F2S4_160209_007_D01	5	#FF7290	Lamp5 Plch2 Dock5	1	#EF4136	GABAergic	1.69506	0	0	2.52753	0.839159	0.795798	0	0	0	0	2.75475	2.21755	2.79812	2.49688	0	0	0	0	2.1663	1.4027	3.05939	1.68927	1.76891	0	1.84848	0	0	0	0.219087	1.65282	1.00798	2.02789	2.23614	2.62215
F2S4_160209_007_F01	6	#FFA388	Lamp5 Lsp1	1	#EF4136	GABAergic	1.39691	0	0	2.66551	0	0	0	0	0.167149	0	2.43209	0	2.62151	2.40487	1.9049	1.63597	0	1.57537	2.43134	2.02785	3.13668	2.13266	1.84514	0	2.06625	0	0	1.27504	0	1.49849	0.632053	1.8273	2.22561	2.81712
F2S4_160209_007_G01	6	#FFA388	Lamp5 Lsp1	1	#EF4136	GABAergic	1.79621	0	0	2.68244	1.90821	1.63223	0	0	0	0	2.84681	0.826762	2.48511	2.31376	1.47983	0	0	0.681881	2.14992	1.6511	2.91086	0.213388	1.9116	0	1.78731	0	0	0	0	1.15609	0	0.213388	1.84216	2.72391
F2S4_160209_007_H01	5	#FF7290	Lamp5 Plch2 Dock5	1	#EF4136	GABAergic	1.21655	0	0	2.58404	1.69647	0	0	0	0	0	2.52709	0	2.771	2.34814	1.80367	0	0	1.51458	2.03534	1.60675	3.04343	0	2.24105	0	0	0	0	0	0	2.42016	0.248763	1.17371	2.17227	2.55696
F2S4_160209_008_C01	5	#FF7290	Lamp5 Plch2 Dock5	1	#EF4136	GABAergic	1.33578	0	0	2.75018	1.25701	1.18686	0	0	0	0	2.48643	0.278417	2.78802	2.20423	0.567683	0	0	1.03678	2.04383	1.98741	3.01086	0	2.19932	0	1.79309	0.80558	0	0	0	0.567683	0	2.14418	2.32849	2.48897
F2S4_160209_008_D01	35	#CC6D3D	Sst Calb2 Pdlim5	1	#EF4136	GABAergic	2.12435	0	0	2.62023	1.73732	1.81917	0	0	0	0	2.65715	1.86626	2.51585	2.43593	0	0	0	1.58836	2.10931	1.92071	2.88421	0	2.10931	0	2.41626	0	0	0.399728	0	1.80911	0.968798	1.09087	1.7607	2.43352
F2S4_160209_008_E01	35	#CC6D3D	Sst Calb2 Pdlim5	1	#EF4136	GABAergic	2.48536	0	0	2.49808	1.56403	1.81026	0	0	0	0	2.91501	2.15711	2.77255	2.2618	0	1.21423	0	0.652707	1.89533	2.21446	2.68294	1.13294	1.76054	0	2.29689	0	0	0	0	2.10316	0.902521	2.02178	2.01889	2.48931
F2S4_160209_008_F01	6	#FFA388	Lamp5 Lsp1	1	#EF4136	GABAergic	2.10413	0	0	2.72161	0.90977	1.65484	0	0	1.69411	0	2.71211	0	2.51775	2.44977	1.85447	1.09337	0	0.777195	2.26165	1.81369	3.20556	0.946276	2.05522	0	2.00625	1.41387	0	1.76867	0.90977	0	0	2.10169	2.0842	2.70728
F2S4_160209_011_F01	6	#FFA388	Lamp5 Lsp1	1	#EF4136	GABAergic	1.37179	0	0	2.68483	0	1.81556	0	0	0	0	2.58815	1.49209	2.80005	2.53442	1.81556	0	0	0.871561	2.16083	0.871561	3.21794	0	1.75444	0	2.41441	0	0	0	0	1.47682	0	2.11684	2.15435	2.77103
F2S4_160216_001_F01	23	#FF00B3	Vip Lect1 Oxtr	1	#EF4136	GABAergic	1.40591	0	0	2.62453	0	0	0	0	0	0	2.6033	1.72055	3.08316	2.91731	1.44846	0	0	0	2.12645	2.41432	2.70339	1.54498	1.56609	0	0.558832	0	0	1.51125	0	0	1.35873	1.39075	1.72771	2.31269
F2S4_160216_002_E01	26	#BD3D9A	Vip Pygm C1ql1	1	#EF4136	GABAergic	2.11753	0	0	2.56407	0	1.62013	0	0	0	0	2.38239	0	2.59509	2.4389	0.990263	0	0	0	1.89876	1.89436	2.59597	1.90312	1.65216	0	0	1.46136	0	0	1.11295	2.24296	0.868304	1.85264	1.91592	2.64885
F2S4_160216_006_B01	6	#FFA388	Lamp5 Lsp1	1	#EF4136	GABAergic	1.89234	0	0	2.55908	1.22892	0	0	0	0	0	2.61573	0	2.71964	2.52715	0.657274	1.80533	0	0.442659	2.64194	1.8564	3.11251	1.6886	1.51694	0	1.91631	1.71162	0	0	0	1.75428	1.06546	1.98516	1.8773	2.76487
F2S4_160217_001_A01	35	#CC6D3D	Sst Calb2 Pdlim5	1	#EF4136	GABAergic	1.84665	0	0.827574	2.34619	2.16204	0.434082	1.25934	0	0	0	2.60382	1.62538	2.48089	2.10153	1.54825	0.331353	0	0.895854	1.88066	1.83951	2.32319	1.933	2.12824	0	1.35694	0.69951	0	1.23108	0.5171	1.13325	1.46305	1.77361	1.86399	2.67867
F2S4_160217_001_B01	35	#CC6D3D	Sst Calb2 Pdlim5	1	#EF4136	GABAergic	2.45037	0	0	2.57201	1.45645	0.971524	0	0	0	0	2.55816	1.85797	2.88257	2.24922	1.04291	1.5045	0	0.836055	2.15087	2.13519	2.7051	0.886055	2.02696	0	1.98767	0.638104	0	1.07463	0	1.97631	0.886055	2.28646	2.05022	2.45549
F2S4_160217_001_C01	32	#804811	Sst Tac1 Htr1d	1	#EF4136	GABAergic	2.3243	0	0	2.63416	2.29436	0.731872	0	0	0	0	2.48808	1.91761	2.78778	2.36071	0	0.797421	0	0.65464	1.8367	2.01623	2.67393	2.09655	1.83111	0	1.74413	0.904695	0	1.5474	0	1.661	1.42296	1.98182	1.77081	2.59622
F2S4_160217_001_D01	34	#BF480D	Sst Calb2 Necab1	1	#EF4136	GABAergic	1.81627	0	0	2.46783	2.16324	1.31578	1.62055	0	0	0	2.49696	1.73752	2.39591	2.00933	1.43903	1.48962	0	0.70535	2.16526	1.84248	2.7656	0	2.46176	0	1.68601	0	0	1.30129	0.570075	1.16376	1.5518	2.1888	1.74288	2.63497
F2S4_160217_001_E01	35	#CC6D3D	Sst Calb2 Pdlim5	1	#EF4136	GABAergic	2.41983	0	0	2.56141	1.80407	0.646902	0	0	0	0	2.60797	2.11904	2.59013	2.08971	1.1931	0	0	1.01897	1.47998	1.76744	2.59205	1.74117	1.95986	0	0.940962	1.1931	0	1.65125	0	1.2987	0.940962	1.81563	1.76102	2.3541
F2S4_160217_001_F01	32	#804811	Sst Tac1 Htr1d	1	#EF4136	GABAergic	2.45319	0	0	2.48844	1.68262	0	0	0	0	0	2.53429	1.25879	2.84064	2.37431	1.05261	2.05426	0	0.723174	1.77304	2.00194	2.88601	2.31002	2.41768	0	1.0183	0	0	1.05261	1.67482	1.89771	0.433711	2.15106	1.89771	2.42473
F2S4_160217_001_G01	34	#BF480D	Sst Calb2 Necab1	1	#EF4136	GABAergic	2.27577	0	1.79607	2.60349	1.41368	0	0	0	0	0	2.54781	1.63404	2.7747	2.56102	1.68582	1.88393	0	0	2.26304	2.33749	2.93961	1.87948	1.70625	0	1.35807	0.250135	0	0	0	1.48566	1.38677	2.3818	2.11229	2.66324
F2S4_160217_001_H01	34	#BF480D	Sst Calb2 Necab1	1	#EF4136	GABAergic	2.30406	0	0	2.50765	0.614371	0	0	0	0	0	2.5348	1.98465	2.69391	2.43458	1.05627	1.84217	0	0.791809	2.16851	0.712089	2.66661	0	1.66919	0	1.67875	0	0	0.488081	1.95567	1.87345	1.78692	2.36651	1.77949	2.47718
F2S4_160217_002_A01	34	#BF480D	Sst Calb2 Necab1	1	#EF4136	GABAergic	2.32887	0	0	2.46925	2.17267	0.960807	1.59076	0	0	0	2.65507	2.04207	2.55759	2.14615	1.53436	1.25412	0	0.372208	2.07797	1.90491	2.39769	2.04739	2.0877	0	1.8419	0.927318	0	0	0.224815	1.48906	1.18298	2.08286	1.72045	2.44139
F2S4_160217_002_B01	34	#BF480D	Sst Calb2 Necab1	1	#EF4136	GABAergic	2.43772	0	0	2.59472	0	0.279646	0	0	0	0	2.64107	1.64726	2.76844	2.18428	1.78931	0.864948	0	0.279646	2.19444	1.98594	2.80438	1.00169	1.18928	0	1.82008	0.279646	0	0	0	1.64726	0	1.28054	2.23053	2.71663
F2S4_160217_002_C01	39	#FF9F2C	Sst Chrna2 Glra3	1	#EF4136	GABAergic	2.44519	0	2.04958	2.69284	0	2.07286	0	0	0	0	2.70509	0	2.8347	2.31848	0	1.55952	0	0.655792	1.92366	0.905991	2.71994	0	1.83257	0	0	0	0	0	0	2.20092	0.798665	2.24447	1.95872	2.46005
F2S4_160217_002_D01	39	#FF9F2C	Sst Chrna2 Glra3	1	#EF4136	GABAergic	1.97386	0	2.62076	2.51905	1.36843	1.8781	0	0	0	0	2.42418	1.15881	2.7745	2.36833	0.396292	0	0	0	2.1162	2.09069	2.7745	1.02891	2.43738	0	1.8282	0	0	1.49908	0.241861	1.57424	1.74935	2.32154	1.75507	2.60898
F2S4_160217_002_E01	41	#D9C566	Sst Tac2 Myh4	1	#EF4136	GABAergic	1.97313	0	0	2.52432	1.59727	1.40132	0	0	0.24455	0	2.47991	1.73181	2.61683	2.27185	0	0	0	1.0346	2.00022	1.47322	2.58301	0.798839	1.95893	0	0	1.0346	0	0.679475	0	1.70024	0.514324	1.93671	1.99692	2.60066
F2S4_160217_002_F01	39	#FF9F2C	Sst Chrna2 Glra3	1	#EF4136	GABAergic	1.67089	0	2.87585	2.61591	0.436312	1.32027	0	0	0	0	2.42743	1.19626	2.86675	2.47274	0	0	0	1.35481	2.34913	1.81321	2.86367	0	2.07446	0	0	0	0	0	1.81895	1.83573	1.05636	2.39081	2.16554	2.6641
F2S4_160217_002_G01	39	#FF9F2C	Sst Chrna2 Glra3	1	#EF4136	GABAergic	1.83263	0	2.21855	2.23474	1.90057	0	0	0	0	0	2.26294	0.794893	2.69483	2.57626	0.862309	0	0	0	2.21855	1.86483	2.71017	0	1.2742	0	0	0	0	0	0	2.06123	1.6917	1.62158	2.19307	2.66144
F2S4_160217_002_H01	40	#FFB307	Sst Chrna2 Ptgdr	1	#EF4136	GABAergic	1.81154	0	1.25767	2.49519	0	1.53835	1.94681	0	0	0	2.72517	1.54654	2.6702	2.08406	1.66013	1.3685	0	0.632297	2.0817	1.65384	2.54598	0	1.85353	0	1.00892	0	0	0.879488	1.28814	1.86146	0.219502	1.43628	1.83722	2.70984
F2S4_160217_003_A01	39	#FF9F2C	Sst Chrna2 Glra3	1	#EF4136	GABAergic	1.82753	0	2.71416	2.37244	0	1.19817	0	0	0	0	2.36916	1.60234	2.73921	2.14964	1.62117	1.4122	0	0.6578	1.53292	1.89136	2.49747	0.52701	1.79172	0	1.85707	0	0	0	0.44309	1.98583	0	2.24993	1.79585	2.74939
F2S4_160217_003_B01	40	#FFB307	Sst Chrna2 Ptgdr	1	#EF4136	GABAergic	1.59345	0	1.74767	2.54568	1.3818	0	0	0	0	0	2.68721	0.25434	2.90283	2.58696	1.20754	1.13793	0	1.36721	2.05406	1.75986	2.88788	1.72872	1.96641	0	1.77753	0	0	0.529998	0	0.62165	2.18487	1.13793	2.46359	2.69496
F2S4_160217_003_C01	41	#D9C566	Sst Tac2 Myh4	1	#EF4136	GABAergic	2.5442	0	1.50871	2.55833	1.7827	0	0	0	0	0	2.85736	1.37252	2.79635	2.51139	0.590477	0	0	0	1.9794	2.14416	3.03372	0	1.76145	0	1.72514	0.959292	0	1.77853	0	1.86551	1.64189	0.198367	2.10452	2.60632
F2S4_160217_003_D01	41	#D9C566	Sst Tac2 Myh4	1	#EF4136	GABAergic	2.17476	0	1.59385	2.68506	0.996743	0	0	0	0	0	2.53734	0.785341	3.08702	2.53975	1.60774	0.785341	0	1.41268	1.97933	1.90337	2.78793	0.785341	1.22886	0	2.16541	0	0	1.6531	0	0.356989	1.70524	2.04894	2.2722	2.46873
F2S4_160217_003_E01	39	#FF9F2C	Sst Chrna2 Glra3	1	#EF4136	GABAergic	1.97346	0	2.11664	2.53207	1.72365	1.05257	0	0	0	0	2.68703	0	3.00077	2.19255	1.97796	0	0	1.34368	2.24762	2.21126	2.75491	0.392618	2.23666	0	0.296599	0	0	0	0	2.19662	0	1.83321	2.0575	2.45052
F2S4_160217_003_G01	39	#FF9F2C	Sst Chrna2 Glra3	1	#EF4136	GABAergic	2.35223	0	2.75462	2.7002	1.19261	0	0	0	0	0	2.50489	1.74828	2.81899	2.29924	0	0.562435	0.22084	1.65713	2.27852	0.918596	2.99646	0	0.88241	0	1.13332	0	0	1.67574	1.42893	0	0.751248	0.69695	1.95013	2.32039
F2S4_160217_003_H01	41	#D9C566	Sst Tac2 Myh4	1	#EF4136	GABAergic	1.94783	0	2.11574	2.60855	1.18018	1.42252	0	0	0	0	2.56666	0	2.96309	2.19153	0	1.67565	0	1.36289	1.76863	1.86238	2.84204	1.80089	1.34104	0	1.96146	0	0	1.4407	1.14646	1.99503	0.742365	1.82727	1.97207	2.61516
F2S4_160217_004_A01	35	#CC6D3D	Sst Calb2 Pdlim5	1	#EF4136	GABAergic	2.11474	0	0	2.49528	1.42265	1.50172	0	0	0	0	2.7191	1.70728	2.68038	2.13813	0.387628	0	0	0	1.74641	1.76472	2.59814	1.82178	2.22829	0	1.98932	1.081	0	0.639798	0	0.170393	0.170393	1.63628	1.46755	2.56649
F2S4_160217_004_B01	32	#804811	Sst Tac1 Htr1d	1	#EF4136	GABAergic	2.10775	0	0	2.5789	0	1.05615	0	0	0	0	2.60205	0.974695	2.80665	2.46098	1.53259	1.08023	0	1.33767	2.26317	1.52425	2.89686	0	1.28252	0	1.89681	0.743618	0	1.35043	0	0	0	1.7543	2.14763	2.3531
F2S4_160217_004_C01	39	#FF9F2C	Sst Chrna2 Glra3	1	#EF4136	GABAergic	2.34057	0	2.16609	2.70403	1.13022	0	0	0	0	0	2.28515	1.88069	2.91157	2.36349	0	0.210806	0	1.34721	1.88069	0.458557	2.96561	0.730278	1.61923	0	2.0042	0	0	1.04128	0	1.99055	0.54398	2.04275	2.2723	2.48114
F2S4_160217_004_D01	46	#C11331	Sst Esm1	1	#EF4136	GABAergic	2.30643	0	2.78955	2.59906	1.75981	1.00924	0	0	0	0	2.6983	1.08128	2.94515	2.53005	1.57108	1.31511	0	0	2.21917	2.13599	2.69776	1.4181	1.27452	0	1.82033	0.853904	0	0.953585	1.64951	1.71592	0.453779	1.59883	2.02552	2.61033
F2S4_160217_004_E01	39	#FF9F2C	Sst Chrna2 Glra3	1	#EF4136	GABAergic	1.71973	0	2.18233	2.69419	1.0718	1.04777	2.13648	0	0	0	2.65205	1.22735	2.95596	2.22379	1.65153	0	0	0.682235	1.59928	0.549085	2.73209	0	1.19337	0	2.01126	0	0	0	0	1.75507	0	2.13244	1.91204	2.63957
F2S4_160217_004_F01	39	#FF9F2C	Sst Chrna2 Glra3	1	#EF4136	GABAergic	1.79965	0	2.9377	2.64334	0.946315	2.10397	0	0	0	0	2.48572	1.05879	2.81953	2.5659	0	0	0	0.97728	0	2.11932	2.80378	0	0	0	2.11932	0	0	0.471189	0	0	0	2.05185	2.17959	2.64075
F2S4_160217_004_G01	39	#FF9F2C	Sst Chrna2 Glra3	1	#EF4136	GABAergic	2.49035	0	2.28525	2.45131	0	0	0	0	0	0	2.27378	1.1441	2.85009	2.42397	2.27044	0	0.235173	1.49389	1.4734	0.386889	2.89764	0	1.68509	0	1.72801	0	0	0	1.20657	0	0	0	2.17327	2.74824
F2S4_160217_004_H01	47	#BF8219	Sst Tac2 Tacstd2	1	#EF4136	GABAergic	2.35731	0	0.207535	2.53588	1.70435	1.22862	0	0	0	0	2.80408	1.49163	2.98822	2.36884	0	0	0	1.61735	1.68829	1.99032	2.77782	1.1607	1.56268	0	0.921768	0	0	0	0	1.55534	1.44647	1.83108	2.08743	2.59381
F2S4_160217_005_A01	37	#D6C300	Sst Myh8 Etv1	1	#EF4136	GABAergic	2.44753	0	2.66785	2.40275	1.72421	0	0	0	0	0	2.63678	1.08277	2.93081	2.30148	0	0	0	0.835171	1.76092	2.1315	2.71872	1.47166	2.24325	0	1.17668	0	0	0.336132	0.336132	1.97797	0.52332	1.83366	1.69959	2.7302
F2S4_160217_005_B01	45	#C77767	Sst Crh 4930553C11Rik	1	#EF4136	GABAergic	2.24903	0	0	2.57894	0.493758	0.655962	0	0	0	0	2.76054	1.61517	2.82471	2.29643	1.00751	0	0	0.942647	2.17377	2.17582	2.65305	1.0896	2.37162	0	2.01422	1.0896	0	1.00751	0	1.19921	0.231907	1.59227	1.84609	2.56913
F2S4_160217_005_C01	39	#FF9F2C	Sst Chrna2 Glra3	1	#EF4136	GABAergic	1.63332	0	2.27193	2.89082	0	0	0	0	0	0	2.65022	1.90256	2.74806	2.51517	1.6946	0	0	1.52601	0	1.95442	3.02413	1.80109	2.12773	0	1.75388	1.20955	0	1.99442	1.12405	2.24773	1.29712	1.89462	1.98801	2.65927
F2S4_160217_005_D01	39	#FF9F2C	Sst Chrna2 Glra3	1	#EF4136	GABAergic	2.5001	0	2.69075	2.33084	1.88871	0	0	0	0	0	2.61211	0.936488	2.79949	2.35012	0	0	0	1.17289	1.60838	0.489044	2.82774	1.83484	2.04427	0	2.20234	0	0	0	0	1.60089	1.73064	1.97342	1.95708	2.60393
F2S4_160217_005_E01	50	#A81111	Sst Nts	1	#EF4136	GABAergic	2.31987	0	2.81965	2.67761	1.76669	1.07702	0	0	0	0	2.55766	1.9241	2.94667	2.74454	1.26298	0.744961	0	0	1.9241	1.82375	2.78534	0	2.24111	0	1.24082	1.19277	0	1.71647	0	0	0	1.96887	1.87418	2.51507
F2S4_160217_005_F01	45	#C77767	Sst Crh 4930553C11Rik	1	#EF4136	GABAergic	2.41342	0	0	2.64097	0.80004	0	0	0	0	0	2.86179	1.7023	2.83431	2.12458	0	1.31487	0	1.18575	1.69769	2.07123	2.74995	1.80023	1.38676	0	1.64357	1.48009	0	1.67393	0	1.66901	0	1.6383	2.20061	2.19476
F2S4_160217_005_G01	39	#FF9F2C	Sst Chrna2 Glra3	1	#EF4136	GABAergic	2.17614	0	2.843	2.84059	2.06676	1.81446	0	0	0	0	2.47758	0	2.80363	2.00518	0	0	0	1.09905	1.99964	1.71921	2.70015	0	0.466413	0	0.358815	0	0	2.04719	0.358815	1.91003	0	1.86677	1.43672	2.45273
F2S4_160217_005_H01	39	#FF9F2C	Sst Chrna2 Glra3	1	#EF4136	GABAergic	2.16777	0	2.34044	2.3811	1.31493	0	0	0	0	0	2.17317	0	2.76532	2.03282	0	0	0	0	2.03034	2.22855	2.84992	0	0	0	0.814697	0	0	1.86606	0	1.98032	0	0	1.85503	2.85029
F2S4_160218_001_A01	56	#E62A5D	Pvalb Gpr149 Islr	1	#EF4136	GABAergic	2.16399	0	0	2.55578	1.85727	0	0	0	0	0	2.67911	2.06241	2.68239	2.61917	0	1.24701	0	0.501492	1.99472	1.64087	2.34481	0.501492	1.34256	0	1.76512	0.783239	0	0	0	1.37025	0.236635	2.22053	1.57914	2.68499
F2S4_160218_001_B01	57	#D6221D	Pvalb Reln Tac1	1	#EF4136	GABAergic	2.50426	0	0	2.69208	0.617161	0	0	0	0	0	2.48534	0	2.13381	2.87064	2.34421	0	0	0.920658	0	1.81905	2.51689	1.61058	1.56353	0	0.862314	1.48174	0	0	0	0.311155	1.86484	1.79785	2.03687	2.42478
F2S4_160218_001_C01	55	#C94545	Pvalb Sema3e Kank4	1	#EF4136	GABAergic	2.02953	0	1.15903	2.56517	1.81575	1.48471	1.54687	0	0	0	2.682	1.60848	2.63533	2.63735	1.97444	0	0	0.369627	1.87012	1.76376	2.51565	1.33854	1.79756	0	0.701279	1.04402	0	1.15903	1.3769	1.31095	1.36449	2.09041	1.69302	2.56358
F2S4_160218_001_D01	57	#D6221D	Pvalb Reln Tac1	1	#EF4136	GABAergic	2.1615	0	0	2.42338	1.87131	1.42063	0	0	0	0	2.61327	1.98987	2.34713	2.23313	1.6336	0	0	0.845209	1.93965	1.96861	2.38215	1.44208	1.89776	0	1.8262	0.985393	0	0.368051	0	1.9014	0	1.97171	1.2132	2.52776
F2S4_160218_001_E01	57	#D6221D	Pvalb Reln Tac1	1	#EF4136	GABAergic	1.80761	0	0	2.35608	1.82662	0	0	0	0	0	2.37926	0.937615	2.43157	2.2669	2.06059	2.03064	0	0.291755	2.15164	1.88997	2.36334	0	2.40457	0	2.02282	0	0	1.5728	1.68919	0	1.75972	2.21941	1.66289	2.4526
F2S4_160218_001_F01	57	#D6221D	Pvalb Reln Tac1	1	#EF4136	GABAergic	2.61687	0	0	2.67677	1.65713	0.342464	0	0	0.845163	0	2.80422	2.24311	2.886	2.39277	0	0	0	0	2.21226	1.55396	2.61307	2.05622	0	1.58214	0	0	0	0	0	0	2.03269	2.55614	2.20582	2.25196
F2S4_160218_001_G01	57	#D6221D	Pvalb Reln Tac1	1	#EF4136	GABAergic	2.33606	0	0	2.4859	1.62908	0	0	0	0	0	2.59319	1.43985	2.73704	2.46797	1.25052	1.50454	0	0.856789	2.21881	1.29166	2.59807	1.57126	1.27158	0	1.68806	0	0	1.78633	0.656837	1.62908	1.39584	2.16449	1.72576	2.52315
F2S4_160218_001_H01	57	#D6221D	Pvalb Reln Tac1	1	#EF4136	GABAergic	2.4385	0	0	2.64408	1.9909	1.38679	0	0	0	0	2.92941	1.80147	2.54377	2.75158	1.80147	0	0	0.726489	1.89222	2.04156	2.46634	1.83571	1.92914	0	1.67881	0	0	0	0	1.76431	0	2.05831	1.76431	2.51259
F2S4_160218_002_A01	57	#D6221D	Pvalb Reln Tac1	1	#EF4136	GABAergic	2.17	0	0	2.60097	1.85197	0.368392	0	0	0	0	2.86106	1.96608	2.46362	2.5249	1.97538	0	0	0.802243	1.91629	1.72499	2.42832	1.72499	1.86005	0	0	0	0	0	0	1.57666	0.222139	2.31669	1.66031	2.60024
F2S4_160218_002_B01	57	#D6221D	Pvalb Reln Tac1	1	#EF4136	GABAergic	2.18544	0	0	2.37228	1.93465	1.65479	0	0	0	0	2.62822	1.69703	2.4438	2.47462	2.01355	1.46751	0	0.560697	1.94776	1.69703	2.27157	1.22582	1.97589	0	0.695037	0.695037	0	1.19037	1.45765	1.0098	1.57117	2.25597	1.87405	2.53625
F2S4_160218_002_C01	59	#AF3F64	Pvalb Tpbg	1	#EF4136	GABAergic	2.05338	0	0	2.29751	2.09443	0.457577	0	0	0	0	2.5231	1.97782	2.4604	2.39588	1.75618	0.927983	0	0.89483	1.88979	1.86836	2.23768	1.32067	2.21521	0	1.77017	0.210228	0	0.675409	0	0.89483	0.729054	2.05577	1.14848	2.61485
F2S4_160218_002_D01	60	#FF197F	Pvalb Vipr2	1	#EF4136	GABAergic	2.29691	0	1.06012	2.45023	1.86329	1.77096	0	0	0	0	2.5658	1.66024	2.40964	2.46087	1.74988	1.08578	0	1.00375	1.75525	1.41769	2.42474	1.81958	1.97296	0	0.490932	0.862775	0	0	1.48226	1.38141	1.59598	1.92158	1.69223	2.62437
F2S4_160218_002_E01	59	#AF3F64	Pvalb Tpbg	1	#EF4136	GABAergic	2.33023	0	0	2.45466	1.89509	1.34297	1.43592	0	0	0	2.56778	1.56986	2.51095	2.39916	1.98944	1.30226	0	0	1.85316	1.98057	2.34207	1.92323	2.11326	0	1.76957	1.17025	0	1.06122	0	0.839735	1.51244	1.9432	1.3802	2.49664
F2S4_160218_002_F01	57	#D6221D	Pvalb Reln Tac1	1	#EF4136	GABAergic	2.12294	0	0	2.54686	1.43113	1.43113	0	0	0	0	2.59787	0.738803	2.53905	2.64528	2.50514	1.79191	0	0.277851	1.78558	1.76602	2.39343	1.60667	1.95715	0	1.99811	0	0	0	0	1.44532	0	1.99811	1.96985	2.46836
F2S4_160218_002_G01	57	#D6221D	Pvalb Reln Tac1	1	#EF4136	GABAergic	2.13474	0	1.31629	2.31395	0.559749	2.00947	0	0	0	0	2.53909	1.74465	2.23018	2.29265	1.57751	1.65351	0	0.559749	1.71267	1.70146	2.13891	1.63406	1.51247	0	1.00862	0	0	0.796392	0	1.73425	0.364428	2.31117	1.4759	2.72805
F2S4_160218_002_H01	59	#AF3F64	Pvalb Tpbg	1	#EF4136	GABAergic	1.98674	0	1.12461	2.42849	1.88949	1.26745	0	0	0	0	2.57506	1.58679	2.3403	2.40475	1.92102	0.217114	0	0.943649	1.58679	1.80116	2.31786	1.69016	1.82709	0	0	0	0	1.21922	0.217114	1.43046	0	2.13117	1.69587	2.61375
F2S4_160218_003_A01	59	#AF3F64	Pvalb Tpbg	1	#EF4136	GABAergic	2.04252	0	0	2.55271	1.41067	1.25967	0	0	0	0	2.66289	0.932505	2.65038	2.50035	2.20907	1.22553	0	1.22553	2.05056	1.92867	2.56589	0	1.48508	0	1.7936	0	0	0	1.54859	0.896156	1.70906	2.28503	1.65311	2.68192
F2S4_160218_003_B01	57	#D6221D	Pvalb Reln Tac1	1	#EF4136	GABAergic	2.28742	0	0	2.66301	2.09832	1.24521	0	0	0	0	3.07256	1.55929	2.51668	2.61222	0	0	0	0	1.47753	1.98398	2.67744	0.487627	1.76358	0	1.62807	0	0	1.46227	0	1.91856	1.81476	2.0449	2.05295	2.31662
F2S4_160218_003_D01	57	#D6221D	Pvalb Reln Tac1	1	#EF4136	GABAergic	2.50846	0	0	2.62494	1.87733	0	0	0	0	0	2.10005	0.87093	2.77199	2.86781	0.282945	0	0	0	0.87093	2.28338	2.80633	1.8269	1.71192	0	1.16957	0	0	0	0	2.10945	0	1.39583	2.03525	2.39455
F2S4_160218_003_E01	55	#C94545	Pvalb Sema3e Kank4	1	#EF4136	GABAergic	2.15736	0	0.851066	2.52597	1.92068	1.49809	0	0	0	0	2.72144	1.93322	2.55422	2.40591	1.8211	1.05556	0	0.950653	1.65222	1.99096	2.40591	1.46308	1.48094	0	1.60884	1.21064	0	1.00626	0.886859	1.2714	1.2714	2.0467	1.5533	2.51962
F2S4_160218_003_H01	51	#ED4C50	Pvalb Gabrg1	1	#EF4136	GABAergic	2.19936	0	2.52961	2.63415	2.11015	0	0	0	0	0	2.56857	0.253875	2.79661	2.70697	0	1.74042	0	1.67269	1.48267	2.05908	2.46016	0	1.79347	0	1.95401	0.760822	0	0	0.413037	0.816872	0	1.9344	2.02136	2.72748
F2S4_160224_001_A01	21	#FF00FF	Vip Ptprt Pkp2	1	#EF4136	GABAergic	1.85267	0	0	2.50547	1.38282	1.26853	0	0	0	0	2.50655	2.37518	2.67013	2.01012	0	0	0	0	1.79555	1.91595	2.32897	1.85267	1.9561	0	0.868332	0	1.44925	0	0.622457	1.58557	0	2.06117	1.74871	2.4844
F2S4_160224_001_C01	26	#BD3D9A	Vip Pygm C1ql1	1	#EF4136	GABAergic	0	0	1.90628	2.61123	1.90628	0	0	0	0	0	0	0.465059	2.96587	2.41801	0.292015	0	0	0.829527	1.87411	2.11545	2.68165	1.68971	1.75295	0	1.30488	1.28374	1.78141	0	0	1.90628	1.15911	2.37455	1.67235	2.59987
F2S4_160224_001_D01	25	#FF4DC1	Vip Chat Htr1f	1	#EF4136	GABAergic	1.87684	0	0	2.63496	1.62323	0	0	0	0	0	2.61831	1.16631	2.92459	2.27625	1.57665	0	0	0.645076	0	0.432687	2.85173	0.645076	0.432687	0	0	1.31481	0	0.938874	0	1.79586	0	2.20837	2.42452	2.3534
F2S4_160224_001_E01	11	#6C00BF	Sncg Vip Itih5	1	#EF4136	GABAergic	1.07135	0	0	2.91581	1.32285	0	0	0	0	0	2.65779	0.40497	2.81526	2.14511	0	0	0	0	1.93709	1.73979	2.76426	1.68811	1.56156	0	1.17223	0	0	0	0	0.40497	0.248071	2.24901	2.19485	2.77394
F2S4_160224_001_F01	26	#BD3D9A	Vip Pygm C1ql1	1	#EF4136	GABAergic	1.65778	0.284785	0	2.66243	2.32114	0.970308	0	0	0	0	1.94037	2.29338	2.73779	2.54675	0	1.63971	0	0	2.163	0.924929	2.70414	0	2.03163	0	2.10067	0	0	0	0.924929	0	1.31086	1.39952	2.28091	2.46253
F2S4_160224_001_G01	26	#BD3D9A	Vip Pygm C1ql1	1	#EF4136	GABAergic	0	0	0	2.36307	0.803942	1.17477	0	0	0	0	2.76551	2.28346	3.02108	2.64348	0.723758	0	0	1.63209	0.803942	0.625339	2.86515	1.10747	0.981699	0	0	0	0	1.76261	0	0	1.5069	1.5069	2.18285	2.86705
F2S4_160224_001_H01	13	#CA66FF	Serpinf1 Aqp5 Vip	1	#EF4136	GABAergic	1.69656	0	0	2.76766	1.45343	1.76981	0	0	0	0	2.62296	0	2.85019	2.08653	1.39094	0	0	0.401851	2.0643	2.19398	2.98752	1.75263	1.39094	0	1.28491	0.894967	0	1.85613	0	1.95459	1.53779	2.15874	2.08923	2.4785
F2S4_160224_002_A01	14	#7779BF	Vip Igfbp6 Car10	1	#EF4136	GABAergic	1.89668	0	2.02959	2.47013	0	1.81387	1.68926	0	0	0	2.53325	2.24208	2.58062	2.23566	1.94564	1.39702	0	0.268403	0	1.78439	2.44554	2.07564	1.86238	0	1.39702	0.844276	0	0	1.65775	1.68159	1.46573	2.2846	1.98964	2.60803
F2S4_160224_002_B01	20	#9FAAFF	Vip Lmo1 Myl1	1	#EF4136	GABAergic	2.22941	0	0	2.72948	1.00202	1.54057	0	0	0	0	2.48237	2.06497	2.60901	2.51192	0	0	0	1.24175	1.84048	1.85568	2.59923	2.11434	1.03619	0	1.64113	1.19875	0	0	0	1.77372	1.39532	1.99505	2.05878	2.74324
F2S4_160224_002_C01	26	#BD3D9A	Vip Pygm C1ql1	1	#EF4136	GABAergic	1.40638	0	2.12576	2.61873	1.74074	0	0	0	0	0	2.38627	2.23019	2.69016	2.56025	0	0	0	0	1.79691	1.77284	2.58574	1.57186	1.84664	0	1.74735	0	0	0	0	1.94021	1.13569	2.38324	1.95673	2.60163
F2S4_160224_002_D01	28	#AD589A	Vip Crispld2 Kcne4	1	#EF4136	GABAergic	2.23415	0	0	2.85027	0	2.01845	0	0	0	0	2.61625	1.79789	2.91282	2.66191	0	0	0	0.495641	1.81238	2.37762	2.79237	0	1.45787	0	2.18868	0	0	2.25778	0	1.76737	0.978764	2.40578	1.86595	2.17343
F2S4_160224_002_F01	26	#BD3D9A	Vip Pygm C1ql1	1	#EF4136	GABAergic	1.71864	0	2.22606	2.61764	2.02821	1.99344	0	0	0	0	2.66544	0	2.94526	2.65174	2.04861	0	0	0.912979	0.854788	1.8035	2.6979	1.12437	2.20711	0	0	0	1.05166	0	0	2.54145	0	2.40394	1.91423	2.63035
F2S4_160224_002_G01	17	#9189FF	Vip Arhgap36 Hmcn1	1	#EF4136	GABAergic	2.05204	0	0	2.58362	0.42411	0	0	0	0	0	2.59289	0	2.88361	2.33814	0	0	0	0.42411	2.18079	0.832092	2.55454	0	2.19478	0	0	0	0	0.832092	1.91439	1.758	0	2.1712	1.8584	2.86733
F2S4_160224_002_H01	28	#AD589A	Vip Crispld2 Kcne4	1	#EF4136	GABAergic	2.12156	0	0	2.5467	1.79604	1.08828	0	0	0	0	2.82086	1.16152	2.76639	2.96806	1.48088	1.62598	0	0.398037	1.3981	1.13845	2.68702	1.75221	2.00341	0	1.24319	0	0	0	0	1.90189	0.796016	1.84526	1.98016	2.32598
F2S4_160224_003_B01	19	#756FB3	Vip Lmo1 Fam159b	1	#EF4136	GABAergic	1.25334	0	0	2.69283	2.019	1.94868	0	0	0	0	2.68473	2.21403	2.60479	2.05031	0.975892	1.48122	0	0.690606	1.43186	2.07715	2.76405	1.78903	1.75562	0	0	1.25334	0	1.25334	0	1.73531	1.50835	1.67399	1.83683	2.26142
F2S4_160224_003_C01	19	#756FB3	Vip Lmo1 Fam159b	1	#EF4136	GABAergic	2.1076	0.241388	0	2.77176	0.599168	0.509214	1.40707	0	0	0	2.78836	2.04539	2.83938	2.35026	0	0	0	0	1.73061	1.82227	2.94026	0	1.54648	0	1.83662	1.15777	1.33874	1.17966	0.841791	1.60636	1.33874	0	1.75963	2.62351
F2S4_160224_003_D01	18	#B09FFF	Vip Gpc3 Slc18a3	1	#EF4136	GABAergic	1.73975	0	0	2.63798	1.52861	1.40343	0	0	0	0	2.18839	0.975818	2.93265	2.65559	0	0	0	0	2.34837	2.22817	2.77389	2.06931	1.85636	0	2.30738	0	0.924337	1.16864	0.975818	1.71391	0.975818	2.16704	1.92699	2.62945
F2S4_160224_003_E01	17	#9189FF	Vip Arhgap36 Hmcn1	1	#EF4136	GABAergic	0	0	0	2.72981	0	1.95255	0	0	0	0	2.23667	1.59098	2.97899	2.41681	2.00578	0	0	0	1.93815	1.70486	2.80223	0	1.56872	0	2.12226	0.768701	0	0	0	0	0	2.48143	1.62237	2.63702
F2S4_160224_003_G01	21	#FF00FF	Vip Ptprt Pkp2	1	#EF4136	GABAergic	0	0	0	2.49957	1.69951	0	0	0	0	0	2.39349	0	2.98459	1.00552	0	0	0	0	1.94307	2.21224	2.63578	0.330614	1.72824	0	0.516135	0	0	0	0	2.44976	0.95361	1.58718	2.27444	1.91387
F2S4_160224_003_H01	17	#9189FF	Vip Arhgap36 Hmcn1	1	#EF4136	GABAergic	2.36557	0	0	2.43892	0	1.98138	0	0	0	0	2.3951	1.06719	2.64083	2.33136	0	1.76909	0	0.73198	1.857	1.70414	2.63391	2.09362	1.88631	0	1.74032	1.18865	0.353277	1.53498	0	0	0.99077	2.20369	2.10016	2.77355
F2S4_160225_002_A01	39	#FF9F2C	Sst Chrna2 Glra3	1	#EF4136	GABAergic	2.55183	0	2.4537	2.53589	1.67179	0	0	0	0	0	2.88321	0.3507	2.6229	2.29236	1.86611	0	0	1.08568	0.150484	1.43938	2.55634	1.86611	1.62322	0	0	0	0	1.23427	0.150484	0	0.947831	2.12147	2.1504	2.80164
F2S4_160225_002_B01	6	#FFA388	Lamp5 Lsp1	1	#EF4136	GABAergic	1.34992	0	0	2.43235	1.84384	0	0	0	0	0	2.63587	1.05025	2.6617	2.16995	0	0	0	0.992648	2.3119	1.35885	2.79089	1.61744	1.93249	0	2.26627	1.06787	1.18781	0.926219	0.456275	1.14662	0.673831	1.95545	1.87723	2.57265
F2S4_160225_003_C01	41	#D9C566	Sst Tac2 Myh4	1	#EF4136	GABAergic	1.85309	0	2.09887	2.40455	2.00654	0	0	0	0	0	2.68082	1.97081	2.67802	2.1415	0.955045	1.30355	0.20862	0.20862	1.90938	1.90273	2.41805	1.63279	1.60043	0	1.74246	1.01072	0	1.0361	0.891165	1.43959	1.19866	1.91593	1.58677	2.4808
F2S4_160225_003_H01	21	#FF00FF	Vip Ptprt Pkp2	1	#EF4136	GABAergic	0	0	0	2.58828	0	1.16634	0	0	0	0	2.76705	0	2.93053	2.23165	0	0	0	1.09623	2.28035	1.59404	2.66348	0	2.58766	0	0	0	0	1.34871	0	0	0	2.52508	1.6453	2.85196
F2S4_160225_004_D01	46	#C11331	Sst Esm1	1	#EF4136	GABAergic	2.32411	0	2.26412	2.47003	1.90682	1.53202	0	0	0	0	2.6532	1.97449	2.79672	2.14098	0.909915	1.3371	0	0.834481	1.50648	2.07048	2.4633	0	2.06808	0	1.39745	1.12417	0	0.216926	1.267	1.31041	1.46028	2.02778	1.99773	2.63271
F2S4_160225_005_G01	39	#FF9F2C	Sst Chrna2 Glra3	1	#EF4136	GABAergic	2.39826	0	2.72895	2.70883	1.52279	1.95375	0	0	0	0	2.46227	1.77518	2.7466	2.53374	0	0	0	1.0454	2.22361	2.16173	2.6681	0	2.25723	0	1.88706	0	0	0	0	1.78966	1.54835	1.70617	2.07007	2.59952
F2S4_160225_006_B01	30	#FFFF00	Sst Chodl	1	#EF4136	GABAergic	2.52749	0	2.24374	2.67717	1.86386	0.815934	0	0	0	0	2.5523	0	2.80746	2.51611	0.412358	1.16039	0	0.815934	1.73301	2.00011	2.94621	0	2.00353	0	0.412358	0	0	1.08245	0	0	0.865552	2.03001	2.10905	2.52953
F2S4_160225_007_B01	15	#8194CC	Vip Igfbp6 Pltp	1	#EF4136	GABAergic	2.18414	0	0	2.82151	1.01031	1.41632	0	0	0	0	2.33479	0	2.82539	1.66784	0.981378	0	0	0.916993	0	2.12387	2.972	0.220114	1.57934	0	0	0	0	1.58683	0	2.28273	0.695493	2.18037	2.39993	2.89856
F2S4_160225_007_E01	31	#FFBB33	Sst Mme Fam114a1	1	#EF4136	GABAergic	2.40277	0	0.966403	2.59965	1.42811	1.49752	0	0	0	0	2.80847	1.25593	2.81056	2.37815	1.1741	1.54474	0.180691	0.85683	2.03264	1.92731	2.6301	1.98664	1.833	0	1.90279	0.989963	0	1.48302	0	1.46033	0.406186	2.19398	1.82636	2.73709
F2S4_160225_007_F01	39	#FF9F2C	Sst Chrna2 Glra3	1	#EF4136	GABAergic	1.75919	0	2.90269	2.54706	0.199158	0	0	0	0	0	2.24869	0	3.11246	2.58217	0	0	0	0	1.68239	2.37087	2.87157	0.199158	0.199158	0	2.13162	0	0	1.37458	0	0	0.522091	2.36763	1.91622	2.69304
F2S4_160225_007_H01	44	#B95541	Sst Crhr2 Efemp1	1	#EF4136	GABAergic	2.49582	0	0	2.73422	1.96981	0.877658	0	0	0	0	2.84429	0	2.94351	2.3108	1.22292	0	0	0	1.72185	1.75306	2.80737	0.630681	1.5019	0	0	0.794905	0	2.01874	0	1.76787	0	2.03739	1.79604	2.54631
F2S4_160307_007_A01	6	#FFA388	Lamp5 Lsp1	1	#EF4136	GABAergic	1.73573	0	0	2.5372	0.850024	1.4527	0	0	0	0	2.73339	1.81183	2.56478	2.09307	0	1.25374	0	1.11925	2.32734	1.4181	2.62557	1.76585	1.91949	0	1.99053	1.04093	0	1.3479	0	1.4658	1.54787	2.21445	1.94804	2.60358
F2S4_160307_007_B01	20	#9FAAFF	Vip Lmo1 Myl1	1	#EF4136	GABAergic	1.25726	0	0	2.50143	2.44819	1.97863	0	0	0	0	2.53362	0	2.76478	2.19098	1.83786	0	0	0	2.23013	2.2031	2.58997	1.63321	1.73007	0	0.968356	0	0	0	1.90346	1.98526	0	2.1991	1.44473	2.32301
F2S4_160307_007_C01	10	#C266D1	Sncg Gpr50	1	#EF4136	GABAergic	2.14719	0	0	2.76082	1.12317	1.75223	0.675518	0	1.21702	0	2.72346	1.23087	2.777	2.05146	1.53951	0.979643	0	0.415247	1.86058	1.99666	2.77739	1.72689	1.56549	0	0.802007	1.26993	1.08677	0	1.32812	1.44239	1.32812	2.16658	2.00361	2.50911
F2S4_160307_007_D01	6	#FFA388	Lamp5 Lsp1	1	#EF4136	GABAergic	1.19399	0	0	2.46707	1.80227	0	0	0	0	0	2.62167	1.81543	2.54371	2.37215	0	0	0	0.536373	2.3649	1.58053	2.82235	1.7887	1.42096	0	0	0.944646	0	0	1.06928	0	1.58053	2.236	1.92883	2.4896
F2S4_160307_007_E01	19	#756FB3	Vip Lmo1 Fam159b	1	#EF4136	GABAergic	1.52541	0	1.49824	2.33341	0	0.304599	0	0	0	0	2.06775	0	2.81598	2.3495	0	0	0	0	0	2.00704	2.61455	0	0.481874	0	0	0	1.67906	0	2.13739	2.20572	0.481874	2.19458	2.1974	2.3495
F2S4_160307_007_F01	4	#DD6091	Lamp5 Ntn1 Npy2r	1	#EF4136	GABAergic	1.21519	0	0	2.6045	0.822915	0.988292	0	0	0	0	2.72861	1.83116	2.96651	2.56077	0	0	0	0.552526	2.3062	1.93334	2.94653	0	1.35369	0	2.13719	1.24156	0	0	1.32298	1.65002	0.855228	2.25103	2.19924	2.68617
F2S4_160307_007_G01	28	#AD589A	Vip Crispld2 Kcne4	1	#EF4136	GABAergic	2.24219	0	0	2.6666	1.5597	0	0	0	1.81989	0	2.64274	1.77406	2.79169	2.71993	1.53944	0	0	0.574779	1.92269	2.06528	2.6503	0.775365	1.03835	0	0.322753	0	0	0	0.813775	0	0.574779	1.68986	1.94227	2.59679
F2S4_160307_007_H01	6	#FFA388	Lamp5 Lsp1	1	#EF4136	GABAergic	1.63346	0	0	2.62621	0.961375	0	0	0	0	0	2.60034	2.05146	2.82881	2.20472	0.677707	0.352896	0	1.13152	2.26045	1.93891	2.92316	0.779221	1.71412	0	2.3469	0	0	0.352896	0	0	0.731423	1.903	1.77303	2.67315
F2S4_160307_008_A01	19	#756FB3	Vip Lmo1 Fam159b	1	#EF4136	GABAergic	1.8202	0	0	2.41955	1.802	1.69744	0	0	0	0	2.3177	1.22002	2.50384	2.05265	1.87457	1.35602	0	0	1.67313	2.1844	2.44353	1.42762	0.569662	0	0.482066	0.927333	0	1.5429	1.50777	1.64069	1.52569	1.8862	1.81572	2.67793
F2S4_160307_008_B01	6	#FFA388	Lamp5 Lsp1	1	#EF4136	GABAergic	2.26435	0	0	2.5642	0	1.1633	0	0	0	0	2.67798	0.468027	2.83817	2.55803	1.94865	0	0	0.942074	2.41501	0	3.15174	0	1.83365	0	2.38021	0	0	1.00187	0	0.468027	0.468027	2.07865	1.8498	2.32281
F2S4_160307_008_C01	20	#9FAAFF	Vip Lmo1 Myl1	1	#EF4136	GABAergic	1.60972	0	0.532343	2.86347	0.532343	0	0	0	0	0	2.85187	1.0011	2.94983	2.33041	1.57638	1.073	0	0.343091	1.56229	2.47979	3.00846	0.914889	1.42931	0	0	0	0	1.55507	0	0	1.073	0	2.24276	2.4585
F2S4_160307_008_D01	16	#533691	Vip Igfbp4 Mab21l1	1	#EF4136	GABAergic	0.908209	0	0	2.50068	0	0	0	0	0	0	1.09792	2.20823	2.89388	2.73963	0	2.29446	0	0	0	2.13854	2.86279	0	2.04866	0	1.54034	0	0	2.49084	2.5162	0	0	0.953359	2.07212	2.12141
F2S4_160307_008_E01	20	#9FAAFF	Vip Lmo1 Myl1	1	#EF4136	GABAergic	2.08833	0	1.59193	2.74225	0	2.02111	0	0	0	0	1.30187	2.33796	2.59087	2.31854	0	0	0	0	2.34231	0.920259	2.72999	0	1.43714	0	0	0	0	1.85751	1.81095	2.31548	1.25144	1.77511	2.20186	2.24914
F2S4_160307_008_F01	21	#FF00FF	Vip Ptprt Pkp2	1	#EF4136	GABAergic	1.96848	0	0	2.54293	2.25242	2.10492	0	0	0	0	2.4147	2.48646	2.87865	1.99642	1.49428	1.14751	0	1.39846	0	1.81191	2.86012	0	1.36116	0	1.88379	1.96202	0	0.856069	0	0.375321	0.932078	2.15361	1.95215	1.92466
F2S4_160307_008_G01	20	#9FAAFF	Vip Lmo1 Myl1	1	#EF4136	GABAergic	1.63093	0	0	2.29672	0.990749	0	0	0	0	0	2.06988	2.4884	2.89511	2.00265	0	0	0	0	1.59203	2.34674	2.66298	2.10373	2.30468	0	0	0	0	1.34715	0	2.00893	0	0	2.25103	2.02423
F2S4_160307_008_H01	21	#FF00FF	Vip Ptprt Pkp2	1	#EF4136	GABAergic	0	0	0	2.64276	2.19277	0	0	0	0	0	2.74141	0	2.62377	2.32993	1.74139	0	0	0	1.96717	2.09446	2.69455	0	1.03236	0	0	0	0	1.27974	0	1.84613	1.56032	1.88184	1.85076	2.37349
F2S4_160307_009_A01	15	#8194CC	Vip Igfbp6 Pltp	1	#EF4136	GABAergic	2.26483	0	0	2.51358	0	0	0	0	0	0	2.90381	0.990082	2.87612	2.30842	1.76834	0	0	0	1.96909	1.54212	2.68503	1.32336	2.39979	0	1.28274	0	0	0.822205	0	1.06649	0.677641	0	2.31506	2.29895
F2S4_160307_009_B01	20	#9FAAFF	Vip Lmo1 Myl1	1	#EF4136	GABAergic	1.60496	0	0	2.76157	0	1.96111	0	0	0	0	2.54437	0.44481	2.96051	2.2394	0	1.13015	0	0	2.27512	1.85972	2.84256	0	1.60496	0	1.23208	1.06854	0	1.5202	0	0.340432	0.59932	1.83775	1.90056	2.27236
F2S4_160307_009_C01	27	#882E81	Vip Crispld2 Htr2c	1	#EF4136	GABAergic	2.01389	0	0	2.55728	0.36065	0	0	0	0.973725	0	2.86468	0	3.27825	2.443	0	0	0	0.554925	2.091	2.10225	2.87641	2.17564	2.29608	0	0	0	0	0	0	0	1.16406	1.45981	2.11753	2.51733
F2S4_160307_009_D01	6	#FFA388	Lamp5 Lsp1	1	#EF4136	GABAergic	1.73076	0	0	2.65671	1.52939	0	0	0	0.553332	0	2.44684	0.359405	2.58152	2.47207	0	0	0	0.625243	2.26448	1.9441	3.2599	1.81119	1.72024	0	2.27648	0	0	1.33453	0	0	0	1.98936	2.29672	2.61058
F2S4_160307_009_E01	9	#9900B3	Sncg Vip Nptx2	1	#EF4136	GABAergic	1.9003	0	0	2.70004	2.20267	1.5223	0	0	0	0	2.76135	1.42864	2.64943	2.19032	1.40382	1.22779	0	1.03882	2.18046	1.81346	2.89508	1.83606	1.42864	0	1.35902	0	0	0	1.63573	1.22779	1.70052	2.05219	1.95385	2.57352
F2S4_160307_009_F01	25	#FF4DC1	Vip Chat Htr1f	1	#EF4136	GABAergic	0	0	0	2.68458	2.30996	0	0	0	0	0	2.62748	1.19388	2.98831	2.43953	0	2.16972	0	0	2.04945	1.6873	2.57506	1.92927	0	0	0	0	0	1.80141	0	0	0	2.42119	2.08181	2.68312
F2S4_160307_009_H01	4	#DD6091	Lamp5 Ntn1 Npy2r	1	#EF4136	GABAergic	2.03087	0	0	2.41564	1.66551	0	0	0	1.96828	0	2.85827	2.03912	2.6596	2.27967	0	1.46443	0	0.573448	1.62505	2.05778	2.86726	2.07567	1.07845	0	1.41001	0	0	0	0	1.69052	0	1.24229	2.38481	2.68062
F2S4_160307_010_A01	23	#FF00B3	Vip Lect1 Oxtr	1	#EF4136	GABAergic	0	0	0	2.42673	1.45842	1.5642	0	0	0	0	2.82519	2.00024	2.59541	2.56992	0	0	0	0	2.28742	2.30907	2.74175	2.20453	0	0	1.27485	0	0	0.841571	0	2.01986	0.950584	0	1.5642	2.44972
F2S4_160307_010_B01	28	#AD589A	Vip Crispld2 Kcne4	1	#EF4136	GABAergic	1.81027	0	0	2.33668	0.518385	0	0	0	1.19202	0	0	0.6841	2.66711	3.0187	1.89432	0	0	0	2.04068	1.30446	2.8047	0.40358	1.61926	0	2.36198	0	0	1.55933	1.09674	0	1.89005	2.07839	1.77263	2.4879
F2S4_160307_010_C01	22	#AF00E6	Vip Rspo4 Rxfp1 Chat	1	#EF4136	GABAergic	0	0	0	2.76768	2.49726	1.26487	0	0	0	0	2.6615	0	3.11773	0.437783	0	0	0.271865	0	0	0	2.57218	0	1.93586	0	1.54325	0	0	0.986817	1.24383	0	1.66507	1.95304	2.13032	2.47379
F2S4_160307_010_D01	21	#FF00FF	Vip Ptprt Pkp2	1	#EF4136	GABAergic	2.09281	0	0	2.67164	0	0	0	0	0	0	2.66478	0.670006	2.66061	2.13224	0	0	0	0	0	2.42451	2.56931	2.03495	1.78753	0	1.02372	0	0	1.10611	1.33432	2.20575	0	0	2.08237	2.39467
F2S4_160307_010_E01	28	#AD589A	Vip Crispld2 Kcne4	1	#EF4136	GABAergic	1.66162	0	0	2.70569	2.26962	0	0	0	0	0	2.84451	0	2.89085	2.82477	1.08089	0	0	0.228005	1.81433	2.5605	2.71272	0	1.48699	0	0.967807	1.2932	0	0	0.376745	0	1.2932	1.2932	2.04717	2.46182
F2S4_160307_010_F01	23	#FF00B3	Vip Lect1 Oxtr	1	#EF4136	GABAergic	1.27735	0	1.03492	2.44613	0	0.520438	0	0	0	0	2.83199	0	2.91585	2.59284	0	2.13114	0.198289	0	1.05751	0	2.7146	0	0.792949	0	0	0	0	0	0	2.14214	1.62413	0	2.36851	2.58113
F2S4_160307_010_G01	25	#FF4DC1	Vip Chat Htr1f	1	#EF4136	GABAergic	1.23266	0	0	2.50319	0	0.202978	0	0	0	0	2.54498	1.83835	2.86876	2.29055	0	0	0	0	2.30102	1.97287	2.75723	0	2.63704	0	0.941779	1.73737	1.75135	0	0	1.83458	0	1.8458	1.92333	2.81794
F2S4_160307_010_H01	11	#6C00BF	Sncg Vip Itih5	1	#EF4136	GABAergic	1.70558	0	0	2.76272	1.69131	1.82006	0	0	0	0	2.75943	0	2.71462	2.15258	1.81282	1.22685	0	0	1.92493	1.35937	2.57029	0	1.75001	0	1.54291	1.25415	0	0	0	1.8546	1.75837	2.18167	1.79031	2.07998
F2S4_160307_011_A01	4	#DD6091	Lamp5 Ntn1 Npy2r	1	#EF4136	GABAergic	0	0	0	2.30156	1.17321	1.56986	0	0	0.16535	0	2.6212	1.23597	2.61097	1.80942	0	0	0	0.627724	2.14902	1.92636	2.93101	1.7196	2.0446	0	0.455367	1.2475	0	0.846563	0	1.43053	1.04898	2.22958	1.81869	2.64234
F2S4_160307_011_C01	23	#FF00B3	Vip Lect1 Oxtr	1	#EF4136	GABAergic	0	0	0	2.84839	0	0	0	0	0	0	2.82725	2.09705	3.02922	2.34494	0	0	0	1.76896	2.42169	1.94785	2.65538	0	1.30638	0	1.62682	0	0	0	0	0	1.93003	2.23215	2.17607	2.44342
F2S4_160307_011_D01	27	#882E81	Vip Crispld2 Htr2c	1	#EF4136	GABAergic	2.15309	0	0	2.47291	0	1.52632	0	0	0	0	2.57818	2.41114	2.74123	2.40071	0	0	0	0	1.71546	2.23072	2.62046	0	1.20252	0	1.66109	1.98263	0	0	0	1.81184	1.90189	1.74827	2.286	2.42466
F2S4_160307_011_E01	23	#FF00B3	Vip Lect1 Oxtr	1	#EF4136	GABAergic	1.65087	0	0	2.63977	2.21316	1.1708	0	0	0	0	2.81781	2.01969	3.0169	2.62162	0	1.94134	0	1.26181	2.39345	1.98488	2.8113	0	2.07985	0	0	0	0	0	0	2.21316	0.928651	2.10609	2.21316	2.23408
F2S4_160307_011_F01	21	#FF00FF	Vip Ptprt Pkp2	1	#EF4136	GABAergic	1.98673	0	0	2.65378	2.27689	2.06436	0	0	0	0	2.55633	2.02838	2.59986	1.80557	0	0	0	0	2.05822	1.70201	2.54169	2.05408	0	0	0.769446	0	0	1.32358	0	1.58456	0	1.67797	1.78287	2.54304
F2S4_160307_011_G01	22	#AF00E6	Vip Rspo4 Rxfp1 Chat	1	#EF4136	GABAergic	1.37384	0	0	2.57033	2.16808	0	0	0	0	0	2.59744	1.75324	3.04185	2.00841	0	0	0	0.554927	2.28016	2.13641	2.72032	2.31281	1.0026	0	1.93988	0	0	1.10205	0	1.86618	0.626932	0	2.09554	2.78531
F2S4_160307_011_H01	27	#882E81	Vip Crispld2 Htr2c	1	#EF4136	GABAergic	0	0	0	2.36134	0.252598	0	0	0	0	0	2.8382	2.25167	2.73291	2.40795	0	0	0	0	2.17869	1.99489	2.61908	2.1625	2.55722	0	0	0	0	0	0	0	0	0.864011	1.40581	2.47599
F2S4_160308_001_A01	5	#FF7290	Lamp5 Plch2 Dock5	1	#EF4136	GABAergic	0	0	0	2.32894	1.53423	0.71198	0	0	0	0	2.42692	1.9377	2.50751	1.86417	2.07865	1.43885	0	0.665866	1.94287	1.6493	2.54443	1.61786	2.25915	0	1.75628	0	0	0	0	1.67861	1.20551	2.0434	1.51401	2.59822
F2S4_160308_001_B01	3	#FFB8CE	Lamp5 Fam19a1 Tmem182	1	#EF4136	GABAergic	1.89651	0	0	2.60953	1.20306	1.70646	0	0	0.543258	0	2.69957	1.29995	2.65111	2.29334	1.83773	0	0	0.99898	0	1.81843	2.98542	0.811954	1.54297	0	0	0	0	1.07814	0	2.03829	0.39726	2.00748	2.14032	2.65256
F2S4_160308_001_C01	14	#7779BF	Vip Igfbp6 Car10	1	#EF4136	GABAergic	1.77208	0	0	2.45441	1.77642	0	0	0	0	0	2.68284	0	2.92473	2.51514	0	1.32594	0	1.61031	0	2.56211	2.63896	2.19123	1.42361	0	0	0	0	1.43322	0	0.759544	0.940321	2.01819	2.36417	2.57258
F2S4_160308_001_D01	3	#FFB8CE	Lamp5 Fam19a1 Tmem182	1	#EF4136	GABAergic	1.50464	0	0	2.42108	1.98175	0	0	0	0	0	2.51864	0.175915	2.54043	1.99948	0	0	0	0.902627	1.52453	1.24254	2.70018	1.69845	1.71548	0	0	0	0	1.21699	0	1.81239	0.476768	2.1456	1.87163	2.71043
F2S4_160308_001_E01	15	#8194CC	Vip Igfbp6 Pltp	1	#EF4136	GABAergic	2.46073	0	0	2.36596	0.22381	1.7345	0	0	0	0	2.7947	0.702885	2.73915	2.51586	0	0	0	0	0	2.19144	2.76606	0.22381	1.71236	0	2.43246	0	0	1.65799	0	2.05792	0.370777	2.50866	1.43607	2.64536
F2S4_160308_001_F01	28	#AD589A	Vip Crispld2 Kcne4	1	#EF4136	GABAergic	1.92286	0	0	2.71626	0.664929	0	0	0	0	0	2.72671	1.13611	2.71525	2.66722	1.26744	0.80852	0	0.946941	1.75707	1.67666	2.80486	2.02311	0.533438	0	0	0	0	0	0	0	0.604141	1.1165	1.84783	2.65346
F2S4_160308_001_G01	15	#8194CC	Vip Igfbp6 Pltp	1	#EF4136	GABAergic	1.20801	0	0	2.37242	1.76403	1.74625	0	0	0	0	2.5232	1.49537	2.65497	2.31759	0	0	0	0.75279	2.0076	1.45294	2.40347	0	2.23614	0	1.31814	0	0.438917	1.19205	0.59243	1.96038	1.59596	1.8681	1.61479	2.57328
F2S4_160308_001_H01	20	#9FAAFF	Vip Lmo1 Myl1	1	#EF4136	GABAergic	2.29302	0	0	2.85279	1.39677	0	0	0	0	0	2.69363	2.03493	3.01938	2.61734	0	0	0	1.39677	0	1.60699	2.95709	0	0.216649	0	0.46842	0	0	1.64039	1.21811	1.63391	0.216649	1.98557	2.18471	2.81792
F2S4_160308_002_A01	19	#756FB3	Vip Lmo1 Fam159b	1	#EF4136	GABAergic	0	0	0	2.39118	0	1.51655	0	0	0	0	2.56769	1.47723	2.42216	2.16277	0	0	0	0	0	2.02854	2.4458	1.90648	2.0949	0	1.98732	0	0	0	1.87141	1.77512	1.59853	2.46059	1.82593	2.63732
F2S4_160308_002_B01	15	#8194CC	Vip Igfbp6 Pltp	1	#EF4136	GABAergic	0	0	0	2.49031	0	0	0	0	0	0	1.95699	0	2.85324	2.13247	1.44995	0	0.208907	0	2.11223	2.08663	2.90428	0	1.24745	0	2.35383	0	0	2.00728	1.31738	2.31013	1.18207	2.34301	2.10597	2.62371
F2S4_160308_002_C01	5	#FF7290	Lamp5 Plch2 Dock5	1	#EF4136	GABAergic	0	0	0	2.63231	0	0	0	0	0	0	2.6496	0.54252	2.5969	2.39535	0	0	0	1.39149	2.25402	2.22605	3.03141	0	1.55419	0	1.62371	1.10775	0	0	0	1.62371	1.80064	0	2.02059	2.51437
F2S4_160308_002_D01	21	#FF00FF	Vip Ptprt Pkp2	1	#EF4136	GABAergic	0.328594	0	0	2.48143	1.98231	0	0	0	0	0	2.52018	0	2.7449	2.06159	0	1.34093	0	1.02588	0.328594	1.87881	2.50355	1.89786	1.44059	0	1.70071	1.43159	0	0	0	1.22621	1.0021	1.97457	1.85202	2.65269
F2S4_160308_002_E01	20	#9FAAFF	Vip Lmo1 Myl1	1	#EF4136	GABAergic	0	0	0	2.6671	2.2322	0.232993	0	0	0.232993	0	2.17842	0	3.03634	2.5144	2.18653	1.6251	0	0	2.16598	1.3483	2.89595	0	1.20166	0	0	0	1.81224	1.3483	0	2.32314	0	2.2358	1.79281	2.81946
F2S4_160308_002_F01	17	#9189FF	Vip Arhgap36 Hmcn1	1	#EF4136	GABAergic	0	0	0	2.26311	0.88305	0	0	0	0	0	2.09598	0	2.94883	2.22423	0	0.603992	0	0.718084	2.04236	0.343829	2.89355	0	1.43061	0	0	0	0	0	0	0	0.76556	1.7476	2.38888	2.64681
F2S4_160308_002_G01	17	#9189FF	Vip Arhgap36 Hmcn1	1	#EF4136	GABAergic	0	0	0	2.76604	2.21403	1.07535	0	0	0	0	1.99266	1.70855	2.96093	2.33734	0	0	0	1.01878	2.12209	2.31501	2.92459	0	1.57189	0	0	0	0	0	0	0	1.04799	1.04799	1.64912	2.79226
F2S4_160308_002_H01	21	#FF00FF	Vip Ptprt Pkp2	1	#EF4136	GABAergic	0	0	0	2.50295	2.24807	0	0	0	0	0	2.43885	0.831377	3.12352	2.09015	0	0	0	0	0	2.5176	2.55259	0	2.32048	0	1.94948	0	0	0.358877	0	1.52014	1.33363	2.87773	2.21534	2.40726
F2S4_160308_003_B01	15	#8194CC	Vip Igfbp6 Pltp	1	#EF4136	GABAergic	1.07644	0	0	1.73911	0	1.91462	0	0	0	0	1.70706	0.250497	2.76459	2.51992	0	0	0	0	2.56278	2.48142	2.69524	0.250497	1.70036	0	1.8667	0	0	1.22027	0	0	0	1.24022	2.5127	2.08618
F2S4_160308_003_C01	13	#CA66FF	Serpinf1 Aqp5 Vip	1	#EF4136	GABAergic	2.12831	0	1.97188	2.91267	0.434128	0.646843	0	0	0	0	2.62326	1.35701	2.94937	2.35513	1.05321	1.43666	0	0	1.11463	1.94168	2.86989	0	1.94452	0	2.00751	0.699568	0	0	0	0	0.827636	1.78198	2.02663	2.56236
F2S4_160308_003_D01	6	#FFA388	Lamp5 Lsp1	1	#EF4136	GABAergic	2.12269	0	0	2.65415	1.09162	0	0	0	0	0	2.46128	0.431732	2.69131	2.51037	1.47624	0	0	0.643905	2.1355	0	3.08549	0	0.584009	0	2.07357	1.50025	0	0	0	0	1.59126	1.38497	2.09389	2.77001
F2S4_160308_003_E01	6	#FFA388	Lamp5 Lsp1	1	#EF4136	GABAergic	1.30376	0	0	2.50976	0.683519	1.01241	0	0	0.320754	0	2.67998	2.00198	2.84199	2.34376	1.41726	1.46044	0	1.42625	2.19519	1.67623	2.95315	1.49214	1.38913	0	2.20566	0	0	1.83734	0	0.571978	0.421503	2.09707	1.98757	2.69413
F2S4_160308_003_F01	39	#FF9F2C	Sst Chrna2 Glra3	1	#EF4136	GABAergic	2.35225	0	2.50871	2.66806	1.83968	0	0	0	0	0	2.10111	1.80351	2.99475	2.15094	0	0	0	0.922497	0.20785	2.19902	2.58918	0	0.814527	0	1.99655	0	0	0	0.347837	1.85483	0.723997	0.20785	2.03262	2.40882
F2S4_160308_003_G01	6	#FFA388	Lamp5 Lsp1	1	#EF4136	GABAergic	1.67254	0	1.26169	2.49826	2.1451	1.31982	0	0	0	0	2.45346	2.11998	2.70725	2.38889	1.84878	0	0	0.862089	2.22647	1.87682	2.92065	1.43399	1.69145	0	1.59328	0.995445	0	0.829691	0.892238	0	1.3088	2.18398	1.86147	2.4684
F2S4_160308_003_H01	6	#FFA388	Lamp5 Lsp1	1	#EF4136	GABAergic	1.46241	0	0	2.38203	0	0	0	0	0	0	2.45638	1.82283	2.67853	2.04534	1.41499	1.59108	0	0.176095	1.95184	0.301036	2.72592	1.29005	2.03943	0	2.09692	0.477129	0	0.740373	1.66277	1.57404	1.64346	2.12386	1.55024	2.45333
F2S4_160308_004_A01	3	#FFB8CE	Lamp5 Fam19a1 Tmem182	1	#EF4136	GABAergic	1.64416	0	0	2.35785	1.58757	0.71109	0	0	0	0	2.50557	1.78274	2.52318	2.03449	1.84866	1.1902	0	0.927098	1.52249	1.77071	2.55688	1.75834	2.16174	0	1.88295	0.6348	0	0.858071	0	1.42614	0	1.50598	1.63174	2.65515
F2S4_160308_004_C01	25	#FF4DC1	Vip Chat Htr1f	1	#EF4136	GABAergic	1.78506	0	0.812986	2.62514	1.73087	0.190362	0	0	0	0	2.51919	2.02334	2.76895	2.01879	0.190362	1.58441	0	0.812986	1.55214	2.10372	2.60722	0	0.505209	0	0.966218	0	0	0	0	0	2.00484	1.64255	1.90127	2.88869
F2S4_160308_004_D01	28	#AD589A	Vip Crispld2 Kcne4	1	#EF4136	GABAergic	1.92981	0	0	2.61523	2.00512	2.0179	0	0	0	0	2.18766	1.84179	2.99906	2.48082	0	0	0.302525	0	1.86627	1.31459	2.66809	0	0.177089	0	2.05218	0	0	2.18338	1.08192	2.30182	0	1.97144	1.59951	2.56408
F2S4_160308_004_E01	5	#FF7290	Lamp5 Plch2 Dock5	1	#EF4136	GABAergic	1.30044	0	0	2.29534	1.38157	1.77421	0	0	0.854514	0	2.73726	2.08459	2.72945	2.18843	0.787308	1.70972	0	0.964003	2.13637	1.91932	2.7818	1.28915	1.91932	0	0.551929	1.15632	0	0	0.179777	1.32219	1.70094	1.56089	2.01946	2.75719
F2S4_160308_004_G01	20	#9FAAFF	Vip Lmo1 Myl1	1	#EF4136	GABAergic	2.01592	0	0	2.72893	0	1.12638	0	0	0	0	2.75898	0	2.82448	2.07855	0	0	0	0	1.9974	1.06149	2.88873	0	0.726905	0	1.29151	0	0	0	0	0	1.37837	2.38224	1.86207	2.59888
F2S4_160308_004_H01	15	#8194CC	Vip Igfbp6 Pltp	1	#EF4136	GABAergic	1.7016	0	0	2.67209	0	0	0	0	0	0	2.85449	2.24395	2.84001	2.41421	0	1.64632	0	0.204464	1.60942	0.204464	2.83926	1.20498	1.74597	0	1.22097	0	0	0	0.716743	1.55477	0	2.01121	2.03594	2.449
F2S4_160315_001_A01	59	#AF3F64	Pvalb Tpbg	1	#EF4136	GABAergic	1.96077	0	0	2.67659	0	0	0	0	0	0	2.7844	2.21429	2.77896	2.62507	1.95747	0.710854	0	1.3078	2.21245	1.69271	2.78539	0	0.857819	0	1.12763	0	0	1.44563	0	1.89352	0	2.15142	1.90111	2.42917
F2S4_160315_001_B01	57	#D6221D	Pvalb Reln Tac1	1	#EF4136	GABAergic	2.11755	0	0	2.55235	0.47583	0	0	0	0	0	2.82908	2.51084	2.75622	2.60624	0.751732	1.8808	0	0	2.26991	1.89936	2.58503	0	1.4704	0	2.1732	0.36687	0	0	0	2.03815	1.3471	2.21026	1.71131	2.34246
F2S4_160315_001_C01	57	#D6221D	Pvalb Reln Tac1	1	#EF4136	GABAergic	2.31069	0	0	2.41275	1.57761	1.19271	0	0	0	0	2.73459	0	2.69869	2.61653	1.73623	0	0	1.37875	1.91519	1.45911	2.51512	0	1.47958	0	1.83486	0	0	1.31063	0	2.16067	0.816656	0	1.79805	2.78441
F2S4_160315_001_D01	57	#D6221D	Pvalb Reln Tac1	1	#EF4136	GABAergic	2.20679	0	0	2.66383	0.232465	1.88506	0	0	0	0	2.8233	2.18123	2.74838	2.53698	0	1.37389	0	0.71995	2.40678	1.94484	2.72988	0.232465	1.4565	0	0	0	0	1.09084	0	0	0	1.03785	1.82958	2.75976
F2S4_160315_001_E01	59	#AF3F64	Pvalb Tpbg	1	#EF4136	GABAergic	2.13751	0	0	2.67992	1.92679	0	0	0	0	0	2.75489	1.8047	2.73238	2.60538	1.43213	0	0	1.06768	1.97545	2.29231	2.47647	1.7667	2.46568	0	1.92334	0	0	1.5992	0	1.62057	1.52797	2.0435	1.7955	2.42622
F2S4_160315_001_F01	57	#D6221D	Pvalb Reln Tac1	1	#EF4136	GABAergic	2.35049	0	0	2.79838	1.91393	1.01489	0	0	0	0	2.85672	1.10862	2.55779	2.69645	0	1.45367	0	1.3813	2.07021	1.96081	2.68931	1.85386	2.13828	0	0	0	0	0.820151	0	2.11606	0.859288	2.28265	1.95784	2.69699
F2S4_160315_001_G01	57	#D6221D	Pvalb Reln Tac1	1	#EF4136	GABAergic	2.50575	0	0.225974	2.63793	0	0	0	0	0	0	2.82023	0.225974	2.74127	2.53004	1.76083	0	0	0	2.07085	1.28846	2.59266	0	2.23635	0	2.10241	1.1005	0	1.33198	1.07632	1.76594	0	1.79063	1.7858	1.96917
F2S4_160315_001_H01	57	#D6221D	Pvalb Reln Tac1	1	#EF4136	GABAergic	2.29683	0	0	2.55991	1.39377	0.902464	0	0	0	0	2.57551	0	2.85529	2.63356	1.9761	0	0	0.652656	1.61103	2.09585	2.71911	0	1.94279	0	1.19523	1.44022	0	0	0	1.00368	1.26649	1.91417	1.8007	2.60663
F2S4_160315_002_A01	57	#D6221D	Pvalb Reln Tac1	1	#EF4136	GABAergic	2.38658	0	0	2.59575	0	0	0	0	0	0	2.57297	2.13983	2.64122	2.77325	2.27029	0.256669	0	1.45327	2.2206	1.56176	2.58039	0.916568	1.62424	0	0.416906	0.766024	0	0	0	0	0.766024	2.18553	1.41463	2.52348
F2S4_160315_002_B01	59	#AF3F64	Pvalb Tpbg	1	#EF4136	GABAergic	2.18728	0	0	2.60155	0	0.481421	0	0	0	0	2.70971	1.96221	2.71597	2.51382	1.097	1.61906	0	0.758633	1.8576	1.82368	2.74599	1.55852	1.49759	0	1.36788	0.807057	0	1.02006	1.25323	1.49759	1.46861	2.24108	1.64644	2.54675
F2S4_160315_002_C01	59	#AF3F64	Pvalb Tpbg	1	#EF4136	GABAergic	2.31409	0	0	2.60883	1.9928	0	0	0	0	0	2.86109	0.189475	2.83757	2.73307	1.29217	1.65085	0	0.878715	1.65085	1.46081	2.67638	0	2.1087	0	0	0	0	0.846115	0	1.43542	0	1.67158	1.7826	2.61694
F2S4_160315_002_D01	59	#AF3F64	Pvalb Tpbg	1	#EF4136	GABAergic	2.21421	0	0	2.55417	1.36437	0.998946	0	0	0	0	2.79968	2.07946	2.8535	2.77422	1.13245	0	0	0.446405	2.46511	1.93132	2.86072	0	1.42701	0	0.661841	0	0	0	0	1.75776	0.715057	1.6728	1.64428	2.84763
F2S4_160315_002_E01	57	#D6221D	Pvalb Reln Tac1	1	#EF4136	GABAergic	2.27674	0	0	2.5345	2.17644	0.375938	0	0	0.164006	0	2.75549	2.13321	2.69555	2.57131	0.624472	0.747283	0	1.3874	2.35466	1.96307	2.45136	0.164006	1.51401	0	0	1.18252	0	1.49531	0	0	0	2.02935	1.78609	2.69595
F2S4_160315_002_F01	57	#D6221D	Pvalb Reln Tac1	1	#EF4136	GABAergic	2.63056	0	0	2.36777	1.61962	0	0	0	0	0	2.41784	0	2.70343	2.6648	1.9154	0	0	0.716438	2.05001	1.75283	2.68955	0	1.03391	0	1.89263	0	0	1.11887	0	1.50295	0.630501	1.97304	1.65694	2.6816
F2S4_160315_002_G01	57	#D6221D	Pvalb Reln Tac1	1	#EF4136	GABAergic	2.37878	0	0	2.69149	1.96382	0.920618	0	0	0	0	2.757	1.9863	2.69203	2.64481	1.05627	1.10054	0	0.887544	2.02553	2.06152	2.56667	1.95509	0.887544	0	1.67596	0	0	0.607879	1.89526	0	1.73838	1.87451	2.01285	2.63693
F2S4_160315_002_H01	57	#D6221D	Pvalb Reln Tac1	1	#EF4136	GABAergic	2.1777	0	1.6627	2.65655	1.44116	0	0	0	0	0	2.66138	2.12737	2.67729	2.64735	2.07508	1.22642	0	0.355534	2.33918	1.70811	2.45373	0.93473	2.06807	0	1.44116	0	0	1.36511	1.24246	0	0	0.355534	1.45102	2.53716
F2S4_160323_001_A01	57	#D6221D	Pvalb Reln Tac1	1	#EF4136	GABAergic	2.18064	0	0.996486	2.55488	1.66882	1.53881	0	0	0	0	2.68739	1.95264	2.63629	2.43581	0.669567	0.996486	0	0.715783	1.96763	1.65894	2.46175	1.87189	1.26279	0	1.42666	0.715783	0	0.410611	1.34216	1.67848	1.39111	1.91829	1.46734	2.55361
F2S4_160323_001_B01	57	#D6221D	Pvalb Reln Tac1	1	#EF4136	GABAergic	2.33885	0	0	2.58988	1.47766	1.17429	0	0	0	0	2.80249	1.56827	2.61323	2.57065	1.93636	0	0	0.591477	1.80822	2.50413	2.47808	0	0.794256	0	0.198861	0.794256	0	1.58825	0	0	0	1.53278	1.76711	2.56382
F2S4_160323_001_C01	59	#AF3F64	Pvalb Tpbg	1	#EF4136	GABAergic	2.28744	0	0	2.59576	1.77333	0	0	0	0	0	2.75158	0.806292	2.54801	2.44252	1.74894	1.73621	0	0.627467	2.00634	2.10147	2.51917	1.2621	1.00787	0	0.984196	0.418384	0	0	0.418384	0.187567	1.2621	2.1439	1.82543	2.21661
F2S4_160323_001_D01	57	#D6221D	Pvalb Reln Tac1	1	#EF4136	GABAergic	2.18204	0	0	2.69156	1.54979	0.92774	0	0	0	0	2.6986	2.15844	2.81065	2.52618	0	1.15263	0	0	2.34438	1.83746	2.5979	1.68215	1.98385	0	0.956246	0	0	0.518198	0	2.09516	1.05458	2.45447	1.6609	2.52394
F2S4_160323_001_E01	57	#D6221D	Pvalb Reln Tac1	1	#EF4136	GABAergic	2.23711	0	0	2.6199	1.70583	1.16247	0.890332	0	0	0	2.88221	1.36622	2.61381	2.37462	1.95169	1.27618	0	0.591148	1.88866	2.02494	2.55597	1.29787	2.30457	0	0.800582	1.14778	0	0	1.26492	1.30832	0.862427	1.91753	1.55399	2.83758
F2S4_160323_001_F01	57	#D6221D	Pvalb Reln Tac1	1	#EF4136	GABAergic	2.20134	0	0	2.59468	0	0.77356	0	0	0	0	2.69904	1.28783	2.72144	2.61026	1.61219	1.52844	0	0	1.96005	1.92905	2.58869	0.370407	1.28783	0	0.661857	1.35301	0	0	1.41719	2.16691	0	2.31879	1.6864	2.22751
F2S4_160323_001_G01	57	#D6221D	Pvalb Reln Tac1	1	#EF4136	GABAergic	2.35583	0	0	2.68061	0	0	0	0	0	0	2.80112	2.20581	2.75877	2.57867	2.24597	0	0	0	2.06108	2.17682	2.56047	0	1.74621	0	2.2181	0	0	0	1.82782	0	0	1.86693	1.65124	2.71135
F2S4_160323_001_H01	57	#D6221D	Pvalb Reln Tac1	1	#EF4136	GABAergic	2.14765	0	1.23739	2.43912	2.02374	0	0	0	0	0	2.70131	1.83519	2.61297	2.53616	2.02565	1.41678	0	0.379289	1.74715	0.285544	2.39427	1.6809	0.165829	0	1.70941	1.13207	0	0.818202	0.875615	1.5196	1.71334	1.42445	1.61265	2.78408
F2S4_160323_002_A01	57	#D6221D	Pvalb Reln Tac1	1	#EF4136	GABAergic	1.81969	0	0	2.3628	2.06365	0.475739	0	0	0	0	2.56808	1.70554	2.38235	2.24917	1.78329	0.475739	0	0.697311	1.80639	2.24098	2.32631	1.49859	2.1451	0	0.983417	0.366792	0	0.475739	1.08917	1.03951	1.11203	1.98172	1.39595	2.59085
F2S4_160323_002_B01	57	#D6221D	Pvalb Reln Tac1	1	#EF4136	GABAergic	2.23361	0	0	2.58099	1.60018	1.9781	0	0	0	0	2.74839	2.08356	2.73844	2.42009	0	0	0	0	1.9607	1.39609	2.51096	0	1.27693	0	1.25944	0.675173	0	1.32552	1.11216	1.60018	1.8746	2.01721	1.91586	2.73844
F2S4_160323_002_C01	57	#D6221D	Pvalb Reln Tac1	1	#EF4136	GABAergic	2.14296	0	0	2.60982	1.95414	0	0	0	0	0	2.68072	0	2.71497	2.60359	1.8118	1.19948	0	0.467511	1.40657	2.01502	2.46985	0	2.12233	0	2.05381	1.12224	0	0	0	1.26503	0.359752	1.87219	1.73136	2.4322
F2S4_160323_002_D01	57	#D6221D	Pvalb Reln Tac1	1	#EF4136	GABAergic	2.09628	0	0	2.59809	0	0	0	0	0	0	2.70527	1.70458	2.60805	2.49809	1.52488	1.91008	0	0	2.05609	1.99056	2.4051	0	1.8689	0	0.952724	0.45315	0	0	0	2.06074	1.19621	1.88654	1.99596	2.75901
F2S4_160323_002_E01	57	#D6221D	Pvalb Reln Tac1	1	#EF4136	GABAergic	2.333	0	0	2.54268	0.679551	0.781167	0	0	0	0	2.63934	1.96262	2.61679	2.36721	1.71112	1.69485	0	1.09146	1.8808	1.5673	2.50842	0	1.80633	0	1.01926	0	0	0.618166	0	0.679551	0	2.30544	1.58187	2.41606
F2S4_160323_002_F01	60	#FF197F	Pvalb Vipr2	1	#EF4136	GABAergic	2.0429	0	0	2.41628	2.02309	0	0	0	0	0	2.3812	1.8804	2.63765	2.40986	1.46893	0.631594	0	1.15002	2.39193	2.28916	2.54601	1.83423	1.4354	0	1.7328	0	0	1.66131	0	1.67155	0.631594	2.31059	1.64548	2.43149
F2S4_160323_002_G01	57	#D6221D	Pvalb Reln Tac1	1	#EF4136	GABAergic	2.25243	0	1.77738	2.57198	1.18454	0.98122	0	0	0	0	2.83049	1.33414	2.68293	2.57331	1.78965	2.08916	0	0	1.75177	1.78151	2.59906	1.60695	1.95244	0	0.862707	0	0	0.788598	0	0	0	2.34466	1.85674	2.78894
F2S4_160323_002_H01	53	#FF4343	Pvalb Akr1c18 Ntf3	1	#EF4136	GABAergic	2.07146	0	1.33612	2.51471	1.54594	0.685567	0	0	0	0	2.86856	1.58021	2.52293	2.65346	0.589507	1.77233	0	1.2017	2.20208	1.29577	2.56925	1.35498	1.93276	0	1.08146	0	0	0.914612	1.09844	1.60164	0.292701	1.99195	1.90766	2.56072
F2S4_160323_003_A01	59	#AF3F64	Pvalb Tpbg	1	#EF4136	GABAergic	2.2366	0	0	2.59881	0.175187	1.59395	0	0	0	0	2.87981	1.48873	2.53574	2.5649	1.41236	0	0	0	1.50925	1.92417	2.67077	1.43671	1.39533	0	2.02056	0	0	1.48167	0	1.2646	1.57714	2.10621	1.88381	2.37204
F2S4_160323_003_B01	59	#AF3F64	Pvalb Tpbg	1	#EF4136	GABAergic	2.32981	0	0	2.56437	1.73172	0	0	0	0	0	2.79342	0	2.60088	2.43093	0.665724	0	0	0.826507	2.11454	1.41333	2.51566	1.19106	0.711833	0	1.37706	0	0	0.791542	0	1.05598	1.50687	2.20061	1.42194	2.80416
F2S4_160323_003_C01	59	#AF3F64	Pvalb Tpbg	1	#EF4136	GABAergic	2.19645	0	0	2.65839	2.1842	0.320622	0	0	0	0	2.71905	2.03797	2.60995	2.57098	0.771977	1.78974	0	0.571793	2.15367	1.6555	2.51316	1.1323	1.68587	0	0	0.320622	0	0	0	1.44344	0.320622	1.94904	1.51423	2.32483
F2S4_160323_003_D01	57	#D6221D	Pvalb Reln Tac1	1	#EF4136	GABAergic	2.45561	0	2.2547	2.46787	2.48565	1.61605	0	0	0	0	2.67274	1.76092	2.8102	2.67112	1.92706	1.89917	0	0.199808	2.00888	1.9937	2.48648	0	1.94181	0	0	1.06128	0	1.49663	0.653709	1.74752	2.0354	1.83738	1.87279	2.59244
F2S4_160323_003_E01	57	#D6221D	Pvalb Reln Tac1	1	#EF4136	GABAergic	2.41789	0	0	2.36745	2.0451	1.83645	0	0	0	0	2.71728	1.93517	2.48368	2.3226	0.390835	1.15029	0	1.01043	2.07986	2.01351	2.11367	1.85455	1.57387	0	0.172159	0.593161	0	0.864761	0	1.80119	0.172159	1.71667	1.45091	2.70203
F2S4_160323_003_F01	55	#C94545	Pvalb Sema3e Kank4	1	#EF4136	GABAergic	2.251	0	1.19301	2.53997	1.49172	0.63711	0	0	0	0	2.83458	2.03747	2.48134	2.46921	1.8617	1.39393	0	0.807626	1.8788	1.98075	2.42457	1.38656	1.31387	0	1.89293	0.489274	0	1.18124	1.33111	1.32258	0	1.70437	1.43573	2.61553
F2S4_160323_003_G01	57	#D6221D	Pvalb Reln Tac1	1	#EF4136	GABAergic	1.8997	0	0	2.36869	2.01927	1.51119	0	0	0	0	2.73702	0	2.66335	2.46792	1.94491	0	0	0.832881	1.51762	1.80218	2.38371	1.63925	0.916837	0	0.890614	0.687578	0	1.10077	0	1.97263	0	2.17192	1.37547	2.79225
F2S4_160323_003_H01	57	#D6221D	Pvalb Reln Tac1	1	#EF4136	GABAergic	2.35768	0	0	2.53855	1.62421	0	0	0	0	0	2.82416	1.16725	2.72011	2.48782	1.33338	1.52546	0	0.817213	2.07917	1.56263	2.5439	1.71905	1.46615	0	1.32466	1.2151	0	0	0	1.74656	0.685962	1.95441	1.74656	2.71975
F2S4_160324_001_A01	57	#D6221D	Pvalb Reln Tac1	1	#EF4136	GABAergic	2.32243	0	0	2.66226	0.634508	0	0	0	0	0	2.85392	0.322929	2.80498	2.63203	0	0	0	0.849351	2.02459	2.57602	2.44226	1.60392	1.43906	0	1.63277	0	0	2.06767	0	1.61569	0	2.01775	1.81658	2.31321
F2S4_160324_001_B01	59	#AF3F64	Pvalb Tpbg	1	#EF4136	GABAergic	2.2978	0	0	2.38817	1.59302	0	0.77666	0	0	0	2.58915	2.22838	2.46541	2.37317	1.75072	1.56776	0	0.88305	1.95991	1.70581	2.48942	1.64498	1.68647	0	1.24547	0	0	0	1.17119	1.54095	1.33185	2.08695	1.66622	2.55905
F2S4_160324_001_C01	59	#AF3F64	Pvalb Tpbg	1	#EF4136	GABAergic	2.5128	0	0	2.51202	1.56833	0.800242	0	0	0	0	2.8527	1.51691	2.75051	2.41029	1.75199	0	0	0.800242	2.19712	1.719	2.50885	0	1.66705	0	0.596786	0.338593	0	0	0.201491	1.44037	1.50103	2.1615	1.5752	2.4002
F2S4_160324_001_D01	57	#D6221D	Pvalb Reln Tac1	1	#EF4136	GABAergic	2.42035	0	0	2.6905	0.362001	0	0	0	0	0	2.51109	1.93244	2.70967	2.63787	2.12417	0	0	0.792797	0	2.59121	2.43823	0	1.10425	0	2.12839	0.217674	0	0	0	1.81138	0	2.32466	1.64932	2.06268
F2S4_160324_001_E01	57	#D6221D	Pvalb Reln Tac1	1	#EF4136	GABAergic	2.19428	0	0	2.63883	1.53719	0	0	0	0	0	2.78847	1.35438	2.76913	2.47487	0	1.71985	0	1.05279	2.05577	2.15388	2.61994	0	0.855849	0	0.965386	1.05279	0	1.48192	0	1.54998	0	2.32527	1.94939	2.58477
F2S4_160324_001_F01	57	#D6221D	Pvalb Reln Tac1	1	#EF4136	GABAergic	2.53341	0	0	2.76525	0	0.140831	0	0	0	0	3.04317	2.01718	2.48989	2.79451	2.39722	0	0	0.917901	2.15681	2.24087	2.58306	1.88559	1.8203	0	2.09991	0	0.140831	0	0	0.332254	0	1.84237	1.9169	1.92488
F2S4_160324_001_G01	57	#D6221D	Pvalb Reln Tac1	1	#EF4136	GABAergic	2.34538	0	0	2.586	0.17876	0	0	0	0	0	2.99606	1.47751	2.53941	2.60837	1.38784	0	0	0.482443	1.3298	2.50555	2.28895	0.936448	1.46253	0	0	0	0	0	0	2.1926	0	1.93728	1.9924	2.18544
F2S4_160324_001_H01	57	#D6221D	Pvalb Reln Tac1	1	#EF4136	GABAergic	2.3413	0	1.68724	2.56793	1.72311	0	0	0	0	0	2.72432	1.97664	2.76329	2.59937	0	0	0	0.947302	2.38374	1.2365	2.5452	1.92845	1.11554	0	0.892633	1.2365	0	0.947302	0	1.44271	0	2.23889	1.11554	2.69869
F2S4_160324_002_A01	57	#D6221D	Pvalb Reln Tac1	1	#EF4136	GABAergic	1.99555	0	1.50501	2.44559	2.04644	0	0	0	0	0	2.85549	0	2.54812	2.38559	1.82364	0	0	0	1.73859	1.70479	2.44417	1.80233	2.09518	0	1.87932	0	0	0	0	1.91445	1.76317	1.95798	1.59418	2.66568
F2S4_160324_002_B01	57	#D6221D	Pvalb Reln Tac1	1	#EF4136	GABAergic	2.26523	0	1.72589	2.66653	0	0.533587	0	0	0	0	2.59328	1.5767	2.62077	2.78255	1.6388	0	0	0.533587	1.76726	1.99824	2.20414	0	0.591049	0	1.10035	0	0	0	0	0	2.05542	1.93725	1.80173	2.24302
F2S4_160324_002_C01	57	#D6221D	Pvalb Reln Tac1	1	#EF4136	GABAergic	2.25284	0	1.60935	2.61326	1.99118	1.64329	0	0	0	0	2.71839	2.02635	2.51632	2.52498	0.733083	1.86117	0	0.574651	1.81608	2.13708	2.38349	1.42077	1.80121	0	1.82333	0.505731	0	0.966896	0	1.96083	1.78581	1.93659	1.75747	2.57551
F2S4_160324_002_D01	57	#D6221D	Pvalb Reln Tac1	1	#EF4136	GABAergic	2.24905	0	0	2.57114	2.15175	0	0	0	0	0	2.78399	0	2.67466	2.68215	0	0	0	1.15078	2.0606	2.28259	2.33072	1.89049	0.32137	0	0	1.16728	0	0	0	0.422236	0	1.57013	2.0055	2.27508
F2S4_160324_002_E01	57	#D6221D	Pvalb Reln Tac1	1	#EF4136	GABAergic	2.33606	0	0	2.59563	2.3081	0.181845	0	0	0	0	2.38711	0.792395	2.5027	2.52213	1.51482	0	0	0	1.68878	1.80564	2.3749	1.58479	2.21421	0	1.63989	0	0	0.944486	0	1.68878	1.69793	2.17073	1.61868	2.7763
F2S4_160324_002_F01	57	#D6221D	Pvalb Reln Tac1	1	#EF4136	GABAergic	2.3605	0	0	2.50167	1.84944	0	0	0	0.154615	0	2.9158	0	2.56066	2.50574	0	0	0	0	2.00091	2.15913	2.36853	1.03485	1.95809	0	1.05166	1.12714	0	0	2.03305	1.78439	0.999137	2.42439	0.980118	2.22803
F2S4_160324_002_G01	57	#D6221D	Pvalb Reln Tac1	1	#EF4136	GABAergic	2.15337	0	0	2.5454	0.424312	0	0	0	0.190939	0	2.773	1.99447	2.87073	2.66677	0	0	0	0	2.18269	2.09001	2.29207	1.53314	1.41242	0	1.30805	0	0	1.4565	1.39346	1.31969	0.323116	2.36201	1.79056	2.42042
F2S4_160324_002_H01	57	#D6221D	Pvalb Reln Tac1	1	#EF4136	GABAergic	1.95479	0	0	2.50502	0	1.95208	0	0	0	0	2.90955	2.11736	2.57707	2.66699	0	1.87495	0	1.4872	2.0081	2.13733	2.45508	0	2.05128	0	0	0	0	0	0	0	0	2.25611	1.76047	2.62116
F2S4_160324_003_A01	57	#D6221D	Pvalb Reln Tac1	1	#EF4136	GABAergic	2.57975	0	2.48522	2.76614	1.36409	0	0	0	0	0	0	0	2.18319	2.72869	1.07111	0	0	0	2.15135	0.195157	2.60494	0	1.37461	0.951456	1.26921	0	0	1.82483	0	0	0	2.12814	2.16673	2.51558
F2S4_160324_003_B01	57	#D6221D	Pvalb Reln Tac1	1	#EF4136	GABAergic	2.38846	0	0	2.84357	0.381675	0	0	0	0	0	2.82689	0.953241	2.93754	2.82108	1.07172	0	0	0	1.83625	1.70143	2.82445	0	2.05377	0	0	0	0	0	0	0	1.51118	2.11732	1.9023	2.22797
F2S4_160324_003_C01	59	#AF3F64	Pvalb Tpbg	1	#EF4136	GABAergic	2.56659	0	0	2.68113	0.62374	0	0	0	0	0	2.54219	1.69886	2.71767	2.49777	0	0	0	1.1107	2.24973	1.90666	2.59276	0.517078	1.7617	0	0.375382	0.573675	0	0	0	1.45438	1.23105	1.74054	1.97072	2.19113
F2S4_160324_003_D01	59	#AF3F64	Pvalb Tpbg	1	#EF4136	GABAergic	2.21363	0	0	2.52296	1.81132	0	0	0	0	0	2.67672	1.35079	2.62718	2.42909	1.85146	1.69553	0	0.829241	2.25465	1.22217	2.40565	1.07829	2.01904	0	0	0	0	0	0	0	0.557891	2.16677	1.86406	2.15103
F2S4_160324_003_E01	57	#D6221D	Pvalb Reln Tac1	1	#EF4136	GABAergic	2.58319	0	0	2.77758	0	1.91562	0	0	0	0	2.51643	0.886073	2.79941	2.5305	1.97159	0	0	1.8254	2.32437	2.58202	2.65214	1.29078	1.05294	0	0.307417	0	0	0	1.39237	1.72001	0	2.30598	1.89618	1.36431
F2S4_160324_003_F01	57	#D6221D	Pvalb Reln Tac1	1	#EF4136	GABAergic	2.16774	0	0	2.76233	0	0	0	0	0	0	2.7593	1.84073	2.74932	2.894	1.43321	0	0	0	2.22332	1.98642	2.66087	0.654701	0	0	0	0.779745	0	1.32404	0	1.83757	2.03732	2.18942	1.64036	1.84698
F2S4_160324_003_G01	57	#D6221D	Pvalb Reln Tac1	1	#EF4136	GABAergic	2.47057	0	0	2.51352	2.13374	0.967973	0	0	0	0	2.50632	1.64734	2.67975	2.40243	1.71357	0	0	0.86562	2.18506	1.74516	2.51091	0	1.86718	0	0.536301	0	0	0	1.57484	1.88959	1.45187	1.72169	1.25686	2.64136
F2S4_160407_001_A01	18	#B09FFF	Vip Gpc3 Slc18a3	1	#EF4136	GABAergic	1.07037	0.341525	0	2.42649	0.530317	1.61957	0	0	0	0	2.48465	1.99048	2.8102	1.99576	1.30379	1.5666	0.203503	0.4461	1.89269	1.67233	2.60624	1.5595	0.341525	0	1.71439	0	1.375	0	0.4461	1.41672	0.4461	2.18078	1.65545	2.59253
F2S4_160407_001_B01	17	#9189FF	Vip Arhgap36 Hmcn1	1	#EF4136	GABAergic	1.6648	0	0	2.43223	1.24752	2.06122	0	0	0	0	2.70665	2.07104	2.6784	2.2027	0	0	0	0.904385	1.75061	1.68099	2.51185	0	0.87995	0	0	0	0	1.49541	1.63491	1.62145	0.731583	2.08223	1.8659	2.70926
F2S4_160407_001_C01	18	#B09FFF	Vip Gpc3 Slc18a3	1	#EF4136	GABAergic	0	0	0	2.5211	2.165	0	0	0	0	0	2.61275	0.306697	2.74081	2.13828	0	1.61304	0	0.884838	2.08305	1.585	2.51705	1.62377	2.01115	0	1.83392	0.822461	0	0.610533	0.404732	1.98195	0.404732	2.03234	1.45019	2.74121
F2S4_160407_001_D01	26	#BD3D9A	Vip Pygm C1ql1	1	#EF4136	GABAergic	1.33586	0	1.55865	2.23114	1.23555	1.46139	0	0	0	0	2.53303	0	2.68805	2.51784	0	1.84332	0	0.638681	1.94246	1.78373	2.78687	1.9667	1.7239	0	1.509	1.3009	1.24943	0.972194	0	1.20638	0.19275	1.36821	1.51645	2.76534
F2S4_160407_001_E01	17	#9189FF	Vip Arhgap36 Hmcn1	1	#EF4136	GABAergic	1.50782	0	1.72571	2.62769	0	0	0	0	0	0	2.54418	0	2.85775	2.15207	0	1.66951	0.186925	0.724532	1.98321	1.71233	2.5361	1.63302	1.00622	0	0	0	0	1.04999	1.73008	1.73869	0.566962	2.26071	1.73441	2.74934
F2S4_160407_001_F01	18	#B09FFF	Vip Gpc3 Slc18a3	1	#EF4136	GABAergic	0.315463	0	0	2.52247	1.89135	1.66626	0	0	0	0	2.68873	1.69526	2.47313	2.26754	1.96005	0	0	0	2.02376	1.79136	2.49592	1.94976	1.45061	0	0.837065	0	0	0.315463	0	1.86051	1.83074	2.04725	1.76826	2.54617
F2S4_160407_001_G01	17	#9189FF	Vip Arhgap36 Hmcn1	1	#EF4136	GABAergic	1.32053	0	0	2.35687	1.88652	1.03978	0	0	0	0	2.41836	0	2.78577	2.15069	0	0	0	0	1.80905	1.55774	2.5215	2.04562	1.94712	0	0	1.45113	1.42626	0	0	1.96722	0.311403	1.85906	1.88652	2.70034
F2S4_160407_001_H01	18	#B09FFF	Vip Gpc3 Slc18a3	1	#EF4136	GABAergic	1.16877	0	0	2.42808	2.06502	1.64875	1.7437	0	0	0	2.76742	1.03097	2.86959	2.24343	1.86442	0	0	0.827945	1.74817	0.926733	2.53459	0.196699	0.95523	0	1.54159	1.27322	0	0	0	1.74817	1.48841	2.14856	1.91868	2.42435
F2S4_160407_002_A01	18	#B09FFF	Vip Gpc3 Slc18a3	1	#EF4136	GABAergic	1.3915	0	1.71596	2.47339	2.13272	0	0	0	0	0	2.61212	0.805481	2.76326	2.01801	0	1.68733	0	0.262258	1.70188	1.12833	2.56477	1.88105	2.00928	0	1.42659	0	0.424616	0.542522	0	1.52831	0.262258	2.18396	1.88105	2.69695
F2S4_160407_002_B01	17	#9189FF	Vip Arhgap36 Hmcn1	1	#EF4136	GABAergic	1.8632	0	0	2.54979	1.38468	2.03283	0	0	0	0	2.6386	1.81246	2.77497	2.33274	1.75157	1.521	0	0	1.79101	1.39261	2.55033	0	1.95839	0	1.85515	1.1012	1.26567	1.44443	0	1.69271	1.73402	1.97515	1.88398	2.74703
F2S4_160407_002_C01	19	#756FB3	Vip Lmo1 Fam159b	1	#EF4136	GABAergic	1.56329	0	0	2.50349	1.96581	1.47224	1.85536	0	0	0	2.69653	1.9035	2.59702	2.07417	1.09226	0	0	0.298511	1.34736	1.12566	2.39895	0	1.95879	0	0	0	0	0.736234	0	1.91146	1.40169	1.56329	1.78742	2.80854
F2S4_160407_002_D01	19	#756FB3	Vip Lmo1 Fam159b	1	#EF4136	GABAergic	0.170334	0	1.50155	2.51784	1.59039	0	0	0	0	0	2.67714	0	2.72012	2.07781	0	1.59571	0	0.763613	2.12875	1.95117	2.59267	1.93694	1.04474	0	0	0.859931	0	0	0	2.04335	0.639659	2.18943	1.67746	2.45016
F2S4_160407_002_E01	17	#9189FF	Vip Arhgap36 Hmcn1	1	#EF4136	GABAergic	2.05817	0	0	2.44239	2.11098	0.964378	0	0	0	0	2.65789	1.11544	2.64785	2.19144	0	1.70135	0	0.846492	1.61821	1.96065	2.58399	1.09682	1.80963	0	1.24117	0	1.72884	1.32751	1.28029	1.48522	0.81124	1.99565	1.89923	2.50392
F2S4_160407_002_F01	14	#7779BF	Vip Igfbp6 Car10	1	#EF4136	GABAergic	2.08029	0	1.50762	2.61373	1.13525	1.59564	2.06704	0	0	0	2.62458	0	2.58967	2.46003	0	1.83465	0	0.513164	2.04813	1.18925	2.66503	1.53135	2.14951	0	1.70896	0.619452	0	1.14939	0	1.88605	0.161942	1.88605	1.69729	2.31328
F2S4_160407_002_G01	21	#FF00FF	Vip Ptprt Pkp2	1	#EF4136	GABAergic	0	0	0	2.84273	0.135847	1.21549	0.135847	0	0	0	2.40926	0.135847	2.86593	2.06151	0	0	0	0	2.15236	0.761493	2.64908	2.06151	0	0	1.40833	0	0	0	1.65741	0	1.90881	2.16997	1.43256	2.69262
F2S4_160407_002_H01	17	#9189FF	Vip Arhgap36 Hmcn1	1	#EF4136	GABAergic	2.10048	0	1.5133	2.31966	1.7397	1.60253	1.52551	0	0	0	2.3576	0	2.65231	2.11311	0	0.714598	0	0	1.72475	1.83503	2.65589	1.52551	1.24878	0	1.49432	0	1.34076	0	1.70926	2.02739	1.62224	2.18598	2.12538	2.66165
F2S4_160420_001_B01	6	#FFA388	Lamp5 Lsp1	1	#EF4136	GABAergic	1.4334	0.919894	0	2.47923	1.74716	1.70451	0	0	0	0	2.68092	1.80772	2.53031	2.21631	1.74307	1.5371	0	0.946362	2.32117	1.56268	2.8713	1.94321	1.85457	0	1.82504	0.557834	1.51687	1.32999	0	1.70451	1.8006	1.67195	1.90257	2.56441
F2S4_160420_001_E01	11	#6C00BF	Sncg Vip Itih5	1	#EF4136	GABAergic	1.28563	0	0	2.63703	1.98394	0	0	0	0	0	2.50952	1.4392	2.49838	2.06128	0	0.58995	0	0.764675	1.72444	1.79359	2.56815	0.170751	1.97517	0	1.61763	1.2152	0	0	0.170751	1.69591	0.915137	2.15707	1.59164	2.64799
F2S4_160420_002_B01	21	#FF00FF	Vip Ptprt Pkp2	1	#EF4136	GABAergic	2.02082	0	0	2.57607	0	0	0	0	0	0	2.89306	1.30314	2.85425	2.1051	0	0	0	0	1.76977	2.20094	2.77634	1.91911	2.16242	0	0.580745	0	0	0.947609	0	2.05221	0	2.58314	1.93921	2.77675
F2S4_160420_002_G01	9	#9900B3	Sncg Vip Nptx2	1	#EF4136	GABAergic	2.01047	0	0	2.67526	1.82427	1.48469	0	0	0	0	2.51359	0.682144	2.68391	2.32335	0	1.57048	0	0.463145	2.06183	1.79211	2.94807	1.09447	1.91108	0	1.02222	0.981024	0	1.14172	0	1.17059	1.48469	2.08794	1.9834	2.58476
F2S4_160420_003_B01	26	#BD3D9A	Vip Pygm C1ql1	1	#EF4136	GABAergic	0	0	0	2.73528	0	0	0	0	0	0	2.4054	0	2.69486	2.46631	2.22613	0	0	0	2.19297	1.77324	2.72432	0	1.72781	0	0	0	0	1.85192	0	1.8898	1.01813	1.53138	1.8898	2.47066
F2S4_160420_003_E01	26	#BD3D9A	Vip Pygm C1ql1	1	#EF4136	GABAergic	1.7214	0	0	2.43743	0	0	0	0	0	0	2.27069	0	2.7737	2.58803	1.46792	1.8032	0	1.58915	2.04187	1.92014	2.77264	0	1.24875	0	1.26621	0	0	1.58915	0.78478	0.502756	1.26621	2.40136	2.05319	2.75744
F2S4_160420_003_F01	25	#FF4DC1	Vip Chat Htr1f	1	#EF4136	GABAergic	1.60689	0	0	2.56674	0	1.79738	0	0	0	0	2.48267	1.41185	2.75959	2.44961	0	0	0	0	1.84333	1.19406	2.58579	0	1.60689	0	0.967139	1.42243	0	1.73596	0	1.9546	0	2.18847	1.75092	2.30955
F2S4_160420_004_D01	21	#FF00FF	Vip Ptprt Pkp2	1	#EF4136	GABAergic	0	0	0	2.65535	2.22918	0.895698	0	0	0	0	2.92255	0	2.95319	1.85821	0	0	0	0.543616	0	2.09541	2.54545	2.1349	0	0	1.04082	0	0	2.04224	0	0	1.20353	2.15622	1.67378	2.52812
F2S4_160420_004_E01	21	#FF00FF	Vip Ptprt Pkp2	1	#EF4136	GABAergic	1.77164	0	0	2.57586	1.73523	1.64657	0	0	0	0	2.62041	0.924047	2.75218	2.2529	0.184195	1.64657	0	0.184195	1.71359	1.54822	2.61152	1.52144	1.06315	0	0	0	1.79063	0	1.74359	1.82284	1.25295	2.52963	1.55467	2.81058
F2S4_160420_005_E01	21	#FF00FF	Vip Ptprt Pkp2	1	#EF4136	GABAergic	0	0	0	2.39907	1.94962	0	0	0	0	0	2.45003	2.0334	2.81786	2.02204	0	2.06159	0	0	2.02889	2.00563	2.56809	0.94456	1.52272	0	0	0.578212	0	0	0	0	0	2.18664	1.43442	2.68095
F2S4_160420_006_C01	6	#FFA388	Lamp5 Lsp1	1	#EF4136	GABAergic	0	0	0	2.54634	0	1.98077	0	0	0	0	2.44242	2.02099	2.57657	2.08953	0	0	0	0.673254	2.15816	1.75349	2.8025	2.0286	1.91738	0	1.10573	1.1263	0	0.455798	0.455798	1.70329	0.455798	1.98635	1.52081	2.6652
F2S4_160420_006_D01	26	#BD3D9A	Vip Pygm C1ql1	1	#EF4136	GABAergic	1.49174	0	1.65786	2.50989	0	0	0	0	0	0	2.33595	1.79742	2.8805	2.29632	0	0	0	0.778474	2.0047	1.79742	2.67749	1.89062	0.970382	0	0	0	1.65786	0	0	1.9999	0	2.28015	2.1496	2.86397
F2S4_160420_007_A01	6	#FFA388	Lamp5 Lsp1	1	#EF4136	GABAergic	1.38059	0	0	2.47555	1.75909	1.46219	0	0	1.48844	0	2.48528	0	2.3606	2.22651	1.9055	1.55336	0	0.836836	2.22301	1.36395	2.69564	2.26757	2.12174	0	2.26757	0.279389	0	1.41207	1.13478	1.79511	1.30984	2.15591	1.78878	2.61083
F2S4_160420_007_F01	6	#FFA388	Lamp5 Lsp1	1	#EF4136	GABAergic	1.78315	0	0	2.5864	0.198537	1.75753	0	0	0.590822	0	2.57516	0.590822	2.38503	2.41894	1.40384	0	0	0.198537	2.36269	1.82276	2.96223	2.26788	2.03663	0	0	0.651025	0	0.437544	1.41366	1.71602	0.437544	2.15882	1.9384	2.65
F2S4_160420_007_H01	13	#CA66FF	Serpinf1 Aqp5 Vip	1	#EF4136	GABAergic	1.21707	0	0	2.83247	0	1.47975	0	0	0.59964	0	2.9147	0	2.7319	2.39576	0	1.58569	0	1.14929	1.87418	1.69754	2.77129	0	2.29169	0	2.15274	1.52834	0	1.69232	1.79478	1.21707	0	1.92315	2.23684	2.36674
F2S4_160420_008_C01	6	#FFA388	Lamp5 Lsp1	1	#EF4136	GABAergic	2.26213	0	0	2.62022	1.36256	1.47213	0	0	0	0	2.57553	0	2.56913	2.36325	1.24386	0	0	0.733102	2.16581	1.61522	2.88916	1.88678	0.848935	0	1.01573	1.22999	0	1.41161	0	1.99363	1.13594	2.31736	1.68972	2.70963
F2S4_160420_008_F01	40	#FFB307	Sst Chrna2 Ptgdr	1	#EF4136	GABAergic	1.92513	0	1.01032	2.24331	1.90194	1.56233	0.892586	0	0	0	2.42656	2.03145	2.5857	2.09016	1.8044	1.84548	0	0.469141	1.77705	1.8885	2.42099	2.09016	2.17978	0	1.81746	0	0	0.864659	0	1.827	0.295059	1.79435	1.43557	2.53701
F2S4_160420_008_H01	17	#9189FF	Vip Arhgap36 Hmcn1	1	#EF4136	GABAergic	2.08573	0	0	2.38755	0.913387	0	0	0	0	0	2.70466	2.19409	2.62429	2.28236	1.62319	2.07272	0	0.499355	1.84536	1.18707	2.61073	0.387103	1.88781	0	1.41783	0.829532	1.16627	0	0.499355	1.66567	0.983641	1.97541	2.00418	2.74016
F2S4_160420_009_A01	21	#FF00FF	Vip Ptprt Pkp2	1	#EF4136	GABAergic	1.15565	0	0	2.17698	1.71052	0	0	0	0	0	2.68712	1.59959	2.5476	2.13487	0	1.56679	1.47619	0	1.55992	1.90463	2.41444	1.53131	1.76561	0	0	0.930604	0	0	0	0.333935	1.65859	2.0073	1.61205	2.13854
F2S4_160420_009_B01	6	#FFA388	Lamp5 Lsp1	1	#EF4136	GABAergic	1.75105	0	0	2.61568	1.10656	1.48362	0	0	1.64923	0	2.65984	1.7983	2.72424	2.5679	1.53877	0	0	0.937395	2.28562	1.5461	2.99795	1.04193	1.98419	0	1.74649	0.965981	0	1.66611	0	0.442029	0.799435	1.94825	1.90591	2.56651
F2S4_160420_009_D01	15	#8194CC	Vip Igfbp6 Pltp	1	#EF4136	GABAergic	2.55636	0	0	2.81649	1.27256	0	0	0	0	0	2.684	0	2.88245	2.60738	0	0	0	1.13811	2.17301	1.96579	2.93581	0	1.15528	0	1.37507	0	0	0	0	0	0.883606	2.42192	2.042	2.64329
F2S4_160420_009_F01	39	#FF9F2C	Sst Chrna2 Glra3	1	#EF4136	GABAergic	2.21487	0	2.44156	2.55508	1.77524	0.674769	1.18705	0	0	0	2.57707	1.71718	2.76902	2.47614	0	1.43302	0	0.563905	2.21908	1.97905	2.64498	0	1.2564	0	1.77134	1.15588	0	0.899015	0.721127	0	1.44976	2.15281	1.94366	2.48075
F2S4_160420_009_G01	6	#FFA388	Lamp5 Lsp1	1	#EF4136	GABAergic	2.18081	0	0	2.62941	1.84344	0	0	0	0	0	2.52197	1.2862	2.63922	2.25039	1.42773	1.36807	0	0.955151	2.33633	1.64866	3.08015	1.90949	1.82149	0	2.2655	1.31121	0	0.587023	1.6015	0	0.587023	1.92158	1.92158	2.62882
F2S4_160420_010_B01	41	#D9C566	Sst Tac2 Myh4	1	#EF4136	GABAergic	2.42558	0	0.185841	2.64607	1.34952	0	0	0	0	0	2.81532	0.315574	2.65128	2.27025	1.15689	1.59015	0	1.04716	1.72703	1.91475	2.61961	1.28235	0.763915	0	1.66144	0	0	0	0	2.24461	0.564699	2.16035	1.98974	2.62072
F2S4_160420_010_D01	41	#D9C566	Sst Tac2 Myh4	1	#EF4136	GABAergic	2.29439	0	2.52643	2.44524	1.41386	1.40647	0	0	0	0	2.77676	1.94687	2.79175	2.30204	0	1.39895	0	0.36404	2.08383	1.51181	2.65554	0.157585	1.94038	0	1.94472	1.09248	0	0.653155	0	0	1.5401	1.70643	1.79407	2.52868
F2S4_160420_010_G01	26	#BD3D9A	Vip Pygm C1ql1	1	#EF4136	GABAergic	0	0	0	2.62	0	1.9818	0	0	0	0	2.4983	0	2.83112	2.60219	0	0	0	0	2.16268	1.70365	2.6229	0	1.81883	0	0.652133	0	0	0	0	1.73264	0	0	1.97222	2.79623
F2S4_160420_011_D01	26	#BD3D9A	Vip Pygm C1ql1	1	#EF4136	GABAergic	2.04	0	1.56201	2.67614	0	1.01801	0	0	0	0	2.52609	1.36498	2.86196	2.50479	0	0	0	0.81579	1.82584	0.688441	2.71309	1.64031	1.89238	0	1.04051	0	0	1.28539	0	0	0	1.94188	1.6823	2.45625
F2S4_160420_011_G01	18	#B09FFF	Vip Gpc3 Slc18a3	1	#EF4136	GABAergic	1.67532	0	0	2.64241	0.202551	0	0	0	0	0	2.76592	0.52852	2.85627	2.57992	0	0	0	0	0	0.444464	2.58732	0	1.37256	1.64717	1.88347	0	0	0	0.91013	1.89017	1.90003	2.422	1.94328	2.71531
F2S4_160420_012_A01	16	#533691	Vip Igfbp4 Mab21l1	1	#EF4136	GABAergic	1.40931	0	2.37394	2.42035	2.34133	1.74319	0	0	0	0	2.44142	0.877562	2.80702	2.49703	0	1.85103	0	0.399673	1.94486	1.57684	2.63024	0.780556	0.655458	0	0	1.24576	0	0	0	1.83853	0.302475	2.36081	1.76999	2.6944
F2S4_160420_012_C01	6	#FFA388	Lamp5 Lsp1	1	#EF4136	GABAergic	1.55573	0	0	2.51793	1.14038	0	0	0	0	0	2.6758	1.69839	2.67952	2.36161	0	0	0	1.59602	2.4085	1.87496	3.08019	1.47048	0.902576	0	1.4348	0	0.795386	1.55573	0	1.70841	0.199356	2.20421	1.70841	2.31152
F2S4_160420_013_C01	6	#FFA388	Lamp5 Lsp1	1	#EF4136	GABAergic	0	0	0	2.54634	1.71062	0.917722	0	0	0.972814	0	2.42525	1.47852	2.60924	2.51185	1.37915	1.37915	0	1.20704	2.26077	1.95946	3.09785	1.79623	2.12403	0	2.08387	1.17576	0	0	0.427915	1.67617	0.579525	2.07374	1.85432	2.50507
F2S4_160420_013_H01	17	#9189FF	Vip Arhgap36 Hmcn1	1	#EF4136	GABAergic	2.05489	0	1.90779	2.31922	1.63729	1.80267	0	0	0	0	2.64774	0	2.66339	2.53978	0	0	0	0.188462	1.90779	2.31581	2.53499	0	0.188462	0	0.93484	0	1.90487	2.01117	0	1.82086	0.629414	0	2.16618	2.70534
F2S4_160420_014_B01	39	#FF9F2C	Sst Chrna2 Glra3	1	#EF4136	GABAergic	1.99517	0	2.47797	2.45084	1.91471	1.30503	0	0	0	0	2.6452	1.68768	2.63591	2.27287	0	0	0	0.297511	2.16324	0	2.4744	0.647726	2.05369	0	0	0	0	0	1.1975	1.70907	1.72546	2.04027	1.70064	2.57445
F2S4_160420_014_D01	41	#D9C566	Sst Tac2 Myh4	1	#EF4136	GABAergic	2.13633	0	2.82477	2.41058	2.0093	1.47367	0	0	0	0	2.44204	1.54676	2.71244	2.12031	1.37679	1.12703	0	0.3958	2.0951	1.63996	2.58639	1.49485	1.8094	0	1.50169	0	0	0.474743	0	1.44371	1.36765	1.95789	1.87154	2.67813
F2S4_160420_014_E01	46	#C11331	Sst Esm1	1	#EF4136	GABAergic	2.30729	0	2.91637	2.39972	1.80103	1.23591	0	0	0	0	2.53541	1.65261	2.59183	2.25501	1.399	0	0	0.409801	1.98553	1.41676	2.52604	1.69588	2.00392	0	0.49028	0.861945	0	0.310936	0	0	1.54406	2.12324	1.76744	2.43616
F2S4_160420_014_F01	39	#FF9F2C	Sst Chrna2 Glra3	1	#EF4136	GABAergic	2.14182	0	2.79193	2.45647	1.81997	0	0.166752	0	0	0	2.45218	1.41177	2.65039	2.38141	1.73154	0	0	0.850349	1.91864	1.74271	2.48533	1.8043	1.83805	0	1.51627	0	0	0.928878	0	1.61548	0.166752	1.84099	1.72007	2.52835
F2S4_160420_014_G01	15	#8194CC	Vip Igfbp6 Pltp	1	#EF4136	GABAergic	2.18882	0	0	2.46664	2.15743	1.82055	0	0	0	0	2.49222	1.16021	2.55519	2.44368	1.90392	1.66493	0	0	1.00663	1.47823	2.61813	1.95609	0	0	0	1.2608	0.840299	1.39256	0.187087	1.79881	0	2.43	2.01413	2.70744
F2S4_160420_014_H01	39	#FF9F2C	Sst Chrna2 Glra3	1	#EF4136	GABAergic	2.28876	0	2.62465	2.60123	2.05987	1.54574	0	0	0	0	2.51226	1.68493	2.95994	2.32139	2.08088	0	0	0.993424	1.99554	1.5048	2.5922	1.5133	1.86369	0	1.87114	0.212753	0	1.06989	0	1.67344	1.90659	2.46127	1.90659	2.63876
F2S4_160420_015_D01	54	#BC2B11	Pvalb Calb1 Sst	1	#EF4136	GABAergic	2.33064	0	1.85756	2.43044	1.96575	1.54123	0.335366	0	0	0	2.60254	1.87812	2.68196	2.59809	0.335366	0	0	0.833958	2.26853	1.73695	2.66039	0.335366	1.17535	0	1.03737	0.988295	0	1.01353	0	1.68272	0	2.14301	1.65564	2.52684
F2S4_160420_015_H01	7	#C77963	Lamp5 Lhx6	1	#EF4136	GABAergic	1.95614	0	0	2.46941	1.20137	0	0	0	0	0	2.60636	0	2.64501	2.26156	1.9316	0	0	0.584095	1.95272	1.86128	2.98937	1.68605	2.11436	0	0.383628	0	0	0	1.06603	1.42392	0	2.16356	2.05617	2.8073
F2S4_160420_016_C01	6	#FFA388	Lamp5 Lsp1	1	#EF4136	GABAergic	1.5402	0	0	2.48606	1.74975	0	0	0	0	0	2.55066	1.41094	2.32062	2.09052	1.71038	0.978813	0	0.79773	2.05629	1.61043	2.86549	1.78295	2.09195	0	2.19327	1.04718	0	0	0	0.996939	1.41094	2.06397	1.59726	2.52669
F2S4_160420_016_D01	60	#FF197F	Pvalb Vipr2	1	#EF4136	GABAergic	2.30975	0	1.24011	2.51502	1.72563	1.82302	0	0	0	0	2.58706	1.84497	2.47865	2.48298	1.65711	1.5057	0	0.942512	1.6889	1.81449	2.57776	1.7848	1.93415	0	0	0	0	0	0.435283	1.17014	1.28119	1.91862	1.85292	2.66573
F2S4_160420_016_H01	17	#9189FF	Vip Arhgap36 Hmcn1	1	#EF4136	GABAergic	2.30342	0	0	2.67	0	0.880951	0	0	0	0	2.76946	2.16208	2.73756	2.50919	0	0	0	0.960282	1.73502	0	2.69874	2.01745	2.36754	0	2.25717	0	0	0	0	1.36822	0.607161	1.67874	1.6694	2.22423
F2S4_160420_017_C01	40	#FFB307	Sst Chrna2 Ptgdr	1	#EF4136	GABAergic	2.17973	0	1.60509	2.51796	1.90408	1.06443	0	0	0	0	2.73465	1.70118	2.64584	2.35784	0	1.54767	0	1.25125	1.69027	1.4034	2.65851	1.71183	2.07949	0	1.72732	0.820293	0	0.351599	0.457952	1.87619	0.457952	2.33466	2.04183	2.74984
F2S4_160420_017_E01	30	#FFFF00	Sst Chodl	1	#EF4136	GABAergic	2.31313	1.14535	2.92986	2.57394	1.8968	1.36943	0	0	0	0	2.59069	1.77799	2.56982	2.41875	1.55384	1.31096	0	0	1.48414	1.66108	2.83653	1.10706	1.68289	0	1.38023	1.2285	0	1.2285	1.35835	1.64398	1.47566	1.97398	1.89026	2.39569
F2S4_160420_017_G01	39	#FF9F2C	Sst Chrna2 Glra3	1	#EF4136	GABAergic	2.3703	0	2.99841	2.45857	0	2.19834	0	0	0	0	2.37137	0	2.89638	2.32379	0	0	0	0.198946	2.187	1.54034	2.65224	0.591649	2.27034	0	0	0	0	0	0	0	1.29211	0.960695	2.35497	2.15818
F2S4_160420_018_A01	6	#FFA388	Lamp5 Lsp1	1	#EF4136	GABAergic	1.58863	0	0	2.60218	0	1.49599	0	0	0.414378	0	2.7238	1.47328	2.73116	2.43774	1.82942	1.65483	0	0.563568	2.3654	1.72983	2.9495	1.55777	1.32678	0	1.02443	1.22954	0	1.02443	0	1.62846	1.06606	2.03753	1.60615	2.59578
F2S4_160420_018_B01	30	#FFFF00	Sst Chodl	1	#EF4136	GABAergic	2.36645	1.75286	3.04966	2.66403	1.59656	1.59064	0	0	0	0	2.53009	1.14089	2.713	2.62454	0.186015	0.186015	0	0.837674	1.75694	1.74458	2.7459	0	1.63047	0	1.46742	0.928671	0	0	0	1.2579	0.955208	2.11346	1.70977	2.49884
F2S4_160420_018_C01	21	#FF00FF	Vip Ptprt Pkp2	1	#EF4136	GABAergic	0	0	0	2.62416	2.1791	0	0	0	0	0	2.77637	2.13521	2.81945	2.13328	0	1.6663	0	0	2.09911	1.99303	2.8461	2.02889	1.51136	0	1.43162	0	1.48637	0	1.00326	2.31535	0.604775	2.38236	1.99303	2.44983
F2S4_160420_018_F01	25	#FF4DC1	Vip Chat Htr1f	1	#EF4136	GABAergic	1.13452	0	0	2.48775	0	0	0	0	0	0	2.69096	1.43712	2.59814	2.12499	0	0	0	0	1.86946	1.33982	2.46791	0.504698	1.92954	0	1.03683	0	0.190099	1.39119	0	1.95935	1.57107	2.06567	1.61373	2.56889
F2S4_160420_019_B01	39	#FF9F2C	Sst Chrna2 Glra3	1	#EF4136	GABAergic	2.43372	0	2.36743	2.61216	2.32705	1.1981	0	0	0	0	2.73276	1.63718	2.963	1.89402	0.472849	0	0	0.772804	2.094	1.62212	2.76517	1.64208	1.0733	0	0.839597	0	0	0.17396	0	0	1.54399	2.00436	1.95507	2.6395
F2S4_160420_019_C01	56	#E62A5D	Pvalb Gpr149 Islr	1	#EF4136	GABAergic	2.24649	0	0	2.60914	1.30273	1.95834	0	0	0	0	2.56049	1.96995	2.73249	2.78771	1.77427	1.66206	0	0	1.80465	2.36162	2.55902	0	2.27152	0	0	1.08199	0	0	1.00994	0.724934	0	2.13284	1.59958	2.69043
F2S4_160420_019_D01	17	#9189FF	Vip Arhgap36 Hmcn1	1	#EF4136	GABAergic	2.17951	0	2.18277	2.54725	0.697421	0	0	0	0	0	2.56104	1.94747	2.65853	2.50919	1.82231	0	0	0	2.32528	0.952521	2.80647	1.9035	1.99497	0	2.186	1.14874	1.67283	0	0	2.07258	0.893574	1.88458	1.94747	2.76437
F2S4_160420_019_E01	39	#FF9F2C	Sst Chrna2 Glra3	1	#EF4136	GABAergic	2.01944	0	2.84111	2.37612	1.91458	0.959732	0	0	0	0	2.66919	1.67486	2.62433	2.23643	1.39561	1.55442	0	1.06074	1.69205	1.51826	2.50495	1.84641	2.17449	0	1.88319	0	0	0	0	1.51193	0.463787	2.32236	1.7284	2.5404
F2S4_160420_019_F01	12	#A700FF	Serpinf1 Clrn1	1	#EF4136	GABAergic	1.41863	0	0	2.83663	0	0.848363	0	0	1.502	0	2.88404	1.48798	2.86354	2.22389	1.79262	0.177364	0	0.54679	2.20518	1.7709	3.13878	1.59477	1.29365	0	1.96991	0	0	0	0	1.38386	1.31538	1.76341	1.95801	2.78448
F2S4_160420_019_G01	6	#FFA388	Lamp5 Lsp1	1	#EF4136	GABAergic	2.00328	0	0	2.51508	0	1.47657	0	0	0	0	2.7337	0.897392	2.8266	2.42977	1.00836	0	0	0.87134	2.38031	1.78364	3.0295	1.47657	1.87514	0	2.16788	0.670034	0	0.747967	0	1.74947	0.670034	1.69662	2.04662	2.6011
F2S4_160420_020_B01	41	#D9C566	Sst Tac2 Myh4	1	#EF4136	GABAergic	2.1948	0	2.21429	2.60589	0.681741	0	0	0	0	0	2.73283	1.56751	2.87692	2.13854	0	1.72435	0	0.718366	2.03503	1.7672	2.76142	0	1.78563	0	1.34521	0.153155	0	1.45461	0	1.82031	0	1.83398	2.02301	2.46336
F2S4_160420_020_D01	44	#B95541	Sst Crhr2 Efemp1	1	#EF4136	GABAergic	2.13038	0	1.94077	2.41995	2.07813	0.455584	0	0	0	0	2.70889	1.66257	2.80555	2.11828	1.7043	0	0	0.455584	1.94764	1.13099	2.66414	1.95885	1.91215	0	1.97408	0.817206	0	0.672995	0	1.67124	1.42332	1.99901	1.7496	2.76391
F2S4_160420_020_G01	41	#D9C566	Sst Tac2 Myh4	1	#EF4136	GABAergic	2.13583	0	2.28583	2.51054	2.05784	0	0	0	0	0	2.67155	1.63207	2.82857	2.33541	0	0.158557	0	1.40201	1.21544	1.28027	2.88992	0	1.55402	0	1.63651	0.881367	0	1.63207	0	1.50901	0.158557	2.27377	2.17078	2.61456
F2S4_160420_020_H01	39	#FF9F2C	Sst Chrna2 Glra3	1	#EF4136	GABAergic	2.38481	0	2.93312	2.65314	2.04291	1.199	0	0	0	0	2.52559	0	3.12333	2.61284	0	1.56017	0	0.787274	2.01514	2.13542	2.86884	1.72765	1.75459	0	1.88196	0.432829	0	1.28399	0	1.57358	0.787274	2.37761	1.92812	2.34309
F2S4_160420_021_G01	17	#9189FF	Vip Arhgap36 Hmcn1	1	#EF4136	GABAergic	1.98845	0	0	2.53131	1.70978	0.858399	0	0	0	0	2.55451	1.96955	2.96631	2.30655	0	0	0	0	1.80763	1.8726	2.83926	0	1.81458	0	0	0	0	0	0	0.55518	1.9647	2.13594	1.32649	1.95482
F2S4_160420_022_G01	26	#BD3D9A	Vip Pygm C1ql1	1	#EF4136	GABAergic	1.46915	0	1.83348	2.57653	0	0.786877	0	0	0	0	2.6225	1.7712	2.88447	2.63642	1.78358	1.65695	0	0.893708	2.04911	1.40604	2.63927	1.22877	1.76274	0	1.1123	0	0	2.0535	2.17473	1.80732	0.825482	2.34597	2.13495	2.44338
F2S4_160420_024_E01	25	#FF4DC1	Vip Chat Htr1f	1	#EF4136	GABAergic	2.29413	0	0	2.5802	2.01064	0	0	0	0.635429	0	2.09775	1.15466	2.61354	2.5174	0.883031	0	0	0	2.30549	1.96847	2.74642	0	1.425	0	0	0	0	0	0	1.34907	0	2.37416	2.19066	2.63697
F2S4_160420_025_B01	21	#FF00FF	Vip Ptprt Pkp2	1	#EF4136	GABAergic	1.65303	0	0	2.58519	0.155696	0	0	0	0	0	2.26031	0.499128	2.65846	2.43354	0	0	0	0	2.1108	1.39297	2.53793	0	2.38155	0	0.499128	1.00238	0	0.819901	0	0.270067	0.920654	2.15883	2.06332	2.6139
F2S4_160420_025_H01	6	#FFA388	Lamp5 Lsp1	1	#EF4136	GABAergic	1.7768	0	0	2.5833	1.85076	1.40254	0	0	1.17562	0	2.54531	1.51957	2.33217	2.1967	1.00209	1.06794	0	1.01952	1.99514	1.6493	2.98009	1.80006	2.07868	0	1.73284	1.42324	0	1.40955	0.349057	1.12511	1.40955	1.85577	1.69489	2.7181
F2S4_160420_026_C01	25	#FF4DC1	Vip Chat Htr1f	1	#EF4136	GABAergic	2.08218	0	0	2.62947	1.0019	0	0	0	0	0	2.53953	0	2.81473	2.42963	0	0	0	0.74209	0	0.582767	2.62774	1.2677	2.32016	0	0	0	1.73346	0.194581	0	1.86204	2.35729	2.42871	1.92182	2.68306
F2S4_160420_027_A01	21	#FF00FF	Vip Ptprt Pkp2	1	#EF4136	GABAergic	1.29336	0	0	2.56059	0	0	0	0	0	0	2.67568	0.964668	2.75151	2.06822	2.25962	2.31151	0	0.46189	1.87488	1.5649	2.62438	0	1.37002	0	0	0	0	0	1.45965	2.13848	0.547629	2.2671	1.72036	2.63628
F2S4_160420_027_C01	20	#9FAAFF	Vip Lmo1 Myl1	1	#EF4136	GABAergic	2.20326	0	0	2.64855	1.83862	0	0	0	0	0	2.62482	1.86277	2.68893	2.06556	1.29021	0	0	0	1.86277	1.13809	2.55805	1.81304	1.80071	0	0	0	0	0	0	0	0.719971	2.1716	1.82503	2.51194
F2S4_160420_027_D01	23	#FF00B3	Vip Lect1 Oxtr	1	#EF4136	GABAergic	1.25505	0	0	2.50928	1.11297	0	0	0	0	0	2.62123	0.24854	2.80545	2.55505	0	0	0	0.405624	2.06474	1.71577	2.76128	0	1.63826	0	1.9752	0.832019	0	0.24854	0	1.47657	0.878789	2.56062	1.73472	2.69043
F2S4_160420_027_E01	24	#B3128A	Vip Rspo1 Itga4	1	#EF4136	GABAergic	1.4156	0	0	2.70015	0.719092	0	0	0	0	0	2.84732	0.248068	2.75021	2.45585	0	0	0	0	1.82271	2.07366	2.5855	1.69152	2.30798	0	0.14151	1.60933	0	1.75475	1.09884	2.06076	0	2.1076	1.44659	2.69579
F2S4_160420_027_G01	6	#FFA388	Lamp5 Lsp1	1	#EF4136	GABAergic	1.81501	0	0	2.47212	0.168175	0.932802	0	0	1.0747	0	2.70985	1.74708	2.54113	2.3479	0	0	0	0.58404	2.12366	1.43152	2.96683	1.7686	1.94688	0	2.26373	0	0	1.61982	0	1.43906	0.792528	2.15495	1.79572	2.77793
F2S4_160420_028_B01	28	#AD589A	Vip Crispld2 Kcne4	1	#EF4136	GABAergic	2.03956	0	0	2.51314	0	0	0	0	0	0	2.41137	0	2.80349	2.88048	2.11764	0	0	1.0458	1.76569	0	2.70294	1.48661	0.480357	0	0	0	0	0.223793	0	0	2.42478	2.19515	2.07051	2.60435
F2S4_160420_028_C01	26	#BD3D9A	Vip Pygm C1ql1	1	#EF4136	GABAergic	1.54468	0	0	2.57777	1.07222	0	0	0	0	0	2.93658	0	2.88532	2.34539	0	0	0	0.874226	1.9551	1.22203	2.67718	0.187652	1.7052	0	0.318258	1.61273	1.64579	1.38453	0	0.187652	0.187652	2.54758	1.62957	2.83136
F2S4_160420_028_D01	13	#CA66FF	Serpinf1 Aqp5 Vip	1	#EF4136	GABAergic	0	0	0	2.81473	1.25235	0	0	0	1.87281	0	2.53859	2.35059	2.63912	2.2965	0.717651	0	0	1.1913	0	1.68021	2.77215	0	1.48485	0	0	0	0	1.61618	0	0	0.850966	2.39049	1.81759	2.48738
F2S4_160420_028_E01	16	#533691	Vip Igfbp4 Mab21l1	1	#EF4136	GABAergic	0	0	0.160825	2.55195	0	2.20319	0	0	0	0	2.36515	0	2.69057	2.62284	0	0	0	0.616719	0	1.61634	2.55846	1.7205	0.370062	0	0.160825	0	0	0	0	0	0	2.46319	1.78574	2.88452
F2S4_160420_028_F01	28	#AD589A	Vip Crispld2 Kcne4	1	#EF4136	GABAergic	2.11581	0	0	2.54884	1.82246	1.58142	0	0	0	0	2.4686	0.366716	2.32527	2.49211	1.53916	2.24029	0	0.366716	1.62453	1.32012	2.43748	1.46026	1.97248	0	1.6059	0.7682	0	1.20505	0	0	1.47337	2.12599	1.2505	2.70941
F2S4_160420_028_G01	9	#9900B3	Sncg Vip Nptx2	1	#EF4136	GABAergic	2.03257	0	0	2.86916	1.67511	1.1568	0	0	0	0	2.47962	1.37604	2.6616	2.32517	0	1.29765	0	1.22282	2.06604	1.1568	2.92811	0	2.22595	0	0.251687	0	0	0	0	1.6375	1.82067	2.08045	1.86474	2.39229
F2S4_160420_029_A01	21	#FF00FF	Vip Ptprt Pkp2	1	#EF4136	GABAergic	1.46746	0	0	2.45729	2.36849	0	0	0	0	0	2.5874	1.9528	2.51808	1.91171	0.762282	1.66184	0	0.595986	2.01573	1.57756	2.02488	1.81808	1.91948	0	0.634729	0	1.72342	1.00866	0	1.78528	1.83006	1.87066	1.66184	2.64281
F2S4_160420_029_B01	22	#AF00E6	Vip Rspo4 Rxfp1 Chat	1	#EF4136	GABAergic	1.77329	0	0	2.79525	1.1699	0	0	0	0	0	2.54399	1.70627	2.72965	1.83134	0	0	0	0	2.11702	0.867089	2.68351	0	1.92286	0	0	0	0	0.834629	0	0.719529	1.61598	2.37569	1.63773	2.71392
F2S4_160420_029_D01	24	#B3128A	Vip Rspo1 Itga4	1	#EF4136	GABAergic	0.440465	0	1.43708	2.64288	1.98965	0	0	0	0	0	2.93107	0	2.73627	2.38648	0	0	0	0	0	0	2.63499	1.64396	2.25794	0	0	0	0	0	0	1.85833	0	1.66919	1.56846	1.7509
F2S4_160420_029_H01	10	#C266D1	Sncg Gpr50	1	#EF4136	GABAergic	2.17333	0	0	2.90165	1.38518	1.44858	0	0	0	0	2.60673	1.96829	2.59845	2.30143	0.682664	1.41166	0	0.517123	2.12765	1.60533	2.75785	0	1.67367	0	0.827603	1.44858	1.44264	0.517123	0.246289	1.47156	0.564787	2.27233	2.04341	2.46389
F2S4_160420_030_A01	22	#AF00E6	Vip Rspo4 Rxfp1 Chat	1	#EF4136	GABAergic	0	0	0	2.72603	1.99289	0	0	0	0	0	2.70488	0	2.36034	2.06476	0	1.812	0	0.354995	1.86382	2.16563	2.33696	2.08328	0	0	0	0	0	0	1.87127	1.63714	0.354995	2.35914	0.900662	2.70216
F2S4_160420_030_D01	13	#CA66FF	Serpinf1 Aqp5 Vip	1	#EF4136	GABAergic	1.58638	0	0.298633	2.74648	0	1.29646	0	0	0	0	2.5575	0.395061	2.8492	2.12717	0	2.06156	0	0.808848	1.82777	1.95429	3.00358	0.174494	0.84098	0	2.20607	0	0	0.174494	0.695128	2.19525	0	1.93726	1.97525	2.11415
F2S4_160420_030_E01	14	#7779BF	Vip Igfbp6 Car10	1	#EF4136	GABAergic	2.08951	0	0	2.63046	0.334623	1.20658	0	0	0	0	2.61483	0	2.78149	2.39895	0	2.00857	0	0	2.36113	1.50978	2.64554	0	2.13981	0	0.901188	0	0	0	0	2.18817	1.77116	2.56427	1.6194	2.64211
F2S4_160420_030_G01	22	#AF00E6	Vip Rspo4 Rxfp1 Chat	1	#EF4136	GABAergic	1.83287	0	0	2.43101	1.35436	1.73843	0	0	0	0	2.48936	0	2.46941	1.98621	2.2736	0	0	0.576448	2.08569	0	2.31977	2.11621	1.87975	0	0	0	1.41394	0.425298	1.12031	0	1.61758	1.66692	1.46632	2.46116
F2S4_160420_031_B01	21	#FF00FF	Vip Ptprt Pkp2	1	#EF4136	GABAergic	0	0	0	2.73529	0	1.39388	0	0	0	0	0.177736	2.04429	2.9489	2.28135	0	0.480405	0	0	2.65473	1.45959	2.81715	0	0	0	0	1.91601	0	0	0	2.04626	1.08369	0	2.18386	2.41567
F2S4_160420_031_D01	6	#FFA388	Lamp5 Lsp1	1	#EF4136	GABAergic	2.29826	0	0	2.8001	0	0	0	0	0	0	2.82203	1.86473	2.58351	2.54545	0	0	0	1.25219	2.39955	1.25219	3.11048	1.70835	1.41132	0	1.94449	0	0	1.6191	0	1.25219	0.923341	2.21605	1.89783	2.69187
F2S4_160420_031_E01	20	#9FAAFF	Vip Lmo1 Myl1	1	#EF4136	GABAergic	1.75107	0	0	2.84917	0	1.60801	0	0	0	0	2.73972	1.59073	2.91866	2.73532	0	1.86323	0	1.44553	1.84887	2.23318	2.91072	0	1.69935	0	0	0	0	1.20492	0	2.39549	0.865	1.91214	2.02938	2.85063
F2S4_160420_031_F01	25	#FF4DC1	Vip Chat Htr1f	1	#EF4136	GABAergic	1.65536	0	0	3.04968	0	1.59142	0	0	0	0	2.66529	0	2.78435	2.49646	0	0	0	0	2.31335	2.21533	2.91523	0	1.15433	0	0	0	0	0	0	1.52796	0	1.12654	2.25124	2.74265
F2S4_160420_032_B01	21	#FF00FF	Vip Ptprt Pkp2	1	#EF4136	GABAergic	1.55224	0	0	2.54899	1.96327	1.99782	0	0	0	0	2.4714	0.548567	2.71576	2.11514	0	1.42793	0	0	2.17183	1.8549	2.61702	1.90338	2.00875	0	1.69562	1.13616	1.39961	0	1.43473	1.65288	1.38473	2.03493	1.50897	2.66603
F2S4_160420_032_D01	1	#DDACC9	Lamp5 Krt73	1	#EF4136	GABAergic	2.05486	0	0	2.61122	1.74323	0	1.34566	0	0	0	2.44113	1.64092	2.42518	1.68403	1.63678	1.35372	0	0.805837	1.84698	1.69143	2.78043	1.6571	2.00794	0	1.94522	1.24551	0	0.542823	1.11511	1.70586	1.52335	1.87909	1.64909	2.69918
F2S4_160420_032_G01	4	#DD6091	Lamp5 Ntn1 Npy2r	1	#EF4136	GABAergic	1.48087	0	0	2.32091	1.22943	0	0	0	0	0	2.37611	1.5056	2.49261	2.01827	0	1.89778	0	1.09784	1.77142	1.96533	2.65841	2.0704	2.0328	0	0	1.60699	0	1.26222	1.44783	1.33919	0	2.29534	1.734	2.72961
F2S4_160420_033_A01	21	#FF00FF	Vip Ptprt Pkp2	1	#EF4136	GABAergic	1.49442	0	0	2.33153	1.95252	0	1.23343	0	0	0	2.40696	2.08014	2.5313	1.94065	2.13986	0	0	0.582118	1.20162	1.87118	2.3364	2.01088	2.08736	0	0	1.35713	1.9305	1.05979	0.701504	1.70033	1.68974	2.26274	1.72409	2.64205
F2S4_160420_033_B01	21	#FF00FF	Vip Ptprt Pkp2	1	#EF4136	GABAergic	0	0	0	2.61983	2.10205	0	0	0	0	0	2.57183	0	2.7616	2.52732	0	0	0	0	1.97324	2.07811	2.91217	0	2.01988	0	0.389789	0	1.66786	0	0	1.51179	0	2.55749	1.9993	2.74261
F2S4_160420_033_C01	27	#882E81	Vip Crispld2 Htr2c	1	#EF4136	GABAergic	2.37305	0	0	2.74174	0.277729	0	0	0	0	0	2.82313	2.26724	2.85387	2.40096	0	0	0	0	2.29374	2.03168	2.77855	0	0	0	1.01716	1.22198	0	0	0	1.316	0.738592	2.40557	1.6894	2.89215
F2S4_160420_033_E01	23	#FF00B3	Vip Lect1 Oxtr	1	#EF4136	GABAergic	1.94494	0	0	2.72028	0	0	0	0	0	0	2.84729	0	2.89478	2.70878	0	2.0319	0	0	2.14721	2.10071	2.70743	0	1.97992	0	1.37469	0	1.779	0	0	1.54135	2.02762	0.865343	1.67137	2.66988
F2S4_160420_033_F01	11	#6C00BF	Sncg Vip Itih5	1	#EF4136	GABAergic	2.05121	0	0	2.88436	1.70383	1.24707	0	0	1.89395	0	2.59934	1.91926	2.77162	2.36416	0	1.68123	0	0.645235	1.81635	1.82753	2.87654	1.91477	1.87705	0	1.11272	1.34115	0	1.01702	0	1.71111	1.0675	2.36577	1.99306	2.56788
F2S4_160420_033_G01	22	#AF00E6	Vip Rspo4 Rxfp1 Chat	1	#EF4136	GABAergic	0	0	0	2.33246	1.73923	1.71223	0	0	0	0	2.48733	1.84494	2.46259	1.80825	0	0	0	0.583717	1.37432	1.93229	2.30386	1.60435	2.02867	0	1.77854	1.2667	0	1.03826	0	1.79857	1.66163	1.87331	1.4311	2.67352
F2S4_160421_001_A01	9	#9900B3	Sncg Vip Nptx2	1	#EF4136	GABAergic	1.57667	0	0	2.66438	2.20795	0	2.31779	0	0	0	2.52896	1.785	2.83659	2.15549	0	0	0	0.318114	0	2.20357	2.89947	0	1.48723	0	0	0	0	0	2.00631	1.98981	1.79639	2.01319	2.09014	2.66692
F2S4_160421_001_B01	15	#8194CC	Vip Igfbp6 Pltp	1	#EF4136	GABAergic	1.00267	0	0	2.48449	2.21213	2.32336	0	0	0	0	2.37402	1.28156	2.78116	2.50726	0	0	0	0.643266	2.33602	1.02645	2.75558	0	2.41278	0	0	1.24115	0	1.62679	0	0	1.84569	2.06222	1.62679	2.8979
F2S4_160421_001_C01	28	#AD589A	Vip Crispld2 Kcne4	1	#EF4136	GABAergic	2.12525	0	1.77154	2.61361	0.777954	0	0	0	1.3471	0	2.81708	1.94671	2.88541	2.95689	0	0	0	0	1.66839	0.860134	2.80322	1.59911	1.29534	0	1.66253	0	0	0	0	1.76226	0.820985	2.06888	2.08701	2.47833
F2S4_160421_001_D01	5	#FF7290	Lamp5 Plch2 Dock5	1	#EF4136	GABAergic	2.17215	0	0	2.5866	1.54496	1.63938	0	0	0	0	2.51973	0	2.61143	2.32334	1.28266	0	0	0.431941	2.14652	1.66145	2.90092	0	1.81024	0	0.951827	0	0	0.923359	0	1.45977	1.7169	2.12302	1.92964	2.42889
F2S4_160421_001_E01	21	#FF00FF	Vip Ptprt Pkp2	1	#EF4136	GABAergic	0.532609	0	0	2.7206	0.343296	2.11352	0	0	0	0	2.5719	0.764752	3.1644	2.3682	0	0	0	0.66401	0	1.59706	2.77655	0	1.92792	0	0	0	0	1.96631	0	0	2.19915	0	2.27482	2.85298
F2S4_160421_001_F01	21	#FF00FF	Vip Ptprt Pkp2	1	#EF4136	GABAergic	0	0	0	2.64682	1.96427	1.17878	0	0	0	0	2.71679	2.1804	2.70789	2.15515	0	0	0	0.815355	2.16722	1.86318	2.60494	1.85103	2.35794	0	0	1.17878	1.55303	0.302474	0	1.80218	0	2.09453	1.83853	2.10667
F2S4_160421_001_G01	21	#FF00FF	Vip Ptprt Pkp2	1	#EF4136	GABAergic	1.97056	0	0	2.5508	0.696363	1.1296	0	0	0	0	2.41623	2.26527	2.88556	2.41149	0	0	0	0	1.93487	2.06069	2.73767	0	1.83922	0	0	0	0	0	0	1.57824	0.743292	2.17819	2.13709	2.55219
F2S4_160421_001_H01	26	#BD3D9A	Vip Pygm C1ql1	1	#EF4136	GABAergic	0	0	0	2.64851	1.80697	2.07997	0	0	0	0	2.24245	0.407972	2.98412	2.56309	0	0	0	0	1.90987	0	2.73631	0	2.52237	0	1.82252	0	0	0	0	1.86609	0.753987	2.19546	2.01968	2.17106
F2S4_160421_002_A01	14	#7779BF	Vip Igfbp6 Car10	1	#EF4136	GABAergic	2.15388	0	0	2.62052	1.36927	0	0	0	0	0	2.71745	1.97765	2.89128	2.33722	0	0	0	0.81051	2.09703	1.95191	2.75448	0	2.24784	0	0	0	0	0	0	1.94926	1.25379	2.23283	2.14547	2.4963
F2S4_160421_002_B01	23	#FF00B3	Vip Lect1 Oxtr	1	#EF4136	GABAergic	1.46093	0	0	2.70178	0	1.2838	0	0	0	0	2.60533	0	2.94006	2.29421	0.861162	0	0	0	2.22343	1.75438	2.75403	0	2.23797	0	0	0.432697	0	1.69374	0	1.77562	0.195743	2.02439	1.92499	2.70227
F2S4_160421_002_C01	26	#BD3D9A	Vip Pygm C1ql1	1	#EF4136	GABAergic	1.23606	0	0	2.18988	1.91713	1.82221	0	0	0	0	2.15314	1.48891	2.37759	2.40527	1.73954	0	0	0.616952	2.05699	1.75976	2.565	0	2.01077	0	0	0	0	1.50341	0	0	0.616952	2.14508	1.94379	2.33667
F2S4_160421_002_D01	6	#FFA388	Lamp5 Lsp1	1	#EF4136	GABAergic	1.56423	0	0	2.48968	1.75976	1.16781	0	0	2.13867	0	2.4433	1.66782	2.44587	2.28686	0	1.63596	0	0.731533	2.18307	1.74715	2.88133	1.7917	1.99656	0	2.0549	1.30542	0	1.68783	0.632658	1.40976	1.6248	1.91488	1.88488	2.64984
F2S4_160421_002_E01	14	#7779BF	Vip Igfbp6 Car10	1	#EF4136	GABAergic	1.68952	0	0	2.38959	0	0	0	0	0	0	2.56679	0	2.6887	2.29261	0	0.19794	0	0.649759	1.85395	2.08726	2.60578	0	1.32651	0	0.649759	0	0	1.80965	1.85745	1.88445	0	0	1.67386	2.73123
F2S4_160421_002_F01	26	#BD3D9A	Vip Pygm C1ql1	1	#EF4136	GABAergic	1.40382	0	0	2.57372	1.93802	2.23269	0	0	0	0	2.6569	0	2.70247	2.3314	1.86034	0	0	0.606659	2.07426	0	2.60105	1.46075	2.45481	0	1.72616	1.22324	0	0.908451	0.934825	1.7384	0.304101	1.69174	1.72616	2.76084
F2S4_160421_002_G01	25	#FF4DC1	Vip Chat Htr1f	1	#EF4136	GABAergic	1.42936	0	0	2.67519	2.17804	0	0	0	0	0	2.64732	0.658161	2.56324	2.45037	1.98401	0	0	0.304218	1.92535	2.04571	2.49559	0	1.72223	0	0	0.606833	0.304218	0	0	1.68291	0.481366	2.19944	1.83556	2.49699
F2S4_160421_002_H01	23	#FF00B3	Vip Lect1 Oxtr	1	#EF4136	GABAergic	1.79176	0	0	2.42866	0	1.86977	0	0	0	0	2.40154	1.29994	2.92821	2.64567	1.78698	0	0	0	2.20239	1.53354	2.85059	1.36798	0.481489	0	0	0	0	1.09709	0	1.83251	0	1.68461	1.79648	2.68625
F2S4_160421_003_A01	10	#C266D1	Sncg Gpr50	1	#EF4136	GABAergic	1.99997	0	0	2.69261	2.12028	1.54693	1.32947	0	0	0	2.52503	1.86154	2.60027	2.11105	1.37414	1.04832	0	0.52021	1.55818	1.72271	2.72971	1.55259	1.84463	0	0.672159	1.02996	1.15881	1.27968	1.17253	0.969718	1.23529	2.1323	1.84175	2.44055
F2S4_160421_003_B01	60	#FF197F	Pvalb Vipr2	1	#EF4136	GABAergic	1.8689	0	0	2.5141	1.07602	0	0	0	0	0	2.57988	1.26081	2.85981	2.59913	0	0	0	0.790234	1.8151	1.30003	2.69908	1.41949	0.647987	0	0	0	0	1.39003	0	1.58358	0	2.22715	2.18365	2.62414
F2S4_160421_003_C01	14	#7779BF	Vip Igfbp6 Car10	1	#EF4136	GABAergic	0.359681	0	0	2.5579	1.8976	0	0	0	0	0	2.82738	0	2.65596	2.63636	0	0	0	1.14276	2.04368	2.12221	2.99865	0	1.98697	0	0	0	0	1.335	0	1.93167	0.553685	2.31246	2.22684	2.71753
F2S4_160421_003_D01	25	#FF4DC1	Vip Chat Htr1f	1	#EF4136	GABAergic	1.55174	0	0	2.70642	1.88286	1.99459	0	0	0	0	2.44324	0.17874	2.62488	2.32697	0	0	0	1.02834	0	1.99235	2.61694	2.14614	1.10418	0	1.48476	0	0	0	0	2.19112	0	1.89146	1.90267	2.50618
F2S4_160421_003_E01	25	#FF4DC1	Vip Chat Htr1f	1	#EF4136	GABAergic	1.71463	0	0	2.62579	0	0	0	0	0	0	2.65855	0	2.6354	2.48068	2.27911	0	0	1.29919	2.19768	0	2.79438	2.04046	1.54025	0	2.20734	0	0	0	0	0	1.7998	1.90101	2.32029	2.55177
F2S4_160421_003_F01	22	#AF00E6	Vip Rspo4 Rxfp1 Chat	1	#EF4136	GABAergic	2.01067	0	0	2.61565	1.88497	1.37439	0	0	0	0	2.76251	1.80387	2.76251	2.31526	0	1.60017	0	0.854347	2.04056	1.46333	2.5068	1.55608	0.333095	0	0	0	1.13627	0	0	1.2532	0.141267	2.17094	2.00575	2.5911
F2S4_160421_003_G01	27	#882E81	Vip Crispld2 Htr2c	1	#EF4136	GABAergic	0	0	0	2.52626	0	1.0872	0	0	0	0	2.24223	0	2.86958	2.55148	1.5889	1.19778	0	0	1.9959	1.0872	2.49377	0	0	0	1.28584	0	0	0	0	1.47633	0	0.201595	2.02105	2.52473
F2S4_160421_005_D01	6	#FFA388	Lamp5 Lsp1	1	#EF4136	GABAergic	2.0033	0	0	2.67109	0	1.58446	0	0	0.188139	0	2.74012	1.71117	2.70396	2.59018	1.71572	1.39544	0	1.20902	2.18262	1.28857	3.13656	2.0802	1.58446	0	2.08796	0	0	1.78663	0	1.83742	1.63092	1.9184	1.91555	2.66196
F2S4_160421_006_F01	40	#FFB307	Sst Chrna2 Ptgdr	1	#EF4136	GABAergic	2.12427	0	1.22957	2.39575	0	0	0	0	0	0	2.82637	0.966518	2.77009	2.15545	0	0	0	0.991605	2.25774	1.7486	2.56997	1.30683	1.99076	0	0.686077	0.32244	0	1.24344	1.3298	1.90459	1.57848	1.65362	1.91634	2.6416
F2S4_160421_006_H01	15	#8194CC	Vip Igfbp6 Pltp	1	#EF4136	GABAergic	2.33602	0	0	2.5004	0	0	0	0	0	0	2.58909	0	2.61389	2.53063	0	1.97714	0	0.745332	0	2.12282	2.73406	0	2.26062	0	1.49118	0	0	0.629358	0	2.20074	0	2.00039	1.98307	2.5518
F2S4_160421_007_D01	57	#D6221D	Pvalb Reln Tac1	1	#EF4136	GABAergic	1.85923	0	0	2.59689	1.55192	1.12141	0	0	0	0	2.55337	0	2.7909	2.64405	1.88879	1.74033	0	0	2.18267	1.49918	2.69156	0.178802	2.18556	0	0	0	0	0	0	0	1.18364	2.27755	2.11353	2.61444
F2S4_160421_007_G01	40	#FFB307	Sst Chrna2 Ptgdr	1	#EF4136	GABAergic	2.22512	0	1.92799	2.5037	1.91462	1.62944	0	0	0	0	2.79016	1.76352	2.87289	2.13707	0	1.40915	0	0.988181	2.32231	2.14192	2.71837	1.88075	1.33334	0	1.94855	0	0	0.610842	0	1.95355	1.71473	2.07038	1.94604	2.60659
F2S4_160421_008_D01	25	#FF4DC1	Vip Chat Htr1f	1	#EF4136	GABAergic	1.70705	0	0	2.61193	0	0	0	0	0	0	2.47012	0.188312	2.37696	2.34407	0	0	0	1.32395	1.43225	0	2.79035	0.961048	1.79851	0	2.02433	0	0	0	0	1.63688	0	1.99672	2.18156	2.55078
F2S4_160421_008_F01	6	#FFA388	Lamp5 Lsp1	1	#EF4136	GABAergic	2.18403	0	0	2.42305	0	1.65381	0	0	0	0	2.5769	1.18178	2.73828	2.25924	0	0	0	1.01292	1.97095	1.16756	3.09105	1.62955	1.86313	0	2.18403	1.25852	0	1.74306	0	1.66314	1.50964	1.88306	1.8039	2.72606
F2S4_160421_009_A01	57	#D6221D	Pvalb Reln Tac1	1	#EF4136	GABAergic	2.31217	0	1.34791	2.36531	1.93738	1.92118	0	0	0	0	2.61786	0.776727	2.62258	2.34447	1.12138	1.36521	0	0.372595	2.23817	1.72483	2.43634	0.162194	1.15014	0	1.03984	0	0	0.162194	0	1.53787	1.07431	1.87652	1.60138	2.6207
F2S4_160421_009_B01	39	#FF9F2C	Sst Chrna2 Glra3	1	#EF4136	GABAergic	2.24133	0	2.9176	2.52436	1.99762	1.12221	0	0	0	0	2.61876	0	2.92211	2.09166	0.162475	0	0	1.12221	1.86415	1.80353	2.70217	0	2.07375	0	0.940163	0	0	1.10708	0	0	2.06366	1.92676	1.92442	2.577
F2S4_160421_009_C01	6	#FFA388	Lamp5 Lsp1	1	#EF4136	GABAergic	1.52958	0	0	2.60793	0	1.7306	1.60545	0	0.417577	0	2.73029	1.82062	2.75069	2.43353	0.931439	1.34249	0	1.12667	1.98373	2.09831	3.1105	1.60545	1.94833	0	1.7306	1.402	0	0.931439	0.317456	1.70829	0.317456	2.05315	1.99333	2.76217
F2S4_160421_009_G01	44	#B95541	Sst Crhr2 Efemp1	1	#EF4136	GABAergic	2.09157	0	0	2.49849	1.6962	1.55444	0	0	0	0	2.44441	1.43352	2.71006	2.06173	1.32191	0	0	0.854264	1.86178	1.9217	2.53374	0.404376	2.21473	0	1.52887	1.07045	0	1.2405	0	1.17131	0.404376	2.25489	1.87682	2.5434
F2S4_160421_010_F01	42	#BF9F00	Sst Hpse Sema3c	1	#EF4136	GABAergic	2.24675	0	0	2.51643	1.32126	0	0	0	0	0	2.69487	1.82449	2.65317	1.91951	1.5498	1.39061	0	1.13665	1.54421	1.97714	2.51822	1.86124	1.05806	0	1.46414	1.13665	0	0	1.27152	1.81555	0	2.25449	1.60696	2.45743
F2S4_160421_011_C01	40	#FFB307	Sst Chrna2 Ptgdr	1	#EF4136	GABAergic	2.34777	0	1.71357	2.48466	1.74185	0	0.73833	0	0	0	2.61973	0.872908	2.77711	2.08032	0.842968	0.175264	0	0.600197	1.70937	1.38678	2.7185	0	2.10644	0	1.98431	0.872908	0	0.810811	1.35935	1.20179	1.14382	1.94937	1.65078	2.56455
F2S4_160421_011_F01	46	#C11331	Sst Esm1	1	#EF4136	GABAergic	2.10999	0	2.44728	2.51092	1.57073	1.58299	0	0	0.185426	0	2.62996	1.78283	2.66134	2.28375	0.185426	1.62335	0	0.622788	1.75933	1.92195	2.57451	1.06639	1.68005	0	1.97895	0	0	1.40653	0	1.46579	1.28122	2.28134	1.55812	2.38619
F2S4_160421_011_G01	18	#B09FFF	Vip Gpc3 Slc18a3	1	#EF4136	GABAergic	2.14101	0	0	2.6759	0	0	0	0	0	0	2.68494	0	2.86788	2.17468	0	0	0	0.936068	2.04901	1.88824	2.87745	0	1.6302	0	0	0	0.524791	1.8575	0	1.76736	2.31851	2.45769	1.96923	2.59453
F2S4_160421_011_H01	46	#C11331	Sst Esm1	1	#EF4136	GABAergic	2.21602	0	2.26808	2.36428	1.99593	0.305681	0	0	0	0	2.54642	1.68575	2.65564	2.07921	1.10543	0	0	0.785876	1.64753	1.76497	2.36524	1.6903	1.97057	0	1.71664	1.00834	0	1.48607	0	1.80499	1.77625	1.99369	1.62181	2.65759
F2S4_160421_012_A01	19	#756FB3	Vip Lmo1 Fam159b	1	#EF4136	GABAergic	0	0	0	2.62895	1.84533	1.65511	0	0	0	0	2.52113	1.52612	2.60143	2.0126	0	1.67332	0	0.293985	1.80992	1.53439	2.58861	1.87059	1.82064	0	1.40132	1.01517	1.19082	1.05398	1.5465	1.84333	1.79893	1.98157	1.69647	2.3884
F2S4_160421_012_C01	51	#ED4C50	Pvalb Gabrg1	1	#EF4136	GABAergic	1.99663	0	1.86745	2.46891	1.74107	1.23072	1.80148	0	0	0	2.87458	1.1319	2.78056	2.64833	0	0	0	0.760414	1.99282	1.40934	2.47776	1.89702	1.59194	0	1.96113	1.19624	0	1.30189	1.33787	1.59194	1.65453	2.19887	1.82178	2.70525
F2S4_160421_012_F01	13	#CA66FF	Serpinf1 Aqp5 Vip	1	#EF4136	GABAergic	1.24846	0	1.33234	2.49594	1.23504	1.99398	0	0	0	0	2.40476	0	2.45191	2.28558	0	1.80689	0	0.679015	1.48663	1.58224	2.5775	1.91043	1.89579	0	1.10943	0.679015	0	0.317792	0	0	0	2.47054	1.50896	2.64667
F2S4_160421_012_G01	19	#756FB3	Vip Lmo1 Fam159b	1	#EF4136	GABAergic	0	0	0	2.49046	2.38337	1.3005	0	0	0	0	2.35475	1.65207	2.81786	2.29508	0	1.10923	0	0	2.2526	0.202213	2.63559	2.47	1.46046	0	0	1.65207	0	0	0	2.16519	1.34923	0	2.12074	2.57355
F2S4_160421_013_A01	36	#FFDF11	Sst Nr2f2 Necab1	1	#EF4136	GABAergic	2.40662	0	0.782299	2.6584	1.8219	0.249954	0	0	0	0	2.78049	1.40671	2.71761	2.3546	1.91133	1.54216	0	0.469118	1.82948	1.96579	2.80207	1.65659	2.23105	0	1.31074	0.57093	0	0.962367	0	0	0.614091	2.25235	1.92359	2.53869
F2S4_160421_013_B01	39	#FF9F2C	Sst Chrna2 Glra3	1	#EF4136	GABAergic	2.65058	0	2.74375	2.45659	1.77704	1.15921	0	0	0	0	2.40913	0.619044	2.97883	2.23754	0	1.81541	0	1.15921	2.18259	1.32515	2.65097	1.49707	2.10779	0	0.619044	0	0	0	0.527584	2.09558	1.28256	2.15707	1.90941	2.67915
F2S4_160421_013_D01	6	#FFA388	Lamp5 Lsp1	1	#EF4136	GABAergic	2.10861	0	0	2.63553	1.21877	1.55088	0	0	0.360922	0	2.7136	2.20631	2.65089	2.36965	1.64956	0	0	1.02127	2.02512	1.94142	3.01294	1.50059	2.23453	0	1.61456	0.360922	0	0	0	1.19548	0.360922	1.9239	1.74367	2.56138
F2S4_160421_013_E01	32	#804811	Sst Tac1 Htr1d	1	#EF4136	GABAergic	2.35273	0	1.33652	2.40095	0.956708	0	0	0	0	0	2.72151	0	2.78982	2.58693	0	0	0	0.82936	2.18745	1.91122	2.58693	1.74082	1.72229	0	1.00866	1.42002	0	0	0	1.77568	1.77568	2.16412	1.7498	2.57381
F2S4_160421_013_F01	32	#804811	Sst Tac1 Htr1d	1	#EF4136	GABAergic	2.44235	0	0	2.64014	2.19821	1.17014	0	0	0	0	2.60948	1.86694	2.75274	2.28157	0	0	0	1.22979	2.34011	1.8712	2.65783	0.237066	1.91167	0	0.389556	1.31397	0	2.08209	0	2.17355	0	2.30719	1.57177	2.41775
F2S4_160421_013_G01	14	#7779BF	Vip Igfbp6 Car10	1	#EF4136	GABAergic	1.85771	0	0	2.45523	1.82599	1.88727	0	0	0	0	2.46289	0.501799	2.2659	2.34097	0	1.82599	0	0.986844	2.27769	1.56267	2.43489	2.19362	2.27435	0	0	0.591124	0	0	0.591124	0	0	2.04334	1.54508	2.64744
F2S4_160421_014_A01	24	#B3128A	Vip Rspo1 Itga4	1	#EF4136	GABAergic	1.71629	0	0	2.56485	0.703323	0	0	0	0	0	2.72558	1.77913	2.87944	2.63869	0	0	0	0	1.44299	1.68837	2.61288	0	0.76793	0	2.05227	0	0	0	0	2.04599	0	1.06186	1.92654	2.72624
F2S4_160421_014_B01	15	#8194CC	Vip Igfbp6 Pltp	1	#EF4136	GABAergic	2.52788	0	0	2.40225	0	0	0	0	0	0	2.75648	0	2.88346	2.32431	0	0	0	0	2.147	0	2.77501	0	2.38462	0	0.968287	0	0	0	0	0.824521	0.438777	0	1.64567	2.75113
F2S4_160421_014_C01	25	#FF4DC1	Vip Chat Htr1f	1	#EF4136	GABAergic	0	0	0	2.71705	0	0	0	0	0	0	2.80463	0	2.59843	2.27058	0	2.03397	0	0	1.39695	1.93561	2.65734	0	0.58441	0	1.28469	1.55998	0	0	0	0	0	2.44558	1.74652	2.68441
F2S4_160421_014_D01	14	#7779BF	Vip Igfbp6 Car10	1	#EF4136	GABAergic	0.346793	0	0	2.59342	2.58591	0	0	0	0	0	2.71791	0	2.96154	2.61132	1.45485	0	0	0	2.22804	0	2.61968	0	2.09711	0	2.44949	0	0	0	0	2.17465	1.12131	2.33469	1.79318	2.97214
F2S4_160421_014_E01	28	#AD589A	Vip Crispld2 Kcne4	1	#EF4136	GABAergic	1.79291	0	0	2.76942	0.543176	0	0	0	0	0	2.61915	1.31233	2.87584	2.54096	0	1.5292	0	0.543176	0	2.24014	2.84447	1.72713	0.543176	0	1.39238	1.14238	0	0.488177	1.42747	0	0	2.09625	1.90725	2.53098
F2S4_160421_014_F01	29	#AC3491	Vip Col15a1 Pde1a	1	#EF4136	GABAergic	1.96286	0	0.121232	2.487	1.84652	1.1322	0	0	0	0	2.52618	1.43781	2.54373	2.16213	0	1.48147	0	0.467164	1.68135	1.59459	2.49063	1.92963	1.53767	0	1.10009	0	0	0	0	1.70405	0.740994	2.29468	1.79813	2.43579
F2S4_160421_014_G01	23	#FF00B3	Vip Lect1 Oxtr	1	#EF4136	GABAergic	1.85204	0	0	2.71497	0	0	0	0	0	0	2.77197	0	2.90198	2.54366	0.218903	1.83573	0	0.978646	2.25824	1.89032	2.81933	0	2.18484	0	0	0	0	0	0	1.77805	0.363762	2.38532	2.05336	2.58553
F2S4_160421_014_H01	23	#FF00B3	Vip Lect1 Oxtr	1	#EF4136	GABAergic	2.19646	0	0	2.64312	0	0	0	0	0	0	2.69858	2.18742	2.92233	2.80698	1.8125	0	0	0	1.68071	2.04875	2.84123	2.15668	1.51274	0	0	0	0	0	0	2.04242	0.703007	2.09065	2.18283	2.24904
F2S4_160421_015_H01	29	#AC3491	Vip Col15a1 Pde1a	1	#EF4136	GABAergic	1.96264	0	0	2.75052	2.36552	0.863877	0.171824	0	0	0	2.23266	0	2.84382	1.94146	0	0	0	0	1.39412	1.33983	2.51795	1.95335	0.390228	0	0	0	0	0.171824	0	1.6949	0.294613	2.17608	2.0609	2.43116
F2S4_160421_016_E01	6	#FFA388	Lamp5 Lsp1	1	#EF4136	GABAergic	1.78545	0	0	2.68842	1.72906	0.433734	0	0	0	0	2.57909	1.45387	2.72217	2.2996	1.71493	0	0	0.788474	2.21459	1.75162	3.02701	0.699069	2.0532	0	0.954353	1.20034	0	1.64216	0	1.41747	0.516716	1.99701	2.02835	2.39533
F2S4_160421_017_B01	21	#FF00FF	Vip Ptprt Pkp2	1	#EF4136	GABAergic	1.85687	0	0	2.48331	0.176958	0	0	0	0	0	2.9172	1.45735	2.86413	2.16094	0	0	0	0.545924	1.43386	2.28701	2.41167	0	1.8188	0	0	0	0	0	0	2.30686	0.30233	2.55647	1.88051	2.64654
F2S4_160421_018_A01	15	#8194CC	Vip Igfbp6 Pltp	1	#EF4136	GABAergic	0	0	0	2.62037	0	1.97078	0	0	0	0	2.29142	0	2.82082	2.55869	0	0	0	0	2.04969	0.466415	2.80494	0.215457	1.83939	0	2.19256	0	0	1.52004	0	0.358817	0	2.57309	2.23354	2.82668
F2S4_160421_018_B01	26	#BD3D9A	Vip Pygm C1ql1	1	#EF4136	GABAergic	0	0	0	2.69478	1.12514	0	2.20125	0	0	0	2.71228	0	2.89837	2.30031	0	0	0	0	2.17698	0.208704	2.9094	0	2.10544	0	1.40958	0	0	0.816426	0	1.89277	1.59387	2.57462	1.86443	2.49666
F2S4_160421_018_E01	42	#BF9F00	Sst Hpse Sema3c	1	#EF4136	GABAergic	1.88551	0	1.39153	2.66266	1.7218	1.69675	0	0	0	0	2.70006	1.83227	2.79268	1.99986	1.21122	1.36468	0	0.64803	1.98903	2.17378	2.67953	0.734909	0	0	1.45596	0	0	1.44072	0.539311	1.59009	0.393948	1.75687	1.91248	2.70472
F2S4_160421_019_A01	46	#C11331	Sst Esm1	1	#EF4136	GABAergic	2.04397	0	2.50707	2.37274	1.79495	1.21993	0	0	0	0	2.57547	1.53401	2.53662	2.20262	1.6046	1.5466	0	0.815119	2.01118	1.67	2.48761	1.68379	1.94458	0	1.08157	0.302334	0	0	1.40044	1.63093	1.71436	2.09072	1.31423	2.46723
F2S4_160421_019_C01	46	#C11331	Sst Esm1	1	#EF4136	GABAergic	2.20237	0	2.25161	2.54357	2.00846	1.52395	0	0	0	0	2.4496	1.61125	2.71393	2.18914	0.185089	1.75024	0	1.20083	2.09069	1.93462	2.63115	1.50991	1.58204	0	1.70716	0.673924	0	0.494934	0	1.41457	1.57596	2.10903	1.74612	2.68153
F2S4_160421_019_D01	39	#FF9F2C	Sst Chrna2 Glra3	1	#EF4136	GABAergic	2.18723	0	2.59123	2.72365	1.79646	0	0	0	0	0	2.71795	0	2.92665	2.2751	2.05923	0	0	0.799959	2.20485	1.92609	2.68732	0.314245	2.1497	0	1.53715	0	0	0	0	0	0	1.68825	1.58764	2.64507
F2S4_160421_019_E01	40	#FFB307	Sst Chrna2 Ptgdr	1	#EF4136	GABAergic	2.36614	0	1.99934	2.49744	1.82084	0	0	0	0	0	2.77577	0	2.76921	2.32923	0	1.75384	0	0.491802	2.1504	1.96854	2.68408	0	1.4604	0	0.758312	0	0	0.559779	1.15059	0	1.49825	1.98303	2.00839	2.46503
F2S4_160425_001_A01	53	#FF4343	Pvalb Akr1c18 Ntf3	1	#EF4136	GABAergic	1.53549	0	2.16193	2.53516	1.84055	0.963429	0	0	0	0	2.691	1.24017	2.80914	2.56587	1.91292	0	0	0.503061	1.67096	1.5491	2.56587	0	0.683328	0	1.03466	1.33754	0	1.91868	0	1.3889	0.631135	1.94098	1.61717	2.66203
F2S4_160425_001_B01	57	#D6221D	Pvalb Reln Tac1	1	#EF4136	GABAergic	2.30508	0	0	2.4644	0.929615	0	0	0	0	0	2.68445	1.95092	2.58594	2.66211	1.80168	0	0	0	1.83224	1.98596	2.41139	0.333334	1.91281	0	0	0	0	0.9849	0.749563	1.54476	0	1.90038	1.72857	2.73203
F2S4_160425_001_C01	56	#E62A5D	Pvalb Gpr149 Islr	1	#EF4136	GABAergic	2.30871	0	0	2.63251	1.7206	1.83693	0	0	0	0	2.80331	0	2.79505	2.56538	0	0	0	0.754856	1.79551	2.08569	2.3996	1.83693	1.77322	0	1.81325	1.05747	0	0	0.754856	1.35929	1.64049	2.11093	1.7416	2.84917
F2S4_160425_001_D01	57	#D6221D	Pvalb Reln Tac1	1	#EF4136	GABAergic	2.37775	0	1.88511	2.61429	1.49269	0	0	0	0	0	2.62243	1.94787	2.59412	2.66539	1.84837	1.96039	0	0	2.20911	0.889041	2.51983	0	1.81172	0	1.85155	0.555622	0	1.34779	0	0	0.555622	2.32671	1.88511	2.71066
F2S4_160425_001_E01	57	#D6221D	Pvalb Reln Tac1	1	#EF4136	GABAergic	2.29128	0	1.72276	2.40826	1.75105	1.64522	0	0	0	0	2.56856	2.3816	2.62648	2.44382	1.69248	1.84877	0	0.481722	1.82302	1.61417	2.40393	1.70572	2.07128	0	0.481722	0.746003	0	1.44597	1.49096	1.27369	0.178398	1.44597	1.29657	2.75077
F2S4_160425_001_F01	57	#D6221D	Pvalb Reln Tac1	1	#EF4136	GABAergic	2.3858	0	0	2.58522	2.08569	1.30979	0	0	0	0	2.73824	1.21817	2.57804	2.44713	1.64524	1.75432	0	0.294548	1.71146	1.87077	2.43181	1.7032	0.966056	0	1.06722	0	0	1.30979	1.44979	1.82911	0	2.17875	1.67741	2.63533
F2S4_160425_001_G01	57	#D6221D	Pvalb Reln Tac1	1	#EF4136	GABAergic	2.41221	0	0	2.5743	1.42891	0	0	0	0	0	2.72037	1.5611	2.63884	2.6607	1.58076	1.46382	0	1.02335	1.84231	1.80189	2.31407	1.53342	0	0	0.193655	0	0	0.739987	0	0	0	1.93373	1.46382	2.72453
F2S4_160425_001_H01	56	#E62A5D	Pvalb Gpr149 Islr	1	#EF4136	GABAergic	2.47647	0	0.928302	2.46805	2.16934	0	1.38039	0	0	0	2.8309	1.49814	2.46206	2.57724	1.69303	1.66152	0	0.518642	1.68278	1.79623	2.34048	0	1.03258	0	0.790791	0.864966	0	0	1.03258	1.42953	1.28798	1.82707	1.6334	2.69724
F2S4_160425_002_A01	57	#D6221D	Pvalb Reln Tac1	1	#EF4136	GABAergic	2.24458	0	0	2.51911	0.869398	1.66654	0	0	0	0	2.63522	2.33402	2.46283	2.60928	1.01339	0.199227	0	0	1.85389	1.40564	2.62154	1.78083	1.84314	0	0	0.795093	0	1.1018	0.90227	1.41546	1.74141	1.96561	1.74597	2.59858
F2S4_160425_002_B01	57	#D6221D	Pvalb Reln Tac1	1	#EF4136	GABAergic	2.30452	0	0	2.58456	1.93103	1.15758	1.57557	0	0	0	2.76831	1.86047	2.6718	2.40673	0	1.54066	0	0.869016	2.04493	1.60162	2.48281	0	1.23758	0	0.752192	1.35247	0	1.46971	0	1.36354	0.521914	1.59525	1.64375	2.5623
F2S4_160425_002_C01	54	#BC2B11	Pvalb Calb1 Sst	1	#EF4136	GABAergic	2.16963	0	1.45518	2.49965	2.16511	1.25088	0	0	0	0	2.65617	1.0683	2.58	2.37095	1.71996	1.34037	0	0.882276	1.8407	1.68938	2.49965	1.61557	1.53311	0	1.89751	0.819959	0	0.961641	0.550023	1.16911	0	1.9113	1.71144	2.63103
F2S4_160425_002_D01	57	#D6221D	Pvalb Reln Tac1	1	#EF4136	GABAergic	2.20618	0	0	2.53376	1.88893	0	0	0	0	0	2.61661	2.0444	2.68718	2.67364	1.93186	1.5706	0	0.648175	2.10723	2.02126	2.47855	1.97092	1.36945	0	2.28543	0.829101	0	0	1.00839	0	0	2.27628	1.71242	2.9098
F2S4_160425_002_E01	57	#D6221D	Pvalb Reln Tac1	1	#EF4136	GABAergic	2.52475	0	1.31865	2.65996	2.05446	0	0	0	0	0	2.75752	1.32999	2.6407	2.66309	1.42055	0	0	1.21542	1.7086	2.02837	2.51536	0	1.60913	0	1.67455	0	0	0.190551	0	1.20061	0.190551	1.98107	1.49545	2.52618
F2S4_160425_002_F01	57	#D6221D	Pvalb Reln Tac1	1	#EF4136	GABAergic	2.41285	0	0	2.41634	0	0	1.69019	0	0	0	2.42918	0	2.73984	2.54151	1.27274	0	0	0	2.09569	2.28201	2.58545	1.70384	1.63081	0	0	0	0	0.409117	0.310364	0	0.755534	2.4441	1.93994	2.80127
F2S4_160425_002_G01	55	#C94545	Pvalb Sema3e Kank4	1	#EF4136	GABAergic	2.34757	0	0	2.47229	1.39073	1.8879	0	0	0	0	2.6929	1.63034	2.55535	2.27176	1.07814	1.01392	0	0.731471	1.6015	1.8722	2.57417	0	1.9177	0	1.07814	0.990209	0	0.321626	0.684843	1.47819	0.6326	2.18921	1.81046	2.63731
F2S4_160425_002_H01	55	#C94545	Pvalb Sema3e Kank4	1	#EF4136	GABAergic	1.97589	0	0	2.48857	1.44315	1.29491	0	0	0	0	2.66869	1.96091	2.58247	2.28439	1.59671	1.31785	0	0.565176	1.66208	1.70077	2.44414	1.65185	1.45145	0	0.415739	0.837808	0	1.25805	0	1.32888	1.45959	2.1594	1.21777	2.62963
F2S4_160425_003_A01	55	#C94545	Pvalb Sema3e Kank4	1	#EF4136	GABAergic	2.5059	0	0	2.64183	0.702856	1.48181	0	0	0	0	2.68969	1.99824	2.67136	2.50315	1.24761	0.177715	0	0.547539	2.00263	2.01764	2.52988	1.7682	1.59579	0	1.15064	1.04581	0	0.744337	0	1.49606	1.19487	2.2649	1.62278	2.55629
F2S4_160425_003_B01	57	#D6221D	Pvalb Reln Tac1	1	#EF4136	GABAergic	2.43526	0	1.5939	2.54577	0.767736	1.6136	0	0	0	0	2.58657	1.34739	2.63132	2.47323	1.88595	0	0	0.810572	1.99726	2.09647	2.68133	1.97827	1.29719	0	1.15712	0.918383	0	1.00468	0	1.81535	1.86845	2.08794	1.77743	2.51466
F2S4_160425_003_C01	59	#AF3F64	Pvalb Tpbg	1	#EF4136	GABAergic	2.03855	0	0	2.43916	1.65328	1.49291	0	0	0	0	2.62706	1.82238	2.44371	2.48512	0	0	0	0.703577	1.96062	1.81858	2.55631	1.26414	1.53155	0	0.930827	0	0	1.5165	0	1.07925	1.56704	2.05214	1.5165	2.51685
F2S4_160425_003_D01	59	#AF3F64	Pvalb Tpbg	1	#EF4136	GABAergic	2.2005	0	0	2.48744	1.94174	0	0	0	0	0	2.68189	0	2.67468	2.51656	0.451223	1.75127	0	1.09922	2.12617	1.85131	2.6161	0	1.8731	0	1.11977	0.53594	0	0.451223	0	1.44383	1.60164	2.09968	1.5058	2.73756
F2S4_160425_003_E01	59	#AF3F64	Pvalb Tpbg	1	#EF4136	GABAergic	2.26853	0	0	2.40149	1.50193	0.190149	0	0	0	0	2.59948	1.85319	2.42632	2.39864	1.90068	1.65271	0	0.190149	2.01819	2.27618	2.33182	1.84645	1.54481	0	0	0.939062	0	0.685332	1.32891	1.73028	1.70279	2.08975	1.57121	2.61015
F2S4_160425_003_F01	59	#AF3F64	Pvalb Tpbg	1	#EF4136	GABAergic	2.30923	0	0	2.55436	1.21639	1.58093	1.63394	0	0	0	2.60721	1.80244	2.71062	2.43823	1.46899	1.46899	0	0.611901	2.03826	1.82311	2.68864	0.925313	1.60157	0	0	0.817236	0	0.349602	0	1.38911	1.39993	1.93926	1.52053	2.72249
F2S4_160425_003_G01	60	#FF197F	Pvalb Vipr2	1	#EF4136	GABAergic	2.01845	0	0	2.5606	1.84566	2.0716	0	0	1.68342	0	2.86629	1.4587	2.64612	2.51056	1.10756	1.33582	0	0.338662	2.19724	1.54716	2.8844	1.60815	2.08866	0	1.7142	0	0.201538	1.18105	1.9607	1.40159	0.874812	2.01599	2.05157	2.75472
F2S4_160425_003_H01	59	#AF3F64	Pvalb Tpbg	1	#EF4136	GABAergic	2.17338	0	0	2.20871	1.84341	0	0	0	0	0	2.67993	1.38464	2.58667	2.40601	1.83706	1.73289	0	0.816829	1.92102	2.20736	2.37752	1.44379	1.57853	0	0.879071	1.08342	0	0	1.53597	1.2348	0.605532	2.21007	1.64797	2.70315
F2S4_160425_004_A01	32	#804811	Sst Tac1 Htr1d	1	#EF4136	GABAergic	2.20567	0.291901	0	2.32307	2.15776	1.2131	0	0	0	0	2.58202	1.86828	2.44625	2.09228	1.69372	1.75272	0	0.79735	2.08034	2.04429	2.25349	2.0716	2.00907	0	0.588293	0	0	0	0	1.37148	0	2.04052	1.37148	2.47367
F2S4_160425_004_B01	59	#AF3F64	Pvalb Tpbg	1	#EF4136	GABAergic	2.10493	0	0	2.36727	0.1812	0	0	0	0	0	2.62577	1.45394	2.39349	2.38244	0	1.81079	0	0.1812	1.81425	1.995	2.46765	2.07948	2.18237	0	0	0	0	0.711132	0	1.23173	0.308671	1.89862	1.52657	2.71539
F2S4_160425_004_C01	59	#AF3F64	Pvalb Tpbg	1	#EF4136	GABAergic	2.1645	0	0	2.36305	2.10461	0	0	0	0	0	2.621	0	2.68098	2.30639	0.973856	0.695514	0	1.26308	2.09262	1.94267	2.53539	1.49412	1.92258	0	0	0.925605	0	1.53987	0.809257	0	0	2.44977	1.36693	2.76135
F2S4_160425_004_D01	59	#AF3F64	Pvalb Tpbg	1	#EF4136	GABAergic	2.35412	0	0	2.54222	1.56529	0.290793	1.72003	0	0	0	2.61431	0	2.60464	2.36497	1.61826	0	0	0.169293	1.82157	2.02869	2.45575	1.7755	1.76138	0	1.81528	0	0	0.981395	0.637182	1.44241	0.85716	2.00886	1.87164	2.49323
F2S4_160425_004_E01	59	#AF3F64	Pvalb Tpbg	1	#EF4136	GABAergic	2.13292	0	0	2.43813	1.49237	1.92673	0	0	0	0	2.57563	2.03056	2.35713	2.43318	1.66864	1.2821	0	0.888759	1.67344	1.97224	2.51334	1.89638	1.54035	0	1.39533	1.09366	0	1.12852	1.17607	0	1.2051	2.11429	1.55314	2.59034
F2S4_160425_004_F01	59	#AF3F64	Pvalb Tpbg	1	#EF4136	GABAergic	2.15581	0	0	2.62007	0	0.411538	0	0	0	0	2.76747	1.44485	2.62714	2.6931	0	1.32237	0	1.02024	2.02654	1.91702	2.48401	1.58413	1.46881	0	1.57204	0.670759	0	0	0	1.49882	0.864396	1.70772	1.58413	2.64408
F2S4_160425_004_G01	59	#AF3F64	Pvalb Tpbg	1	#EF4136	GABAergic	2.1682	0	0	2.41832	1.7282	1.18745	0.875184	0	0	0	2.46637	1.49399	2.28409	2.38886	1.95283	0.165671	0	0.285304	1.79453	1.93912	2.30657	1.94831	1.99968	0	2.01553	0.165671	0	0	0.165671	1.29176	1.34044	2.09693	1.42397	2.54381
F2S4_160425_004_H01	59	#AF3F64	Pvalb Tpbg	1	#EF4136	GABAergic	2.16155	0	0	2.53047	1.75807	0	0	0	0	0	2.74528	1.4921	2.54959	2.60699	0.529575	1.49872	0	0.637408	1.6235	1.68328	2.51682	0	1.38693	0	1.82497	0	0	0	1.11145	1.72031	0.385799	1.74336	1.9292	2.7108
F2S4_160425_005_A01	57	#D6221D	Pvalb Reln Tac1	1	#EF4136	GABAergic	2.36309	0	0	2.57141	1.71163	0.49678	0	0	0	0	2.6973	1.6932	2.64082	2.40672	1.71163	0	0	0.960371	1.90153	1.58709	2.43695	1.0175	1.75618	0	0.268477	0	0	0	1.51962	1.84164	0.433151	2.18187	1.66198	2.52351
F2S4_160425_005_B01	57	#D6221D	Pvalb Reln Tac1	1	#EF4136	GABAergic	2.31158	0	0	2.478	0.891946	0.829406	0	0	0	0	2.63585	1.9537	2.64828	2.67692	1.34074	0	0	0.182663	1.40782	1.28557	2.35076	0.182663	0.409699	0	1.68647	0	0	0	1.74334	1.70478	0	1.858	1.84522	2.73872
F2S4_160425_005_C01	57	#D6221D	Pvalb Reln Tac1	1	#EF4136	GABAergic	2.54033	0	0	2.54799	1.42483	1.01148	0	0	0	0	2.57737	0.27477	2.69832	2.59913	1.7948	1.63716	0	0.611647	1.86556	2.01632	2.57584	0	1.27075	0	0.881949	0	0	0	0.56205	0	1.6629	2.37656	1.91489	2.65475
F2S4_160425_005_D01	59	#AF3F64	Pvalb Tpbg	1	#EF4136	GABAergic	2.52581	0	0	2.65721	0.628232	0	0	0	0	0	2.74588	0.318652	2.58713	2.58956	0	1.68217	0	0	1.65701	2.38659	2.50279	2.05749	0.726832	0	0.419002	0	0	0	0	0	0.726832	1.71961	1.68703	2.43323
F2S4_160425_005_E01	59	#AF3F64	Pvalb Tpbg	1	#EF4136	GABAergic	2.4224	0	0	2.4985	1.38063	0	0	0	0	0	2.72177	0	2.5758	2.54334	0	1.44895	0	0.706971	1.83914	1.9944	2.4985	0.986662	1.71736	0	1.8126	0	0	0	0	1.75409	0.660993	2.12551	1.82274	2.53109
F2S4_160425_005_G01	32	#804811	Sst Tac1 Htr1d	1	#EF4136	GABAergic	2.30197	0	0	2.50991	1.18507	0.936203	0	0	0	0	2.61569	1.11153	2.68854	2.56685	0.795758	0	0	0.885338	1.70021	2.0031	2.54141	1.60853	1.54842	0	1.36967	1.27075	0	1.59294	0	1.2595	0	2.10038	1.58762	2.53359
F2S4_160425_005_H01	59	#AF3F64	Pvalb Tpbg	1	#EF4136	GABAergic	2.28049	0	0	2.53462	1.72798	0.788348	0	0	0	0	2.82276	1.10815	2.64464	2.66394	0	1.24195	0	0.662737	1.20176	1.6454	2.52672	1.33385	1.42672	0	1.36385	0.708763	0	0.855583	0.611248	1.79734	0.662737	1.96872	1.84133	2.62443
F2S4_160425_006_A01	57	#D6221D	Pvalb Reln Tac1	1	#EF4136	GABAergic	2.3802	0	1.39692	2.47721	1.91638	0	0	0	0	0	2.65766	1.45182	2.53888	2.36315	0.428153	1.65823	0	0.837614	1.62923	1.44532	2.38323	1.77673	1.38205	0	1.38955	0	0	0.837614	0	1.24008	1.02778	1.87705	1.67782	2.56099
F2S4_160425_006_B01	57	#D6221D	Pvalb Reln Tac1	1	#EF4136	GABAergic	2.40144	0	0	2.59691	1.87235	0.826407	0	0	0	0	2.74083	1.98551	2.65668	2.49888	0.213226	0	0	0.355606	1.95302	1.87235	2.44407	0	1.89746	0	1.04698	0	0	1.04698	0	1.77781	0	2.43405	1.91455	2.68259
F2S4_160425_006_C01	57	#D6221D	Pvalb Reln Tac1	1	#EF4136	GABAergic	2.34498	0	0	2.51813	1.63618	0.396525	0	0	0	0	2.59479	1.54793	2.53231	2.39385	1.76483	1.95431	0	0.651377	1.68788	1.5943	2.45477	1.4127	1.40427	0	1.78655	0	0	1.25304	1.14394	1.26494	1.42909	2.1795	1.68788	2.55994
F2S4_160425_006_D01	59	#AF3F64	Pvalb Tpbg	1	#EF4136	GABAergic	2.21766	0	0	2.6148	1.98711	1.67499	0	0	0	0	2.68338	1.96911	2.63757	2.64101	0	0	0	0	2.27807	1.79305	2.70753	0.173972	1.10805	0	1.88018	0	0	0	0	0	1.47812	2.25491	1.71389	2.73674
F2S4_160425_006_E01	57	#D6221D	Pvalb Reln Tac1	1	#EF4136	GABAergic	2.40798	0	1.44025	2.6905	1.31759	0.822865	0	0	0	0	2.65615	0	2.692	2.60505	1.24022	0	0	0	1.91577	1.22587	2.75417	0.642504	1.36244	0	0	1.2933	0	0.741981	0.976625	1.4985	0.695084	1.92752	1.74672	2.78058
F2S4_160425_006_F01	57	#D6221D	Pvalb Reln Tac1	1	#EF4136	GABAergic	2.25815	0	0	2.49516	2.02478	0	0	0	0.198494	0	2.7195	0	2.64307	2.57101	1.71103	0	0	0.590735	2.10288	1.31597	2.58169	1.90826	1.36206	0	2.02478	0.986374	0	0.793418	1.81884	1.71103	0	2.14989	1.84837	2.73134
F2S4_160425_006_G01	57	#D6221D	Pvalb Reln Tac1	1	#EF4136	GABAergic	2.40356	0	1.10455	2.54037	0.631661	1.93382	0	0	0	0	2.60512	1.21677	2.56876	2.5125	0.850977	1.58558	0	0.952836	2.04788	1.75432	2.45861	0	1.57487	0	0	0	0	0	0	1.39642	0.287299	2.15838	1.72465	2.78304
F2S4_160425_006_H01	57	#D6221D	Pvalb Reln Tac1	1	#EF4136	GABAergic	2.61871	0	0	2.50239	1.91245	1.69028	0	0	0	0	2.63328	1.80811	2.70103	2.50015	0	0	0	0.93641	2.42778	1.93779	2.56346	1.96942	0.189088	0	0	0	0	0	0	1.78542	0	2.32661	1.55529	2.81524
F2S4_160425_007_B01	59	#AF3F64	Pvalb Tpbg	1	#EF4136	GABAergic	2.41919	0	0	2.67165	1.70806	1.58116	0	0	0	0	2.65304	2.13169	2.47088	2.59255	0.327334	0	0	0.693469	1.74474	2.00481	2.55133	0	1.77447	0	1.49654	0	0	1.31566	0	1.8137	0	1.4293	1.87646	2.59566
F2S4_160425_007_C01	57	#D6221D	Pvalb Reln Tac1	1	#EF4136	GABAergic	2.30666	0	0	2.54498	1.73193	0	0	0	0	0	2.67603	1.2177	2.69095	2.63604	0.837743	0	0	0.676088	2.00202	1.76107	2.57566	1.85808	1.2829	0	1.96839	0	0	0	0.186043	0	1.4675	1.80688	1.60247	2.76033
F2S4_160425_007_D01	57	#D6221D	Pvalb Reln Tac1	1	#EF4136	GABAergic	2.4565	0	1.35959	2.62405	2.19126	0.739541	0	0	0	0	2.79748	0	2.68351	2.47972	0	1.66705	0	0	1.62868	1.85897	2.61587	1.95265	2.45136	0	0.326827	1.26475	0	1.53998	0	1.48776	0.511188	1.63438	1.62868	2.57957
F2S4_160425_007_E01	57	#D6221D	Pvalb Reln Tac1	1	#EF4136	GABAergic	2.36559	0	0	2.72901	2.28938	1.54235	1.01959	0	0	0	2.80305	1.8371	2.46362	2.69763	1.75413	1.89312	0	0.998404	1.11231	1.94273	2.53162	1.97825	2.28827	0	1.96203	0	0	1.05908	0	1.22878	1.07756	1.78001	1.56648	2.75105
F2S4_160425_007_F01	57	#D6221D	Pvalb Reln Tac1	1	#EF4136	GABAergic	2.29475	0	0.171862	2.63116	1.77273	0	0	0	0	0	2.47648	1.35881	2.72757	2.50574	1.60555	1.73561	0	0.592486	2.04421	1.62096	2.47366	1.79017	1.29957	0	0	0.802096	0	1.42699	1.42699	1.40266	2.07365	1.76555	1.88222	2.64427
F2S4_160425_007_G01	57	#D6221D	Pvalb Reln Tac1	1	#EF4136	GABAergic	2.45971	0	1.27107	2.52393	1.13415	0	0	0	0	0	2.54066	2.01054	2.60887	2.44658	1.33637	0	0	0.702267	1.94359	2.08866	2.5764	1.56031	0.400415	0	1.75609	1.00371	0	1.29394	0	1.31567	0.547013	2.29746	1.65724	2.81232
F2S4_160425_007_H01	57	#D6221D	Pvalb Reln Tac1	1	#EF4136	GABAergic	2.39911	0	0	2.51304	1.50053	0.919097	0	0	0	0	2.4849	1.17233	2.57462	2.57038	2.02582	0	0	0.919097	1.42408	2.29691	2.60321	0	0.390948	0	1.95806	0.238055	0	0.989469	1.10314	0	0	2.19044	1.41198	2.52927
F2S4_160503_001_A01	15	#8194CC	Vip Igfbp6 Pltp	1	#EF4136	GABAergic	2.31708	0	0	2.59762	0	0	0	0	0	0	2.77227	1.8353	2.79486	2.39147	0	0	0	1.02915	1.99283	2.04038	2.62058	2.01284	2.10676	0	1.62205	0	0	0	0	1.70891	0.547643	2.15928	1.87367	2.12635
F2S4_160503_001_B01	6	#FFA388	Lamp5 Lsp1	1	#EF4136	GABAergic	1.13708	0	0.954407	2.47018	0.880301	1.43718	0	0	0	0	2.80832	1.38145	2.30338	2.21829	1.64653	1.34607	0	0.678182	2.17814	1.80676	2.8504	1.79708	1.08987	0	1.79708	1.40622	0	0.459868	0	1.57113	0.16755	1.88534	1.85787	2.51049
F2S4_160503_001_C01	36	#FFDF11	Sst Nr2f2 Necab1	1	#EF4136	GABAergic	2.59938	0	1.44463	2.51802	1.82071	1.67216	0	0	0	0	2.74064	1.77925	2.85243	2.32606	0.937912	1.6772	0	0.964522	2.02819	2.33164	2.48504	1.77528	1.41821	0	1.11559	1.13345	0	0	0.5727	1.69676	1.19833	2.18853	1.84855	2.39448
F2S4_160503_001_D01	20	#9FAAFF	Vip Lmo1 Myl1	1	#EF4136	GABAergic	1.89386	0	0	2.61107	1.96361	0	0	0	0	0	2.88186	1.8523	2.68637	2.12351	0	0	0	0.361627	2.02636	1.73462	2.6494	0	1.8523	0	1.26817	0.744146	1.33829	0.744146	0	0.690054	1.48979	2.02101	1.77906	2.6631
F2S4_160503_001_E01	19	#756FB3	Vip Lmo1 Fam159b	1	#EF4136	GABAergic	1.24773	0	0	2.68417	1.19016	2.03935	0	0	0	0	2.55451	0	2.67419	1.96958	0	0	0	0	2.04968	1.70817	2.60089	1.82531	2.05644	0	1.87383	0	0	0	0	1.65668	1.55264	2.3019	2.12737	2.82202
F2S4_160503_001_F01	19	#756FB3	Vip Lmo1 Fam159b	1	#EF4136	GABAergic	1.75098	0	0.164752	2.57793	0	1.84635	0	0	0	0	2.41466	1.8949	2.81268	2.38432	0	0	0	0	1.63793	1.93625	2.74109	0	1.8406	0	0	0	0	0	0	0	1.4287	2.04091	2.2277	2.3241
F2S4_160503_001_G01	8	#9440F3	Sncg Slc17a8	1	#EF4136	GABAergic	1.91641	0	0	2.83167	1.57752	1.94324	0	0	0.183483	0	2.60834	1.51248	2.61059	1.88781	1.58943	1.2759	0	0.183483	2.03444	2.03654	2.86126	1.55266	0	0	0	1.09921	0	1.01968	1.34301	1.34301	1.45238	1.97581	2.02806	2.73902
F2S4_160503_001_H01	21	#FF00FF	Vip Ptprt Pkp2	1	#EF4136	GABAergic	1.1955	0	0	2.42565	1.45753	0.642363	0	0	0	0	2.7676	0.784151	2.90045	2.23873	1.00162	1.67501	0	0	1.87502	1.98939	2.56933	0	0	0	1.06936	0	0	1.48246	1.10929	0	0	1.90656	1.84803	2.63545
F2S4_160503_002_A01	6	#FFA388	Lamp5 Lsp1	1	#EF4136	GABAergic	2.0054	0	0	2.47318	0	1.74973	0	0	0	0	2.62604	1.07768	2.45129	2.24434	2.14301	0	0	0.584458	2.21741	1.69284	2.77673	1.97475	2.24734	0	2.36992	0.768675	0	0.919378	0	1.7621	0.940099	1.94378	1.83747	2.69206
F2S4_160503_002_B01	5	#FF7290	Lamp5 Plch2 Dock5	1	#EF4136	GABAergic	1.26061	0	0	2.47643	0	1.17242	0	0	0	0	2.83242	2.02633	2.84891	1.71758	0	0	0	0.530459	2.28304	1.48659	2.85765	1.85324	0.828715	0	0	0	0	0	0.828715	0	0	1.86757	1.80394	2.79277
F2S4_160503_002_C01	39	#FF9F2C	Sst Chrna2 Glra3	1	#EF4136	GABAergic	1.71559	0	2.55689	2.39514	1.55063	1.37373	0	0	0	0	2.94902	0	2.88123	2.4145	0.950639	1.65473	0	0	1.62076	2.32083	2.51315	0.977346	1.66014	0	2.39514	0	0	0	0	1.95639	0	2.19815	1.94816	2.35904
F2S4_160503_002_D01	12	#A700FF	Serpinf1 Clrn1	1	#EF4136	GABAergic	1.62066	0	1.3014	2.53292	1.54692	1.81004	0	0	0	0	2.58501	2.04649	2.57758	2.08501	1.9107	0	0	0	1.87759	2.09461	2.6424	2.02252	0.419959	0	0	1.05398	0.876223	1.25148	0	0	1.52634	2.10585	1.80637	2.47531
F2S4_160503_002_E01	39	#FF9F2C	Sst Chrna2 Glra3	1	#EF4136	GABAergic	2.08687	0	2.13713	2.36205	1.88399	0	0	0	0	0	2.67322	1.70184	2.80435	2.09129	1.30873	1.54832	0	1.14963	1.89794	0	2.68233	1.63812	1.96752	0	0.730067	0	0	0	0	1.34696	1.54058	1.89449	1.67403	2.67206
F2S4_160503_002_F01	39	#FF9F2C	Sst Chrna2 Glra3	1	#EF4136	GABAergic	2.26365	0	2.74525	2.36517	0.78824	0	0	0	0	0	2.65747	0	2.93841	2.27919	1.76005	0	0	0.662636	1.79721	2.2488	2.5199	1.39179	1.67458	0	2.00096	0	0	1.25444	0.307111	1.66983	0	2.029	1.85389	2.8283
F2S4_160503_002_G01	6	#FFA388	Lamp5 Lsp1	1	#EF4136	GABAergic	1.82967	0	0	2.42958	0	1.57527	0	0	0	0	2.60123	1.25993	2.61547	2.22946	0	0	0	0.914365	2.4187	1.01824	2.95133	1.62939	1.34393	0	1.58789	1.1722	0	0	0.425525	1.56881	0	2.08998	1.68255	2.68939
F2S4_160503_002_H01	19	#756FB3	Vip Lmo1 Fam159b	1	#EF4136	GABAergic	1.74778	0	0	2.6219	2.3758	1.69314	0	0	0	0	2.61606	0.607735	2.7363	2.22892	1.25016	1.40519	0	0	0	1.62542	2.60303	1.54515	1.0676	0	0.304821	0	0	0	1.3594	2.06818	0.549474	2.29977	2.01608	2.46917
F2S4_160503_003_A01	6	#FFA388	Lamp5 Lsp1	1	#EF4136	GABAergic	1.9985	0	0	2.55464	0	1.06905	0	0	0	0	2.75863	0	2.80843	2.28905	1.92759	0	0	0	2.38431	2.23562	3.00825	1.86241	0	0	2.01003	0.803573	0	0.765335	1.45247	2.1747	0.186439	2.13901	2.15722	2.70924
F2S4_160503_003_B01	27	#882E81	Vip Crispld2 Htr2c	1	#EF4136	GABAergic	2.13054	0	0	2.50139	2.02381	0	0	0	0	0	2.73544	0	2.65041	2.4352	1.92019	0	0	0	1.57328	2.19853	2.62567	0	1.38661	0	2.02953	0	0	0	0	1.05218	0	0.849578	1.67004	2.5543
F2S4_160503_003_C01	4	#DD6091	Lamp5 Ntn1 Npy2r	1	#EF4136	GABAergic	1.82477	0	0	2.44206	1.69059	0	1.63648	0	0	0	2.5829	2.22424	2.52803	2.15863	0	1.75891	0	0.793941	1.57467	2.0718	2.87528	1.76284	0	0	1.50965	0.616297	0	0.971065	0	1.62048	1.54337	1.97292	1.8606	2.57573
F2S4_160503_003_D01	1	#DDACC9	Lamp5 Krt73	1	#EF4136	GABAergic	1.71471	0	0	2.52416	1.57659	1.54976	0	0	1.68535	0	2.66676	1.82304	2.38626	1.90359	1.28054	1.44898	0	0.822789	1.81561	2.05254	2.65552	0	0.430534	0	1.55663	0.328359	0	1.10937	1.22579	1.60795	1.75101	2.1208	1.75963	2.59944
F2S4_160503_003_E01	3	#FFB8CE	Lamp5 Fam19a1 Tmem182	1	#EF4136	GABAergic	1.4955	0	0	2.50591	1.29568	1.68023	0	0	0	0	2.75434	2.11194	2.82635	2.26193	0.984809	1.41909	0	0.589438	1.66014	1.87679	2.80084	1.84665	0.589438	0	0.663397	1.16749	0	0	0	0	0	2.37321	1.86413	2.75101
F2S4_160503_003_F01	5	#FF7290	Lamp5 Plch2 Dock5	1	#EF4136	GABAergic	1.89984	0	0	2.67007	0	1.79505	0	0	0	0	2.52335	0	2.72488	2.03458	0.82438	1.60978	0	0.886802	2.1389	2.10332	2.74789	1.76147	1.58136	0	2.04074	1.2558	0	0	0	2.12063	0.663764	1.90265	2.16724	2.80237
F2S4_160503_003_G01	6	#FFA388	Lamp5 Lsp1	1	#EF4136	GABAergic	1.61345	0	0	2.55497	1.25753	1.73146	0	0	0	0	2.71125	1.98506	2.82141	2.28262	1.8412	1.44262	0	1.02593	1.77251	1.74418	2.79322	1.63008	1.0035	0	1.73998	0	0	0	1.61907	2.0152	0.185876	2.11839	2.01295	2.7298
F2S4_160503_004_A01	17	#9189FF	Vip Arhgap36 Hmcn1	1	#EF4136	GABAergic	0	0	0	2.49067	1.33082	1.10001	0	0	0	0	2.75629	0.686924	2.61332	2.03369	1.74965	1.80561	0	0	0.686924	1.27092	2.59116	0	1.50387	0	0	1.39325	0	0	0	1.9562	1.96408	2.2832	2.22731	2.58058
F2S4_160503_004_B01	13	#CA66FF	Serpinf1 Aqp5 Vip	1	#EF4136	GABAergic	0	0	0	2.65431	1.9676	2.02501	0	0	0	0	2.80333	1.7914	2.66232	2.34094	0	0.410595	0	0.715763	2.06798	2.05211	2.96362	0.183167	1.36239	0	1.95767	0	0	0	1.68321	1.98209	0.972862	2.07762	1.83682	2.75123
F2S4_160503_004_C01	4	#DD6091	Lamp5 Ntn1 Npy2r	1	#EF4136	GABAergic	1.85312	0	0	2.52361	0	0	0	0	0	0	2.61301	0	2.43458	2.18306	0	0	0	0.342778	1.93006	2.12645	2.90967	0	1.09402	0	1.45699	0	0	0.663267	0	1.39856	0.763966	2.19985	1.78597	2.57653
F2S4_160503_004_D01	48	#994C00	Sst Rxfp1 Eya1	1	#EF4136	GABAergic	2.42403	0	1.42883	2.61462	0.991123	0.812816	0	0	0	0	2.67212	1.95461	2.70016	2.34751	1.75232	1.66874	0	0.84809	1.68875	1.71254	2.56033	1.11716	1.29436	0	1.69361	1.19992	0	0.322159	0	1.87956	0.63338	2.00464	1.95461	2.69052
F2S4_160503_004_E01	19	#756FB3	Vip Lmo1 Fam159b	1	#EF4136	GABAergic	1.87265	0	0	2.65084	0.400021	1.33574	1.38353	0	0	0	2.38637	0.815845	2.74736	2.21563	1.92511	0.932476	0	0	1.50166	1.52187	2.53875	1.62663	0	0	1.75928	1.30432	0	1.40126	0	1.65175	0	1.87848	2.01837	2.6006
F2S4_160503_004_F01	6	#FFA388	Lamp5 Lsp1	1	#EF4136	GABAergic	1.6444	0	0	2.59211	0.3093	1.50016	0	0	1.56616	0	2.62273	1.23289	2.62754	2.33749	0.488113	0	0	0.614406	2.15615	1.50016	2.91123	1.32735	1.30559	0	1.81201	1.2585	0.181622	0.712127	0.407845	0	1.49297	1.74444	1.80852	2.53022
F2S4_160503_004_G01	17	#9189FF	Vip Arhgap36 Hmcn1	1	#EF4136	GABAergic	2.11406	0	1.83456	2.47308	0.855592	0.918725	0	0	0	0	2.81522	1.58646	2.87763	2.23581	0	1.81636	0	1.38024	2.02263	0	2.76759	0	0.326753	0	0.193408	0	0	0	0	2.3181	0.918725	2.18797	2.16191	2.74758
F2S4_160503_005_A01	6	#FFA388	Lamp5 Lsp1	1	#EF4136	GABAergic	1.55234	0	0	2.50767	1.62042	1.73986	0	0	0	0	2.80951	0.911412	2.52727	2.3543	0.505349	1.03769	0	0.848438	2.09248	1.3921	2.96436	0.813159	1.40168	0	2.09055	0	0	0	0.633691	1.57835	0.190435	2.26286	1.75692	2.64473
F2S4_160503_005_B01	20	#9FAAFF	Vip Lmo1 Myl1	1	#EF4136	GABAergic	1.67704	0	0	2.64099	0.756842	0.937425	0	0	0	0	2.90839	2.03899	2.79413	1.99471	0.338093	0	0	0.906823	1.99211	0	2.42407	1.84462	0.596095	0	1.92763	0	0	1.94248	0	1.82973	0	2.09794	2.11201	2.65763
F2S4_160503_005_C01	6	#FFA388	Lamp5 Lsp1	1	#EF4136	GABAergic	2.21332	0	0	2.64096	1.85675	1.44172	0.39943	0	0	0	2.77443	1.41736	2.75949	2.5695	1.09919	0	0	0.545841	2.1578	1.93187	3.17944	1.43375	0.302272	0.17692	0.603922	0	0	1.50755	0	1.55871	0.655143	1.7014	2.09588	2.64839
F2S4_160503_005_D01	19	#756FB3	Vip Lmo1 Fam159b	1	#EF4136	GABAergic	1.63248	0	1.1957	2.73262	1.18038	1.94482	0	0	0	0	2.78876	0	2.83606	2.44061	1.36757	0	0	0.501979	2.11385	1.49795	2.77231	0	0.770677	0	0	1.01077	0	1.4245	0	0	0.682078	2.36192	2.08954	2.73175
F2S4_160503_005_E01	57	#D6221D	Pvalb Reln Tac1	1	#EF4136	GABAergic	2.29739	0	1.31666	2.80614	1.30217	0	0	0	0	0	2.61917	0	2.71502	2.65462	2.04089	0	0	1.14391	2.14342	2.05151	2.78678	0	0.928649	0	1.43992	0	0	0	0	1.23882	1.42906	2.13484	1.96783	2.79728
F2S4_160503_005_F01	15	#8194CC	Vip Igfbp6 Pltp	1	#EF4136	GABAergic	2.32672	0	0	2.55865	0	1.64054	0	0	0	0	2.81704	1.89977	2.49365	2.56905	0	0	0	0	1.92766	2.2553	2.74015	0	0	0	0	0	0	0	0	0.934755	0	1.93065	1.97857	2.82661
F2S4_160503_005_G01	19	#756FB3	Vip Lmo1 Fam159b	1	#EF4136	GABAergic	1.36846	0	0	2.56042	0	0.181839	0	0	0	0	2.30362	0	2.64944	2.19875	0	0	0	0	2.05029	1.75311	2.78303	1.68876	0	0	0	0	0	0.792381	0	2.10146	0	2.02546	2.18422	2.59274
F2S4_160503_005_H01	26	#BD3D9A	Vip Pygm C1ql1	1	#EF4136	GABAergic	0	0	0	2.40496	0.562294	1.27618	0	0	0	0	2.34299	0	2.74984	2.27833	0	0	0	0	2.21827	1.57331	2.69885	0	0.366424	0	0	0.918425	1.58093	1.50701	0	1.39533	0.799342	1.96267	2.43132	2.72074
F2S4_160503_006_A01	25	#FF4DC1	Vip Chat Htr1f	1	#EF4136	GABAergic	1.33577	0	0	2.7192	0.180882	0.752028	0	0	1.7774	0	2.56318	0.48665	2.82139	2.34355	0	0	0	0	2.24586	1.26871	2.75099	0	1.01282	0	0	0	0	0.664309	0	2.02268	1.09223	2.2223	1.72151	2.4121
F2S4_160503_006_B01	28	#AD589A	Vip Crispld2 Kcne4	1	#EF4136	GABAergic	0	0	0	2.72156	1.41236	0	0	0	0	0	2.63925	2.55659	2.81715	2.77253	0	0	0	1.17355	0	1.98853	2.73208	0.475308	1.38656	0	1.86947	1.47449	0	0	0	0.299671	0.475308	2.36651	1.96345	2.59498
F2S4_160503_006_C01	20	#9FAAFF	Vip Lmo1 Myl1	1	#EF4136	GABAergic	1.88381	0	0	2.62462	0.189573	0	0	0	0	0	2.81698	0.846353	2.79162	2.64982	0	1.88998	0	0	2.00026	1.76282	2.58876	2.06625	0	0	0.684043	0	0	0	0	1.84485	0.772737	2.46399	1.7059	2.76264
F2S4_160503_006_D01	11	#6C00BF	Sncg Vip Itih5	1	#EF4136	GABAergic	1.85954	0	0	2.80072	0.552321	0	0	0	0	0	2.90164	0	2.79181	2.27979	0	0	0	0.662191	1.73145	1.64471	2.71306	1.87468	0	0	2.13364	0	1.26615	0	0	0.179962	1.42605	2.07774	2.05868	2.3439
F2S4_160503_006_E01	21	#FF00FF	Vip Ptprt Pkp2	1	#EF4136	GABAergic	0.174044	0	0	2.70565	0	2.03528	0	0	0	0	2.73617	2.09252	2.80036	2.314	0	0.897695	0	0.773014	2.21266	0.174044	2.69756	1.93342	1.74981	0	0	0	0	0	0	2.23814	0.69404	1.8804	1.70152	2.89963
F2S4_160503_006_F01	28	#AD589A	Vip Crispld2 Kcne4	1	#EF4136	GABAergic	1.73856	0	0	2.65803	1.5246	0.304181	0	0	0	0	2.70043	2.04959	2.57329	2.81818	1.26121	0	0	0	1.92528	1.98622	2.62326	0	0.304181	0	0.401719	0	0	1.60818	0	0	1.70076	0.90859	1.46091	2.37361
F2S4_160503_006_G01	6	#FFA388	Lamp5 Lsp1	1	#EF4136	GABAergic	1.70278	0	0	2.46688	0	1.66091	0	0	0.405688	0	2.68259	1.89062	2.70256	2.44011	1.20235	1.05308	0	0.823801	2.06	1.87895	2.88817	1.17333	1.36446	0	1.17333	0	0	1.33445	0	0.180413	0.405688	2.19173	1.79438	2.81147
F2S4_160503_006_H01	6	#FFA388	Lamp5 Lsp1	1	#EF4136	GABAergic	1.7698	0	0	2.68699	1.80017	0.919514	0	0	0	0	2.90575	1.49764	2.75342	2.43557	0.536067	0	0	0.606933	2.2554	1.93583	3.08905	1.64582	0	0	1.03118	0	0	0.451338	0.950236	2.0935	1.05513	1.71222	1.86252	2.19901
F2S4_160503_007_A01	22	#AF00E6	Vip Rspo4 Rxfp1 Chat	1	#EF4136	GABAergic	0	0	0	2.61155	2.02324	0	0	0	0	0	2.71219	0.641924	2.79442	2.13744	1.33707	1.82055	0	0	1.84747	0	2.63856	2.30798	0	0	0.493505	0	0	0	1.63656	0.913397	0	2.35262	1.78587	2.82102
F2S4_160503_007_B01	29	#AC3491	Vip Col15a1 Pde1a	1	#EF4136	GABAergic	2.01901	0	0	2.72673	2.02349	2.13494	0	0	0	0	2.66007	1.98385	2.80378	2.2401	0	1.25028	0	0	1.61942	1.77061	2.67224	0	1.59621	0	1.09261	1.41365	0	0	0	1.70622	0	2.29352	1.99351	2.44124
F2S4_160503_007_C01	20	#9FAAFF	Vip Lmo1 Myl1	1	#EF4136	GABAergic	1.67375	0	0	2.65908	0	0	0	0	0	0	2.71407	1.65934	2.71921	2.20568	1.46569	0	0	0.749576	0	1.96293	2.7817	1.7782	0	0	2.19727	0	0	1.25364	1.37248	0	0.822438	2.34564	2.00235	2.76823
F2S4_160503_007_D01	28	#AD589A	Vip Crispld2 Kcne4	1	#EF4136	GABAergic	2.25072	0	0	2.61261	1.65323	0	0	0	0	0	2.62079	2.1469	2.63053	2.55729	0	0	0	0	2.08984	1.36698	2.46418	1.7317	1.06381	0	1.24821	1.06381	0	1.56404	0.192286	0	0.637685	2.10719	1.71337	2.28467
F2S4_160503_007_E01	6	#FFA388	Lamp5 Lsp1	1	#EF4136	GABAergic	2.07798	0	0	2.51797	1.95682	0.722965	0	0	0	0	2.52746	2.1726	2.73165	2.16248	0	0	0	0.552718	1.91816	1.41955	2.90609	2.1051	1.51457	0	1.98081	0.844951	0	0	0	1.71224	0.268766	2.25751	1.76646	2.85309
F2S4_160503_007_F01	6	#FFA388	Lamp5 Lsp1	1	#EF4136	GABAergic	1.37655	0	0	2.58829	0	0	0	0	1.38612	0	2.65072	1.97458	2.83263	2.36281	1.78847	1.45591	0	0.184748	2.26462	1.52984	3.0694	0	0.799477	0	2.24933	0.673148	0	0.494265	0	1.88246	1.51603	1.92552	1.8544	2.59769
F2S4_160503_007_G01	27	#882E81	Vip Crispld2 Htr2c	1	#EF4136	GABAergic	1.4096	0	0	2.52456	1.65814	1.69828	0	0	0	0	2.66917	1.02922	2.76086	2.55333	0	0	0	0.365894	0.158581	1.75901	2.47939	1.89034	0.696051	0	0	0	1.43141	0.505641	0	1.52651	0.655694	2.4962	1.85707	2.6252
F2S4_160503_007_H01	9	#9900B3	Sncg Vip Nptx2	1	#EF4136	GABAergic	1.66324	0	0	2.61461	1.76367	1.20023	0	0	0	0	2.5766	1.90091	2.62064	2.28597	0	1.33462	0.170045	1.09699	1.81119	1.26135	2.70263	1.68527	1.34415	0	0	0	0	1.3803	0.638972	1.57868	0.762876	2.18448	2.1431	2.60901
F2S4_160503_008_A01	6	#FFA388	Lamp5 Lsp1	1	#EF4136	GABAergic	1.69361	0	0	2.43003	0	0	0	0	1.7541	0	2.54957	0	2.48758	2.18389	2.00455	0.348336	0	0.539116	2.12929	1.8044	2.76861	1.78145	1.54449	0	1.70779	0	0	1.25072	0	1.59709	0.260096	2.15992	1.65596	2.74811
F2S4_160503_008_B01	23	#FF00B3	Vip Lect1 Oxtr	1	#EF4136	GABAergic	1.98196	0	1.81506	2.51638	1.74824	0	0	0	0	0	2.88761	1.75167	2.82489	2.66078	0	0	0	0	1.5674	0.830387	2.74538	1.82092	1.76511	0	0.507589	0	0	1.86515	0	1.60246	0.857963	1.61198	2.12304	2.89183
F2S4_160503_008_C01	5	#FF7290	Lamp5 Plch2 Dock5	1	#EF4136	GABAergic	1.69823	0	0	2.46308	1.64865	1.50467	0	0	1.45974	0	2.68834	1.17353	2.6054	2.03264	0	0	0	0.160998	2.0198	1.47306	2.86719	1.57229	1.86747	0	1.61688	1.07079	0	1.13243	0	1.27762	0.160998	2.22515	1.62157	2.62847
F2S4_160503_008_D01	25	#FF4DC1	Vip Chat Htr1f	1	#EF4136	GABAergic	1.80241	0	0	2.45853	0	2.03066	0	0	0	0	2.46626	0.789646	2.64921	2.35315	0	1.93788	0	0.824583	1.75781	1.98442	2.82865	0	1.10958	0	0	0.612419	0	1.09181	0	1.86483	0	2.08183	2.06286	2.5772
F2S4_160503_008_E01	27	#882E81	Vip Crispld2 Htr2c	1	#EF4136	GABAergic	0	0	1.83147	2.47768	1.94311	1.39361	0	0	0	0	2.44622	1.82073	2.98523	2.69831	0	0	0	0	1.43956	1.30821	2.84972	0	0.912801	0	1.89087	0	0	0	0	2.06613	0	1.97981	2.21763	2.66121
F2S4_160503_008_F01	20	#9FAAFF	Vip Lmo1 Myl1	1	#EF4136	GABAergic	2.06207	0	0	2.66265	0.959081	0	0	0	0	0	2.54146	1.67415	2.7285	2.15534	0	1.53601	0	0.682339	2.01474	1.6328	2.6531	0.911039	0	0	0	0	0	0	0	1.93839	1.50479	1.54199	1.36021	2.71594
F2S4_160503_008_G01	6	#FFA388	Lamp5 Lsp1	1	#EF4136	GABAergic	1.32837	0	0	2.52146	0	0.872673	0	0	0	0	2.6641	0	2.66236	2.17346	1.80757	0	0	1.09808	2.2833	1.29919	3.12284	2.09405	1.64706	0	2.02983	1.17145	0	0.164754	0	0	1.11378	2.28015	1.79168	2.5811
F2S4_160503_008_H01	23	#FF00B3	Vip Lect1 Oxtr	1	#EF4136	GABAergic	0	0	0	2.45701	2.2626	0.337377	0	0	0	0	2.78992	1.52246	2.91021	2.57889	0	0.441206	0	0.6555	1.14365	2.26813	2.91053	2.0842	1.84332	0	0	0	1.57301	0.200658	0	1.88845	1.9934	2.19651	1.72648	2.33671
F2S4_160503_009_A01	6	#FFA388	Lamp5 Lsp1	1	#EF4136	GABAergic	2.3781	0	0	2.64648	1.0096	1.20826	0	0	0	0	2.79856	0	2.69874	2.43527	1.41557	0	0	0.749103	2.09642	1.57858	3.08111	0	0.219802	0	2.19811	0	0	1.41557	1.73532	2.06309	1.06225	1.98762	1.89982	2.60731
F2S4_160503_009_B01	28	#AD589A	Vip Crispld2 Kcne4	1	#EF4136	GABAergic	1.88634	0	0	2.7822	0	1.37312	0	0	0	0	2.77992	1.03937	2.77862	2.85407	1.91113	0.162033	0	0.162033	1.85733	1.72801	2.84909	0	1.82033	0	0	0	0	0	0	0	1.3294	2.14279	2.10438	2.80278
F2S4_160503_009_C01	24	#B3128A	Vip Rspo1 Itga4	1	#EF4136	GABAergic	2.1105	0	0	2.61236	1.97562	0	0	0	0	0	2.89003	0	3.01691	2.14575	0	0	0	0	0	2.36276	2.80208	0.647699	1.15226	0	1.73536	0	0	0	0	1.84781	0	2.23266	1.954	2.5375
F2S4_160503_009_D01	28	#AD589A	Vip Crispld2 Kcne4	1	#EF4136	GABAergic	1.75079	0	0	2.59228	1.95834	1.84531	0	0	0	0	2.70802	0.909689	2.65663	2.50571	1.90549	0	0	0	1.91427	0.684414	2.8232	0	1.41835	0	1.24146	0.684414	0	0	0	1.77939	0.422204	2.18867	1.52277	2.55415
F2S4_160503_009_E01	14	#7779BF	Vip Igfbp6 Car10	1	#EF4136	GABAergic	2.02145	0	0	2.3802	2.17137	0.697511	0	0	0	0	2.40812	1.97592	2.53914	2.02758	1.62661	0	0	0.901494	1.86743	1.03973	2.54225	1.95244	1.77272	0	1.92762	1.14443	0	0.396846	1.21577	1.63169	1.41322	2.19822	1.57801	2.39263
F2S4_160503_009_F01	1	#DDACC9	Lamp5 Krt73	1	#EF4136	GABAergic	1.54249	0	0	2.63071	1.77354	1.92891	0	0	1.63559	0	2.6599	1.62499	2.84564	2.22334	0	0	0	0	1.65103	1.90423	3.02228	1.6408	1.97682	0	1.76971	0.828168	0	1.4645	0.667254	0	0.793179	2.09519	2.04719	2.59942
F2S4_160503_009_G01	11	#6C00BF	Sncg Vip Itih5	1	#EF4136	GABAergic	1.98867	0	0	2.84719	0.481442	0.783545	0	0	1.22356	0	2.54615	1.42947	2.72578	2.30638	1.39537	0	0	0.983512	1.56858	1.78811	2.90982	1.65953	0.606918	0	1.81593	0.81839	0	0.935128	0	1.66434	0.850645	2.2736	1.97254	2.6333
F2S4_160503_009_H01	14	#7779BF	Vip Igfbp6 Car10	1	#EF4136	GABAergic	0	0	0	2.59626	0	0	0	0	0	0	2.36007	2.22974	3.0333	2.2858	2.15204	0	0	0.680477	1.43998	2.13829	2.75711	0	1.97263	0	1.04575	0	0	0	0	0	0.212701	1.75771	1.98701	2.69696
F2S4_160503_010_A01	15	#8194CC	Vip Igfbp6 Pltp	1	#EF4136	GABAergic	1.64311	0	0	2.6276	1.4791	1.89232	0	0	0	0	2.78982	1.03651	2.60795	2.33806	0	1.65275	0	1.09197	0	0.298351	2.77024	1.40981	0.540235	0	0	0	1.43415	1.618	0.924679	1.75439	1.60754	2.18499	1.86393	2.71314
F2S4_160503_010_B01	21	#FF00FF	Vip Ptprt Pkp2	1	#EF4136	GABAergic	0	0	0	2.67299	0	0	0	0	0	0	2.60255	1.31117	2.86638	1.68923	2.01103	0	0	0	1.67978	1.78903	2.54135	1.86078	1.23842	0	1.23842	0	1.99745	0	0.949108	1.63977	0.618852	2.11021	1.28825	2.76257
F2S4_160503_010_C01	21	#FF00FF	Vip Ptprt Pkp2	1	#EF4136	GABAergic	1.29797	0	0	2.66143	0	0	0	0	0	0	2.67576	1.5471	2.56441	2.13194	0	0	0	0.842343	0	1.88613	2.72918	1.85416	1.38608	0	1.43623	0	1.50203	0.696399	0	0	1.81965	1.83881	1.84193	2.60958
F2S4_160503_010_D01	8	#9440F3	Sncg Slc17a8	1	#EF4136	GABAergic	2.15758	0	0	2.86197	1.7627	1.24045	0	0	1.34671	0	2.56354	1.29682	2.69655	2.11474	1.36516	1.65672	0	0.38858	1.69217	1.90093	2.95068	1.58675	1.30727	0	0.170916	1.38287	0	0.686445	1.39987	1.86816	1.54103	2.13516	1.87659	2.67892
F2S4_160503_010_E01	28	#AD589A	Vip Crispld2 Kcne4	1	#EF4136	GABAergic	2.03772	0	0	2.7449	0	0	0	0	0	0	2.70092	0	2.88931	2.76532	1.68437	1.83189	0	0.662989	1.93146	1.1878	2.57834	0.180308	1.71986	0	2.2935	1.29063	0	1.81852	0	0	0.30734	1.6557	1.90724	2.42912
F2S4_160503_010_F01	20	#9FAAFF	Vip Lmo1 Myl1	1	#EF4136	GABAergic	1.83563	0	0	2.787	0	2.09598	0	0	0	0	2.54439	0.193798	2.88417	2.08807	0	0	0	0	2.03736	2.32383	2.81067	1.12624	1.43828	0	0	0.693458	0	0	0.7826	1.45574	1.43828	2.21808	2.24806	2.60726
F2S4_160503_010_G01	21	#FF00FF	Vip Ptprt Pkp2	1	#EF4136	GABAergic	1.67768	0	0	2.56251	1.9613	0.667972	0	0	0	0	2.68402	0	2.7176	2.28742	0	1.50613	0	0.451446	2.02195	1.81577	2.68072	0	1.23027	0	0	0	1.60032	0	0	1.5302	0.985964	2.32936	1.99066	2.46955
F2S4_160503_010_H01	9	#9900B3	Sncg Vip Nptx2	1	#EF4136	GABAergic	1.81189	0	0	2.69672	1.47322	0.622461	0	0	1.40611	0	2.60499	2.22548	2.63492	2.25984	1.46537	0.185277	0	1.02437	1.9905	1.72107	2.90086	1.60033	0.762571	0	1.58257	1.15538	1.30437	0	0	2.10776	1.60033	1.66985	2.02016	2.65787
F2S4_160505_001_A01	27	#882E81	Vip Crispld2 Htr2c	1	#EF4136	GABAergic	1.50696	0	1.82462	2.49401	0.927089	0	0	0	0	0	2.61661	0	2.67671	2.2105	0	0	0	0	0	1.62551	2.55061	0	2.33153	0	1.9304	0	0	0	0.765185	0	0.879527	2.52806	1.54114	1.29788
F2S4_160505_001_B01	3	#FFB8CE	Lamp5 Fam19a1 Tmem182	1	#EF4136	GABAergic	1.90058	0	0	2.42425	1.38896	1.77613	0	0	0	0	2.53443	0.135771	2.32865	2.02365	1.34083	0	0	0.669325	2.31497	1.60498	2.70415	1.86293	2.20089	0	0.392351	0.788035	0	1.62433	1.21522	0	0.45256	1.75142	1.47703	2.57782
F2S4_160505_001_C01	21	#FF00FF	Vip Ptprt Pkp2	1	#EF4136	GABAergic	2.0835	0	0	2.71371	0	0	0	0	0	0	2.83969	0.453646	2.88603	2.0177	0	0	0	0.844289	2.3769	1.80681	2.68287	0.453646	1.52163	0	0.748604	0	0	0	0	1.85127	0	2.33088	2.0545	2.4875
F2S4_160505_001_D01	9	#9900B3	Sncg Vip Nptx2	1	#EF4136	GABAergic	2.04566	0	0	2.74149	2.3546	1.63264	0.153331	0	0	0	2.50607	0.493745	2.72726	2.46395	1.55291	0.598121	0	0.813204	1.95791	1.61515	2.84801	0	1.88531	0	0.752627	0	0	0	0	2.0897	1.25374	2.36977	1.84256	2.4173
F2S4_160505_001_E01	4	#DD6091	Lamp5 Ntn1 Npy2r	1	#EF4136	GABAergic	1.62628	0	0	2.53852	0.159573	1.68184	0	0	0	0	2.67485	1.5678	2.66245	2.34485	1.38975	0	0	0.953873	2.01149	0.858313	2.98849	0	1.63081	0	1.62628	1.37374	0	0	0	1.95544	1.52965	1.58317	1.75547	2.77264
F2S4_160505_001_F01	5	#FF7290	Lamp5 Plch2 Dock5	1	#EF4136	GABAergic	1.31986	0	0	2.51763	0.79768	1.74969	0	0	0	0	2.70785	1.89942	2.56234	2.16522	1.9517	1.87662	0	0.824893	1.9232	1.85501	2.66506	2.11818	1.11976	0	0	0	0	0	0	1.67826	0.737532	2.1567	1.80277	2.72512
F2S4_160505_001_G01	6	#FFA388	Lamp5 Lsp1	1	#EF4136	GABAergic	1.80534	0	0	2.58528	0	0	0	0	0	0	2.55451	2.02646	2.64096	2.41222	0.7866	1.68595	0	1.36047	2.05535	1.84339	3.03319	2.05535	0.504249	0	1.84792	1.0506	0	0.667977	0	0.238328	0.731326	2.02944	1.87415	2.56674
F2S4_160505_001_H01	4	#DD6091	Lamp5 Ntn1 Npy2r	1	#EF4136	GABAergic	0	0	0	2.4875	0	0.632254	0	0	0	0	2.40992	1.82145	2.86998	2.00048	0	0	0	0.879439	2.1082	1.88169	2.88512	1.71766	0.975654	0	0.953524	0	0	1.20496	0	1.98174	0.677398	2.16617	1.90516	2.66928
F2S4_160505_002_A01	35	#CC6D3D	Sst Calb2 Pdlim5	1	#EF4136	GABAergic	2.22099	0	0	2.37138	2.08757	1.38769	1.57863	0	0	0	2.48991	1.78252	2.32143	2.03686	1.44661	1.38769	0	0	1.52687	1.59459	2.32728	1.09179	2.28142	0	1.65996	0	0	1.27277	0	1.23857	1.33402	1.95279	1.53594	2.53533
F2S4_160505_002_B01	20	#9FAAFF	Vip Lmo1 Myl1	1	#EF4136	GABAergic	2.39893	0	0	2.52711	1.45762	2.0261	0	0	0	0	2.36756	2.28573	2.99913	2.16503	0	0	0	0	1.93324	0.431935	2.65597	0	1.58521	0	0	0	0	0	0	0	0.267588	2.50165	2.03813	2.65187
F2S4_160505_002_C01	1	#DDACC9	Lamp5 Krt73	1	#EF4136	GABAergic	1.58552	0	0	2.7223	0	1.76546	0	0	0.548286	0	2.3638	0	2.59247	2.13295	2.00366	1.91698	0	0	1.77665	1.53076	3.02313	0.703691	1.78755	0	2.05506	0	0	0	0	0.178065	0	2.02495	1.96007	2.65861
F2S4_160505_002_D01	35	#CC6D3D	Sst Calb2 Pdlim5	1	#EF4136	GABAergic	2.19244	0	1.24504	2.49646	1.67746	0	0.75871	0	0	0	2.75488	1.50233	2.62514	2.05955	1.33301	1.45689	0	1.39246	1.45689	1.9739	2.60347	1.15904	1.80729	0	2.09125	0	0	0	0	1.63985	1.20416	2.07425	1.75027	2.46236
F2S4_160505_002_E01	6	#FFA388	Lamp5 Lsp1	1	#EF4136	GABAergic	2.29487	0	0	2.50994	1.51182	1.67828	0	0	0	0	2.66362	0.401032	2.36637	2.24628	1.95141	1.51182	0	1.05098	2.27608	1.50672	2.91113	1.69523	1.98509	0	1.76566	0	0	0	0	1.11869	1.85938	1.96946	1.71154	2.78644
F2S4_160505_002_F01	10	#C266D1	Sncg Gpr50	1	#EF4136	GABAergic	1.93232	0	0	2.78957	1.66472	0	1.64217	0	0.142929	0	2.3284	1.62645	2.62441	2.32119	0	1.54772	0	0.653939	1.57558	1.27709	2.80176	1.35092	1.99826	0	1.01508	0	1.33557	1.25883	1.2095	1.76849	1.56649	2.31713	1.83767	2.41525
F2S4_160505_002_G01	5	#FF7290	Lamp5 Plch2 Dock5	1	#EF4136	GABAergic	0	0	0	2.46775	0	2.23225	0	0	0	0	2.46775	1.61414	2.68051	2.27089	0	0	0	1.00843	2.23649	2.04995	2.86082	0.637889	1.59611	0	1.07438	1.58681	0	0.637889	0	1.59611	0	2.23649	2.10745	2.77297
F2S4_160505_002_H01	2	#FF88AD	Lamp5 Fam19a1 Pax6	1	#EF4136	GABAergic	1.69751	0	0	2.69363	2.25383	0.556834	0	0	0	0	2.53754	1.8875	2.74232	2.26009	0.875699	1.65586	0	0.556834	2.08208	1.46236	2.79976	1.77524	1.96144	0	0	0	0	0	0	1.66206	1.65586	2.32625	1.79382	2.03776
F2S4_160505_003_A01	24	#B3128A	Vip Rspo1 Itga4	1	#EF4136	GABAergic	1.48556	0	0	2.60202	1.96225	1.31316	0	0	0	0	2.50487	0	2.74621	2.13977	0	0	0	0	1.67038	2.13827	2.54448	1.86933	2.01538	0	0	0	0	0.586968	0	2.29688	0.682853	2.35733	1.33286	2.35642
F2S4_160505_003_B01	4	#DD6091	Lamp5 Ntn1 Npy2r	1	#EF4136	GABAergic	1.84063	0	0	2.68032	0	2.08683	0	0	0	0	2.61796	1.37871	2.645	2.26671	0.58049	0	0	0.716777	1.869	1.38712	3.06758	1.14908	1.96912	0	0.286769	0	0	0	1.69584	1.47708	0	2.33191	1.78437	2.49353
F2S4_160505_003_C01	26	#BD3D9A	Vip Pygm C1ql1	1	#EF4136	GABAergic	0	0	0	2.63894	0	0	0	0	0	0	2.51372	1.61985	3.1209	2.4805	0	0.969385	0	0	2.34074	0	2.55811	0	0	0	0	0	0	0	0	0.5767	0.5767	2.39734	1.91564	2.20909
F2S4_160505_003_D01	24	#B3128A	Vip Rspo1 Itga4	1	#EF4136	GABAergic	0	0	0	2.36054	0	1.96381	0	0	0	0	2.61515	0	2.72697	2.1543	0	0	0	1.60738	0	2.23079	2.70104	0	0.269172	0	1.38347	0	0.788962	0	0	0	0	2.26855	1.88395	2.47927
F2S4_160505_003_E01	59	#AF3F64	Pvalb Tpbg	1	#EF4136	GABAergic	2.11994	0	0	2.64323	1.95317	0.984168	0	0	0	0	2.42896	0	2.64129	2.47417	2.04682	0	0	1.09313	2.12381	1.03425	2.69199	1.77186	1.80783	0	0.143895	1.59221	0	0	1.2892	0	0	2.36838	1.9071	2.73109
F2S4_160505_003_F01	5	#FF7290	Lamp5 Plch2 Dock5	1	#EF4136	GABAergic	2.06532	0	0	2.45748	0.814757	1.24509	0	0	0	0	2.31733	0	2.84801	2.26843	2.01839	0	0	0	2.02541	1.785	2.92818	0	2.11764	0	0.494992	0	0	1.5797	0.915319	0	0	2.18169	1.54951	2.39823
F2S4_160505_003_G01	22	#AF00E6	Vip Rspo4 Rxfp1 Chat	1	#EF4136	GABAergic	0	0	0	2.55816	0	1.68964	0	0	0	0	2.56631	1.60722	2.8817	1.69673	1.63241	0	0	0	2.51226	1.55199	2.69767	0	2.01756	0	0	0	0	0	0.665162	1.81056	1.26297	1.70024	1.88726	2.68231
F2S4_160505_003_H01	24	#B3128A	Vip Rspo1 Itga4	1	#EF4136	GABAergic	1.52024	0	0	2.618	2.509	0	0	0	0	0	2.5502	2.31969	2.42414	2.19987	0	1.53405	0	0.980836	1.98131	1.88066	2.57811	0	0.803129	0	1.91024	1.20397	0	1.37092	0	1.61452	0	1.88066	1.62567	2.43963
F2S4_160505_004_A01	4	#DD6091	Lamp5 Ntn1 Npy2r	1	#EF4136	GABAergic	1.94289	0	0	2.56262	0	1.78906	0	0	0.326509	0	2.8061	1.61648	2.63639	2.2015	0	1.71128	0	0.396976	1.69193	1.07316	3.07248	1.66821	2.06891	0	0	1.35545	1.45139	0	0	2.07984	1.05923	2.15412	1.76743	2.61092
F2S4_160505_004_B01	25	#FF4DC1	Vip Chat Htr1f	1	#EF4136	GABAergic	1.72496	0	0	2.69197	0	0	0	0	0	0	2.61665	0	2.4894	2.42973	1.73575	0	0	0	0	0	2.8658	0	1.74973	0	0.159915	0	0	0	0	1.24231	0	0	1.93687	2.54573
F2S4_160505_004_C01	5	#FF7290	Lamp5 Plch2 Dock5	1	#EF4136	GABAergic	2.1692	0	0	2.72995	0	0	0	0	0	0	2.59759	1.78765	2.86471	2.42408	0.991974	0	0	1.08412	1.98495	2.12468	2.89782	1.76053	2.06129	0	2.141	0	0	0	0	2.01126	0	1.83434	2.29306	2.76491
F2S4_160505_004_D01	9	#9900B3	Sncg Vip Nptx2	1	#EF4136	GABAergic	1.79293	0	0	2.85875	2.07714	1.94485	0	0	0	0	2.56129	1.84201	2.70354	2.29542	1.72762	0	0	0.880976	1.3822	1.71744	2.88265	1.68905	1.98561	0	1.9489	1.32677	0	1.44442	1.0843	1.91972	0	2.06187	1.71744	2.3853
F2S4_160505_004_E01	8	#9440F3	Sncg Slc17a8	1	#EF4136	GABAergic	2.02888	0	0	2.78449	1.47485	0.82138	0	0	0	0	2.64413	1.98055	2.67587	2.10715	1.30091	0	0	0	1.92252	1.67283	2.80483	1.4697	1.56261	0	1.57902	1.55416	0	0.958574	1.22605	1.57498	1.2075	2.0619	1.9559	2.60913
F2S4_160505_004_F01	14	#7779BF	Vip Igfbp6 Car10	1	#EF4136	GABAergic	1.95829	0	0	2.65502	1.95829	1.21458	0	0	0	0	2.63956	0	2.58583	2.65821	0	0	0	0	0.859686	1.65005	2.78676	1.04071	1.75386	0	0	0.746273	0	0.883949	0	1.87768	0.906928	1.73098	1.9231	2.59281
F2S4_160505_004_G01	5	#FF7290	Lamp5 Plch2 Dock5	1	#EF4136	GABAergic	1.27557	0	0	2.44157	1.10682	1.71371	0	0	0	0	2.50564	2.16232	2.62512	2.15042	1.84029	1.891	0	0.996975	2.09302	1.95914	2.56188	0	1.77514	0	0.981065	1.42684	1.48642	1.02715	0	0	1.11878	2.26794	1.61665	2.54673
F2S4_160505_004_H01	4	#DD6091	Lamp5 Ntn1 Npy2r	1	#EF4136	GABAergic	0.682588	0	0	2.46379	1.82358	0	0	0	0	0	2.67302	0.607662	2.71458	2.40406	0.682588	1.8084	0	1.00671	1.94813	1.85245	2.86808	1.5482	1.34954	0	0	1.03817	0	0.8958	0	1.87067	0	2.19067	1.60933	2.75134
F2S4_160505_005_A01	3	#FFB8CE	Lamp5 Fam19a1 Tmem182	1	#EF4136	GABAergic	1.04914	0	0	2.5237	1.28682	0	0	0	0	0	2.7723	1.89771	2.70963	2.48343	1.35055	1.39734	0	0.785258	2.0106	1.9005	2.91966	1.59936	2.13067	0	1.15404	1.08699	0	0	0	1.44754	0.550166	2.33889	1.85038	2.79596
F2S4_160505_005_B01	3	#FFB8CE	Lamp5 Fam19a1 Tmem182	1	#EF4136	GABAergic	1.30601	0	0	2.63476	0.962509	0	0	0	0	0	2.73619	0	2.78747	2.20055	0	0.465835	0	0.798538	2.26066	1.09824	2.96207	1.9398	2.08347	0	0	0.939129	0	1.65079	0	0	1.3986	1.70345	2.09031	2.58669
F2S4_160505_005_C01	5	#FF7290	Lamp5 Plch2 Dock5	1	#EF4136	GABAergic	1.85785	0	0.169405	2.49357	1.89633	0.959537	0	0	0	0	2.44359	1.68333	2.66451	2.27199	2.25389	1.45015	0	0.682745	1.85206	1.88297	2.63192	2.06615	2.02317	0	0.290961	1.38698	0	0	0	1.30283	1.0782	1.90415	1.81877	2.60653
F2S4_160505_005_D01	3	#FFB8CE	Lamp5 Fam19a1 Tmem182	1	#EF4136	GABAergic	1.82579	0	0	2.50337	1.11701	1.74791	0	0	1.05854	0	2.53023	2.19919	2.72317	2.40922	1.68858	1.77277	0	0.847942	1.94098	1.63671	2.98996	1.50215	2.12714	0	1.74362	0	0	1.30615	0	1.68858	0.57382	1.35094	1.68367	2.81592
F2S4_160505_005_E01	5	#FF7290	Lamp5 Plch2 Dock5	1	#EF4136	GABAergic	1.37298	0	0	2.7637	0	1.02191	0	0	0	0	2.24375	0	2.8308	2.19548	2.25967	0	0	1.70218	2.15764	2.12013	2.99021	1.81453	2.12981	0	1.2006	0	0	1.90692	0	0.712973	1.83389	2.3595	1.8414	2.83004
F2S4_160505_005_F01	6	#FFA388	Lamp5 Lsp1	1	#EF4136	GABAergic	1.76769	0	0	2.62605	0	0	0	0	0	0	2.65558	1.94368	2.69348	2.33817	0.170194	0	0	0.292154	1.48095	1.99718	3.09685	1.14469	0.91363	0	1.406	0	0	0	0	1.80188	0	1.95074	2.00135	2.68539
F2S4_160505_005_G01	3	#FFB8CE	Lamp5 Fam19a1 Tmem182	1	#EF4136	GABAergic	1.70617	0	0	2.68788	1.60066	1.68879	0	0	0	0	2.69754	0	2.67435	2.13846	0	0.776957	0	0.600986	1.90707	1.70617	2.79445	1.93308	0.300314	0	0.998711	0.476166	0	1.07787	0	1.86191	1.76944	2.34882	1.75447	2.71038
F2S4_160505_005_H01	1	#DDACC9	Lamp5 Krt73	1	#EF4136	GABAergic	1.7964	0	0	2.70147	1.84146	1.68487	0	0	2.03548	0	2.62557	0	2.67087	2.20231	1.72264	1.36156	0	0.536993	1.90926	1.78262	2.96481	1.76475	2.05647	0	1.57011	0	0	1.63865	0	0	1.60309	2.00927	1.95159	2.54639
F2S4_160505_006_A01	5	#FF7290	Lamp5 Plch2 Dock5	1	#EF4136	GABAergic	1.83485	0	1.3796	2.55481	1.79764	1.91729	0	0	0	0	2.66258	0.985703	2.45448	2.29329	2.1657	1.53369	0	0.305507	2.02586	1.42354	2.67118	2.25928	1.73302	0	1.93822	0	0	0.785588	0	2.00004	0	2.04426	1.72054	2.49389
F2S4_160505_006_B01	25	#FF4DC1	Vip Chat Htr1f	1	#EF4136	GABAergic	2.38107	0	0	2.45334	1.67277	0	0	0	0	0	2.02657	1.89745	2.71554	2.46253	0	0	0	0.480748	2.46781	1.92705	2.4767	0.401205	2.05265	0	1.59075	0.547952	0	1.75352	0	0	2.20816	2.10748	2.02657	2.63838
F2S4_160505_006_C01	6	#FFA388	Lamp5 Lsp1	1	#EF4136	GABAergic	1.59179	0	0	2.67719	0	0.462887	0	0	0	0	2.69479	1.28776	2.82298	2.42622	1.88364	0.213364	0	1.31528	2.07323	2.19958	3.03348	2.30286	1.36558	0	2.11111	0	0	1.68076	0	2.03174	1.69211	1.92484	2.04436	2.63589
F2S4_160505_006_D01	59	#AF3F64	Pvalb Tpbg	1	#EF4136	GABAergic	2.32216	0	0	2.65964	2.32216	0	0	0	0	0	2.9825	0.646774	2.66057	2.61755	1.13843	1.79461	0	0.771249	2.33809	2.17928	2.6872	1.46181	1.18258	0	1.2709	1.24744	0	1.67312	0	1.60995	0.646774	2.27843	1.54824	2.57208
F2S4_160505_006_E01	27	#882E81	Vip Crispld2 Htr2c	1	#EF4136	GABAergic	1.81608	0	0	2.59452	0	0	0	0	0	0	2.83165	0	2.92044	2.61924	0	0	0	0	1.20769	2.32538	2.49167	1.88457	2.31582	0	0	0	0	0	0	1.63454	0	2.33605	1.71315	2.8817
F2S4_160505_006_F01	14	#7779BF	Vip Igfbp6 Car10	1	#EF4136	GABAergic	1.39988	0	2.0592	2.48653	0	0	0	0	0	0	2.66105	2.06962	2.4982	2.26628	0	0	0	1.37513	1.71216	2.34942	2.61029	0	0.165449	0	2.11979	1.2478	0	0	1.50606	1.66691	0.785372	2.25074	1.81899	2.56394
F2S4_160505_006_G01	5	#FF7290	Lamp5 Plch2 Dock5	1	#EF4136	GABAergic	1.98657	0	0	2.56707	0	0	0	0	0	0	2.59162	0	2.79524	2.30345	2.06642	1.71712	0	0.781776	1.89916	1.48672	2.72118	0.824878	0	0	0	1.43955	0	0	1.51274	2.08031	0	2.21617	1.9543	2.60271
F2S4_160505_006_H01	34	#BF480D	Sst Calb2 Necab1	1	#EF4136	GABAergic	2.19026	0	0	2.61387	0.98454	1.94771	0	0	0	0	2.72318	1.20395	2.62884	2.31206	0	0	0	0	1.79329	1.668	2.60649	1.94202	1.81299	0	1.80912	0.957779	0	0	0	1.80128	1.72818	2.09284	2.00332	2.7458
F2S4_160505_007_A01	48	#994C00	Sst Rxfp1 Eya1	1	#EF4136	GABAergic	2.09475	0	2.17219	2.68093	1.98064	0	0	0	0	0	2.63005	0.599117	2.89562	2.50123	1.90993	0.395587	0	0.737151	2.13755	2.20828	2.59868	0	1.25156	0	1.76699	1.60895	0	1.60895	0	0	1.69512	1.99611	1.87407	2.67868
F2S4_160505_007_B01	46	#C11331	Sst Esm1	1	#EF4136	GABAergic	2.13995	0	2.55447	2.27638	1.85821	0.158113	0	0	0	0	2.58279	0.90454	2.59216	2.03406	0	1.33528	0	0.610043	2.1259	2.08711	2.37686	1.70813	2.38005	0	2.1158	0.880104	0	0.990492	1.04536	1.20227	1.15153	1.81953	1.63065	2.51728
F2S4_160505_007_C01	39	#FF9F2C	Sst Chrna2 Glra3	1	#EF4136	GABAergic	1.98951	0	2.87279	2.61112	0	0	0	0	0	0	2.76027	0	2.75806	2.11496	1.76773	1.57514	0	0	1.80248	0.470083	2.61985	1.70561	2.1356	0	0	0	0	0	0.536523	1.58074	1.52119	1.96033	2.02292	2.14784
F2S4_160505_007_D01	30	#FFFF00	Sst Chodl	1	#EF4136	GABAergic	2.47383	1.2501	2.46363	2.70886	1.41798	0	0	0	0	0	2.4887	0.473478	2.6429	2.40448	1.49301	0	0	0.694594	1.77637	1.74281	2.8299	1.70644	2.00104	0	1.38391	0	0	0	0	1.60744	0.840408	1.787	1.86675	2.46876
F2S4_160505_007_E01	57	#D6221D	Pvalb Reln Tac1	1	#EF4136	GABAergic	2.48854	0	1.93996	2.65723	1.16244	1.72409	0	0	0	0	2.37487	0	2.78579	2.66391	0.500474	0.500474	0	0	1.82992	2.48393	2.65619	1.72409	1.56507	0	1.96615	0	0	1.81578	0	2.47379	0	0.960065	2.12066	2.47536
F2S4_160505_007_F01	18	#B09FFF	Vip Gpc3 Slc18a3	1	#EF4136	GABAergic	1.59325	0	0	2.54243	1.87757	1.60396	0	0	0	0	2.55977	1.209	2.90159	2.21112	0	1.59325	0	0	1.8887	1.59864	2.40929	2.00388	1.19565	0	1.16766	1.22194	0	1.71948	0	1.52271	0.646196	2.16421	2.00177	2.65468
F2S4_160505_007_G01	45	#C77767	Sst Crh 4930553C11Rik	1	#EF4136	GABAergic	2.50595	0	2.11635	2.37557	0.937787	0	0	0	0.2013	0	2.79248	2.02027	2.77991	2.23996	0.656851	1.91577	0	0.526155	1.90316	1.68279	2.53678	1.8225	2.06878	0	1.73765	1.27159	0	1.61998	1.10697	1.67744	1.6138	2.13924	1.81078	2.33726
F2S4_160505_008_A01	39	#FF9F2C	Sst Chrna2 Glra3	1	#EF4136	GABAergic	2.42671	0	2.93904	2.41224	0	0	0	0	0	0	2.53273	1.66919	2.45313	2.33237	1.90822	0	0	0.516445	1.70974	1.83498	2.6732	2.05135	2.36851	0	1.3487	0.826774	0	1.4535	0	1.60438	1.39102	1.87645	1.69995	2.54374
F2S4_160505_008_B01	49	#802600	Sst Rxfp1 Prdm8	1	#EF4136	GABAergic	2.29141	0	2.87557	2.37315	2.14359	1.80085	0	0	0	0	2.65174	0	2.51301	2.44588	1.51631	0.782785	1.25532	0.727613	1.99736	0.388627	2.6436	1.99259	1.39576	0	1.49674	0	0	0	0.388627	1.42032	0.448506	2.25803	1.61057	2.65557
F2S4_160505_008_C01	39	#FF9F2C	Sst Chrna2 Glra3	1	#EF4136	GABAergic	2.17912	0	2.86733	2.74198	1.60731	0	0	0	0	0	2.3937	1.96085	2.78186	1.95666	0	0	0	1.00917	2.11391	1.94384	2.74198	1.78609	1.18973	0	0.560197	0	0	0.879731	0	0	0	2.13814	1.60731	2.87093
F2S4_160505_008_D01	12	#A700FF	Serpinf1 Clrn1	1	#EF4136	GABAergic	2.15457	0	0	2.71461	1.73092	0.981236	0	0	0	0	2.65468	2.12912	2.47559	2.22538	0	0	0	0.279406	2.23118	1.81058	3.03646	1.69287	1.79514	0	0.836866	0	0	0.161796	0	1.97101	1.51919	2.23576	1.68078	2.71875
F2S4_160505_008_E01	6	#FFA388	Lamp5 Lsp1	1	#EF4136	GABAergic	1.85221	0	0	2.66318	1.47549	1.63992	0	0	0	0	2.67722	1.27606	2.66577	2.60297	1.09563	0	0	1.49503	2.25152	0	3.05864	1.94733	1.18226	0	2.29502	0	0	1.36191	0	0	0.574167	1.80495	2.00807	2.73588
F2S4_160505_008_F01	18	#B09FFF	Vip Gpc3 Slc18a3	1	#EF4136	GABAergic	2.05102	0	0	2.75952	0	0	0	0	0	0	2.64933	0	2.90139	2.6369	0	0	0	0.985622	0.922891	1.67186	2.83705	1.78428	2.11909	0	0	0	0	0	0	2.32053	0	1.97627	2.2396	2.23414
F2S4_160505_008_G01	35	#CC6D3D	Sst Calb2 Pdlim5	1	#EF4136	GABAergic	2.39271	0	2.16193	2.57851	0.374142	0	0	0	0	0	2.5163	1.52006	2.6636	2.25865	0	1.38442	0	0.645102	1.60153	1.80061	2.73087	1.89709	0.226174	0	2.12124	1.20503	0	0.893955	1.10095	1.63716	1.54614	1.84095	1.74024	2.72139
F2S4_160505_008_H01	45	#C77767	Sst Crh 4930553C11Rik	1	#EF4136	GABAergic	2.25414	0	2.1027	2.47274	0.96482	0	0	0	0.655491	0	2.4736	0.33737	2.55253	2.32959	0	1.51472	0	0.755739	1.92022	1.54484	2.58687	1.573	1.91715	0	2.08419	0	0	0	0	1.72646	0	1.96114	1.83963	2.77944
F2S4_160505_009_A01	44	#B95541	Sst Crhr2 Efemp1	1	#EF4136	GABAergic	2.33554	0	2.33341	2.58347	1.8352	1.25499	0	0	0	0	2.69669	1.78903	2.75271	2.01478	0.925954	1.61084	0	0.314242	2.04698	1.68349	2.43502	1.33655	1.69294	0	1.68824	0.95247	0	1.12092	1.18566	1.73735	1.34705	2.12448	1.89198	2.57741
F2S4_160505_009_B01	39	#FF9F2C	Sst Chrna2 Glra3	1	#EF4136	GABAergic	2.22486	0	2.90051	2.63835	0	0.863049	0	0	0	0	2.59427	0	2.73516	2.34092	0	0	0	0	1.85308	1.98444	2.63887	1.95765	1.90427	0	0.996445	0	0	0.669532	0	1.95765	0	2.17148	2.04599	2.69431
F2S4_160505_009_C01	39	#FF9F2C	Sst Chrna2 Glra3	1	#EF4136	GABAergic	2.38232	0	2.92221	2.37331	1.24828	1.65865	0	0	0	0	2.27543	1.16488	2.92221	2.37444	1.69268	0	0	0.612246	2.13136	1.08428	2.67908	0	1.99747	0	0.956495	0	0	0	0	1.82356	0	1.80711	1.91099	2.50903
F2S4_160505_009_D01	6	#FFA388	Lamp5 Lsp1	1	#EF4136	GABAergic	1.59045	0	1.64387	2.5751	0	1.85949	0	0	0	0	2.69843	0	2.62276	2.44484	0	1.34153	0	0.742784	2.30057	0	2.94892	2.18084	1.70133	0	2.15061	1.19659	0	0.583394	0	0	0.859126	1.45865	1.69143	2.77127
F2S4_160505_009_E01	30	#FFFF00	Sst Chodl	1	#EF4136	GABAergic	2.43856	0	2.39325	2.5595	0.177164	0	0	0	0	0	2.35922	0	2.5204	2.66737	1.2583	0	0	0.302638	1.50142	1.87823	2.81108	0	1.47292	0	0	0	0	1.11691	0	1.82271	1.98318	1.95256	1.83885	2.59315
F2S4_160505_009_F01	6	#FFA388	Lamp5 Lsp1	1	#EF4136	GABAergic	1.81521	0	0	2.40051	1.46976	0	0	0	0	0	2.51068	1.12741	2.54671	2.23893	1.16992	1.04577	0	0.813933	2.20168	1.79329	2.89669	1.79649	2.00908	0	1.78024	0.669954	0	1.30757	1.51472	1.2208	1.35414	2.09242	1.78681	2.73396
F2S4_160505_009_G01	38	#FF8011	Sst Myh8 Fibin	1	#EF4136	GABAergic	2.11753	0	2.9049	2.48415	1.51396	1.15345	0	0	0	0	2.41305	1.78019	2.59625	1.92366	1.73661	0	0	0	1.76757	1.69326	2.55718	0.790993	0.51881	0	0.197436	0	0	1.53634	0	0	1.52901	2.02192	1.75457	2.53442
F2S4_160505_009_H01	39	#FF9F2C	Sst Chrna2 Glra3	1	#EF4136	GABAergic	2.40977	0	2.56357	2.67853	1.28319	1.99572	0	0	0	0	2.62755	1.94959	2.77792	2.22451	0	0	0	0.441039	1.55891	1.99314	2.6166	1.92303	1.86447	0	1.39906	0	0	0.991409	0	1.81666	0.708301	2.05348	1.98265	2.72654
F2S4_160505_010_A01	15	#8194CC	Vip Igfbp6 Pltp	1	#EF4136	GABAergic	1.63128	0	0	2.73862	0	2.01558	0.941397	0	0	0	2.96366	0	2.78254	2.44406	0	0	0	0.406121	0	2.28648	2.75547	2.16575	1.64671	0	1.21684	0	0	0.663788	0	0	1.05373	1.86767	1.31391	2.09081
F2S4_160505_010_B01	6	#FFA388	Lamp5 Lsp1	1	#EF4136	GABAergic	1.55385	0	0	2.58768	1.07877	1.78518	0	0	0.746525	0	2.57039	0	2.7622	2.51149	1.5426	0.668654	0	0.780782	2.17685	1.74775	3.09581	1.80119	1.07877	0	1.26479	0.517103	0	0	1.04426	1.33453	0.709332	2.04667	2.03029	2.63348
F2S4_160505_010_C01	35	#CC6D3D	Sst Calb2 Pdlim5	1	#EF4136	GABAergic	2.35345	0	0	2.5439	0.736683	0	0	0	0	0	2.54879	1.77009	2.89968	2.201	0	0	0	0.736683	1.63409	2.00414	2.71234	0.774403	1.91983	0	1.74377	0	0	1.10979	0	1.58108	0.695372	2.32593	2.05244	2.58602
F2S4_160505_010_D01	59	#AF3F64	Pvalb Tpbg	1	#EF4136	GABAergic	2.28965	0	0	2.62952	1.95628	1.70439	0	0	0	0	2.69537	1.28464	2.62521	2.46709	1.55768	1.41185	0	0.995439	1.96298	1.10396	2.61694	1.73163	1.96738	0	1.84979	0	0	0.523867	0	1.96298	0.523867	2.11154	1.97174	2.52176
F2S4_160505_010_E01	35	#CC6D3D	Sst Calb2 Pdlim5	1	#EF4136	GABAergic	2.27412	0	0	2.47484	2.04505	1.22852	0	0	0	0	2.65467	1.66949	2.75129	1.95609	1.10772	1.2415	0	0.180038	1.64493	1.6135	2.52823	1.21513	1.55547	0	1.68818	1.01058	0	0.180038	0.939789	1.6295	0.405019	2.12223	1.90646	2.40963
F2S4_160505_010_F01	23	#FF00B3	Vip Lect1 Oxtr	1	#EF4136	GABAergic	0	0	0	2.59631	0	1.78987	0	0	0	0	2.75666	1.82503	2.83511	2.44842	0	0	0	1.05674	1.56764	1.8334	2.73157	1.90454	0.849061	0	0	1.40238	0.899299	0	0.874906	2.00083	0	1.85494	1.89266	2.66534
F2S4_160505_010_G01	60	#FF197F	Pvalb Vipr2	1	#EF4136	GABAergic	2.13951	0	0	2.43584	2.13796	1.62696	0	0	0	0	2.69101	1.99557	2.72614	2.54845	0	0	0	0.539318	2.01043	1.54375	2.64897	0	1.67017	0	0	1.01516	0	1.37383	0	1.24898	0	2.18231	1.85675	2.58995
F2S4_160505_010_H01	14	#7779BF	Vip Igfbp6 Car10	1	#EF4136	GABAergic	1.82881	0	0	2.50696	1.73426	1.81336	0	0	0	0	2.56637	0	2.72159	2.17569	0	0	0	0.582802	2.22348	0	2.66082	2.14163	1.65592	0	0	1.53117	0	0.7567	0	1.5714	0	2.36605	1.88827	2.55169
F2S4_160505_011_A01	5	#FF7290	Lamp5 Plch2 Dock5	1	#EF4136	GABAergic	2.13322	0	0	2.24719	0	0.998407	0	0	0	0	2.56379	0.446021	2.91584	1.99629	1.86425	1.57692	0	0.510659	2.11419	0.957466	2.84324	1.64809	2.27286	0	1.6068	0	0	0.446021	0.661373	1.94421	0	1.48543	1.72418	2.78056
F2S4_160505_011_B01	59	#AF3F64	Pvalb Tpbg	1	#EF4136	GABAergic	2.33231	0	0	2.54905	1.97054	0	0	0	0	0	2.8172	0.158421	2.7954	2.54959	1.7937	0	0	1.06313	2.00399	1.66596	2.74307	1.8512	1.27985	0	1.19107	0.73255	0	0.971447	0	1.27985	0	1.87986	1.74495	2.53922
F2S4_160505_011_C01	34	#BF480D	Sst Calb2 Necab1	1	#EF4136	GABAergic	2.40043	0	0.178103	2.58118	1.73829	1.64436	0	0	0	0	2.66305	1.64436	2.86303	2.22869	1.04686	0	0	0	1.89242	1.22313	2.73839	0	1.42903	0	0	0	0	1.73017	0	0	0.178103	2.09938	2.10633	2.41422
F2S4_160505_011_D01	6	#FFA388	Lamp5 Lsp1	1	#EF4136	GABAergic	1.90144	0	0	2.66841	0	0	0	0	0.369479	0	2.79416	0.16051	2.91295	2.54267	0	1.28629	0	0.738097	2.51805	0	3.05033	1.8155	1.62466	0	1.88657	1.24413	0	1.7973	0	2.20943	0	2.35906	2.10106	2.92211
F2S4_160505_011_E01	15	#8194CC	Vip Igfbp6 Pltp	1	#EF4136	GABAergic	1.85667	0	0	2.47171	0	1.97685	0	0	0	0	2.54223	2.11921	2.587	2.52392	1.63455	0	0	0	2.52942	2.29596	2.72971	0	1.90247	0	2.31318	0	0	0	0	0.836519	0.564079	1.91951	1.31642	2.58998
F2S4_160505_011_F01	6	#FFA388	Lamp5 Lsp1	1	#EF4136	GABAergic	1.3165	0	0	2.583	1.2049	1.62664	1.69761	0	0	0	2.69591	0.287647	2.72797	2.43829	1.97091	1.29636	0	1.0889	2.50309	1.75143	3.06922	1.6455	1.67665	0	1.7215	0	0	1.2049	0	1.76914	0.581827	2.18782	2.03937	2.70886
F2S4_160505_011_H01	15	#8194CC	Vip Igfbp6 Pltp	1	#EF4136	GABAergic	0	0	0	2.46066	0	1.66175	0	0	0	0	2.62742	1.75576	2.70044	2.30923	0	1.52822	0	0.493127	1.66672	1.65164	2.70317	2.36114	1.85914	0	1.19834	0	0	1.63067	0	1.89564	1.10104	2.16034	1.74351	2.63173
F2S4_160505_012_A01	28	#AD589A	Vip Crispld2 Kcne4	1	#EF4136	GABAergic	1.94724	0	0	2.47405	1.62839	0	0	0	0	0	2.77234	1.89249	2.44305	2.70946	2.20702	1.36821	0	0.77934	1.59948	1.84424	2.67444	1.72043	2.10335	0	1.09346	0	0	0.985192	0	1.32358	0	1.88222	1.49274	2.42704
F2S4_160505_012_B01	58	#E67A77	Pvalb Reln Itm2a	1	#EF4136	GABAergic	2.28093	0	0	2.53209	1.89724	0	0	0	0	0	2.84475	1.52677	2.57184	2.67393	1.63233	0.295374	0	1.15078	1.95955	1.77056	2.50452	1.87806	1.93323	0	1.5855	0	0	1.63723	1.06875	1.49412	1.33156	2.02415	1.67009	2.46141
F2S4_160505_012_C01	2	#FF88AD	Lamp5 Fam19a1 Pax6	1	#EF4136	GABAergic	2.0497	0	0	2.76164	0	1.62291	0	0	1.15577	0	2.58727	1.63338	2.6418	2.30479	1.47242	1.5783	0	1.33211	1.92407	1.58414	2.90079	2.01244	1.82646	0	1.18579	1.3109	0	0.179579	0	1.57239	1.74659	2.19642	1.91874	2.69295
F2S4_160505_012_D01	6	#FFA388	Lamp5 Lsp1	1	#EF4136	GABAergic	1.43072	0	0	2.54049	0	0	0	0	0	0	2.58408	0	2.53922	2.29328	0	0	0	0.659261	2.1809	1.75967	2.9425	1.9595	1.88561	0	1.84334	1.0863	0	0.659261	0	2.13319	1.8465	1.78939	1.89415	2.64971
F2S4_160505_012_E01	6	#FFA388	Lamp5 Lsp1	1	#EF4136	GABAergic	1.15305	0	0	2.48455	1.99762	0	0	0	0	0	2.68874	0	2.62857	2.15399	1.70724	1.49649	0	0	1.64447	1.28156	2.83834	1.62976	2.03646	0	1.48271	1.08869	0	1.38059	0	1.5536	1.51637	2.01234	1.74327	2.76376
F2S4_160505_012_F01	25	#FF4DC1	Vip Chat Htr1f	1	#EF4136	GABAergic	1.51688	0	0	2.56225	0	0	0	0	0	0	2.63568	2.21446	2.80438	1.72083	0	0	0	0	2.60491	1.50915	2.58246	0	2.07427	0	0	0	0	0	0	0	0	2.41893	1.3835	2.55249
F2S4_160505_012_G01	6	#FFA388	Lamp5 Lsp1	1	#EF4136	GABAergic	1.5992	0	0	2.46987	0	1.60427	0	0	0.166346	0	2.34952	1.94584	2.64271	2.37674	0	2.00379	0	0.973168	2.20326	2.07413	2.79425	1.83085	1.74875	0	1.89473	0.951054	0	1.03346	0	0	1.11842	1.87626	1.87895	2.68068
F2S4_160505_012_H01	29	#AC3491	Vip Col15a1 Pde1a	1	#EF4136	GABAergic	1.42308	0	0	2.664	2.03124	0	0	0	0	0	2.03726	0	2.7536	2.19986	1.71584	0	0	0	1.66259	1.52163	2.64155	0	2.26817	0	0.795736	1.08798	0	1.55914	0.242965	0	1.4352	2.32257	1.71584	2.3452
F2S4_160505_013_A01	34	#BF480D	Sst Calb2 Necab1	1	#EF4136	GABAergic	2.4907	0	0	2.51559	1.87511	1.6907	0	0	0	0	2.68954	0.465722	2.56716	2.41901	0.72633	0	0	0	2.34365	2.07984	2.42611	0	0.685255	0	1.73129	0	0	0.531843	0	0	0.170429	2.20038	1.65985	2.64558
F2S4_160505_013_B01	35	#CC6D3D	Sst Calb2 Pdlim5	1	#EF4136	GABAergic	2.12602	0	0	2.47236	2.01571	0.348733	0	0	0	0	2.54625	1.82156	2.73983	2.21718	1.58869	1.58869	0	0.484822	1.32482	1.91769	2.42743	1.75166	1.26128	0	0.588287	0	0	1.18683	0	0	1.46747	1.87228	1.68336	2.74436
F2S4_160505_013_C01	6	#FFA388	Lamp5 Lsp1	1	#EF4136	GABAergic	2.08833	0	0	2.56471	0	1.76935	0	0	0.517656	0	2.75606	0	2.52317	2.19578	0	1.79244	0	0.517656	2.28185	1.75558	2.95071	2.15314	1.76252	0	1.99231	1.16911	0	0	0	1.53181	0.375864	2.06667	1.59693	2.62303
F2S4_160505_013_D01	5	#FF7290	Lamp5 Plch2 Dock5	1	#EF4136	GABAergic	1.4105	0	0	2.31908	0.869962	0	0	0	0	0	2.40689	2.05215	2.54067	2.0828	0	0	0	0.452113	2.10209	0.623892	2.49416	1.64849	1.81981	0	2.27281	0	0	0.452113	0	1.84893	0	2.01536	1.644	2.74803
F2S4_160505_013_E01	22	#AF00E6	Vip Rspo4 Rxfp1 Chat	1	#EF4136	GABAergic	0	0	0	2.83656	1.06269	2.04954	0	0	0	0	2.73219	0.68912	2.81679	2.27456	0	2.00181	0	0	0	1.72598	2.70641	0	2.2097	0	2.19609	1.4834	0	0.68912	0.914889	0	0.914889	1.9642	1.98466	2.03864
F2S4_160505_013_F01	5	#FF7290	Lamp5 Plch2 Dock5	1	#EF4136	GABAergic	2.2293	0	0	2.39139	0	1.94098	0	0	0	0	2.68161	0.605074	2.69949	2.3231	2.15011	1.17984	0	0	2.25685	2.0974	2.76556	1.67138	2.09565	0	0.932963	0	0	1.76737	0	1.83965	0	2.3231	1.68967	2.54371
F2S4_160505_013_G01	25	#FF4DC1	Vip Chat Htr1f	1	#EF4136	GABAergic	1.63554	0	0	2.65409	1.88153	0	0	0	0	0	2.7401	0	2.83229	2.48533	0.889463	2.08532	0	1.07822	2.04428	2.19867	2.74475	1.92284	1.2916	0	1.1861	1.50829	0	0	0	1.83049	0.548061	0.839401	1.9272	2.52757
F2S4_160505_013_H01	6	#FFA388	Lamp5 Lsp1	1	#EF4136	GABAergic	1.64795	0	1.07902	2.41614	1.46648	1.47418	0	0	1.29775	0	2.55272	1.52456	2.46556	2.11503	1.47418	1.33082	0	0.829915	1.99754	1.80145	2.88893	2.25163	2.21718	0	1.24932	0	0	0.892467	0	0	1.52456	2.14373	1.61612	2.64529
F2S4_160505_014_A01	35	#CC6D3D	Sst Calb2 Pdlim5	1	#EF4136	GABAergic	2.33254	0	0	2.47011	0.392008	0	0	0	0	0	2.65894	1.94683	2.71395	2.04323	1.59777	1.4747	0	0.470525	1.6031	1.85649	2.42307	1.41369	1.88782	0	1.52184	0.866466	0	1.07008	0	0	0.172806	2.2608	1.52818	2.50597
F2S4_160505_014_B01	21	#FF00FF	Vip Ptprt Pkp2	1	#EF4136	GABAergic	0	0	0	2.46633	2.24509	0	0	0	0	0	2.64839	0	2.35134	2.17919	0	2.06832	0	0	1.36984	1.36984	2.50054	2.34834	0	0	0	0	0	1.67591	1.01212	1.94271	1.01212	2.20509	1.70997	2.26743
F2S4_160505_014_C01	25	#FF4DC1	Vip Chat Htr1f	1	#EF4136	GABAergic	1.55806	0	0	2.55404	2.08342	2.0106	0	0	0	0	2.5755	0.696191	2.91478	2.32141	1.62718	0	0	0.785462	1.86328	1.71616	2.61963	0	2.31071	0	0.431463	0	0	0	0	1.80179	1.99842	2.17961	1.85304	2.45829
F2S4_160505_014_D01	23	#FF00B3	Vip Lect1 Oxtr	1	#EF4136	GABAergic	2.0774	0	0	2.50519	0	2.00436	0	0	0	0	2.06636	1.07922	3.04242	2.53911	0	0	0	0.875093	0	1.88934	2.66749	0.954275	2.13834	0	0	0	0	0	0	1.77089	1.1614	2.11896	1.90313	2.61176
F2S4_160505_014_E01	13	#CA66FF	Serpinf1 Aqp5 Vip	1	#EF4136	GABAergic	1.78146	0	0	2.51279	1.75838	1.48755	1.07747	0	0.691237	0	2.00155	2.21205	2.24419	2.07604	2.00827	1.42842	0	1.04808	1.74022	1.87693	2.4914	1.07747	0.905319	0	1.35995	1.01654	0	0	0.250993	0.524663	1.50912	2.0873	1.57715	2.54495
F2S4_160505_014_F01	22	#AF00E6	Vip Rspo4 Rxfp1 Chat	1	#EF4136	GABAergic	0	0	0	2.67031	1.33316	0	0	0	0	0	2.46014	2.42027	2.74428	2.29298	0.291179	0	0	0	0.828071	1.352	2.63091	0	1.42014	0	1.21172	1.11191	0	0	0	0	2.0314	2.40666	1.71684	2.7356
F2S4_160505_014_G01	59	#AF3F64	Pvalb Tpbg	1	#EF4136	GABAergic	2.19354	0	0	2.34041	2.01451	0	1.39877	0	0	0	2.70813	0	2.38148	2.45943	1.86876	1.89954	0	0.688303	1.75475	1.42487	2.52649	2.09732	1.64779	0	1.53601	0.979235	0	1.51594	0	1.10161	0	2.35105	1.57356	2.50068
F2S4_160505_014_H01	23	#FF00B3	Vip Lect1 Oxtr	1	#EF4136	GABAergic	1.51392	0	0	2.45024	2.01582	1.59231	0	0	0	0	2.63143	1.82114	2.64688	2.41825	2.10588	1.51392	0	0	1.46868	1.66481	2.31065	0	1.21757	0	0	0.833384	0	1.52242	1.72692	1.73731	0	1.9455	1.57772	2.59236
F2S4_160505_015_A01	27	#882E81	Vip Crispld2 Htr2c	1	#EF4136	GABAergic	1.73125	0	0	2.46711	2.10623	0.664676	0	0	0	0	2.7411	0	2.72836	2.7674	1.65484	1.89273	0	0	1.73415	1.35645	2.74138	0	2.14844	0	1.89273	0	0	0	0	1.86574	0	1.71031	1.77561	2.24068
F2S4_160505_015_B01	15	#8194CC	Vip Igfbp6 Pltp	1	#EF4136	GABAergic	2.13625	0	0	2.46286	0.937198	0	0	0	0	0	2.55993	2.35045	2.83802	2.3068	0	0	0	0	1.86526	1.99212	2.44174	0	1.92647	0	0	0	0	1.14647	0	1.7215	2.2718	0	1.93233	3.00766
F2S4_160505_015_C01	6	#FFA388	Lamp5 Lsp1	1	#EF4136	GABAergic	1.79651	0	0	2.51176	1.58096	0.67305	0	0	0	0	2.65991	1.51239	2.57231	2.23282	1.29935	1.49211	0	1.09698	2.1477	1.53647	2.84969	1.39351	2.12775	0	1.5503	1.48161	0	0.324919	0	1.54574	1.62515	2.18399	1.51731	2.49714
F2S4_160505_015_D01	6	#FFA388	Lamp5 Lsp1	1	#EF4136	GABAergic	1.8562	0	0	2.72346	1.54017	1.2075	0	0	0	0	2.37817	1.63974	2.70619	2.42661	1.65321	0	0	1.14806	1.96907	1.36173	3.14444	1.77406	2.19417	0	0.932602	1.16879	0	0	0	1.58121	1.1263	2.45475	1.70917	2.97887
F2S4_160505_015_E01	6	#FFA388	Lamp5 Lsp1	1	#EF4136	GABAergic	1.41693	0	0	2.51638	1.63921	0	0	0	0	0	2.56178	0	2.52474	2.44361	0	0	1.46386	0.997394	2.15977	1.03309	3.03979	1.51758	1.56538	0	1.53411	0.937668	0	1.5062	0	1.91994	1.22406	2.13475	1.7701	2.54995
F2S4_160505_015_F01	34	#BF480D	Sst Calb2 Necab1	1	#EF4136	GABAergic	2.12743	0	1.45723	2.54481	1.00324	1.97471	0	0	0	0	2.73576	1.9082	2.67198	2.36585	0	0	0	1.05581	2.06588	1.91281	2.5723	1.68217	1.14502	0	1.66222	0.874024	0	1.72664	0.689243	1.53498	0.874024	2.16494	1.81836	2.63533
F2S4_160505_015_G01	28	#AD589A	Vip Crispld2 Kcne4	1	#EF4136	GABAergic	2.28399	0	0	2.6164	0.986581	0	0	0	0	0	3.01562	0	2.90988	2.83599	1.67176	0	0	1.26462	1.9276	2.11734	2.73681	2.18106	1.63167	0	0	1.44584	0	0	0	1.65616	0.150475	2.15037	1.51699	2.64379
F2S4_160505_015_H01	10	#C266D1	Sncg Gpr50	1	#EF4136	GABAergic	1.94753	0	0	2.7027	1.67026	1.40473	1.38736	0	0	0	2.54713	1.37841	2.75285	2.36361	0.811321	1.32043	0	0.175465	1.769	0.87343	2.7467	1.56637	1.80771	0	0.651749	1.34063	0	0.475867	0	1.94015	0.396811	1.91983	1.73455	2.44139
F2S4_160505_016_A01	19	#756FB3	Vip Lmo1 Fam159b	1	#EF4136	GABAergic	0	0	0	2.89818	0.653989	1.48881	0	0	0	0	2.52272	0	2.94936	1.85862	0	2.05541	0	0	2.0827	1.8649	2.79177	1.02002	2.07763	0	0	0	0	0	0	0.130593	0	2.11892	2.12696	2.64711
F2S4_160505_016_B01	21	#FF00FF	Vip Ptprt Pkp2	1	#EF4136	GABAergic	1.3588	0	0	2.60834	1.84479	1.02356	0	0	0	0	2.63249	0	3.05405	2.57415	0	1.87744	0	0	1.77105	2.27585	2.70372	2.15011	2.093	0	0	0	0	0	0.306212	0	0	2.44484	1.8715	2.52835
F2S4_160505_016_C01	47	#BF8219	Sst Tac2 Tacstd2	1	#EF4136	GABAergic	2.49907	0	1.45403	2.51661	0	1.71835	0	0	0	0	2.5649	0.727028	2.76874	2.18378	0	0	0	0.782184	1.96212	0.69658	2.59858	0	1.561	0	0	1.21825	0	0	0	1.87106	0.448042	1.88965	1.96382	2.59341
F2S4_160505_016_D01	20	#9FAAFF	Vip Lmo1 Myl1	1	#EF4136	GABAergic	1.09298	0	0	2.83496	1.73562	2.02305	0	0	0	0	2.99258	1.68233	2.86785	2.1437	0	0	0	0	1.81295	1.30623	2.81896	1.88081	2.16521	0	2.27756	0	1.1686	0	0	0.692554	0.525823	2.33086	1.99808	2.74372
F2S4_160505_016_E01	6	#FFA388	Lamp5 Lsp1	1	#EF4136	GABAergic	1.93231	0	0	2.59347	0	0.629933	0	0	0	0	2.78946	2.14031	2.59419	2.39589	1.82366	1.80408	0	0.794084	2.33937	1.85049	2.94608	1.99256	1.71819	0	2.34325	0	0	1.57104	0.557761	1.75957	0	2.07508	1.93888	2.68943
F2S4_160505_016_F01	57	#D6221D	Pvalb Reln Tac1	1	#EF4136	GABAergic	2.10594	0	0	2.62949	1.14344	1.83072	0	0	0	0	2.80193	0	2.7854	2.62286	1.94354	1.99532	0	0.998602	2.05139	0.626179	2.66695	1.09618	0.234879	0	1.04313	0	0	0.44616	0.892961	2.05277	0	1.92727	2.05689	2.90554
F2S4_160505_016_G01	57	#D6221D	Pvalb Reln Tac1	1	#EF4136	GABAergic	2.25688	0	1.25205	2.46559	1.64608	1.28631	0	0	0	0	2.73299	0.392113	2.47315	2.45789	1.74819	0.957451	0	0	2.00318	1.99034	2.32675	1.76493	1.86688	0	1.89616	1.36173	0	1.25205	0	1.10495	0.836749	1.8213	1.58434	2.47529
F2S4_160505_016_H01	35	#CC6D3D	Sst Calb2 Pdlim5	1	#EF4136	GABAergic	2.08513	0	0	2.56652	2.1873	1.37009	0	0	0	0	2.69138	1.86896	2.71549	2.02333	1.03425	1.48376	0	0.580458	1.91946	1.53109	2.50538	1.80708	1.66835	0	0.580458	0.716743	0	1.19676	0	1.0872	1.17695	1.99346	1.53996	2.7042
F2S4_160505_017_A01	42	#BF9F00	Sst Hpse Sema3c	1	#EF4136	GABAergic	2.27628	0	0	2.4109	1.92696	1.72849	0	0	0	0	2.6634	2.02931	2.7294	2.14577	0	1.69376	0	0.825723	1.75585	1.38759	2.69085	1.64682	1.47865	0	1.5137	0	0	1.46942	0	1.38192	1.25729	2.16026	1.46	2.65191
F2S4_160505_017_B01	57	#D6221D	Pvalb Reln Tac1	1	#EF4136	GABAergic	2.0538	0	0	2.45475	2.17778	0.614513	0	0	0	0	2.37056	1.55597	2.40207	2.28751	2.3615	0	0	0.436371	1.79199	1.79441	2.33451	1.94405	1.91027	0	1.54324	0	0	0.935395	0	1.2709	1.79681	2.21782	1.77212	2.73278
F2S4_160505_017_C01	39	#FF9F2C	Sst Chrna2 Glra3	1	#EF4136	GABAergic	2.1961	0	2.62674	2.46869	2.38092	0.12073	0	0	0	0	2.69419	0	2.56502	2.32935	0.358296	0	0	1.03881	2.16487	1.4931	2.57402	0	2.0165	0	0	0	0	1.35164	0	0	1.32613	2.26328	1.66752	2.45329
F2S4_160505_017_D01	14	#7779BF	Vip Igfbp6 Car10	1	#EF4136	GABAergic	2.00224	0	0	2.5942	0.935935	1.99162	1.39665	0	0	0	2.79454	0	2.69135	2.41559	0	1.93601	0	0	2.44359	0	2.81276	0	0.576802	0	0	0.76749	1.78028	1.78524	0	0	0.953046	1.99468	2.00819	2.72382
F2S4_160505_017_E01	42	#BF9F00	Sst Hpse Sema3c	1	#EF4136	GABAergic	2.03472	0	0	2.56344	1.86384	0.468283	0	0	0	0	2.76437	0	2.80602	2.04497	0	1.76985	0	0.853817	1.64019	1.71932	2.62586	1.92301	1.75282	0	1.34266	0.716203	0	0	0.554621	1.57436	1.46904	2.32718	1.6682	2.5963
F2S4_160505_017_F01	41	#D9C566	Sst Tac2 Myh4	1	#EF4136	GABAergic	2.18316	0	1.92281	2.5479	1.96689	1.52395	0	0	0	0	2.76843	0	2.80795	2.41365	0	1.31305	0	1.27611	2.15859	1.57204	2.76469	1.57204	1.23573	0	1.60339	1.15877	0	0	0	1.6438	1.14159	1.50918	1.9199	2.62227
F2S4_160505_017_G01	43	#806B19	Sst Hpse Cbln4	1	#EF4136	GABAergic	2.16945	0	0	2.69735	0.597254	0	0	0	0	0	2.69524	1.81442	2.76751	2.2215	1.64606	1.6539	0	0.902376	2.24404	1.27267	2.70937	1.47354	1.19064	0	1.77118	1.04967	0	1.1981	0	1.31422	1.88979	1.99246	1.72316	2.44914
F2S4_160505_017_H01	42	#BF9F00	Sst Hpse Sema3c	1	#EF4136	GABAergic	2.07634	0	1.14488	2.44289	1.64021	1.57959	1.24147	0	0	0	2.7384	1.67055	2.69019	2.12116	1.50911	1.6242	0	0.506862	2.0011	1.70977	2.74115	1.67926	1.48732	0	0.650988	0	0	0	0	1.18253	0.212769	2.23951	1.54185	2.49022
F2S4_160505_018_A01	25	#FF4DC1	Vip Chat Htr1f	1	#EF4136	GABAergic	1.72226	0	0	2.76722	1.53767	1.2848	0	0	0	0	2.51073	0.691451	2.77203	2.32886	0	0	0	0.72828	1.95079	1.46641	2.67114	1.59408	1.77289	0	0.437693	1.30397	0	1.2437	0	1.56934	0	2.34877	1.58436	2.43587
F2S4_160505_018_B01	40	#FFB307	Sst Chrna2 Ptgdr	1	#EF4136	GABAergic	2.15695	0	2.27335	2.63248	1.10984	0	0	0	0	0	2.73862	0	2.78545	2.09793	0	0	0	0.936299	1.7779	1.43618	2.7732	1.98045	2.23111	0	0	0	0	1.89088	0	1.95669	0.784652	2.19385	2.04481	2.81689
F2S4_160505_018_C01	12	#A700FF	Serpinf1 Clrn1	1	#EF4136	GABAergic	1.60288	0	0	2.58008	1.65004	1.29484	1.77891	0	0	0	2.45739	1.80871	2.28577	2.00918	2.00638	0	0	0.897388	1.78128	1.70118	2.73411	1.92637	1.73658	0	2.03229	0.364261	0	1.41969	1.3362	1.08509	1.56186	1.7206	1.6271	2.54413
F2S4_160505_018_D01	57	#D6221D	Pvalb Reln Tac1	1	#EF4136	GABAergic	2.04341	0	1.18999	2.46544	2.0298	1.21326	0	0	0	0	2.53927	1.70634	2.444	2.35327	1.75124	1.11164	0	0.154154	2.0517	1.59963	2.31914	1.99191	2.0484	0	1.39554	0.551046	0	1.26648	0	1.3804	1.12572	2.06465	1.51797	2.44066
F2S4_160505_018_E01	57	#D6221D	Pvalb Reln Tac1	1	#EF4136	GABAergic	2.09234	0	0	2.4443	2.07657	0.951539	0	0	0	0	2.75613	1.67927	2.58142	2.39933	1.73208	2.06019	0	1.02977	1.47898	1.76622	2.22941	1.45275	1.22759	0	0	0	0	0	0	1.79788	0	1.94638	1.73208	2.55873
F2S4_160505_018_F01	15	#8194CC	Vip Igfbp6 Pltp	1	#EF4136	GABAergic	2.38322	0	0	2.37482	2.29702	1.41485	0	0	0	0	2.7045	2.05131	2.62786	2.5446	0	0.924547	0	0	2.16395	1.53559	2.6321	0	1.34811	0	1.2355	0	0	0	0	0	2.12203	1.94454	1.81819	2.74682
F2S4_160505_018_G01	39	#FF9F2C	Sst Chrna2 Glra3	1	#EF4136	GABAergic	2.13831	0	2.41794	2.09076	1.63453	0	0	0	0	0	2.38153	0	2.62676	2.22723	1.73759	2.01228	0	0	1.38184	1.44971	2.48754	1.69212	1.97954	0	0.225082	0.482496	0	0	0	1.20251	1.76882	2.31975	1.82965	2.67672
F2S4_160505_018_H01	26	#BD3D9A	Vip Pygm C1ql1	1	#EF4136	GABAergic	2.17991	0	1.85476	2.62927	1.40995	0	0	0	0	0	2.47848	2.08774	2.75196	2.59716	1.92934	0	0	0.906197	1.99915	1.60769	2.8055	1.99296	1.8328	0	1.75936	1.11387	1.4962	0	1.42172	2.08523	0.976301	1.69011	1.9673	2.57571
F2S4_160505_019_A01	35	#CC6D3D	Sst Calb2 Pdlim5	1	#EF4136	GABAergic	2.2396	0	0	2.41373	1.92168	0	0	0	0	0	2.5274	1.77296	2.55212	2.23282	1.45937	0	0	0.804846	1.60698	1.9488	2.55917	1.78908	1.99843	0	1.49193	0.998576	0	1.54501	1.22253	1.61177	0.446142	2.03765	1.47269	2.46403
F2S4_160505_019_B01	6	#FFA388	Lamp5 Lsp1	1	#EF4136	GABAergic	1.90117	0	0	2.32798	1.9054	1.34291	0	0	1.07561	0	2.51594	1.4136	2.33115	2.20583	1.796	1.32728	0	0.943837	2.03838	1.85176	2.71175	1.89691	1.96429	0	1.31106	1.04622	0	0	0.809617	1.74436	1.19852	1.92593	1.57517	2.63977
F2S4_160505_019_C01	6	#FFA388	Lamp5 Lsp1	1	#EF4136	GABAergic	1.81463	0	0	2.61507	0	0.923293	0	0	0	0	2.58032	0	2.77321	2.29692	1.04084	0	0	1.3882	2.20387	1.89367	3.05319	1.59337	1.80292	0	1.88145	0	0	1.69572	1.68805	1.53144	0.55691	2.03786	1.88145	2.42463
F2S4_160505_019_D01	28	#AD589A	Vip Crispld2 Kcne4	1	#EF4136	GABAergic	1.97104	0	0	2.54899	1.92422	1.52015	0	0	0	0	2.51127	1.60628	2.80621	2.75183	0.647571	1.62637	0	0.747352	0	1.76616	2.65942	1.98157	1.53007	0	0.140645	0	0	0	0	0	0	1.92025	1.69185	2.66592
F2S4_160505_019_E01	13	#CA66FF	Serpinf1 Aqp5 Vip	1	#EF4136	GABAergic	1.50343	0	0	2.68762	1.56971	1.48515	1.59217	0	0	0	2.60744	1.69557	2.68937	2.13035	1.71798	0	0	0.796234	1.91966	1.67796	2.99199	1.30211	2.13664	0	0.796234	1.35559	0	0.693844	0	0	0	2.33931	1.91274	2.57452
F2S4_160505_019_F01	26	#BD3D9A	Vip Pygm C1ql1	1	#EF4136	GABAergic	1.71166	0	1.49841	2.60496	1.58851	1.13708	0	0	0	0	2.39566	0	2.80558	2.3271	1.94707	1.87347	0	0	1.70237	1.65964	2.55653	1.77431	2.01763	0	0	0	0	0.665751	0	1.56767	0.665751	2.40133	1.83602	2.65276
F2S4_160505_019_G01	32	#804811	Sst Tac1 Htr1d	1	#EF4136	GABAergic	2.03283	0	1.15116	2.54529	2.10716	0.249026	0	0	0	0	2.81023	2.04815	2.54433	2.12768	0.521516	1.63157	0	0.751724	1.81981	1.77704	2.47244	1.30872	2.04513	0	0	0	0	0.901386	0.406301	1.69706	1.41124	2.17287	1.71687	2.37787
F2S4_160505_019_H01	57	#D6221D	Pvalb Reln Tac1	1	#EF4136	GABAergic	2.35356	0	0	2.38282	1.49083	1.52126	0	0	0	0	2.71042	0	2.46484	2.59824	1.76847	0	0	0.242803	2.03388	1.50121	2.48553	0.676261	0.928935	0	0.601649	0	0	0.242803	0.739914	1.62529	0	2.07682	1.82065	2.31908
F2S4_160505_020_A01	6	#FFA388	Lamp5 Lsp1	1	#EF4136	GABAergic	1.94101	0	0	2.39973	1.7489	1.52325	0	0	0	0	2.54888	1.42205	2.61497	2.31215	1.64112	1.34614	0	1.07141	2.39639	1.75483	2.91405	2.25563	0.567829	0	1.79953	0.93978	0	1.27235	1.39596	1.28987	1.2541	2.0709	1.86814	2.60136
F2S4_160505_020_B01	35	#CC6D3D	Sst Calb2 Pdlim5	1	#EF4136	GABAergic	2.31466	0	1.34029	2.52642	0.78707	1.64313	0	0	0	0	2.65206	1.73727	2.69867	2.28991	0.575112	1.69792	0	1.06607	1.77335	1.75267	2.71016	1.40552	1.39184	0	0	0.886562	0	1.06607	0.575112	1.29932	0.657795	2.08501	1.9622	2.498
F2S4_160505_020_C01	57	#D6221D	Pvalb Reln Tac1	1	#EF4136	GABAergic	2.26412	0	0	2.61176	1.84101	1.81028	0	0	0	0	2.90207	1.7082	2.70514	2.48212	1.98413	1.73063	0	0.704156	1.94258	1.07287	2.46433	1.81028	1.92197	0	0	0	0	0	0	2.0868	0	2.47332	1.49763	2.50384
F2S4_160505_020_D01	23	#FF00B3	Vip Lect1 Oxtr	1	#EF4136	GABAergic	0.337632	0	0	2.61465	1.87552	1.06381	0	0	0	0	2.61713	0	2.84671	2.55492	0.573299	0	0	0.756138	2.03501	1.04886	2.57666	0.471258	2.23822	0	0	1.52546	1.75326	0	0	0	0.655867	2.30297	1.72853	2.68964
F2S4_160505_020_E01	23	#FF00B3	Vip Lect1 Oxtr	1	#EF4136	GABAergic	1.92898	0	0	2.41027	0	1.6511	0	0	0	0	2.34938	1.97047	2.80802	2.33579	1.92272	1.59672	0	0	1.60989	2.03837	2.5747	0	2.26249	0	1.59224	1.13248	1.26556	1.55953	0	1.81595	1.78818	2.32175	1.81325	2.76274
F2S4_160505_020_F01	4	#DD6091	Lamp5 Ntn1 Npy2r	1	#EF4136	GABAergic	2.0428	0	0	2.4183	1.80413	0	0	0	2.13546	0	2.6575	0	2.639	2.43952	0	0.667007	0	1.1026	1.89364	0	2.85768	0	1.07685	0	0	0	0	1.68474	0	0	1.91341	1.97794	1.89767	2.6955
F2S4_160505_020_G01	35	#CC6D3D	Sst Calb2 Pdlim5	1	#EF4136	GABAergic	2.11887	0	0	2.46729	2.22014	0	1.55057	0	0	0	2.50811	1.94706	2.43007	2.17245	1.84793	0.820914	0	0.764764	0.478198	1.62689	2.4497	1.95487	2.32424	0	1.57906	0.764764	0	0.255991	1.2982	0	1.33195	1.90577	1.52531	2.43007
F2S4_160505_020_H01	21	#FF00FF	Vip Ptprt Pkp2	1	#EF4136	GABAergic	0	0	0	2.71784	2.07654	0	0	0	0	0	3.05561	1.82706	2.52604	1.96003	0	1.9148	0	0	2.33545	0	2.83985	1.67308	2.31697	0	2.29985	0	0	1.88748	0	0	0.301532	2.48955	1.93549	2.55488
F2S4_160505_021_A01	28	#AD589A	Vip Crispld2 Kcne4	1	#EF4136	GABAergic	0	0	0	2.57029	0	1.21174	0	0	0	0	2.73921	0	2.73444	2.73071	1.21174	0	0	0	1.90708	1.95763	2.56325	0.752156	1.06565	0	1.6114	0	0	0	0	1.70618	0.635728	2.31595	1.60428	2.85611
F2S4_160505_021_B01	29	#AC3491	Vip Col15a1 Pde1a	1	#EF4136	GABAergic	1.85211	0	0	2.52761	1.36623	0	0	0	0	0	2.51509	1.86649	2.74075	2.25513	1.92677	1.67385	0	0.226417	1.74083	1.3118	2.40865	1.91789	2.18928	0	1.10151	0	1.86447	0	0	1.33987	1.9828	2.12741	1.76446	2.45793
F2S4_160505_021_C01	15	#8194CC	Vip Igfbp6 Pltp	1	#EF4136	GABAergic	1.99509	0	0	2.65387	1.78524	1.0728	0	0	0	0	2.58323	1.81323	2.84123	2.62466	0	1.8928	0	1.02002	1.33741	2.21198	2.82833	2.38274	2.15966	0	0	0	0	0	0	1.82803	1.86963	2.27457	1.7232	2.58476
F2S4_160505_021_D01	21	#FF00FF	Vip Ptprt Pkp2	1	#EF4136	GABAergic	2.0374	0	0	2.59784	1.16135	0	0	0	0	0	2.41868	0	2.87781	2.21604	1.68837	0	0	0	2.6372	2.17462	2.68293	0	2.154	0	2.01041	0	0	0	0	1.65812	0.811084	2.54966	2.3592	2.63902
F2S4_160505_021_E01	35	#CC6D3D	Sst Calb2 Pdlim5	1	#EF4136	GABAergic	2.09828	0	0	2.5992	1.74127	1.5041	0	0	0	0	2.71218	1.66915	2.81504	2.22235	0	0	0	0.492535	1.79339	1.86145	2.56067	0	1.90912	0	0.492535	0	0	0.974674	0	1.65587	1.00588	2.04938	1.68833	2.3202
F2S4_160505_021_F01	10	#C266D1	Sncg Gpr50	1	#EF4136	GABAergic	2.23344	0	0	2.84463	1.89555	1.8407	1.30976	0	1.37593	0	2.62527	1.5342	2.7353	2.22193	1.35497	1.30976	0	0.557788	1.96931	1.91569	2.84809	1.38936	1.51483	0	0	0.396681	1.07271	0	0.557788	1.71706	1.8407	2.18964	1.96757	2.57223
F2S4_160505_021_G01	13	#CA66FF	Serpinf1 Aqp5 Vip	1	#EF4136	GABAergic	1.36603	0	0	2.80648	0	1.57179	0	0	2.20695	0	2.25958	0	2.84262	1.97137	0.240789	0	0	0	1.9849	2.29197	3.0101	2.0583	0	0	0.508244	0	0	0	0.672541	1.39289	0.924775	2.19685	1.8841	2.66383
F2S4_160505_021_H01	11	#6C00BF	Sncg Vip Itih5	1	#EF4136	GABAergic	1.96584	0	0	2.71034	1.90481	0.788239	0	0	0.991808	0	2.65473	2.32362	2.70092	2.31982	1.23445	1.03802	0	0.505596	1.3892	2.0132	2.72169	1.49802	1.73437	0	1.38264	0.392496	0	1.00776	0.552729	1.84075	1.77369	2.0724	1.72845	2.55558
F2S4_160505_022_A01	23	#FF00B3	Vip Lect1 Oxtr	1	#EF4136	GABAergic	0.507482	0	0	2.53272	0	0	0	0	0	0	0	2.34123	2.93421	2.7947	0	0	0	0	0	1.97028	2.65034	0	2.14019	0	0	1.39829	0	1.91927	0	1.9771	0.942519	1.96509	2.15728	2.38635
F2S4_160505_022_B01	6	#FFA388	Lamp5 Lsp1	1	#EF4136	GABAergic	1.39994	0	0	2.65989	1.70195	0	0	0	0	0	2.73305	1.23866	2.72035	2.38343	0	0	0	0.863746	2.15675	1.51236	3.11749	1.80414	0.995818	0	1.19976	0	0	1.30733	1.78606	1.65821	0.555946	2.24027	2.08353	2.58335
F2S4_160505_022_C01	26	#BD3D9A	Vip Pygm C1ql1	1	#EF4136	GABAergic	1.98466	0	1.83111	2.544	2.19131	0.656876	0	0	0	0	2.45339	0.366758	2.90438	2.43404	0	0	0	0	2.33166	1.03059	2.66449	2.55645	2.26713	0	1.44682	0	1.83953	1.54474	0	2.13601	0.275203	2.34052	2.01538	2.62031
F2S4_160505_022_D01	35	#CC6D3D	Sst Calb2 Pdlim5	1	#EF4136	GABAergic	2.34274	0	0	2.52967	1.81277	1.47109	1.16473	0	0	0	2.8081	1.50007	2.79265	2.06962	0	0	0	0.225471	1.93489	1.7492	2.59444	1.37034	1.78458	0	0.373142	0	0	0.706185	0	1.25565	1.34438	2.23339	1.7797	2.34675
F2S4_160505_022_E01	15	#8194CC	Vip Igfbp6 Pltp	1	#EF4136	GABAergic	2.24753	0	0	2.62684	2.31042	0	1.25664	0	0	0	2.90831	2.11255	2.60382	2.58398	0	0	0	0.795762	1.4064	0.157565	2.74781	2.19869	0.764246	0	0	0	0	1.61066	0	0	1.04373	2.18153	1.69883	2.78206
F2S4_160505_022_F01	35	#CC6D3D	Sst Calb2 Pdlim5	1	#EF4136	GABAergic	2.24819	0	0	2.54389	1.41361	0.776968	0	0	0	0	2.61681	0	2.78934	2.25426	0	1.51273	0	0.543054	1.71322	1.52367	2.85902	1.20279	2.07535	0	1.90708	0	0	1.39946	0	1.50151	1.81815	1.95364	1.88883	2.68298
F2S4_160505_022_G01	11	#6C00BF	Sncg Vip Itih5	1	#EF4136	GABAergic	1.9272	0	0	2.55527	1.7368	1.35196	1.33174	0	1.67567	0	2.36084	1.83375	2.44506	1.87318	1.25659	1.42458	0	0.483807	1.61541	1.98301	2.55444	1.88876	1.78798	0	1.68495	1.05048	0	1.27269	1.07609	1.54118	1.44632	2.02273	1.37129	2.60177
F2S4_160505_022_H01	15	#8194CC	Vip Igfbp6 Pltp	1	#EF4136	GABAergic	2.16166	0	0	2.57828	1.20866	0	0	0	0	0	0.817013	0	2.38594	2.12702	0	0	0	0	0	2.00912	2.82863	0	2.24536	0	0.87926	0	0	1.06512	0	2.7179	1.10137	1.43603	1.70372	2.77347
F2S4_160505_023_A01	25	#FF4DC1	Vip Chat Htr1f	1	#EF4136	GABAergic	1.43948	0	0	2.60469	0.893022	1.11788	0	0	0	0	2.41376	0	2.77713	1.77871	0	0	0	1.03528	2.1106	0	2.52898	1.91001	1.77871	0	0	0	0	1.7732	0	0.799468	0	2.27434	1.76762	2.78151
F2S4_160505_023_B01	4	#DD6091	Lamp5 Ntn1 Npy2r	1	#EF4136	GABAergic	2.25745	0	0	2.46329	0	1.72375	0	0	0	0	2.18957	1.79001	2.63241	2.4423	0	0	0	0	1.81558	1.42749	2.8154	1.63729	1.60267	0	0	0	0	0	0	1.6732	1.73051	2.59509	1.76903	2.61656
F2S4_160505_023_C01	6	#FFA388	Lamp5 Lsp1	1	#EF4136	GABAergic	1.57949	0	0	2.48624	1.06311	1.6122	1.50558	0	0	0	2.56441	0.42335	2.68983	2.31319	2.04764	0	0	1.01045	2.21331	1.96121	2.95437	0	1.77882	0	2.12937	0	0	1.19105	0	1.4873	0	2.03194	1.67411	2.71817
F2S4_160505_023_D01	20	#9FAAFF	Vip Lmo1 Myl1	1	#EF4136	GABAergic	1.45231	0	0	2.74272	0	1.06558	0	0	0	0	2.66167	0	2.79226	2.41356	1.09304	1.75729	0	0.744736	1.9571	0.245335	2.70408	0	1.44051	0	0	0	0	1.87303	0	1.69543	0	2.10653	1.48589	2.80173
F2S4_160505_023_E01	12	#A700FF	Serpinf1 Clrn1	1	#EF4136	GABAergic	1.72314	0	0	2.59491	2.2293	0	1.37616	0	0	0	2.59838	0.312019	2.62875	1.823	1.56517	1.64099	0	0.653615	1.95764	0	2.82399	2.06814	2.21655	0	0.538186	0.686152	1.20596	0.312019	0.653615	1.45762	0.686152	1.58143	1.80431	2.63338
F2S4_160505_023_F01	22	#AF00E6	Vip Rspo4 Rxfp1 Chat	1	#EF4136	GABAergic	0	0	0	2.22871	1.94418	0.789636	0	0	0	0	2.71222	0	2.70684	2.3127	0	1.69051	0	0	1.8431	1.05391	2.544	0	0.910929	0	0	0	0	0.577364	0	1.89657	0.577364	2.04982	1.56028	2.64974
F2S4_160505_023_G01	17	#9189FF	Vip Arhgap36 Hmcn1	1	#EF4136	GABAergic	1.7834	0	0	2.54772	1.73179	0	0	0	0	0	2.51084	2.05123	2.72941	2.32777	0	0	0	0	1.76967	1.86229	2.65477	0	1.29889	0	0.932512	0	0	0	1.21747	1.69694	0	1.98005	2.106	2.56055
F2S4_160505_023_H01	23	#FF00B3	Vip Lect1 Oxtr	1	#EF4136	GABAergic	1.24879	0	0	2.52591	1.5374	1.3324	0	0	0	0	2.86316	0.427052	2.73459	2.43669	1.10426	1.61447	0	0	1.775	1.8185	2.77606	0	0.151778	0	1.11832	1.10426	0	0.427052	0	1.93831	0.678062	2.2594	1.8849	2.70048
F2S4_160505_024_A01	26	#BD3D9A	Vip Pygm C1ql1	1	#EF4136	GABAergic	1.86128	0	0	2.42987	0	0	0	0	0	0	2.71734	0	2.99902	2.21416	0	0	0	0	1.59571	1.89359	2.60704	0	1.99179	0	0	0	0	0	1.03856	0	0	0	1.80926	2.66831
F2S4_160505_024_B01	15	#8194CC	Vip Igfbp6 Pltp	1	#EF4136	GABAergic	2.41337	0	0	2.7934	0	0	0	0	0	0	2.85927	2.25623	2.78175	2.41423	2.463	0	0	0	2.17926	0.708612	2.62952	0	1.53671	0	0	0	0	0	0	0	0	0	2.18513	2.97129
F2S4_160505_024_C01	28	#AD589A	Vip Crispld2 Kcne4	1	#EF4136	GABAergic	1.98958	0	0	2.7341	1.90228	0	0	0	0	0	2.96239	1.86038	2.97909	3.15167	1.8718	2.16763	0	0	2.00645	2.11427	2.76111	0.900769	1.83413	0	2.06224	0	0	0	0	1.90646	1.9268	2.35992	1.66847	2.60026
F2S4_160505_024_D01	11	#6C00BF	Sncg Vip Itih5	1	#EF4136	GABAergic	2.00719	0	0	2.80537	0	1.04952	0	0	0	0	2.573	1.94766	2.82364	2.26407	0	0	0	0.619917	1.59123	1.51892	2.87752	1.64289	1.70742	0	0	0	0	0	0	1.53705	0	2.12955	2.00417	2.33103
F2S4_160505_024_E01	12	#A700FF	Serpinf1 Clrn1	1	#EF4136	GABAergic	2.00823	0	0	2.82772	1.63819	1.89787	0	0	0	0	2.6643	1.62344	2.5116	2.19914	1.53189	1.67636	0	0.591504	0.134494	1.73528	2.85761	0	1.74673	0	2.08202	0	0	0	0	0	0	2.0551	1.78198	2.44456
F2S4_160505_024_F01	56	#E62A5D	Pvalb Gpr149 Islr	1	#EF4136	GABAergic	2.42764	0	1.4591	2.70616	0.793014	0	0	0	0	0	2.74691	1.91518	2.7401	2.88226	0.918682	0.793014	0	0.378223	1.35276	2.13712	2.56344	1.73065	1.86469	0	0	0.489052	0	0.985942	0	0	1.43762	1.76306	1.91701	2.59865
F2S4_160505_024_G01	6	#FFA388	Lamp5 Lsp1	1	#EF4136	GABAergic	1.73984	0	0	2.45506	1.55461	1.44665	0	0	0.219515	0	2.68876	0	2.51048	2.18823	0	0	0	0.796705	2.18264	1.62096	2.98758	2.07458	2.14135	0	1.97798	0.632323	0	1.59995	0	1.33021	0.69429	1.82031	1.55461	2.3892
F2S4_160505_024_H01	41	#D9C566	Sst Tac2 Myh4	1	#EF4136	GABAergic	1.80586	0	2.06295	2.46372	1.71509	0	1.60018	0	0	0	2.81451	0	2.70491	2.30922	0.328563	1.40659	0	0.931423	1.98565	1.72445	2.54695	0	1.75139	0	1.21631	0	0	1.06277	1.47202	0	1.46646	1.98734	1.97015	2.45058
F2S4_160505_025_A01	11	#6C00BF	Sncg Vip Itih5	1	#EF4136	GABAergic	2.07067	0	0	2.71132	1.54625	1.71657	0	0	0	0	2.55207	1.90499	2.68218	2.24504	0.65662	1.46076	0	0.65662	1.93374	1.89424	2.8828	1.98078	1.26208	0	0.410155	1.1913	0.984177	1.1326	1.1913	1.70663	0.617275	2.09326	1.83362	2.606
F2S4_160505_025_B01	35	#CC6D3D	Sst Calb2 Pdlim5	1	#EF4136	GABAergic	2.23507	0	0	2.47099	1.61065	0	0	0	0	0	2.48673	1.30145	2.59673	2.04764	1.84965	1.80168	0	0.313154	2.04764	1.50983	2.56125	1.69552	1.58755	0	1.99371	1.18866	0	1.51453	1.12474	1.7691	1.2779	1.95983	1.64661	2.61899
F2S4_160505_025_C01	39	#FF9F2C	Sst Chrna2 Glra3	1	#EF4136	GABAergic	2.27868	0	2.70722	2.43729	0	0	0	0	0	0	2.74718	1.76993	2.82866	2.35396	1.93919	1.7398	0	0.853587	2.04034	1.86795	2.73508	1.96056	1.5069	0	0.559984	0	0	0.879475	0	1.91902	0	0.609497	1.94571	2.74581
F2S4_160505_025_D01	51	#ED4C50	Pvalb Gabrg1	1	#EF4136	GABAergic	2.13256	0	1.85561	2.57182	1.99039	0	0	0	0	0	2.62262	2.05617	2.46642	2.88125	1.83204	1.59906	0	0.838401	1.51838	1.53469	2.544	1.33496	1.52389	0	0.680179	0	0	0.15257	0	1.75252	0.265252	2.12026	1.6428	2.82842
F2S4_160505_025_E01	54	#BC2B11	Pvalb Calb1 Sst	1	#EF4136	GABAergic	2.37274	0	1.34301	1.99755	0.956842	0	0	0	0	0	2.82603	1.57623	3.05749	2.40297	1.37694	0	0	0.566399	1.76879	2.44678	2.63627	0	0.510174	0	0.911644	0	0	0	0	0	0	1.61564	2.00722	2.76776
F2S4_160505_025_F01	57	#D6221D	Pvalb Reln Tac1	1	#EF4136	GABAergic	2.1329	0	0	2.38201	1.83505	0	0	0	0	0	2.62327	1.57257	2.53256	2.30332	2.11187	1.904	0	0.384969	1.66548	1.70693	2.35071	1.80457	0	0	1.83731	1.4432	0	0	1.44874	0	0.132455	2.38073	1.77958	2.5704
F2S4_160505_025_G01	39	#FF9F2C	Sst Chrna2 Glra3	1	#EF4136	GABAergic	2.21181	0	3.00276	2.4032	0	0.956773	0	0	0	0	2.71024	1.607	2.90365	2.39764	0.479021	0	0	0	1.56625	2.18865	2.71126	0	1.51598	0	1.95802	0.765784	0	0	0	1.75867	0.479021	2.20857	1.72378	2.01227
F2S4_160505_025_H01	31	#FFBB33	Sst Mme Fam114a1	1	#EF4136	GABAergic	2.16246	0	1.25176	2.55062	1.20474	0	0	0	0	0	2.6084	0.452102	2.64809	2.31039	1.61601	1.17388	0	0.452102	1.55842	1.75634	2.54111	1.52648	1.76188	0	1.53119	0.135582	0	0.452102	0.787444	1.41967	1.16308	2.12235	1.54501	2.61733
F2S4_160505_026_A01	40	#FFB307	Sst Chrna2 Ptgdr	1	#EF4136	GABAergic	2.13236	0	1.61807	2.39338	1.45296	1.10125	0	0	0	0	2.50023	1.59799	2.59881	2.18542	1.54564	1.70008	0	0.511899	1.65203	1.70653	2.48129	1.83571	2.20312	0	1.46984	0	0	0	0	0.138309	0.909844	1.96085	1.7578	2.58081
F2S4_160505_026_B01	57	#D6221D	Pvalb Reln Tac1	1	#EF4136	GABAergic	2.07889	0	1.16408	2.52956	2.17425	1.72508	0	0	0	0	2.43677	1.07038	2.47547	2.6746	1.29418	1.18061	0	0.742744	1.97514	1.48354	2.42859	1.90766	1.16408	0	0	0.643223	0	0.583357	0	1.59667	0.194869	1.68125	1.54378	2.60108
F2S4_160505_026_C01	57	#D6221D	Pvalb Reln Tac1	1	#EF4136	GABAergic	2.35378	0	1.14032	2.52194	1.46177	1.08852	0	0	0	0	2.72513	1.89145	2.52598	2.45403	2.08274	1.76112	0	0.781612	2.13643	1.55567	2.44926	2.00008	1.48995	0	0	1.16408	0	1.04517	1.46756	1.37858	0	2.31146	1.60443	2.58594
F2S4_160505_026_D01	57	#D6221D	Pvalb Reln Tac1	1	#EF4136	GABAergic	2.62213	0	0	2.45338	2.05026	1.72382	0.923166	0	0	0	2.45653	1.6752	2.45021	2.45202	1.80526	1.36978	0	0.734568	1.23635	1.89062	2.30912	1.85274	1.9563	0	0.338568	1.3587	0	0	0.839025	1.76535	0.486569	2.22923	1.59839	2.61285
F2S4_160505_026_E01	44	#B95541	Sst Crhr2 Efemp1	1	#EF4136	GABAergic	2.29466	0	1.01996	2.45628	1.34574	1.59284	1.20523	0	0	0	2.57733	1.49638	2.59613	1.98595	1.9286	1.81888	0	0.469785	1.97456	1.71344	2.53074	0.930464	1.78252	0	1.70397	1.14895	0	0.835643	0	1.57389	1.22006	1.96679	1.77851	2.5862
F2S4_160505_026_F01	17	#9189FF	Vip Arhgap36 Hmcn1	1	#EF4136	GABAergic	1.80094	0	0	2.50707	2.18244	1.6841	0	0	0	0	2.59429	1.64037	2.78749	2.19829	1.79021	0	0	0.823311	1.71099	2.17653	2.49151	2.02287	2.2067	0	0	0	1.64037	1.45115	0	0	1.62475	1.91248	1.65047	2.66157
F2S4_160505_026_G01	39	#FF9F2C	Sst Chrna2 Glra3	1	#EF4136	GABAergic	1.97868	0	2.78107	2.4481	2.07329	1.70219	0	0	0	0	2.48256	0	2.70312	2.23879	1.83254	0	0	0.604526	1.22057	1.78138	2.4897	2.14784	1.78499	0	1.11698	0.546417	0	1.33557	0	1.45801	1.54101	2.04267	1.63668	2.55289
F2S4_160505_026_H01	46	#C11331	Sst Esm1	1	#EF4136	GABAergic	2.44667	0	3.00204	2.5725	1.63674	0.190241	0	0	0	0	2.76657	1.86009	2.7232	2.25308	1.01471	0	0	0.880592	1.95181	1.36148	2.6231	1.38177	1.81132	0	1.37175	1.07895	0	1.03719	0	1.37175	0.423087	2.1531	1.80012	2.67249
F2S4_160505_027_A01	14	#7779BF	Vip Igfbp6 Car10	1	#EF4136	GABAergic	1.79733	0	2.04022	2.68462	0	0	1.34017	0	0	0	2.45824	1.63116	2.7603	2.51343	0	0	0	1.10948	2.1721	2.03263	2.76066	2.19637	1.86703	0	0	0	1.48331	1.65462	0	0	0.52807	2.51406	1.95768	2.74685
F2S4_160505_027_B01	39	#FF9F2C	Sst Chrna2 Glra3	1	#EF4136	GABAergic	2.18111	0	2.72196	2.40627	2.03204	1.87477	0	0	0	0	2.81493	0.776508	2.76487	2.39647	1.84492	0	0	0	1.93255	1.78844	2.7951	1.74068	0.825321	0	0.584805	1.46897	0	1.09261	0	1.6806	1.84931	2.13386	1.84931	2.59963
F2S4_160505_027_C01	44	#B95541	Sst Crhr2 Efemp1	1	#EF4136	GABAergic	2.30285	0	0	2.60856	2.15236	0	0	0	0	0	2.92314	0.368608	2.5112	2.29409	1.46346	1.42157	0	0.368608	1.83994	1.814	2.63959	0	1.73615	0	0	0.222291	0	1.36278	1.36278	1.43243	0.565075	1.72536	1.90237	2.57203
F2S4_160505_027_D01	15	#8194CC	Vip Igfbp6 Pltp	1	#EF4136	GABAergic	2.20019	0	0.242226	2.44527	0	1.86589	0	0	0	0	2.48525	2.02343	2.42867	2.41765	0	0	0	0.600638	2.00137	1.29377	2.53435	1.97813	1.9237	0	1.47889	0	0	1.43354	0	1.46799	2.02343	1.98489	1.94995	2.70204
F2S4_160505_027_E01	57	#D6221D	Pvalb Reln Tac1	1	#EF4136	GABAergic	1.99349	0	1.2761	2.50966	2.14951	2.019	0	0	0	0	2.46955	1.82332	2.32149	2.53682	2.17248	1.38774	0	0.267555	1.63504	1.47648	2.25489	2.10973	0.357448	0	0	0	0	0.599961	0	1.62199	1.66404	2.09064	1.23505	2.58556
F2S4_160505_027_F01	17	#9189FF	Vip Arhgap36 Hmcn1	1	#EF4136	GABAergic	1.99192	0	0	2.47909	1.63834	2.14505	0	0	0	0	2.76489	0.123637	2.99795	2.33125	0	0	0	0.598143	2.37198	2.05551	2.72069	0.123637	2.13573	0	1.14127	0	0	1.65764	0	1.74563	0.664902	1.71365	1.82308	2.36028
F2S4_160505_027_G01	40	#FFB307	Sst Chrna2 Ptgdr	1	#EF4136	GABAergic	2.15678	0	2.20821	2.56503	1.50911	0.789166	0	0	0	0	2.78053	1.94572	2.88922	2.19515	0.902812	1.00876	0	0.670387	1.9937	1.5189	2.67686	1.95113	1.67566	0	0.733825	1.10656	0	1.68895	0	2.04129	0.902812	2.32016	1.86861	2.42679
F2S4_160505_027_H01	40	#FFB307	Sst Chrna2 Ptgdr	1	#EF4136	GABAergic	1.76783	0	2.77348	2.60685	1.59654	1.64684	0	0	0	0	2.76247	1.90533	2.66008	2.46355	0.829886	1.78973	0	0.450041	1.94444	1.64386	2.76088	1.54717	1.54717	0	1.53582	0	0	0.450041	0	2.03219	0.948452	2.02974	1.75413	2.8219
F2S4_160505_028_A01	41	#D9C566	Sst Tac2 Myh4	1	#EF4136	GABAergic	2.12703	0	2.07267	2.36493	2.1261	0.880329	1.25996	0	0	0	2.5602	1.32935	2.46777	1.98936	1.28649	1.62306	0	0.789481	1.47215	1.56949	2.5491	1.69402	2.06524	0	1.67864	0.700032	0	1.28001	0	1.60798	1.37889	2.06201	1.58271	2.68783
F2S4_160505_028_B01	57	#D6221D	Pvalb Reln Tac1	1	#EF4136	GABAergic	2.34197	0	1.09942	2.433	2.11744	1.39262	0	0	0	0	2.34631	1.35202	2.23649	2.31733	2.02408	1.99603	0	0.505728	1.71347	2.14056	2.4122	1.4801	2.11744	0	0.19063	0	0	0.775216	1.3302	1.64329	0	1.94753	1.03819	2.50673
F2S4_160505_028_D01	44	#B95541	Sst Crhr2 Efemp1	1	#EF4136	GABAergic	2.46812	0	1.23538	2.59293	1.83979	0	0	0	0.640856	0	2.56513	1.9225	2.66036	2.16457	1.64194	1.55735	1.2987	0.78252	1.85232	1.84401	2.6173	0	1.98745	0	0.731259	1.28372	0	0.78252	1.51022	1.9447	0	2.07585	1.74021	2.61411
F2S4_160505_028_E01	41	#D9C566	Sst Tac2 Myh4	1	#EF4136	GABAergic	2.35041	0	0	2.57303	1.03978	0	0	0	0	0	2.58294	1.68251	2.7541	2.18669	0	0	0	1.1123	1.86157	2.22354	2.75435	1.67647	1.75918	0	1.6075	1.35369	0	1.29204	0	1.50343	0.863767	2.05514	1.86157	2.80441
F2S4_160505_028_G01	23	#FF00B3	Vip Lect1 Oxtr	1	#EF4136	GABAergic	2.01693	0	0	2.43517	1.38607	1.50908	0	0	0	0	2.54868	2.04677	2.6509	2.6531	1.59238	1.53866	0	0	0.786774	2.02865	2.52866	2.00243	1.7177	0	1.50908	1.2569	1.47734	0	0	1.47734	1.40592	2.14733	1.42491	2.57772
F2S4_160505_028_H01	39	#FF9F2C	Sst Chrna2 Glra3	1	#EF4136	GABAergic	2.25667	0	2.50779	2.54245	0.761634	0.637817	0	0	0	0	2.58113	1.4579	2.80621	2.3343	1.04257	0	0	0.796137	1.24837	1.95804	2.55707	1.37886	1.9488	0	1.92234	0	0	1.00323	1.25993	1.58806	1.6838	2.32752	1.65723	2.50779
F2S4_160505_029_A01	47	#BF8219	Sst Tac2 Tacstd2	1	#EF4136	GABAergic	1.87058	0	1.62608	2.38934	2.06426	1.22987	1.42718	0	0	0	2.79092	1.47491	2.51717	2.10243	2.04384	1.61687	0	0.613493	1.85201	1.89087	2.33939	1.33073	1.72367	0	1.65261	0.735451	0	0	0	0	1.12797	2.01689	1.44136	2.44047
F2S4_160505_029_B01	32	#804811	Sst Tac1 Htr1d	1	#EF4136	GABAergic	2.26945	0	1.5514	2.36826	2.26621	1.45753	1.67328	0	0	0	2.53035	1.40565	2.4076	2.18923	1.49754	0	0.164733	1.02885	1.92444	1.85196	2.58313	2.00474	2.34445	0	1.78179	1.00969	0	0.923268	0	1.49754	1.69403	2.13108	1.66901	2.7518
F2S4_160505_029_C01	18	#B09FFF	Vip Gpc3 Slc18a3	1	#EF4136	GABAergic	1.67773	0	0	2.78926	0	1.97417	0	0	0	0	2.8644	1.75783	2.86216	2.34898	1.52044	1.84912	0	1.10678	2.14206	0.981026	2.71075	1.84248	2.13016	0	1.21847	0	0	0	0	1.77379	1.46031	2.26411	1.85566	1.97663
F2S4_160505_029_D01	6	#FFA388	Lamp5 Lsp1	1	#EF4136	GABAergic	2.14064	0	0	2.72277	0	1.59273	0	0	0	0	2.79435	1.33864	2.73403	2.36804	1.76696	0	0	1.38536	2.28831	1.68631	3.2418	1.53397	1.89371	0	2.23285	1.0176	0	1.37641	0.299053	1.42755	0	2.47172	2.0004	2.55655
F2S4_160505_029_E01	23	#FF00B3	Vip Lect1 Oxtr	1	#EF4136	GABAergic	1.19878	0	0	2.75166	0	1.82107	0	0	0	0	2.77957	0	2.73163	2.51782	1.9062	1.77638	0	0.924396	2.31668	0.520248	2.97724	1.94208	1.64371	0	0.165138	0	0	0	0	2.39857	0.627211	1.88315	2.0652	2.66444
F2S4_160505_029_F01	39	#FF9F2C	Sst Chrna2 Glra3	1	#EF4136	GABAergic	2.25306	0	2.7352	2.66936	0.163699	1.36125	0	0	0	0	2.70254	1.63924	2.87024	2.36413	0	1.36982	0	0	2.02086	2.23376	2.74639	0	1.45436	0	1.5251	0	0	0	0	1.30595	0.573663	2.36241	1.79798	2.34659
F2S4_160505_029_G01	40	#FFB307	Sst Chrna2 Ptgdr	1	#EF4136	GABAergic	2.02528	0	2.07126	2.5772	0	0	0	0	0	0	2.84121	1.37375	2.80912	2.24802	1.8667	1.41001	0	0.611518	2.02317	1.89322	2.51632	1.3642	2.10589	0	0.855891	0.750671	0	1.41001	0	1.7644	0.405523	2.24166	1.85437	2.59686
F2S4_160505_029_H01	35	#CC6D3D	Sst Calb2 Pdlim5	1	#EF4136	GABAergic	2.1998	0	0.982202	2.46836	1.99805	1.2755	0	0	0	0	2.74087	1.03827	2.64753	2.08414	1.40607	1.11078	0	0.634185	2.10719	1.50633	2.57445	1.76254	2.23296	0	1.93279	0	0	0.842159	0	1.70421	1.39465	1.97433	1.52387	2.48654
F2S4_160505_030_C01	15	#8194CC	Vip Igfbp6 Pltp	1	#EF4136	GABAergic	1.26957	0	1.52926	2.59071	1.71121	1.22271	0	0	0	0	2.84324	0.528754	2.51817	2.23017	0	1.60732	0	0	1.67782	2.04305	2.57506	0.794712	2.43788	0	1.32183	0	0	1.77464	0	1.44898	0.722776	1.98079	1.65097	2.68045
F2S4_160505_030_D01	41	#D9C566	Sst Tac2 Myh4	1	#EF4136	GABAergic	2.12776	0	2.01161	2.47241	1.93721	1.3875	0	0	0	0	2.57657	1.3395	2.62343	2.16596	0.267436	1.25581	0	0.599767	1.36416	1.94776	2.64237	1.40964	2.08888	0	0	0.892595	0	1.27585	0	1.43751	1.67173	2.33513	1.77617	2.53977
F2S4_160505_030_E01	17	#9189FF	Vip Arhgap36 Hmcn1	1	#EF4136	GABAergic	1.82248	0	0	2.50793	2.04642	0	0	0	0	0	2.55839	1.21643	2.73982	2.461	0	1.70305	0	1.15832	2.07559	0	2.79629	1.46751	2.23835	0	0	0	1.45198	0	0	0	0.611935	1.66119	1.70746	2.4136
F2S4_160505_030_F01	18	#B09FFF	Vip Gpc3 Slc18a3	1	#EF4136	GABAergic	2.13259	0	1.84099	2.58524	0.736958	0	0	0	0	0	2.763	0.541097	2.83563	2.07505	0	1.64429	0	1.43532	1.82841	2.04315	2.74674	1.44314	1.9253	0	0	1.43532	1.68166	0	0.649977	1.90704	0.973999	2.11972	1.90437	2.65955
F2S4_160505_030_G01	39	#FF9F2C	Sst Chrna2 Glra3	1	#EF4136	GABAergic	2.19541	0	2.25822	2.39745	1.98629	1.22632	0	0	0	0	2.48483	1.38232	2.78697	1.90877	1.72613	1.87787	0	0.601692	1.33341	1.94611	2.49446	1.7466	2.44199	0	1.65821	0	0	0	0	1.71909	0.358746	2.26635	1.75648	2.72647
F2S4_160505_030_H01	40	#FFB307	Sst Chrna2 Ptgdr	1	#EF4136	GABAergic	2.20841	0	1.414	2.44945	0	0	0	0	0	0	2.84334	0	2.83978	2.07766	0	1.60618	0	0	0	2.28478	2.52995	0	2.12147	0	2.0902	0	0	0	0	1.89701	0	0.653267	1.97406	2.29933
F2S4_160506_001_A01	6	#FFA388	Lamp5 Lsp1	1	#EF4136	GABAergic	0.990815	0	0	2.16792	1.69531	0	0	0	0	0	2.56463	0	2.50923	2.20329	1.84471	1.21134	0	0.92442	1.92811	2.04032	2.81944	1.75926	2.14838	0	2.2761	1.06601	0	0.816377	0	1.44459	1.31031	1.8301	1.84758	2.51109
F2S4_160506_001_B01	13	#CA66FF	Serpinf1 Aqp5 Vip	1	#EF4136	GABAergic	1.55901	0	0	2.72933	1.75781	0.618515	0	0	0	0	2.68874	1.11701	2.75776	2.21479	0	1.4759	0	0	2.12885	1.7332	2.64707	0.7165	1.63407	0	1.94324	0.863854	0	1.46036	0	0	1.50541	2.02591	1.98299	2.59112
F2S4_160506_001_C01	15	#8194CC	Vip Igfbp6 Pltp	1	#EF4136	GABAergic	0	0	0	2.5321	0	1.34027	0	0	0	0	2.66114	0	2.72018	2.46586	0	0.33458	0	0	2.17817	1.65421	2.92614	0	1.4514	0	0	0	0	0	0	0.198743	1.67066	0	2.33505	2.6466
F2S4_160506_001_D01	28	#AD589A	Vip Crispld2 Kcne4	1	#EF4136	GABAergic	2.12293	0	0	2.65533	2.05998	0	0	0	0	0	2.7324	1.90389	2.8444	2.83276	0.198029	0	0	0.333534	0	1.05686	2.70557	1.93119	1.55222	0	0.899415	0.899415	0	0	0	1.48378	0.985235	2.23408	2.04667	2.52042
F2S4_160506_001_E01	24	#B3128A	Vip Rspo1 Itga4	1	#EF4136	GABAergic	2.05744	0	0	2.80297	1.76241	0	0	0	0	0	2.90469	0	2.85253	2.33943	2.02503	1.81614	0	0.836465	2.13673	1.94906	2.66717	1.90066	1.57224	0	0	0.935552	0	0	0	2.09584	1.16086	2.11384	1.749	2.5409
F2S4_160506_001_F01	16	#533691	Vip Igfbp4 Mab21l1	1	#EF4136	GABAergic	1.38251	0	2.28285	2.6688	2.42331	0	0	0	0	0	2.56374	0	2.84756	2.48776	0	0	0	0.939975	0	0	2.53663	1.99268	1.04604	0	1.7085	1.25197	0	1.64703	0	0.985551	1.45429	2.27847	1.91097	2.77843
F2S4_160506_001_G01	6	#FFA388	Lamp5 Lsp1	1	#EF4136	GABAergic	1.64338	0	0	2.48848	0	1.36166	0	0	0	0	2.40986	1.2552	2.58876	2.1445	1.71593	1.09684	0	0.929352	2.06811	1.85423	2.79858	1.13026	2.04525	0	1.35211	1.14606	0	1.20405	1.14606	1.52497	1.4149	2.13665	1.33237	2.72868
F2S4_160506_001_H01	6	#FFA388	Lamp5 Lsp1	1	#EF4136	GABAergic	1.86901	0	0	2.4739	0	0.573209	0	0	0	0	2.48574	0.321632	2.96321	2.56195	0	0.504379	0	0.965142	2.38645	1.79927	2.88531	1.82497	1.95362	0	2.27935	1.71615	0	1.97935	0	0.189934	0.847227	2.22471	2.04421	2.55933
F2S4_160506_002_A01	23	#FF00B3	Vip Lect1 Oxtr	1	#EF4136	GABAergic	2.09787	0	2.23296	2.60887	0	1.6551	0	0	0	0	2.37629	1.52486	3.07477	2.38987	0	0	0	0	0	1.55787	2.57487	1.81183	1.62114	0	1.79375	0	0	0	0	1.88608	1.10415	2.37214	2.18641	2.82163
F2S4_160506_002_B01	5	#FF7290	Lamp5 Plch2 Dock5	1	#EF4136	GABAergic	1.67869	0	1.77693	2.43906	0	0.605098	1.5299	0	0	0	2.63096	0	2.69118	2.31122	1.94423	1.02188	0	0.898798	2.13205	1.37889	2.79089	1.8945	1.97315	0	0.689597	1.56708	1.20791	0.555759	0	1.27267	1.52431	1.95686	1.87238	2.69347
F2S4_160506_002_C01	20	#9FAAFF	Vip Lmo1 Myl1	1	#EF4136	GABAergic	1.26	0	0	2.54371	0.169583	0	0	0	0	0	2.71979	0.386155	2.71939	2.35133	0	1.82556	0	0.169583	2.34105	1.82865	2.7186	1.56049	0.291231	0	1.7729	0	0	1.30336	0	0.386155	0	1.80003	1.95811	2.71581
F2S4_160506_002_D01	28	#AD589A	Vip Crispld2 Kcne4	1	#EF4136	GABAergic	2.31937	0	0	2.4788	2.20222	1.07203	1.33583	0	0	0	2.75181	0	3.00533	2.91393	0	0	0	0.851663	0	2.08201	2.63381	1.72925	1.4581	0	0	0.381876	0	0	0	0	0	2.2973	2.03004	2.86474
F2S4_160506_002_E01	32	#804811	Sst Tac1 Htr1d	1	#EF4136	GABAergic	2.18608	0	0	2.3422	2.22851	1.47272	1.43849	0	0	0	2.7044	0.740483	2.51874	1.96186	1.37121	0	0	0.641091	1.37121	1.97758	2.46775	1.7828	1.74051	0	1.6355	1.17803	0	1.06786	0.511985	0	1.70825	2.23139	1.64112	2.86246
F2S4_160506_002_F01	21	#FF00FF	Vip Ptprt Pkp2	1	#EF4136	GABAergic	1.67464	0	0	2.4443	2.38686	1.28364	0	0	0	0	2.65414	1.6655	2.70886	1.96182	1.59549	1.49179	0	0	2.2351	1.88265	2.59966	1.79955	1.99765	0	0	0	0	1.64663	1.75305	1.82587	0.173857	2.00617	1.62181	2.67947
F2S4_160506_002_G01	23	#FF00B3	Vip Lect1 Oxtr	1	#EF4136	GABAergic	1.8458	0	1.43742	2.41681	2.21491	1.98687	0	0	0	0	2.76443	0.184006	2.69491	2.30876	0	1.68084	0	1.06265	1.9179	1.7593	2.39522	2.20215	2.31546	0	1.8458	1.10061	0	0	0	1.42897	1.81884	2.24067	1.64082	2.36267
F2S4_160506_002_H01	22	#AF00E6	Vip Rspo4 Rxfp1 Chat	1	#EF4136	GABAergic	0	0	0	2.66485	1.48173	0	0	0	0	0	2.55921	0.694332	2.79127	2.03845	0	1.78367	0	0.429998	2.13096	1.67426	2.67738	1.92659	1.9178	0	0	1.89968	0	0	0	0	1.63067	2.10097	1.79559	2.23513
F2S4_160506_003_A01	14	#7779BF	Vip Igfbp6 Car10	1	#EF4136	GABAergic	1.50577	0	2.21555	2.4677	1.89852	0.135211	0	0	0	0	2.55458	1.69848	2.58697	2.06738	1.33151	1.5345	0	1.1934	1.54367	2.04222	2.53235	2.22792	2.09881	0	2.02459	0	0	1.79997	1.36698	1.46966	1.67229	2.38979	2.13515	2.79475
F2S4_160506_003_B01	34	#BF480D	Sst Calb2 Necab1	1	#EF4136	GABAergic	2.18943	0	0	2.51394	1.78098	1.10986	0.325024	0	0	0	2.73949	0	2.7144	2.21962	0.395292	1.75908	0	0.979441	1.78364	1.63292	2.83998	2.01629	2.19564	0	2.01939	0	0	1.5076	0	1.73602	0.736748	2.15246	1.95467	2.66641
F2S4_160506_003_C01	23	#FF00B3	Vip Lect1 Oxtr	1	#EF4136	GABAergic	1.39274	0	0	2.6705	1.90618	1.85388	0	0	0	0	2.575	1.42153	2.94164	2.51465	0.371883	0	0	0	1.78726	1.99351	2.80637	1.81514	1.6014	0	1.21051	0.976124	1.58259	1.0204	0	0	1.95286	2.03748	1.67877	2.5671
F2S4_160506_003_D01	9	#9900B3	Sncg Vip Nptx2	1	#EF4136	GABAergic	1.70875	0	0	2.64458	1.90318	0.290482	0	0	0	0	2.63511	0	2.79558	2.26953	0	1.46602	0	0	2.27101	1.50218	2.83196	2.07573	2.25522	0	2.21007	0	1.44179	1.03493	0	1.77371	1.31544	2.21932	1.66928	2.39091
F2S4_160506_003_E01	29	#AC3491	Vip Col15a1 Pde1a	1	#EF4136	GABAergic	1.94709	0	0	2.6378	1.51626	0	0	0	0	0	2.69149	0.236383	2.71147	2.28324	0	0	0	0.388594	2.09586	1.56165	2.53641	2.07786	0.501082	0	2.05908	0	0	1.12377	0	2.08824	1.29684	2.26315	1.74236	2.58478
F2S4_160506_003_F01	15	#8194CC	Vip Igfbp6 Pltp	1	#EF4136	GABAergic	1.67352	0	0	2.63819	0	0	0	0	0	0	2.66652	0	2.94742	2.54508	0	0	0	0.858964	2.35323	0	2.92777	0	0	0	0	0	0	1.6384	0	0	0	2.54914	1.88342	2.71665
F2S4_160506_003_G01	2	#FF88AD	Lamp5 Fam19a1 Pax6	1	#EF4136	GABAergic	2.06139	0	0	2.71643	2.23554	1.41319	0	0	1.14575	0	2.50406	1.42217	2.45004	2.05315	1.56486	1.36525	0	0.874708	1.91186	1.98823	2.97657	1.87586	1.7011	0	1.78965	1.2755	0	0.806965	0	1.45635	1.4396	1.92603	1.80095	2.48602
F2S4_160506_003_H01	22	#AF00E6	Vip Rspo4 Rxfp1 Chat	1	#EF4136	GABAergic	1.4313	0	0	2.54771	0	0	0	0	0	0	2.56302	0	2.60882	2.33372	0	0	0	0.367941	2.04786	1.92249	2.62146	1.87112	2.1633	0	1.09102	0	1.50054	0	1.11389	1.40931	0.564226	1.89757	2.13241	2.52064
F2S4_160506_004_A01	14	#7779BF	Vip Igfbp6 Car10	1	#EF4136	GABAergic	2.17366	0	1.45201	2.5261	0.350553	0.150406	1.8328	0	0	0	2.52716	1.18991	2.63821	2.46034	1.91443	1.57788	0	0.674377	1.49432	1.51126	2.65084	0	1.17815	0	0.775705	0	0	1.14081	0	1.52756	2.03085	2.09167	1.87313	2.8326
F2S4_160506_004_B01	10	#C266D1	Sncg Gpr50	1	#EF4136	GABAergic	2.1735	0	0	2.8427	1.68821	1.86132	0.254372	0	0	0	2.69503	0	2.56312	2.57981	0	0	0	0.76175	2.07789	0.254372	2.84666	1.6108	1.80009	0	1.47226	0	1.32029	0	1.65123	1.54703	1.92331	2.31311	1.90648	2.53175
F2S4_160506_004_C01	6	#FFA388	Lamp5 Lsp1	1	#EF4136	GABAergic	1.34604	0	0	2.66698	0	1.71407	0	0	0.321334	0	2.58407	1.82441	2.75087	2.45005	0.238167	1.75218	0	0.551046	2.33471	1.62606	2.97145	1.65156	1.72615	0	1.64801	0.7005	0	0	0	1.56144	0.759527	1.78721	1.95128	2.71601
F2S4_160506_004_D01	35	#CC6D3D	Sst Calb2 Pdlim5	1	#EF4136	GABAergic	2.24082	0	0	2.60215	1.82655	1.83502	0	0	0	0	2.6535	1.66209	2.82154	2.10448	0	1.20943	0	0.881228	1.96464	1.75711	2.41166	1.54029	1.80461	0	1.8308	0	0	1.20943	1.33209	1.41677	1.40563	2.34831	1.80461	2.61626
F2S4_160506_004_E01	6	#FFA388	Lamp5 Lsp1	1	#EF4136	GABAergic	1.67635	0	0	2.52701	0	1.46512	0	0	1.12014	0	2.54905	0.715104	2.67543	2.26794	1.18954	0	0	0.972133	1.82533	1.82285	2.96359	1.62066	2.12559	0	2.139	0.715104	0	1.34136	0	1.30194	0.401979	2.13296	1.89593	2.68408
F2S4_160506_004_F01	15	#8194CC	Vip Igfbp6 Pltp	1	#EF4136	GABAergic	2.53606	0	0	2.57524	0	0	0	0	0	0	2.69018	1.86333	2.68595	2.31037	2.22313	0	0	0	0	0	2.70466	2.02301	0.619606	0	0.528104	0	0	1.63281	0	1.87265	0.949989	0	1.95621	2.92372
F2S4_160506_004_G01	24	#B3128A	Vip Rspo1 Itga4	1	#EF4136	GABAergic	0	0	0	2.62151	1.67071	0.166683	0	0	0	0	2.78676	2.30674	3.03205	2.31958	0	0	0	0.716895	2.39858	1.07043	2.77838	1.17712	1.96708	0	2.06829	0	1.71205	0	0	1.81666	0	1.95822	2.03958	2.20304
F2S4_160506_004_H01	14	#7779BF	Vip Igfbp6 Car10	1	#EF4136	GABAergic	1.93332	0	0	2.4683	1.93332	0	0	0	0	0	2.56711	0	2.58342	2.1599	2.02467	1.93332	0	0.24144	1.56457	2.17093	2.64169	2.09233	2.29677	0	1.69963	1.0847	0	0	0	1.85515	1.65196	2.02771	1.56457	2.385
F2S4_160506_005_A01	35	#CC6D3D	Sst Calb2 Pdlim5	1	#EF4136	GABAergic	2.30845	0	0	2.45363	2.38286	0	0	0	0	0	2.57457	1.68846	2.5183	2.11971	0.548399	0.548399	0	0.808367	1.7255	1.51679	2.54331	2.15191	1.90084	0	0.7832	1.17967	0	0	0.388921	1.38987	1.48194	2.05411	1.49722	2.59821
F2S4_160506_005_B01	6	#FFA388	Lamp5 Lsp1	1	#EF4136	GABAergic	1.69969	0	0	2.49602	1.48517	1.47717	0	0	0.1925	0	2.63731	1.72778	2.36741	2.34281	1.58399	0	0	0.916499	2.29273	1.9161	2.92909	2.08449	2.07236	0	1.81386	1.51577	0	1.31221	0	1.78702	1.04295	1.75841	1.7045	2.4275
F2S4_160506_005_C01	11	#6C00BF	Sncg Vip Itih5	1	#EF4136	GABAergic	1.80997	0	0	2.86511	1.18971	0	0	0	0	0	2.5461	2.00706	2.73085	2.245	0	1.18971	0	1.03692	1.81937	2.05148	2.92936	1.69662	2.05012	0	0.232038	1.15892	1.39815	0	1.43908	1.81704	0	2.31421	2.06224	2.50688
F2S4_160506_005_D01	6	#FFA388	Lamp5 Lsp1	1	#EF4136	GABAergic	1.2201	0	0	2.54478	1.72523	0.58391	0	0	1.75057	0	2.3591	1.14977	2.71515	2.16856	2.00423	0	0	0.800581	2.09101	1.39364	2.86243	2.02215	2.34956	0	1.92039	0	0	0.622298	0	1.5173	1.68897	2.02215	1.87563	2.72133
F2S4_160506_005_E01	8	#9440F3	Sncg Slc17a8	1	#EF4136	GABAergic	2.12014	0	0	2.83752	2.12252	1.47598	1.22806	0	0	0	2.56535	1.59462	2.51274	2.1696	1.01701	1.55274	0	0	1.79053	1.43183	2.85188	1.8901	1.85208	0	0.951988	1.48635	0.875485	0	0	1.46536	1.65423	1.99072	1.87779	2.74247
F2S4_160506_005_F01	28	#AD589A	Vip Crispld2 Kcne4	1	#EF4136	GABAergic	2.26839	0	1.26059	2.6038	1.74457	0.631476	1.08175	0	0	0	2.89099	1.71471	2.63461	2.91003	2.001	1.24059	0	0	0.484328	2.04005	2.65439	1.30689	1.50736	0	1.69359	0	0	0.348328	0	1.92762	0.982762	1.85942	1.79306	2.58198
F2S4_160506_005_G01	6	#FFA388	Lamp5 Lsp1	1	#EF4136	GABAergic	1.79211	0	0	2.59683	0	2.14609	0	0	0	0	2.58091	0	2.76504	2.51446	0.76914	0	0	0.79818	2.09533	1.48088	2.97714	0	1.72443	0	1.6898	0	0	1.30321	0	1.5252	0.584873	2.09674	2.09533	2.7474
F2S4_160506_005_H01	6	#FFA388	Lamp5 Lsp1	1	#EF4136	GABAergic	1.4362	0	0	2.43021	1.84333	0.298055	0	0	0.123454	0	2.77388	0	2.66305	2.35008	1.93362	1.31654	0	0.518708	1.93195	1.86917	3.0374	1.9201	1.94673	0	2.28186	1.04892	0	0	0	1.68138	1.4414	2.09445	1.85743	2.60753
F2S4_160506_006_A01	25	#FF4DC1	Vip Chat Htr1f	1	#EF4136	GABAergic	1.41543	0	0	2.53967	0	0	0	0	0	0	2.71739	0	2.59988	2.16072	1.84018	1.55439	0	0	1.52359	0	2.48115	0.471719	1.98318	0	0	1.16851	0	0	0	1.47644	0.173399	2.18226	1.66874	2.69302
F2S4_160506_006_B01	28	#AD589A	Vip Crispld2 Kcne4	1	#EF4136	GABAergic	2.12772	0	1.36239	2.50351	0	2.01836	0	0	2.17426	0	2.59083	0	2.84281	2.82121	1.40625	0	0	0	2.046	2.22903	2.73797	0.895163	1.54749	0	0	0	0	0	0	1.72349	1.40625	0	2.08442	2.657
F2S4_160506_006_C01	24	#B3128A	Vip Rspo1 Itga4	1	#EF4136	GABAergic	1.54919	0	0	2.5079	0	1.41054	0	0	0	0	2.81617	2.01129	2.96353	2.41169	0	1.90626	0	0	1.77925	1.04988	2.51366	0	1.72559	0	0	0	0	0	0	1.64364	1.96827	0.186883	2.2436	1.97077
F2S4_160506_006_D01	21	#FF00FF	Vip Ptprt Pkp2	1	#EF4136	GABAergic	2.00858	0	0	2.61474	0	1.24034	0	0	0	0	2.71973	0	2.82908	2.26967	0	1.83349	0	0	0.896194	1.79105	2.71311	1.49331	0.184341	0	1.83349	0	0	1.08293	1.744	2.14139	0.672224	0	2.0733	2.84314
F2S4_160506_006_E01	6	#FFA388	Lamp5 Lsp1	1	#EF4136	GABAergic	1.76732	0	0	2.60555	0	1.78923	0	0	0.270678	0	2.69148	0	2.89851	2.38052	1.91086	0	0	1.00357	2.35225	2.14561	3.11962	1.37088	1.85951	0	1.07234	1.10303	0	0.791689	0	1.55145	0	2.39362	1.80422	2.86575
F2S4_160506_006_F01	14	#7779BF	Vip Igfbp6 Car10	1	#EF4136	GABAergic	1.95115	0	1.96181	2.36362	1.81841	0	0	0	0	0	2.83753	0	2.71532	2.28913	0	0	0	1.01387	0	2.12053	2.65569	1.95758	1.81251	0	1.52966	0	0	1.55187	0	2.18048	0.801288	2.39734	2.0965	2.56557
F2S4_160506_006_G01	25	#FF4DC1	Vip Chat Htr1f	1	#EF4136	GABAergic	1.62401	0	0	2.63412	2.08657	0	0	0	0	0	2.85589	1.57065	2.7653	2.37208	0	0	0	0.904482	1.83604	1.84619	2.8233	1.81857	1.53105	0	0	0.187644	1.6614	1.57691	1.37472	0	1.50249	2.46982	2.14914	2.48927
F2S4_160506_006_H01	6	#FFA388	Lamp5 Lsp1	1	#EF4136	GABAergic	2.15576	0	0	2.58971	1.02282	1.82182	0	0	0	0	2.65306	0.682672	2.70995	2.42754	1.68324	0	0	1.14234	2.1514	1.78263	2.94169	1.99467	1.7652	0	2.40936	0	0	0	0	0	0	2.03087	1.81235	2.73506
F2S4_160506_007_A01	14	#7779BF	Vip Igfbp6 Car10	1	#EF4136	GABAergic	1.96728	0	1.48101	2.54522	0.157416	1.65859	0	0	0	0	2.58988	2.17474	2.583	2.37618	1.6544	1.5763	0	0	1.85596	1.65018	2.71527	1.64591	0.878119	0	0.157416	0.968505	0	1.25618	0	1.44168	1.13574	2.11789	1.76187	2.65204
F2S4_160506_007_B01	40	#FFB307	Sst Chrna2 Ptgdr	1	#EF4136	GABAergic	2.08705	0	1.31146	2.63651	1.97602	0.759874	0	0	0	0	2.56742	0.168872	2.70718	2.14396	0.759874	0	0	0.934719	2.11008	1.73803	2.83201	1.51012	1.87036	0	1.93487	1.34068	0	1.88135	0.585645	1.16976	0.528449	2.01361	1.66863	2.44713
F2S4_160506_007_C01	6	#FFA388	Lamp5 Lsp1	1	#EF4136	GABAergic	1.59781	0	0	2.69755	0	0.851037	0	0	0.178411	0	2.55957	0.178411	2.70326	2.34634	0	1.61421	0	0.909152	2.43014	1.2966	3.19851	1.08553	1.50501	0	2.08785	0	0	0	0	0	1.31834	1.78496	2.0218	2.73323
F2S4_160506_007_D01	40	#FFB307	Sst Chrna2 Ptgdr	1	#EF4136	GABAergic	2.14441	0	2.41137	2.59029	1.89421	0	0	0	0	0	2.78385	1.9193	2.8053	2.28147	1.86483	1.71442	0	1.29328	2.09365	2.10651	2.75707	0.522544	0.902672	0	1.6985	0	0	0	0	1.43304	0.876572	2.03801	1.9972	2.54541
F2S4_160506_007_E01	39	#FF9F2C	Sst Chrna2 Glra3	1	#EF4136	GABAergic	2.18461	0	2.39426	2.65209	1.32625	2.02538	0	0	0	0	2.76048	1.45893	2.88044	2.53056	0	1.56042	0	1.13425	1.79304	2.07423	2.76427	0	2.04558	0	0.781679	0	0	0.177506	0	1.45893	0.30315	2.32643	1.90454	2.72272
F2S4_160506_007_F01	39	#FF9F2C	Sst Chrna2 Glra3	1	#EF4136	GABAergic	2.47637	0	2.63626	2.57463	0	0	0	0	0	0	2.69682	1.21715	2.75787	2.34645	0.167115	0	0	1.17839	0.167115	2.21196	2.74044	0.167115	1.89969	0	1.94823	0	0	0	0	0.381647	0.631972	2.42361	2.13555	2.6565
F2S4_160506_007_G01	25	#FF4DC1	Vip Chat Htr1f	1	#EF4136	GABAergic	1.7508	0	0	2.63659	2.04255	1.67739	0	0	0	0	2.6851	1.77835	2.68469	2.22395	1.93839	1.6189	0	0.844786	2.00064	1.59919	2.89049	1.84331	1.8011	0	1.9674	0	0	0	0	1.89216	0	2.15544	1.89727	2.63287
F2S4_160506_007_H01	57	#D6221D	Pvalb Reln Tac1	1	#EF4136	GABAergic	2.28164	0	0	2.60653	0.33132	0	0	0	0	0	2.59627	1.58525	2.52006	2.55915	1.6727	0	0	0.87971	1.83765	1.68826	2.48654	1.51911	1.6011	0	1.67005	0.954788	0	0.8958	1.04195	1.53751	1.23827	1.93003	1.31685	2.61626
F2S4_160506_008_A01	42	#BF9F00	Sst Hpse Sema3c	1	#EF4136	GABAergic	2.08382	0	0	2.4968	1.10723	1.32583	0	0	0	0	2.83354	1.76701	2.70979	1.95092	0	1.56112	0	1.03732	1.3773	1.63218	2.58513	1.89573	1.67615	0	1.31795	0	0	1.0806	0	0	0.330817	2.24294	1.77541	2.61139
F2S4_160506_008_B01	116	#FF0000	Meis2 Adamts19	1	#EF4136	GABAergic	2.58576	0	0	2.37367	0	0	0	0	0	0	2.52476	0	3.021	0	2.38556	0	0	0	2.632	2.61506	1.60579	0	0	0	2.24084	0	0	0	0	0	1.03488	0	1.74372	2.69614
F2S4_160506_008_C01	6	#FFA388	Lamp5 Lsp1	1	#EF4136	GABAergic	1.67003	0	0.167886	2.45715	0	1.73123	1.53192	0	0	0	2.59354	1.88638	2.51967	2.26284	1.41517	1.63822	0	0.881211	2.20678	2.12737	3.00512	1.5379	2.08569	0	2.20678	1.19395	0	0	1.38246	1.32823	1.55537	2.12276	1.70374	2.63154
F2S4_160506_008_D01	26	#BD3D9A	Vip Pygm C1ql1	1	#EF4136	GABAergic	2.44945	0	1.54661	2.65343	0	0	0	0	0	0	2.41809	0	2.63086	2.40737	1.75661	1.53521	0	1.02438	1.77362	0.281519	2.55511	1.74251	1.50532	0	1.13893	1.47984	0	1.69323	0.622471	1.74962	1.86906	0	1.81191	2.70208
F2S4_160506_008_E01	39	#FF9F2C	Sst Chrna2 Glra3	1	#EF4136	GABAergic	2.39622	0	2.48814	2.24412	0	0.775267	0.150252	0	0	0	2.56641	1.35208	2.7727	1.87501	1.80783	1.54788	0	0.71042	2.02697	1.6786	2.76629	1.93108	1.29228	0	1.97506	1.21203	0	0	0	0	1.68606	2.26898	1.91826	2.60194
F2S4_160506_008_F01	6	#FFA388	Lamp5 Lsp1	1	#EF4136	GABAergic	1.96099	0	0	2.69575	0.643702	0.535342	1.10263	0	0	0	2.64482	2.01316	2.67928	2.43571	0	1.42752	0	1.11899	2.4411	1.7697	3.13013	1.66469	1.5901	0	1.61128	1.5	1.21891	0.767954	0.834606	1.65076	0.172041	2.23944	1.85713	2.61256
F2S4_160506_008_G01	57	#D6221D	Pvalb Reln Tac1	1	#EF4136	GABAergic	2.55652	0	0	2.59489	0	0	0	0	0	0	2.78886	0	2.76402	2.62642	1.89732	0	0	1.43834	1.66821	1.9814	2.58625	1.63281	1.67663	0	1.71643	0	0	0	0	0	0.515749	2.18537	2.01709	2.50709
F2S4_160506_008_H01	57	#D6221D	Pvalb Reln Tac1	1	#EF4136	GABAergic	2.46293	0	0.189197	2.59197	1.83695	0	1.63933	0	0	0	2.78592	0.320544	2.65772	2.55527	1.86372	0	0	0.320544	1.98717	1.96461	2.54795	0	1.72318	0	0	0	0	1.68081	0	1.61701	0	2.28595	1.43466	2.45302
F2S4_160506_009_A01	41	#D9C566	Sst Tac2 Myh4	1	#EF4136	GABAergic	2.24298	0	1.74051	2.41108	2.01629	1.46151	0	0	0	0	2.53811	1.64921	2.73603	2.0919	0	1.23094	0	0.325849	1.958	1.74924	2.51894	1.56542	1.9266	0	0.766638	0.818761	0	1.7037	1.11131	1.13565	1.52871	2.15288	1.61917	2.54875
F2S4_160506_009_B01	25	#FF4DC1	Vip Chat Htr1f	1	#EF4136	GABAergic	1.45727	0	0	2.63661	0	0.162396	0	0	0	0	2.52233	0.514172	3.00408	2.57202	0	1.75414	0	0	1.65741	0.372968	2.61803	0	1.4433	0	1.17772	0	0	0	0	0	0.449284	1.71799	1.94028	2.727
F2S4_160506_009_C01	40	#FFB307	Sst Chrna2 Ptgdr	1	#EF4136	GABAergic	2.22586	0	1.49084	2.53488	0	0	0	0	0	0	2.85827	1.81152	2.98022	2.32673	0	1.3476	0	1.54194	2.29493	1.53588	2.755	1.63392	1.06566	0	0.389135	1.32833	0	0	0.389135	0	0	1.83974	2.05907	2.63702
F2S4_160506_009_D01	25	#FF4DC1	Vip Chat Htr1f	1	#EF4136	GABAergic	1.13563	0	0	2.53704	1.66748	0	0	0	1.37996	0	2.69168	0.63182	2.66166	2.34625	1.95712	0	0	0	1.31602	2.04626	2.66255	1.67615	1.93875	0	0.45885	1.75452	0	0.821462	0.381531	1.77552	0	2.07117	1.69711	2.67176
F2S4_160506_009_E01	20	#9FAAFF	Vip Lmo1 Myl1	1	#EF4136	GABAergic	1.98205	0	0	2.65899	0	1.32598	0	0	0	0	2.67063	0.163965	2.74581	2.25722	1.82641	1.64461	0	0	2.06496	1.9361	2.46305	1.45518	1.4337	0	0	0	2.06837	0	0	0	0	2.20706	2.01406	2.68526
F2S4_160506_009_F01	6	#FFA388	Lamp5 Lsp1	1	#EF4136	GABAergic	1.96376	0	0	2.57162	0.696665	0	0	0	0	0	2.573	0	2.60372	2.30804	1.96376	1.2174	0	0.931951	2.04558	1.78533	2.87299	1.92246	1.47143	0	2.20504	0.842628	1.29393	1.11128	1.12444	1.16167	1.57926	1.46556	1.84349	2.61307
F2S4_160506_009_G01	43	#806B19	Sst Hpse Cbln4	1	#EF4136	GABAergic	2.11637	0	0	2.61658	2.07027	1.54579	0	0	0	0	2.86715	0.295658	2.88074	2.06665	0.172517	1.87863	0	0.391485	2.17959	1.60224	2.5758	1.8842	1.35139	0	1.98053	1.08697	0	1.19399	0	1.29076	1.44442	2.3443	1.72975	2.69078
F2S4_160506_009_H01	15	#8194CC	Vip Igfbp6 Pltp	1	#EF4136	GABAergic	1.53143	0	0	2.63807	1.15577	2.11231	0	0	0	0	2.68466	0	2.46908	2.43165	0	0	0	0	1.94934	1.99743	2.66932	1.91097	2.31977	0	0	0	0	0	1.75261	0	0.930719	2.20777	1.91097	2.46565
F2S4_160506_010_A01	17	#9189FF	Vip Arhgap36 Hmcn1	1	#EF4136	GABAergic	0	0	0	2.40859	0	0.718011	0	0	0	0	2.35262	0.539585	2.72892	2.32676	0	0.231474	0	0	1.86008	1.95452	2.53726	1.82949	2.07655	0	1.35165	0	1.06297	0.821653	0	1.90227	2.03769	2.27882	1.71635	2.6479
F2S4_160506_010_B01	59	#AF3F64	Pvalb Tpbg	1	#EF4136	GABAergic	2.23115	0	0	2.42911	1.7835	0	0	0	0	0	2.81367	0	2.59447	2.46883	1.0714	1.32045	0	0.635392	2.17231	1.40617	2.7005	1.66094	1.45935	0	2.03192	0	0	0	0	1.42688	1.61097	2.22368	1.79521	2.61984
F2S4_160506_010_C01	59	#AF3F64	Pvalb Tpbg	1	#EF4136	GABAergic	2.48549	0	0	2.55434	1.87654	0.501224	0	0	0	0	2.71009	2.10058	2.65405	2.57137	1.42521	1.0409	0	0.900249	1.50285	1.83995	2.66966	0.156622	0.849994	0	1.88152	1.07394	0	1.55315	0	1.37255	1.59343	2.464	1.62137	2.71193
F2S4_160506_010_D01	13	#CA66FF	Serpinf1 Aqp5 Vip	1	#EF4136	GABAergic	1.77631	0	0.143527	2.60045	1.40281	1.54979	0	0	0	0	2.47058	1.45355	2.51952	2.21256	0	0.337444	0	1.00034	1.88857	1.94997	2.61015	0.525025	1.57766	0	0.143527	0	0	1.27911	1.64037	1.77915	0.337444	2.11213	1.86136	2.50487
F2S4_160506_010_E01	21	#FF00FF	Vip Ptprt Pkp2	1	#EF4136	GABAergic	0	0	0	2.58675	1.96835	1.63634	0	0	0	0	2.30047	1.99701	2.68997	1.96004	0	1.65705	0	0	2.28008	1.81847	2.63721	1.5917	1.68321	0	0	0	1.45462	0	0	1.95156	1.48572	2.13229	1.77448	2.82937
F2S4_160506_010_F01	57	#D6221D	Pvalb Reln Tac1	1	#EF4136	GABAergic	2.44561	0	0	2.51415	0.826519	0	0	0	0	0	2.80546	1.86179	2.80268	2.42879	1.18376	0	0	0	2.08805	1.73233	2.49926	1.84945	1.77	0	1.821	0	0	0.420043	0	2.09236	0.482611	2.23192	1.71562	2.58222
F2S4_160506_010_G01	26	#BD3D9A	Vip Pygm C1ql1	1	#EF4136	GABAergic	0	0	0	2.46799	1.90977	1.85796	0	0	0	0	2.50403	2.13245	2.74811	2.4076	1.2938	0	0	0.660394	2.08691	1.7529	2.46445	0	1.93653	0	0	1.60983	1.61823	1.27589	0	1.56054	1.77662	1.92026	2.02962	2.50887
F2S4_160506_010_H01	35	#CC6D3D	Sst Calb2 Pdlim5	1	#EF4136	GABAergic	2.21767	0	0	2.42102	2.14898	1.33261	0	0	0	0	2.63483	1.91579	2.58063	2.12163	1.68098	0.520549	0	0.220519	1.78911	1.84181	2.33976	1.79606	2.17853	0	1.45918	0.750586	0	1.15325	0	1.58782	1.69859	2.08068	1.57654	2.51299
F2S4_160506_011_A01	6	#FFA388	Lamp5 Lsp1	1	#EF4136	GABAergic	1.74062	0	0	2.6152	1.26525	1.23036	1.64707	0	1.05342	0	2.65592	0	2.56146	2.145	0	1.2817	0	0.691104	1.89089	1.94494	2.96004	2.06644	1.45829	0	1.40702	0	0	0.623177	0	1.86429	1.70861	2.00231	1.77043	2.57849
F2S4_160506_011_B01	57	#D6221D	Pvalb Reln Tac1	1	#EF4136	GABAergic	2.49983	0	0	2.55624	1.90131	0.772106	0	0	0	0	2.743	0	2.55821	2.54775	1.67863	0.348162	0	0	2.24543	1.89228	2.61402	1.73125	1.25042	0	0.901232	0	0	0	0	0	1.21934	1.77521	1.72459	2.57558
F2S4_160506_011_C01	20	#9FAAFF	Vip Lmo1 Myl1	1	#EF4136	GABAergic	1.75232	0	0.708735	2.39844	0	0	2.11037	0	0	0	2.75235	1.79445	2.84017	2.22	0	0	0	1.13838	2.32724	1.66896	2.75582	0	2.49927	0	0	0	0	0	0	2.16742	1.01959	2.50934	1.97865	2.35493
F2S4_160506_011_D01	6	#FFA388	Lamp5 Lsp1	1	#EF4136	GABAergic	1.70587	0	0	2.42626	0.900773	0.391768	0	0	0	0	2.39795	1.69956	2.5413	2.16655	1.89356	1.65265	0	0.880314	2.16	1.4194	2.79688	1.56686	2.09611	0	1.42541	0.956936	0	0	0	1.88948	1.67674	1.94703	1.78831	2.69683
F2S4_160506_011_E01	6	#FFA388	Lamp5 Lsp1	1	#EF4136	GABAergic	1.8967	0	0	2.54003	1.79221	1.90064	0	0	0	0	2.61267	1.84426	2.59482	2.50593	0.545396	1.8967	0	1.04308	2.17253	1.85527	2.95847	1.93271	1.89472	0	0.753028	0	0	1.01391	0.317232	0.948942	0.386445	2.36209	1.90064	2.74046
F2S4_160506_011_F01	39	#FF9F2C	Sst Chrna2 Glra3	1	#EF4136	GABAergic	1.79767	0	2.8723	2.46068	1.74648	0	0	0	0	0	2.59111	0	2.86242	2.36218	0	1.2576	0	0.818402	1.94043	1.84563	2.54827	1.15408	1.98812	0	1.65286	0	0	0	0.74319	2.10127	1.75455	2.38712	1.79281	2.59421
F2S4_160506_011_G01	39	#FF9F2C	Sst Chrna2 Glra3	1	#EF4136	GABAergic	2.3596	0	2.5811	2.54164	1.01619	0	0	0	0	0	2.5319	0	2.51024	2.3575	1.84147	1.7824	0	0.634529	1.47263	0.634529	2.47958	2.21859	1.9259	0	1.44771	0	0	1.27082	1.06007	1.34176	1.71861	1.74955	1.58568	2.63817
F2S4_160506_011_H01	19	#756FB3	Vip Lmo1 Fam159b	1	#EF4136	GABAergic	1.40102	0	0	2.46628	1.77535	0.135557	0	0	0	0	2.45805	0	2.58948	2.2011	1.86432	1.83741	0	0.391877	1.43737	1.85554	2.44568	2.0333	1.07882	0	0	0	0	1.43152	0	1.75064	1.62356	2.25649	1.70291	2.49469
F2S4_160506_012_A01	6	#FFA388	Lamp5 Lsp1	1	#EF4136	GABAergic	2.06766	0	0	2.5361	0.840396	1.50878	0	0	0	0	2.47501	1.84175	2.55043	2.2129	0	1.17097	0	0.860564	2.1386	1.54285	2.91551	1.46696	1.18984	0	1.69359	0.860564	0	1.36888	0.694583	1.72701	0.949366	2.25778	1.77516	2.64321
F2S4_160506_012_B01	39	#FF9F2C	Sst Chrna2 Glra3	1	#EF4136	GABAergic	2.57937	0	3.05788	2.56911	1.17893	0	0	0	0	0	2.73623	0	2.84701	2.55277	0	1.73376	0	0.937183	2.01075	1.84435	2.8003	0.256625	1.15511	0	1.905	0	0	0	0	1.74649	2.10269	1.90933	2.02585	2.57287
F2S4_160506_012_C01	49	#802600	Sst Rxfp1 Prdm8	1	#EF4136	GABAergic	2.16037	0	2.61469	2.37773	0.880863	0.996975	0	0	0	0	2.58372	2.21506	2.79775	2.57033	1.31812	1.35687	0	0.33543	2.13393	1.89143	2.68172	1.47324	1.29309	0	2.00342	0.249583	0	0.522408	0	1.7432	1.56031	2.19292	1.88926	2.63195
F2S4_160506_012_D01	46	#C11331	Sst Esm1	1	#EF4136	GABAergic	2.08023	0	1.03566	2.35863	2.19306	1.12172	0	0	0	0	2.60279	1.9326	2.47129	2.03908	1.96737	1.41746	0	0.127059	1.76668	1.74599	2.38068	1.39428	2.20426	0	1.56449	0.808732	0	1.29429	1.17418	1.41178	1.40019	2.15963	1.51781	2.59536
F2S4_160506_012_F01	6	#FFA388	Lamp5 Lsp1	1	#EF4136	GABAergic	1.80994	0	0	2.53226	1.05452	0.565861	0	0	0.140782	0	2.43652	1.18088	2.44256	2.35362	0	1.26077	0	0.140782	2.17145	1.48403	2.93555	2.07945	1.94782	0	1.19171	0	0	1.14668	1.47854	0	0.51815	1.92471	1.80994	2.69519
F2S4_160506_012_G01	26	#BD3D9A	Vip Pygm C1ql1	1	#EF4136	GABAergic	2.18224	0	0	2.66397	0.147402	1.09044	0	0	0	0	2.43995	0	2.86237	2.50494	0	0	0	0.344852	1.70506	1.71869	2.73149	0	1.78107	0	0	0	1.86292	0.480089	0	1.9399	0	2.24845	1.95767	2.60714
F2S4_160506_012_H01	6	#FFA388	Lamp5 Lsp1	1	#EF4136	GABAergic	1.9473	0	0.140638	2.44622	2.03219	0.565481	0	0	0	0	2.67195	1.56306	2.48378	2.17428	1.7212	0	0	0.95572	2.29063	1.59796	2.85359	1.37222	1.7212	0	1.2121	1.16929	0.936929	0.140638	0	1.5445	1.92022	2.02441	1.82956	2.70166
F2S4_160506_013_A01	4	#DD6091	Lamp5 Ntn1 Npy2r	1	#EF4136	GABAergic	1.4126	0	0	2.42807	2.14296	2.07088	0	0	0	0	2.55653	1.83257	2.58956	2.21251	0	1.53332	0	0.663011	2.26993	0.589072	2.81353	1.62024	1.87213	0	0	0.133625	0	1.71431	0	1.9956	0	2.42923	1.75467	2.63897
F2S4_160506_013_B01	15	#8194CC	Vip Igfbp6 Pltp	1	#EF4136	GABAergic	1.9429	0	1.7099	2.69958	0	0	0	0	0	0	2.45663	0	2.83176	2.68816	0	0	0	0.500646	1.72788	1.91634	2.80163	2.24144	2.24894	0	0	0	0	0.156367	1.91862	0.650033	1.27345	1.76499	2.01036	2.62469
F2S4_160506_013_C01	17	#9189FF	Vip Arhgap36 Hmcn1	1	#EF4136	GABAergic	1.87957	0	0	2.48465	1.72066	0	0	0	0	0	2.77733	0	3.11951	2.62098	0	0	0	1.29001	1.71411	1.9037	2.76164	1.01896	2.3173	0	0	0	1.63462	0	0	1.71079	0.948014	0.338611	1.73975	2.97391
F2S4_160506_013_D01	39	#FF9F2C	Sst Chrna2 Glra3	1	#EF4136	GABAergic	2.0779	0	2.61412	2.50192	2.03139	1.77007	0	0	0	0	2.38422	0	2.86842	2.21474	1.88716	1.67303	0	0.871143	2.08049	1.62793	2.60109	0.624934	2.33473	0	1.80304	1.29188	0	1.62793	0	1.64583	1.80304	2.17616	1.92933	2.50726
F2S4_160506_013_E01	57	#D6221D	Pvalb Reln Tac1	1	#EF4136	GABAergic	1.98567	0	1.74554	2.51819	1.96551	0	0	0	0	0	2.78265	1.74554	2.66146	2.44636	1.65213	1.92627	0	0.41429	1.93239	1.45529	2.36996	2.08025	1.89653	0	0.844146	0	0	1.17505	0	0	1.51214	1.81448	1.78138	2.61861
F2S4_160506_013_F01	6	#FFA388	Lamp5 Lsp1	1	#EF4136	GABAergic	1.79125	0	0	2.50125	1.84836	0.590733	0	0	0	0	2.56006	1.09996	2.37162	2.27215	2.05684	1.24694	0	0.448805	2.04566	1.22875	2.85962	1.66185	1.98172	0	2.16606	1.38339	0	0	0	1.03252	1.16911	2.02833	1.46607	2.56864
F2S4_160506_013_G01	45	#C77767	Sst Crh 4930553C11Rik	1	#EF4136	GABAergic	2.25771	0	0	2.44765	1.58599	0	0	0	0	0	2.5959	1.98586	2.4219	2.19046	1.09967	0	0	0.884635	2.12366	1.13458	2.49742	1.64158	2.17444	0	1.46869	1.41938	0	1.09967	0	1.09967	1.35035	1.7489	1.7266	2.74353
F2S4_160506_013_H01	12	#A700FF	Serpinf1 Clrn1	1	#EF4136	GABAergic	0	0	0	2.56884	0	1.79288	0	0	0.129364	0	2.64783	1.77301	2.52072	1.90182	2.3059	1.55686	0	0.918387	2.1963	1.47925	2.91924	1.46399	2.14872	0	1.79288	0	0	0.89981	0	1.86229	1.48913	2.01436	1.93805	2.82899
F2S4_160506_014_A01	29	#AC3491	Vip Col15a1 Pde1a	1	#EF4136	GABAergic	0	0	0	2.55865	1.48296	1.81485	0	0	0.387654	0	2.57494	0	2.75858	1.90772	1.69655	1.4397	0	0	1.45753	1.98159	2.53189	1.57535	1.93764	0	0	1.44871	1.47465	1.48706	0	1.41634	0.519352	1.90927	1.56864	2.92604
F2S4_160506_014_B01	5	#FF7290	Lamp5 Plch2 Dock5	1	#EF4136	GABAergic	1.44899	0	0	2.55732	1.76096	0	0	0	0	0	2.54972	2.02387	2.86046	2.41674	1.28056	0	0	0.437491	2.23742	2.01228	2.97858	0	1.1834	0	0.881144	1.39167	0.437491	1.0308	0	1.43812	0	1.92116	2.16222	2.84174
F2S4_160506_014_C01	23	#FF00B3	Vip Lect1 Oxtr	1	#EF4136	GABAergic	0	0	0	2.26825	1.08355	0	0	0	0	0	2.47116	2.08838	2.54547	2.59262	1.44474	1.57767	0	0	2.0177	1.88176	2.30689	1.32101	2.3246	0	1.82333	1.45654	0	0	0	0	0	2.32064	1.49014	2.5757
F2S4_160506_014_D01	5	#FF7290	Lamp5 Plch2 Dock5	1	#EF4136	GABAergic	1.72462	0	0	2.45349	1.41464	1.98879	0	0	0	0	2.40471	1.75744	2.9115	2.35709	1.76527	0	0	0.682725	2.00249	1.89028	3.03883	0	1.88443	0	0.767695	1.33183	0	0	0	2.01431	1.04381	1.98724	2.0817	2.53804
F2S4_160506_014_E01	14	#7779BF	Vip Igfbp6 Car10	1	#EF4136	GABAergic	1.71062	0	1.95762	2.77887	0	1.16939	0	0	0.144087	0	2.68178	0.338517	3.02164	2.52965	0	0	0	0	2.18543	2.06254	2.8146	2.11541	1.75185	0	2.0319	0	0	0	0	1.97244	0.252093	2.2811	2.22687	2.17755
F2S4_160506_014_F01	26	#BD3D9A	Vip Pygm C1ql1	1	#EF4136	GABAergic	0	0	1.67448	2.31347	2.29172	1.70136	0	0	0	0	2.78059	2.28346	2.59014	2.25689	1.49372	1.72393	0	0.956411	1.94854	2.16974	2.45626	1.83704	2.55712	0	0	0	0	0.222826	2.11301	0	0	2.06812	1.76582	2.49751
F2S4_160506_014_G01	44	#B95541	Sst Crhr2 Efemp1	1	#EF4136	GABAergic	2.49881	0	0	2.64298	1.95842	0	0	0	0	0	2.83082	1.2715	2.80435	2.2339	1.66723	0	0	0.696368	1.80727	1.94971	2.5999	0.726813	1.83792	0	2.05816	0.235993	0	1.34819	0	1.55204	1.001	2.03275	1.91491	2.6046
F2S4_160506_014_H01	57	#D6221D	Pvalb Reln Tac1	1	#EF4136	GABAergic	0	0	0	1.68404	0	0	0	0	0	0	0	0	3.10997	2.75985	0	0	0	0	2.94785	0	1.56691	0	0	0	0	0	0	0	0	0	0	0	2.24442	2.31503
F2S4_160506_015_A01	36	#FFDF11	Sst Nr2f2 Necab1	1	#EF4136	GABAergic	2.27034	0	1.05852	2.42651	1.71644	1.21415	0	0	0	0	2.73515	1.4814	2.63641	2.12851	1.18223	0	0	0.521214	2.05184	1.57794	2.56953	1.99963	1.90725	0	1.79585	0.88489	0	0.973687	0	1.58782	1.36259	2.09237	1.67054	2.77773
F2S4_160506_015_B01	57	#D6221D	Pvalb Reln Tac1	1	#EF4136	GABAergic	2.29794	0	0	2.62069	1.74272	0	0	0	0	0	2.93889	1.19627	2.62648	2.64993	0.580076	1.82059	0	0.61835	0.922036	1.99449	2.75474	1.87661	0	0	0	1.3428	0	1.53946	0	0.230613	0.130437	1.65118	1.64433	2.80115
F2S4_160506_015_C01	57	#D6221D	Pvalb Reln Tac1	1	#EF4136	GABAergic	2.48414	0	1.12722	2.63784	2.05612	1.59521	0	0	0	0	2.70785	0.468061	2.66416	2.62804	0	0.142268	0.335024	0.880209	2.27822	1.96054	2.46725	1.55958	1.62813	0	1.76036	0	0	1.45516	0	0	1.63598	2.10504	1.8775	2.57003
F2S4_160506_015_D01	45	#C77767	Sst Crh 4930553C11Rik	1	#EF4136	GABAergic	2.40847	0	2.84626	2.50657	1.772	0.559478	0	0	0	0	2.4583	1.07485	2.77063	2.44506	1.67692	1.26148	0	0.512046	2.23671	1.97509	2.65369	1.50707	1.61433	0	1.87457	0	0	0	0.398081	1.55046	1.42957	2.06656	1.843	2.55138
F2S4_160506_015_E01	26	#BD3D9A	Vip Pygm C1ql1	1	#EF4136	GABAergic	1.9558	0	1.69937	2.55226	2.06682	1.60881	1.48512	0	0	0	2.46832	1.87727	2.67332	2.29488	0	1.38715	0	0.418973	1.89559	1.89199	2.55816	1.59827	1.59827	0	0	0.975206	1.41515	0.122154	1.06888	1.87351	1.91317	2.39249	1.92	2.73902
F2S4_160506_015_F01	6	#FFA388	Lamp5 Lsp1	1	#EF4136	GABAergic	1.2917	0	0	2.54891	0	1.50793	0	0	1.22018	0	2.77263	0	2.66362	2.22958	1.75942	0	0	1.0844	2.1099	1.97255	2.99723	0	2.06784	0	2.18768	0	0	0	0	1.22018	1.88106	2.1099	1.88528	2.90775
F2S4_160506_015_G01	45	#C77767	Sst Crh 4930553C11Rik	1	#EF4136	GABAergic	2.20972	0	0	2.45606	0	1.63526	0	0	0	0	2.67374	0	2.40632	2.21294	0	0	0	1.04306	0	2.29452	2.00268	0	0.624645	0	0	0	0	0	0	0	2.46452	0	1.21123	0
F2S4_160506_015_H01	45	#C77767	Sst Crh 4930553C11Rik	1	#EF4136	GABAergic	2.44276	0	0	2.63729	1.91361	1.37474	0	0	0	0	2.7132	0	2.72728	2.49518	1.68045	1.38162	0	0	2.09459	1.88886	2.02135	1.04979	1.98888	0	1.49507	0.461142	0	0	0.679723	1.63341	0.244685	2.18279	1.16494	2.6598
F2S4_160511_001_A01	59	#AF3F64	Pvalb Tpbg	1	#EF4136	GABAergic	2.06978	0	0	2.55248	0	0	0	0	0	0	2.83869	1.78234	2.59971	2.3252	1.26698	1.54946	0	1.25395	1.92472	1.78234	2.33409	1.37945	1.25395	0	0.845892	0.42158	0	0.189383	0	1.92472	0.730213	1.78234	1.8015	2.55248
F2S4_160511_001_B01	59	#AF3F64	Pvalb Tpbg	1	#EF4136	GABAergic	2.10982	0	0	2.55135	2.02342	1.73171	0	0	0	0	2.8684	1.70491	2.73947	2.41134	0.741715	0	0	0	2.20692	1.9545	2.55605	1.76183	0.467745	0	0	0	0	0.216247	0	1.688	0.216247	2.22063	1.88731	2.7244
F2S4_160511_001_C01	59	#AF3F64	Pvalb Tpbg	1	#EF4136	GABAergic	2.02858	0	0	2.41964	1.91935	1.47144	0	0	0	0	2.74921	1.72281	2.70206	2.2399	1.42113	1.37424	0	0.317985	2.08799	1.96486	2.52031	1.57642	1.87791	0	1.3327	0.568091	0	1.24881	0	1.38403	0	2.22199	1.78475	2.48418
F2S4_160511_001_D01	59	#AF3F64	Pvalb Tpbg	1	#EF4136	GABAergic	2.15635	0	0	2.4819	1.31932	0.686792	0	0	0	0	2.63976	0.575001	2.67508	2.50045	1.74087	0	0	0.992414	0.814032	1.87781	2.64195	1.54659	0	0	0	1.64376	0	1.28342	0	1.36299	0.322912	1.88097	1.53973	2.72206
F2S4_160511_001_E01	57	#D6221D	Pvalb Reln Tac1	1	#EF4136	GABAergic	2.21134	0	0	2.39476	1.85353	0	0	0	0	0	2.73343	0	2.76795	2.34408	1.01306	1.38495	0	0.901951	1.99178	1.80884	2.67241	1.17488	1.6926	0	2.16897	0	0	1.36362	0	1.26594	0	1.96797	1.74561	2.54184
F2S4_160511_001_F01	57	#D6221D	Pvalb Reln Tac1	1	#EF4136	GABAergic	2.30814	0	0	2.47402	0.789429	0	0	0	0	0	2.87375	0	2.81883	2.22323	1.79062	1.11511	0	0	1.78249	1.88124	2.31422	0.196755	0.982109	0	0.863563	0	0	0.434455	0.51751	1.76999	0	2.15919	1.59547	2.49122
F2S4_160511_001_G01	59	#AF3F64	Pvalb Tpbg	1	#EF4136	GABAergic	2.03015	0	0	2.41507	0	1.57701	0	0	0	0	2.76371	2.17036	2.44153	2.43132	1.5493	1.44466	0	0.592987	2.10589	2.1457	2.62737	0	1.79014	0	0.93374	0.335843	0	0.93374	0	0.199607	0	2.33152	1.73782	2.41213
F2S4_160511_001_H01	57	#D6221D	Pvalb Reln Tac1	1	#EF4136	GABAergic	2.19601	0	0	2.44816	1.03305	0	0	0	0	0	2.68137	1.88925	2.54685	2.30867	1.78073	1.83059	0	0.952067	2.1401	2.09979	2.21261	1.21214	1.6878	0	0.347106	1.07971	0	0.347106	0	1.59716	0.347106	2.13429	1.89267	2.81144
F2S4_160511_002_A01	59	#AF3F64	Pvalb Tpbg	1	#EF4136	GABAergic	2.29063	0	0	2.36461	1.98605	0.407247	0	0	0	0	2.58356	2.19139	2.53975	2.34269	1.57128	1.68718	0	0.555125	1.64344	2.20982	2.37517	1.47728	2.00425	0	1.76718	1.30466	0	0.825981	0.181286	1.71407	0.711335	2.19572	1.75152	2.57407
F2S4_160511_002_B01	56	#E62A5D	Pvalb Gpr149 Islr	1	#EF4136	GABAergic	1.84008	0	1.09222	2.43583	1.53287	0	0.77391	0	0	0	2.81741	1.74318	2.56429	2.31404	1.47937	1.60781	0	0.694899	1.83696	2.0223	2.18667	1.73536	1.31737	0	0.473731	0.694899	0	0	0	1.56325	0.840735	1.87003	1.68961	2.52061
F2S4_160511_002_C01	57	#D6221D	Pvalb Reln Tac1	1	#EF4136	GABAergic	1.9617	0	1.36145	2.49625	0.971989	1.13236	0	0	0	0	2.90327	2.23464	2.68121	2.52228	1.88297	0	0	0	1.47408	1.93083	2.45441	0	0.182831	0	1.48164	0	0	0	0.182831	1.60487	1.68695	1.87698	1.60487	2.47545
F2S4_160511_002_D01	57	#D6221D	Pvalb Reln Tac1	1	#EF4136	GABAergic	2.4007	0	1.71664	2.48703	1.8717	0.800748	0	0	0	0	2.68589	1.15537	2.70499	2.39608	1.28079	1.96369	0	0	2.26109	2.44185	2.50183	0	1.84613	0	1.25589	0	0	0	0.314728	1.24287	0.563507	2.13736	1.5175	2.68589
F2S4_160511_002_E01	57	#D6221D	Pvalb Reln Tac1	1	#EF4136	GABAergic	2.26514	0	0	2.5399	2.03749	0	0	0	0	0	2.68054	1.51085	2.70054	2.56846	0	0	0	0.297098	1.5889	2.1241	2.40877	0	1.39036	0	0	0	0	1.32491	0.64708	1.82473	1.4975	2.3007	1.39895	2.47643
F2S4_160511_002_F01	57	#D6221D	Pvalb Reln Tac1	1	#EF4136	GABAergic	2.05414	0	0	2.55062	1.7673	1.47026	0	0	0	0	2.55732	2.23713	2.69599	2.35854	1.23313	1.4901	0	0.164399	1.96431	1.77742	2.37822	1.89887	0.988689	0	0.988689	0	0	0	0	1.39669	0	2.11342	1.83367	2.67243
F2S4_160511_002_G01	32	#804811	Sst Tac1 Htr1d	1	#EF4136	GABAergic	2.28104	0	1.12197	2.49477	1.80066	1.46838	0	0	0	0	2.58812	1.87189	2.64515	2.38281	0.921448	1.05245	0	0	1.95248	1.69011	2.41831	0	1.27019	0	1.19565	0.837357	0	1.15295	0	0	1.45367	1.94045	1.77286	2.57418
F2S4_160511_002_H01	59	#AF3F64	Pvalb Tpbg	1	#EF4136	GABAergic	2.07591	0	0	2.39345	1.84969	1.48795	0	0	0	0	2.77468	1.92785	2.56071	2.17548	1.86649	1.65931	0	0	1.69334	1.9133	2.41417	1.95106	0.456343	0	0	1.01281	0	1.27111	1.17461	1.20082	0	1.82017	1.61264	2.70966
F2S4_160511_003_A01	57	#D6221D	Pvalb Reln Tac1	1	#EF4136	GABAergic	1.96659	0	0	2.51379	1.81727	0.725124	0	0	0	0	2.63007	2.07356	2.5007	2.39405	1.70389	1.68497	0	0.417702	1.8802	1.88632	2.3018	0	1.54337	0	1.81008	0.805362	0	1.56937	1.2737	1.10902	1.10902	2.14782	1.67022	2.28876
F2S4_160511_003_B01	57	#D6221D	Pvalb Reln Tac1	1	#EF4136	GABAergic	2.33649	0	0	2.76434	2.10233	0	0	0	0	0	2.69215	0.170586	2.72524	2.67483	0	1.1747	0	0.466041	2.33456	1.98127	2.75489	0.860601	1.49568	0	0.726724	0	0	0	0	1.6464	1.69541	2.11853	2.23864	2.75964
F2S4_160511_003_C01	57	#D6221D	Pvalb Reln Tac1	1	#EF4136	GABAergic	2.44049	0	1.45444	2.63242	1.85149	0	0	0	0	0	2.86102	1.46608	2.63593	2.69063	0	1.69003	0	1.41102	2.0963	1.75374	2.61156	1.90275	1.97962	0	1.58146	0	0	1.69684	1.81959	0.14206	1.65055	2.33084	1.90064	2.59778
F2S4_160511_003_D01	57	#D6221D	Pvalb Reln Tac1	1	#EF4136	GABAergic	2.35681	0	0	2.63298	1.66287	1.94608	0	0	0	0	2.82891	1.50594	2.59792	2.47368	1.28903	1.11903	0	0.511964	2.07694	1.95484	2.48916	1.563	1.91867	0	1.563	0	0	1.41089	0	1.61343	1.35422	2.11606	1.71862	2.70764
F2S4_160511_003_E01	57	#D6221D	Pvalb Reln Tac1	1	#EF4136	GABAergic	1.84096	0	1.67258	2.56343	2.24134	1.51444	0	0	0	0	2.72538	1.8738	2.62164	2.31074	1.71188	0	0	0.541072	1.80205	2.00016	2.48507	1.58137	0.973968	0	1.31822	0.695614	0	0	0	1.21354	0	1.70345	1.66334	2.59186
F2S4_160511_003_F01	57	#D6221D	Pvalb Reln Tac1	1	#EF4136	GABAergic	1.9971	0	0	2.53343	0.70734	1.61345	0	0	0	0	2.71447	2.01274	2.78315	2.45427	1.66342	1.89428	0	0.373972	1.93974	1.89428	2.48704	0.162939	1.9683	0	1.68026	0.963533	0	0.515381	1.57311	1.79875	0.515381	2.13855	1.92354	2.41275
F2S4_160511_003_G01	54	#BC2B11	Pvalb Calb1 Sst	1	#EF4136	GABAergic	1.9065	0	0	2.42699	0.40675	1.47649	1.15969	0	0	0	2.77082	1.59967	2.61279	2.38836	1.43729	1.57649	0	0.554536	1.52603	1.66748	2.52374	1.34636	1.41195	0	0.181008	0.825287	0	1.46123	0.308384	1.90089	0	2.01876	1.64772	2.47393
F2S4_160511_003_H01	55	#C94545	Pvalb Sema3e Kank4	1	#EF4136	GABAergic	2.29885	0	1.08268	2.52364	1.90226	1.37618	0	0	0	0	2.54657	1.99617	2.76153	2.40665	1.634	0	0	0.903563	1.82607	1.98318	2.50659	1.57068	1.29424	0	1.54973	0	0	0	0.706583	1.25377	1.34294	2.02345	1.76083	2.47036
F2S4_160511_004_A01	55	#C94545	Pvalb Sema3e Kank4	1	#EF4136	GABAergic	2.11116	0	1.14234	2.31221	2.15244	1.92636	0	0	0	0	2.78705	1.57033	2.53321	2.45005	1.45631	1.40706	0	0.5382	1.92319	1.81552	2.3148	2.13911	1.35149	0	1.60475	1.2738	0	0	0	1.25938	0.922159	2.16537	1.37457	2.44243
F2S4_160511_004_B01	57	#D6221D	Pvalb Reln Tac1	1	#EF4136	GABAergic	2.39121	0	0.838417	2.64174	2.1315	0.656662	0	0	0	0	2.63764	1.49213	2.80325	2.4495	0	0	0	0	2.23229	1.97364	2.42519	1.08625	1.8299	0	0	1.33498	0	0.442157	1.4108	1.64365	1.06474	2.32507	1.66075	2.60138
F2S4_160511_004_C01	57	#D6221D	Pvalb Reln Tac1	1	#EF4136	GABAergic	2.4272	0	0	2.56329	1.76411	0.986752	0	0	0	0	2.71758	1.89925	2.86308	2.52484	1.58565	1.75174	0	0.876487	2.29629	2.01831	2.45706	1.60366	0.570381	0	1.34645	0.808699	0	1.28974	0.501729	2.02505	0.501729	2.20349	1.88101	2.42543
F2S4_160511_004_D01	59	#AF3F64	Pvalb Tpbg	1	#EF4136	GABAergic	2.19238	0	0	2.47237	1.74758	0	0	0	0	0	2.60745	1.91275	2.66517	2.35506	1.686	0	0	0.184151	2.18495	2.16815	2.28726	1.53492	0.833089	0	2.04264	0	0	1.67159	0	1.88076	0	2.14742	1.7351	2.58478
F2S4_160511_004_E01	60	#FF197F	Pvalb Vipr2	1	#EF4136	GABAergic	2.15864	0	0	2.55222	1.53994	1.66008	0	0	0	0	2.71532	1.93563	2.66549	2.44932	0.491966	1.85746	0	0.491966	2.14413	1.48374	2.5359	1.39223	1.86376	0	0.411323	0.83167	0	0.618725	0.411323	1.26389	1.53994	1.95125	1.77375	2.62841
F2S4_160511_004_F01	59	#AF3F64	Pvalb Tpbg	1	#EF4136	GABAergic	2.29215	0	0	2.44324	1.49574	1.44991	0	0	0	0	2.89283	1.40764	2.66216	2.36844	0	1.49574	0	0.97139	1.91937	1.53719	2.32665	1.84178	1.8385	0	1.87932	0.756171	0	0	0.616572	1.45789	0.891788	2.16212	1.51	2.59669
F2S4_160511_004_G01	59	#AF3F64	Pvalb Tpbg	1	#EF4136	GABAergic	2.22216	0	1.33095	2.49896	1.79102	0	0	0	0	0	2.85429	1.30106	2.59059	2.29173	1.25771	0	0	0.883686	1.69835	1.79102	2.49896	0.585482	1.19662	0	1.69835	1.3936	0	1.07648	0	1.47679	1.10977	2.26004	1.86454	2.53712
F2S4_160511_004_H01	59	#AF3F64	Pvalb Tpbg	1	#EF4136	GABAergic	2.28784	0	0	2.41165	0	1.49799	0	0	0	0	2.78244	1.61946	2.65665	2.49818	1.78125	1.45376	0	0.607203	1.97525	1.79561	2.56553	0.481695	1.43796	0	1.31827	1.16774	0	1.53169	0	1.19674	1.06695	2.28898	1.53169	2.55888
F2S4_160517_003_A01	24	#B3128A	Vip Rspo1 Itga4	1	#EF4136	GABAergic	1.99353	0	0	2.55965	0.517803	1.32775	0	0	0	0	2.71277	2.04137	2.8152	2.17542	0	1.61443	0	0.683437	1.41897	1.73976	2.5395	1.59798	1.70841	0	1.7829	0	1.49961	0	0	1.73366	0.517803	2.26072	1.75462	2.36043
F2S4_160517_003_B01	24	#B3128A	Vip Rspo1 Itga4	1	#EF4136	GABAergic	0	0	0	2.66733	0	1.97294	0	0	0	0	2.7095	2.1843	2.85805	2.25641	0	0	0	0	1.73176	1.68895	2.66776	2.06464	1.97717	0	2.11345	0	0	0.453434	0	1.8278	1.39672	2.08483	1.61317	2.9168
F2S4_160517_003_C01	16	#533691	Vip Igfbp4 Mab21l1	1	#EF4136	GABAergic	2.33364	0	1.90298	2.64146	0	1.8973	0	0	0	0	2.87911	0	2.87851	2.4872	0	0	0	0	0	1.57854	2.6149	0	2.29192	0	1.57854	0	0	0	0.712379	2.34704	0	0.181729	2.05991	2.82825
F2S4_160517_003_D01	11	#6C00BF	Sncg Vip Itih5	1	#EF4136	GABAergic	2.29269	0	1.10531	2.86401	2.00094	1.7328	1.76418	0	0.824095	0	2.66488	1.6623	2.69784	1.99918	0.666957	1.56392	0	0.418279	1.79626	1.78774	2.80455	1.88266	1.83651	0	1.25548	0	0.480701	1.63464	0.480701	0	1.59181	2.33208	2.04274	2.71036
F2S4_160517_003_E01	15	#8194CC	Vip Igfbp6 Pltp	1	#EF4136	GABAergic	2.12942	0	0	2.51168	1.92131	1.38165	0	0	0	0	2.44966	1.71227	2.45023	2.3064	0	0	0	0	1.82807	1.91167	2.45248	2.00279	2.13876	0	1.65986	1.03708	0	0.322019	0	0	1.12891	2.08073	1.84658	2.63787
F2S4_160517_003_F01	27	#882E81	Vip Crispld2 Htr2c	1	#EF4136	GABAergic	0.544695	0	0	2.5837	1.92038	1.69765	0	0	0	0	2.49189	1.71547	2.82841	2.4913	0	0.151526	0	1.33996	1.83919	1.78322	2.65585	1.75227	0.713918	0	0	1.46821	0	0	0.835382	0.489614	1.88405	2.26253	2.13838	2.85931
F2S4_160517_003_G01	27	#882E81	Vip Crispld2 Htr2c	1	#EF4136	GABAergic	2.175	0	0	2.76867	0	0	0	0	0	0	2.65263	0	2.94075	2.68524	0.265866	1.88649	0	0	1.72373	1.35283	2.64106	1.58156	1.84922	0	1.86451	1.2823	0	1.31899	0	1.83871	2.11461	2.2654	1.89358	2.67257
F2S4_160517_003_H01	6	#FFA388	Lamp5 Lsp1	1	#EF4136	GABAergic	1.02822	0	0	2.40033	0	1.54884	0	0	0	0	2.57811	1.79164	2.50194	2.2666	1.86543	1.26838	0	0.445757	2.14828	1.88816	2.79211	2.22417	2.01621	0	1.97208	1.15391	0	0.930548	0.724141	1.50249	1.27669	2.05626	1.76308	2.69551
F2S4_160517_004_A01	17	#9189FF	Vip Arhgap36 Hmcn1	1	#EF4136	GABAergic	1.96871	0	0	2.43624	2.29452	2.05659	0	0	0	0	2.52202	1.84706	2.74703	2.49853	0	0	0	0.60003	1.95096	1.87383	2.49853	1.71957	2.08678	0	0	0.886943	2.04215	1.63833	0	1.5912	2.17629	2.06781	1.82097	2.93129
F2S4_160517_004_B01	6	#FFA388	Lamp5 Lsp1	1	#EF4136	GABAergic	2.31146	0	0	2.63885	1.74684	1.74383	0	0	1.11291	0	2.61184	0	2.69105	2.41831	0.141795	0	0	1.01142	2.34982	2.05739	2.92308	1.87582	1.85759	0	2.20953	0	0	0	0	1.93421	1.11291	1.83612	1.68219	2.77099
F2S4_160517_004_C01	23	#FF00B3	Vip Lect1 Oxtr	1	#EF4136	GABAergic	1.88409	0	0	2.76436	1.60257	1.38938	0	0	0	0	2.8454	0	2.86921	2.3074	0	0	0	0.679316	2.19874	1.88883	2.73984	2.1136	0.491266	0	0.679316	1.2184	0	0	0.354029	2.22666	0.715889	2.13013	2.16391	2.64321
F2S4_160517_004_D01	23	#FF00B3	Vip Lect1 Oxtr	1	#EF4136	GABAergic	1.6266	0	0	2.54329	1.82147	1.4937	0	0	0	0	2.45281	0.15022	2.94509	2.37089	0	0	0	0	2.1379	2.20328	2.57878	1.89364	1.88671	0	0.423739	0	0	0	0	1.63914	0	2.08812	1.9495	2.76495
F2S4_160517_004_F01	25	#FF4DC1	Vip Chat Htr1f	1	#EF4136	GABAergic	1.92897	0	0	2.62853	0	0	0	0	0.452419	0	2.59747	0	2.89339	2.47172	0	0	0	0	0	0.96631	2.79529	0	1.87404	0	2.28273	0	1.85777	0.574169	0	2.11036	0	0.944238	2.00217	2.53246
F2S4_160517_004_G01	13	#CA66FF	Serpinf1 Aqp5 Vip	1	#EF4136	GABAergic	1.83867	0	0	2.71765	1.9645	2.14149	0	0	0	0	2.53804	2.02812	2.69895	2.03131	0	1.7199	0	0.338194	1.56063	1.5653	2.53903	1.92173	1.15711	0	0	0	0	0	0	2.01513	0.471948	2.16194	1.88774	2.92622
F2S4_160517_004_H01	5	#FF7290	Lamp5 Plch2 Dock5	1	#EF4136	GABAergic	2.2171	0	0	2.67161	0	0.931907	0	0	0	0	2.69363	1.89357	2.65784	2.35945	2.06283	0	0	0.908742	2.16098	1.8708	2.90204	1.41274	0.44345	0	0.159582	1.35714	0	0	0.159582	0	1.30307	1.91753	1.84952	2.7321
F2S4_160517_007_F01	16	#533691	Vip Igfbp4 Mab21l1	1	#EF4136	GABAergic	1.60063	0	0	2.59595	2.34144	0	0	0	0	0	2.50988	0	2.65833	2.46536	0	1.90761	0	1.04059	2.06848	2.05863	2.62503	1.81345	2.16269	0	0.491499	1.55861	1.59487	0	1.18132	2.01018	1.4755	2.19151	1.96564	2.73189
F2S4_160517_008_B01	59	#AF3F64	Pvalb Tpbg	1	#EF4136	GABAergic	2.33165	0	1.47518	2.49454	1.73562	1.40716	0	0	0	0	2.54263	1.88385	2.38215	2.44498	1.78631	0.170586	0	0.589573	1.47518	0.640256	2.36174	1.44626	1.5023	0	1.41527	0	0	0.38798	0.292746	1.22728	1.55193	1.81283	1.53398	2.58429
F2S4_160517_008_C01	57	#D6221D	Pvalb Reln Tac1	1	#EF4136	GABAergic	2.08988	0	0	2.49537	1.7977	1.9934	0	0	0	0	2.54297	1.26375	2.43545	2.40513	1.97029	1.7531	0	0	1.10517	1.83814	2.46682	1.38881	1.58852	0	0	0.820514	0	0	0	1.21253	1.63201	1.84135	1.35099	2.56705
F2S4_160517_008_H01	16	#533691	Vip Igfbp4 Mab21l1	1	#EF4136	GABAergic	2.21565	0	2.24928	2.46678	1.87972	1.68521	0	0	0	0	2.72289	0	2.77843	2.26998	0	1.62849	0	0	0.450961	0.450961	2.34143	1.22957	2.61103	0	2.02683	1.00531	0	1.65995	1.15316	0	0.515977	2.28872	1.74259	2.83526
F2S4_160517_009_B01	32	#804811	Sst Tac1 Htr1d	1	#EF4136	GABAergic	2.46115	0	0	2.59746	2.24388	1.59574	0	0	0	0	2.59109	1.46741	2.75414	2.39757	0.984303	1.39818	0	0.387539	1.83097	2.05639	2.68928	0	1.86925	0	1.56845	1.41455	0	0.170344	0	0.685046	2.00595	2.39083	1.72714	2.54248
F2S4_160517_009_D01	40	#FFB307	Sst Chrna2 Ptgdr	1	#EF4136	GABAergic	2.37921	0	2.10714	2.4228	1.18651	1.42904	1.39018	0	0	0	2.66392	1.58373	2.7509	2.39957	1.03212	0	0	0.700878	1.78767	1.69757	2.70271	1.40023	2.25034	0	1.62112	1.24706	0	0.897346	0	1.78767	1.33615	2.46155	1.89524	2.69472
F2S4_160517_009_F01	20	#9FAAFF	Vip Lmo1 Myl1	1	#EF4136	GABAergic	1.87996	0	0	2.85132	1.90621	0	0	0	0	0	2.38399	2.36076	2.81673	2.34867	0	0	0	0	1.71118	2.24724	2.89178	1.93497	1.39159	0	0	0	0	1.15819	0	1.71778	0.526816	1.41851	2.05262	2.86648
F2S4_160517_010_H01	26	#BD3D9A	Vip Pygm C1ql1	1	#EF4136	GABAergic	2.12092	0	0	2.34811	0	1.5958	0	0	0	0	2.57719	1.99708	2.57762	2.24036	1.92367	1.84708	0	0.931192	1.89961	1.50369	2.55361	1.90167	2.0888	0	0.770676	0.742007	1.56573	0.742007	0	1.49853	0.949952	2.08072	1.86082	2.68987
F2S4_160517_012_A01	39	#FF9F2C	Sst Chrna2 Glra3	1	#EF4136	GABAergic	2.29641	0	2.95396	2.37907	1.94696	0	0	0	0	0	2.50167	1.8658	2.64608	2.18469	0	0	0	1.25461	1.9319	1.72468	2.5685	1.47225	1.67571	0	2.15248	0	0	0	0	0.460275	1.7931	1.5193	1.49379	2.62756
F2S4_160517_012_F01	39	#FF9F2C	Sst Chrna2 Glra3	1	#EF4136	GABAergic	1.83595	0	2.71241	2.41811	1.86768	0	0	0	0	0	2.61195	2.2195	2.75636	2.3822	0	1.56816	0	0	1.70206	2.23007	2.61859	0	1.1341	0	0	0	0	1.32304	0	1.36672	0.925417	2.33938	1.83122	2.65788
F2S4_160517_012_H01	46	#C11331	Sst Esm1	1	#EF4136	GABAergic	2.0849	0	2.44278	2.27551	1.6194	1.51831	0	0	0	0	2.61083	1.58663	2.63974	2.10304	1.882	1.44401	0	0.435987	1.73716	1.84606	2.49383	1.52397	2.06918	0	1.45071	0.943497	0	1.15833	0.270551	1.60098	1.30142	1.99614	1.59146	2.62928
F2S4_160517_013_F01	39	#FF9F2C	Sst Chrna2 Glra3	1	#EF4136	GABAergic	2.16769	0	3.03422	2.60419	1.57946	0	0	0	0	0	2.00013	0	2.94272	2.16639	1.01042	0	0	1.09494	1.99822	2.13673	2.70477	1.8971	2.12542	0	1.51441	0	0	0	0.655243	1.66176	1.02869	1.64041	1.73796	2.49988
F2S4_160517_013_G01	39	#FF9F2C	Sst Chrna2 Glra3	1	#EF4136	GABAergic	1.94663	0	2.14034	2.6508	0	1.54073	0	0	0	0	2.7351	1.72004	2.96576	2.37579	0.698498	0	0	0.735471	2.19285	1.56238	2.68555	0	1.84658	0	1.36534	0	0	1.18193	0	1.92427	0.159519	2.15407	2.12181	2.63723
F2S4_160517_014_E01	18	#B09FFF	Vip Gpc3 Slc18a3	1	#EF4136	GABAergic	0	0	0	2.56685	1.8538	1.76228	0	0	0	0	2.43986	0	2.82936	2.09165	0	0	0	0	2.00643	0	2.50075	1.81168	2.15065	0	2.15625	0	1.02266	0	0	1.64976	1.86263	2.01111	1.70339	2.6005
F2S4_160517_014_G01	39	#FF9F2C	Sst Chrna2 Glra3	1	#EF4136	GABAergic	2.30777	0	2.93986	2.46572	1.75219	0.998961	0	0	0	0	2.54867	1.57097	2.85437	2.4822	0	0.476352	0	1.18456	2.20747	1.72587	2.54785	1.77942	1.98413	0	1.14506	0.822927	0	1.40258	0	1.82277	1.42486	1.87967	1.73659	2.49021
F2S4_160517_015_B01	39	#FF9F2C	Sst Chrna2 Glra3	1	#EF4136	GABAergic	2.18026	0	3.23816	2.42762	1.75772	1.12011	0	0	0	0	2.35764	1.73584	2.90921	2.38111	0	0	0	0.631524	1.87807	2.00761	2.59729	1.96121	1.65825	0	1.90167	0	0	0	0	1.55812	1.01593	0.381305	1.84736	2.53666
F2S4_160517_015_C01	17	#9189FF	Vip Arhgap36 Hmcn1	1	#EF4136	GABAergic	0.62843	0	0	2.56124	2.12039	1.92965	0	0	0	0	2.78812	0	2.75075	2.2536	0	0	0	0.165643	1.83165	2.01738	2.74426	0	1.32153	0	2.43262	0	1.92965	1.64526	0	0	2.17893	2.27339	1.60712	2.75609
F2S4_160517_015_E01	6	#FFA388	Lamp5 Lsp1	1	#EF4136	GABAergic	1.71373	0	0	2.71746	1.37831	0.888394	0	0	0	0	2.60118	2.39898	2.56557	2.34873	0	0.27826	0	1.44615	2.40669	1.91039	3.08341	0	1.88574	0	1.7212	0.97907	0	1.31707	0.27826	0	0.888394	1.84593	1.799	2.68286
F2S4_160517_016_B01	18	#B09FFF	Vip Gpc3 Slc18a3	1	#EF4136	GABAergic	1.50264	0	0	2.73551	1.96633	1.98302	0	0	0	0	2.5113	0	2.77756	2.24532	1.05777	0	0	0	0	2.05456	2.65938	1.95774	2.12491	0	0.916488	0	0	0	0	1.74335	1.32096	2.1507	1.59681	2.54902
F2S4_160517_016_D01	44	#B95541	Sst Crhr2 Efemp1	1	#EF4136	GABAergic	2.45617	0	1.72375	2.56726	1.22765	0.521852	0	0	0	0	2.6961	1.45512	2.70912	2.16422	0	0	0	0.612849	2.02226	1.69414	2.73806	1.62411	1.46677	0	1.55016	1.1516	0	0.857407	0	1.1516	0.468035	2.10102	1.8841	2.29727
F2S4_160517_016_G01	31	#FFBB33	Sst Mme Fam114a1	1	#EF4136	GABAergic	2.30379	0	2.28254	2.57315	1.94939	1.31647	0	0	0	0	2.68164	1.74523	2.76763	2.2131	1.84999	1.55505	0	0.400924	1.94442	1.50996	2.59601	1.60143	1.63832	0	1.66761	1.02568	0	0	0.303518	1.48192	1.59029	2.11719	1.49616	2.57549
F2S4_160517_016_H01	7	#C77963	Lamp5 Lhx6	1	#EF4136	GABAergic	1.64326	0	0	2.45589	1.87741	0	0	0	0.454635	0	2.68147	0	2.65119	2.18352	0	1.45833	0	0.519931	2.23785	1.79885	2.93059	0	1.09878	0	0.377756	0.57668	0	1.63867	0.164994	2.0453	0.164994	0	1.76915	2.50248
F2S4_160517_017_B01	47	#BF8219	Sst Tac2 Tacstd2	1	#EF4136	GABAergic	2.34374	0	1.60282	2.5522	1.73577	0	0	0	0	0	2.80838	1.36034	2.88017	2.38914	0	0	0	1.44885	1.97629	1.73258	2.56793	1.67068	1.76051	0	0.622148	0.476157	0	1.07056	1.27738	1.83236	1.69929	2.07411	1.92388	2.72528
F2S4_160517_017_C01	21	#FF00FF	Vip Ptprt Pkp2	1	#EF4136	GABAergic	2.06048	0	0	2.47025	2.29914	0	0	0	0	0	1.99871	0.502053	2.86976	2.65866	0	1.98424	0	0	2.37716	0	2.59709	1.86026	0.134457	0	0	0	0	1.69252	0	1.08811	1.19075	2.25765	1.67622	2.37184
F2S4_160517_018_B01	38	#FF8011	Sst Myh8 Fibin	1	#EF4136	GABAergic	2.52254	0	3.0348	2.58291	0.232885	1.35491	0	0	0	0	2.53034	0.961894	2.87973	2.42201	1.82601	0	0	1.07912	0	1.86973	2.88778	0	0.383658	0	0.868413	0	0	0	0	1.75086	1.334	1.74536	1.95959	2.74553
F2S4_160517_018_C01	27	#882E81	Vip Crispld2 Htr2c	1	#EF4136	GABAergic	1.37752	0	0	2.69108	0	0	0	0	0	0	2.62384	0	2.76662	2.49976	0	0	0	0.768641	0.82081	0.511577	2.72394	0	1.87823	0	0.640637	0	0	1.24262	0	1.9532	0	2.19959	1.90129	2.8362
F2S4_160517_018_D01	20	#9FAAFF	Vip Lmo1 Myl1	1	#EF4136	GABAergic	1.8278	0	0	2.88564	0	1.83261	0	0	0	0	2.68649	0.601528	2.84879	2.34023	0	0	0	0.820584	0	2.18998	2.90041	0.138109	1.04565	0	1.34175	0.739783	0	0	0	1.58477	1.08748	2.14231	1.85361	2.56793
F2S4_160517_018_F01	22	#AF00E6	Vip Rspo4 Rxfp1 Chat	1	#EF4136	GABAergic	0	0	0	2.68941	0.252967	0	0	0	0	0	2.92042	0	2.78649	2.51306	0	0	0	0	1.98162	2.20701	2.75598	0	2.24378	0	0	0	0.949618	2.0043	1.6956	0	0	2.33605	2.22782	2.83353
F2S4_160517_018_G01	24	#B3128A	Vip Rspo1 Itga4	1	#EF4136	GABAergic	0	0	0	2.46725	0	0	0	0	0	0	2.86752	0	2.9642	2.50381	0	1.09318	0	0	1.98499	1.12658	2.74646	1.66348	2.521	0	0	1.09318	0	0	0	2.05288	0	2.4643	1.61929	2.62638
F2S4_160517_018_H01	14	#7779BF	Vip Igfbp6 Car10	1	#EF4136	GABAergic	2.15283	0	0	2.54725	2.32415	0	0	0	0	0	2.63351	0	2.86457	2.30089	0	0	0	0.842537	1.94718	1.87122	2.8769	1.87654	1.28634	0	0.624138	1.57599	0	1.59156	1.18212	0	0.669036	1.88957	2.00004	2.71705
F2S4_160517_019_A01	6	#FFA388	Lamp5 Lsp1	1	#EF4136	GABAergic	1.64338	0	0	2.49435	1.89767	0.769042	0	0	0	0	2.7059	1.69683	2.69126	2.44407	2.01072	0	0	0.563403	2.23011	1.73389	2.92176	1.06585	1.42662	0	1.9568	0	0	0	1.01316	1.91906	0.857642	2.14529	1.74442	2.70401
F2S4_160517_019_G01	22	#AF00E6	Vip Rspo4 Rxfp1 Chat	1	#EF4136	GABAergic	0	0	0	2.61519	0	0	0	0	0	0	2.57499	1.91911	2.87616	2.39054	0	0.350737	0	0	1.03902	1.40545	2.7428	1.62328	1.83047	0	0	0	1.91036	1.74563	0	2.47477	1.17846	1.98345	1.82513	2.78106
F2S4_160517_019_H01	28	#AD589A	Vip Crispld2 Kcne4	1	#EF4136	GABAergic	2.01796	0	0	2.45243	0	0	0	0	0	0	2.57418	2.01151	2.71229	2.46174	2.03056	0.141049	0	0.465176	2.04582	1.11043	2.50706	0	0.85367	0	0.332674	1.12317	1.09731	0.95704	0	1.28822	0.992359	2.24923	1.35196	2.5652
F2S4_160517_024_A01	17	#9189FF	Vip Arhgap36 Hmcn1	1	#EF4136	GABAergic	1.61881	0	2.07877	2.68324	2.26604	1.26613	0	0	0	0	2.64876	0	2.81553	2.5631	0	0	0	0.853276	1.99413	0	2.72954	0.791657	1.10702	0	1.27709	0.853276	1.89935	0.382975	0	1.83546	1.9317	1.94353	2.17221	2.7665
F2S4_160517_024_B01	40	#FFB307	Sst Chrna2 Ptgdr	1	#EF4136	GABAergic	2.2066	0	2.02986	2.42415	2.02178	0	0	0	0	0	2.65097	1.53236	2.97597	2.19307	0	0	0	0.298228	2.05512	2.05701	2.81327	0.174225	1.88654	0	0.540059	1.03628	0	0	0.298228	1.7798	0.298228	2.17051	1.85179	2.40686
F2S4_160517_024_C01	39	#FF9F2C	Sst Chrna2 Glra3	1	#EF4136	GABAergic	2.50408	0	2.37042	2.43092	2.10987	2.30551	0	0	0	0	2.66349	0	2.87949	2.15019	1.11064	0	0	0.861177	1.8445	2.21115	2.76515	0	1.83665	0	0	0	0	1.4363	0	1.67535	1.9161	2.17452	1.8598	2.71677
F2S4_160517_024_D01	13	#CA66FF	Serpinf1 Aqp5 Vip	1	#EF4136	GABAergic	2.154	0	0	2.80724	1.4757	1.81877	0	0	0.338393	0	2.8237	1.79479	2.68386	2.48144	0	0.993331	0	0.656965	2.00549	0.710023	2.98603	1.31101	1.66668	0	1.97943	0	1.58161	0.710023	0	1.80695	0.907309	2.12618	2.23417	2.74786
F2S4_160517_024_E01	42	#BF9F00	Sst Hpse Sema3c	1	#EF4136	GABAergic	2.31243	0	1.0873	2.62932	1.67236	0	0	0	0	0	2.89897	1.26484	2.88331	2.22018	0.640272	0	0	1.10679	1.92467	1.43746	2.84185	1.69261	1.72132	0	1.4957	0.781887	0	1.34889	0.51125	1.65652	1.511	2.10481	1.77362	2.64891
F2S4_160517_024_F01	39	#FF9F2C	Sst Chrna2 Glra3	1	#EF4136	GABAergic	2.47992	0	2.44744	2.57758	1.74744	1.30459	0	0	0	0	2.63595	1.01382	2.7497	2.61572	0.407202	0	0	1.35707	2.15667	2.18841	2.85635	0	0.555072	0	0	1.12811	0	0	0	1.58896	1.86021	1.71832	1.76325	2.67091
F2S4_160517_024_H01	6	#FFA388	Lamp5 Lsp1	1	#EF4136	GABAergic	1.76807	0	0	2.55677	1.78279	1.72891	0	0	1.37559	0	2.49113	1.8435	2.4686	2.15236	0	0	0	0.702749	1.98239	1.83395	2.84607	1.4594	1.9801	0	2.22217	0.702749	0	1.72891	0	1.1805	0.907222	2.24022	1.70792	2.70455
F2S4_160517_025_C01	46	#C11331	Sst Esm1	1	#EF4136	GABAergic	2.24407	0	2.81753	2.56217	2.07207	0.650961	0	0	0	0	2.7152	0.703823	2.75766	2.43855	0	0.590762	0	0.590762	1.92953	1.40376	2.71081	0	0.520853	0	1.50908	1.01163	0	0	0	1.26443	0.931098	2.18582	1.68066	2.62019
F2S4_160517_025_G01	39	#FF9F2C	Sst Chrna2 Glra3	1	#EF4136	GABAergic	2.31437	0	2.69754	2.75754	0.501312	0	0	0	0	0	2.64317	2.02445	2.96569	2.58163	0	0	0	1.67847	1.64774	1.80974	2.88517	0	1.77947	0	1.98724	0.843393	0	0	0	1.65823	0	1.97989	1.79863	2.7653
F2S4_160517_025_H01	41	#D9C566	Sst Tac2 Myh4	1	#EF4136	GABAergic	2.37411	0	2.60386	2.41978	2.08674	1.6941	0	0	0	0	2.45035	1.57791	2.63134	2.27927	0	0	0	0.781473	2.12617	1.2342	2.50021	1.17981	1.38403	0	1.76358	0.60505	0	1.66665	0	1.49522	1.96536	1.83962	1.76734	2.71747
F2S4_160517_026_C01	39	#FF9F2C	Sst Chrna2 Glra3	1	#EF4136	GABAergic	2.29489	0	2.40135	2.49307	0	0	0	0	0	0	2.5354	1.524	2.95008	2.3165	0	0	0	0.972403	0	1.9051	2.75759	0.192833	2.05227	0	2.22274	0	0	0	0	2.16367	1.33609	1.63268	1.70541	2.46404
F2S4_160517_026_H01	26	#BD3D9A	Vip Pygm C1ql1	1	#EF4136	GABAergic	1.99115	0	1.78541	2.37035	0	1.81132	0	0	0	0	2.66896	0	2.72195	2.36436	0	0	0	0.803329	1.62036	1.55422	2.5405	1.06879	2.22576	0	0.497379	0	0	1.41802	0	1.98876	1.29564	1.65775	1.63138	2.59404
F2S4_160517_027_C01	39	#FF9F2C	Sst Chrna2 Glra3	1	#EF4136	GABAergic	2.18977	0	2.08247	2.73288	1.47238	1.22117	0	0	0	0	2.24595	0.182231	2.98639	2.54895	0	0	0	1.11365	2.07109	1.76603	2.84421	2.02231	1.55547	0	1.94481	0	0	0.40893	0	0	1.28437	0	2.29682	2.68136
F2S4_160517_027_G01	39	#FF9F2C	Sst Chrna2 Glra3	1	#EF4136	GABAergic	2.3461	0	2.37124	2.47565	0.686246	0	0	0	0	0	2.66673	0	2.90619	2.52046	0	0	0	0	1.59113	2.08894	2.65577	0	0.190557	0	0	0	0	0	0	0	0	0.633956	1.93081	2.61246
F2S4_160517_027_H01	30	#FFFF00	Sst Chodl	1	#EF4136	GABAergic	2.42816	0	2.18564	2.58188	1.95837	0.894675	0	0	0	0	2.46151	1.66612	2.58959	2.3409	1.14105	0	0	0.552355	1.7397	1.52531	2.65515	1.87274	1.49071	0	1.11332	0	0	1.33323	0.268533	1.21496	0.552355	2.04016	1.64979	2.47789
F2S4_160517_033_D01	12	#A700FF	Serpinf1 Clrn1	1	#EF4136	GABAergic	1.63028	0	0	2.67381	1.39025	0.783526	1.71083	0	0	0	2.34869	1.881	2.52249	1.39661	0	1.83288	0	0.756806	1.96711	1.06115	2.64126	1.66906	1.90516	0	2.36801	1.08767	0	0	0	1.8042	1.58769	1.83519	1.70776	2.45897
F2S4_160517_033_E01	48	#994C00	Sst Rxfp1 Eya1	1	#EF4136	GABAergic	2.14576	0	0	2.44801	0.803136	0.62461	0	0	0	0	2.70584	1.34369	2.68489	2.28733	1.43237	1.28348	0	0.543961	1.93435	1.74526	2.56036	1.40882	2.21337	0	1.56889	0	0	0.964329	0	1.51078	0.316193	1.99171	1.7508	2.72054
F2S4_160517_033_H01	6	#FFA388	Lamp5 Lsp1	1	#EF4136	GABAergic	2.05629	0	0	2.52182	1.38346	1.44896	0	0	0.608689	0	2.84177	1.80007	2.70165	2.48487	0.693397	0	0	0.439245	2.30008	1.54004	2.98705	2.10665	2.15444	0	2.11982	1.27719	0	0	1.65488	0	1.18845	1.9955	1.89439	2.55954
F2S4_160517_034_C01	17	#9189FF	Vip Arhgap36 Hmcn1	1	#EF4136	GABAergic	1.75001	0	0	2.55763	2.18954	0	1.96876	0	0	0	2.18471	2.08085	2.80462	2.31227	0	1.50863	0	0.497057	1.99587	1.93984	2.6879	0.358801	1.47259	0	1.70474	1.25833	0	1.24795	0.552559	1.83394	0.894921	2.37619	2.07776	2.56224
F2S4_160517_034_D01	14	#7779BF	Vip Igfbp6 Car10	1	#EF4136	GABAergic	1.92254	0	0	2.20054	2.28961	1.78098	0	0	0	0	2.56063	1.21172	2.48811	2.1238	0.936572	1.40334	0	0	1.4992	1.67389	2.59261	2.1771	1.48462	0	0	0	0	0	0	1.53143	0.768087	1.69571	1.64069	2.81648
F2S4_160517_034_E01	60	#FF197F	Pvalb Vipr2	1	#EF4136	GABAergic	2.07547	0	0	2.53245	2.08967	1.42659	0	0	0	0	2.31728	1.71391	2.14634	2.51532	0	1.42119	0	0.665114	1.95094	1.04984	2.54118	1.87401	0.797459	1.12035	0	1.0981	0	1.58993	0	1.15173	0.422875	2.16042	1.78751	2.74991
F2S4_160517_034_F01	44	#B95541	Sst Crhr2 Efemp1	1	#EF4136	GABAergic	2.38694	0	1.07641	2.57803	2.00402	0	0	0	0	0	2.54275	0.702928	2.84164	2.01435	1.87994	0	0	0	1.92605	1.51801	2.67795	0.345125	1.22475	0	1.60031	0.896406	0	0.534973	1.36646	0	0.534973	2.35166	1.86341	2.7464
F2S4_160517_034_H01	44	#B95541	Sst Crhr2 Efemp1	1	#EF4136	GABAergic	2.27752	0	1.41234	2.48323	1.67053	1.65434	0	0	0	0	2.5207	1.67053	2.73637	2.15725	1.58279	0	0	1.0523	1.54205	2.07634	2.67408	0.35888	1.47272	0	0.844882	1.52015	0	0	0.268729	0.78816	1.59714	1.77894	1.72636	2.54576
F2S4_160518_001_C01	1	#DDACC9	Lamp5 Krt73	1	#EF4136	GABAergic	1.86703	0	0	2.68054	1.98339	1.55056	0	0	2.07362	0	2.60103	1.06876	2.58832	2.32661	0	1.39466	0	0	2.05428	2.04969	2.94077	1.43446	1.96697	0	1.69735	0.529069	0	0	0.412873	1.97979	1.87169	1.44075	1.80146	2.72914
F2S4_160518_001_F01	6	#FFA388	Lamp5 Lsp1	1	#EF4136	GABAergic	1.79305	0	0	2.4214	1.64286	1.83491	0	0	0	0	2.41562	0	2.4789	2.2348	1.09762	0.68486	0	0.794947	2.10982	1.92111	2.82871	0.130046	1.39339	0	1.42868	1.24075	0	0.938536	0	1.57984	0.438626	2.1416	1.70091	2.69028
F2S4_160518_001_H01	9	#9900B3	Sncg Vip Nptx2	1	#EF4136	GABAergic	1.81475	0	0	2.66522	2.02153	0.503956	0	0	0	0	2.58403	1.43608	2.55674	1.98206	1.64438	0	0	0	2.02304	1.73787	2.73855	1.31641	2.0436	0	1.06412	0.955902	0	0.879305	0	1.77933	1.39337	1.83609	1.95653	2.58279
F2S4_160518_002_A01	25	#FF4DC1	Vip Chat Htr1f	1	#EF4136	GABAergic	1.92783	0	0	2.51221	0.48022	0	0	0	1.60002	0	2.65649	0	2.50017	2.03235	0	1.4787	0	0.48022	1.70525	0	2.47208	1.71212	2.36445	0	1.87498	1.2739	0	0	1.59111	1.30976	1.55351	1.61731	2.13106	2.75668
F2S4_160518_002_C01	27	#882E81	Vip Crispld2 Htr2c	1	#EF4136	GABAergic	1.99062	0	1.62165	2.82538	1.35016	0	0	0	0	0	2.44278	1.17621	2.97975	2.48403	1.5611	0	0	0.653314	1.7124	1.69571	2.70509	1.91541	0.782263	0	0	0	1.67834	0	0.903204	0	0.834744	2.43665	1.41324	2.87044
F2S4_160518_002_D01	6	#FFA388	Lamp5 Lsp1	1	#EF4136	GABAergic	1.77261	0	0	2.56732	1.44529	0	0	0	0	0	2.71731	0	2.78711	2.11551	0	0	0	0.998252	2.0565	1.84225	2.9961	1.84225	1.81631	0	2.04085	0	0	0	0	2.0814	0.566785	2.37327	1.86673	2.81211
F2S4_160518_002_E01	26	#BD3D9A	Vip Pygm C1ql1	1	#EF4136	GABAergic	2.28999	0	0	2.57325	0.163609	1.87573	0	0	0	0	2.29606	0	2.74109	2.51844	1.84561	0	0	0.746247	1.95747	1.66551	2.74718	0.163609	1.85125	0	0.516867	0	0	0.869527	0.746247	1.61553	1.55352	1.27514	1.98915	2.42171
F2S4_160518_002_H01	6	#FFA388	Lamp5 Lsp1	1	#EF4136	GABAergic	1.28784	0	0	2.48704	1.40453	2.05756	0	0	0	0	2.68032	0.710997	2.4818	2.21931	0	0	0	0.748222	1.99153	1.81255	2.8798	1.82469	1.92089	0	2.19065	1.34561	0	0	0	1.81866	0	1.9728	1.74621	2.58144
F2S4_160518_003_C01	14	#7779BF	Vip Igfbp6 Car10	1	#EF4136	GABAergic	1.8823	0	1.75081	2.46518	0	1.36428	0	0	0	0	2.55044	0	2.49937	2.24738	0	2.25063	0	0.442612	2.26339	1.35589	2.63746	0	1.77406	0	0	0	0.734569	0	0	1.92088	0	1.97706	1.81714	2.63256
F2S4_160518_003_D01	14	#7779BF	Vip Igfbp6 Car10	1	#EF4136	GABAergic	2.09341	0	1.83689	2.47024	0	0	0	0	0	0	2.71274	0.150064	2.71723	2.27978	0	1.93463	0	0.349906	2.32361	2.0742	2.87202	1.12653	1.93044	0	1.46952	1.3352	0	1.84975	1.09888	1.86469	0	1.98009	2.10903	2.84239
F2S4_160518_003_E01	34	#BF480D	Sst Calb2 Necab1	1	#EF4136	GABAergic	2.17715	0	1.7035	2.50881	2.04121	0.695653	0.144946	0	0	0	2.62466	1.84961	2.71668	2.1451	1.70008	1.47021	0	0.888478	1.90439	1.65681	2.66106	1.50383	1.64137	0	2.02527	0	0	0	0.969421	1.48171	1.42089	2.33869	2.05203	2.62872
F2S4_160518_004_A01	22	#AF00E6	Vip Rspo4 Rxfp1 Chat	1	#EF4136	GABAergic	0	0	0	2.59021	1.73331	0	0	0	0	0	2.3888	1.92584	2.65906	1.89314	0	1.9394	0	0	1.89736	1.47215	2.51498	1.68811	1.9432	0	0	0	0	0	0.973433	0	0.140545	1.92584	1.47771	2.84194
F2S4_160518_004_E01	21	#FF00FF	Vip Ptprt Pkp2	1	#EF4136	GABAergic	0	0	0	2.6581	0	0	0	0	0	0	2.31931	1.70406	2.92234	2.55311	0	0	0	0	2.46571	1.49336	2.57332	0	0.535405	0	1.82051	0	0	0	0	0	0.390675	2.32931	1.84833	2.3028
F2S4_160518_004_F01	22	#AF00E6	Vip Rspo4 Rxfp1 Chat	1	#EF4136	GABAergic	0.156816	0	0	2.67472	2.16251	0	0	0	0	0	2.52784	2.1042	2.43167	1.95914	0	0	0	0	1.92008	1.45328	2.54862	1.71863	1.51516	0	0	0	0	0	0	0	1.05832	1.62648	1.86187	2.70294
F2S4_160518_004_H01	6	#FFA388	Lamp5 Lsp1	1	#EF4136	GABAergic	1.71968	0	0	2.49755	1.64071	1.66184	0	0	0	0	2.41124	1.96841	2.601	2.15965	1.93674	1.6185	0	0	2.18013	1.64928	2.77878	1.89057	1.59509	0	1.10621	1.26571	0	0.729123	0	1.99025	1.56005	2.30995	1.32333	2.67578
F2S4_160518_008_C01	5	#FF7290	Lamp5 Plch2 Dock5	1	#EF4136	GABAergic	2.13097	0	0	2.48271	0	1.59411	0	0	0	0	2.82919	0.168062	2.85026	1.81151	0	0	0	0.168062	2.06024	1.82707	2.88903	0	2.05845	0	1.70428	1.45342	0	0	0	0	1.67057	2.2022	2.0151	2.66923
F2S4_160518_008_E01	24	#B3128A	Vip Rspo1 Itga4	1	#EF4136	GABAergic	0	0	0	2.50235	2.36253	2.32822	0	0	0	0	2.7394	0	2.89399	2.07993	0	0	0	0	1.95163	1.7472	2.67408	2.21662	2.10965	0	0.38366	0	0	0	0	0.679824	1.31948	2.15794	2.03873	2.57751
F2S4_160518_008_H01	14	#7779BF	Vip Igfbp6 Car10	1	#EF4136	GABAergic	1.85561	0	0	2.49506	0	1.22163	0	0	0	0	2.85198	0.400592	2.82559	2.15051	0	0	0	1.41078	1.90198	1.08323	2.71831	0	0.303241	0	0.958165	0	0	0	0	0	2.13951	2.31402	1.89084	2.66337
F2S4_160518_009_B01	24	#B3128A	Vip Rspo1 Itga4	1	#EF4136	GABAergic	0	0	0	2.57013	0	0	0	0	0	0	2.65715	2.09004	2.71468	2.09582	0	0	0	0.633296	1.6127	1.51516	2.65478	0.149923	2.34146	0	1.25294	1.08392	1.8715	0	1.62561	1.69951	0	1.89034	1.93206	2.61495
F2S4_160518_009_E01	5	#FF7290	Lamp5 Plch2 Dock5	1	#EF4136	GABAergic	1.98652	0	0	2.43936	1.61637	0	0	0	0.389818	0	2.42358	1.86307	2.63183	2.18443	2.06113	1.28264	0	0.954012	2.04578	1.93653	2.63293	1.73578	2.32365	0	1.5764	1.10138	0	1.63869	1.5764	1.17055	0	2.12002	1.75562	2.67594
F2S4_160518_009_G01	25	#FF4DC1	Vip Chat Htr1f	1	#EF4136	GABAergic	0.762658	0	0	2.54756	0	2.16693	0	0	0	0	2.23031	0	2.68631	2.40851	2.13209	0	0	0.438023	0	1.68148	2.75496	0	1.07503	0	0.362914	0	0	0.987156	0	1.81297	1.43338	1.94059	2.06591	2.44868
F2S4_160518_009_H01	23	#FF00B3	Vip Lect1 Oxtr	1	#EF4136	GABAergic	1.66388	0	0	2.46273	2.11841	1.68858	1.56203	0	0	0	2.42224	0.650375	2.53439	2.37828	1.21551	1.27275	0	0.611199	1.66023	1.23544	2.49924	1.74632	1.96746	0	1.3071	1.19463	0	1.60151	0	1.80259	1.41608	2.11585	1.52864	2.62938
F2S4_160518_010_B01	3	#FFB8CE	Lamp5 Fam19a1 Tmem182	1	#EF4136	GABAergic	1.14705	0	0	2.48742	1.76521	2.10418	0	0	1.01313	0	2.57741	1.70976	2.7616	2.13929	2.01049	0	0	0.715011	1.97345	1.99237	2.92645	1.57706	2.40588	0	1.78884	1.16122	0	0.752316	0.786668	2.04645	1.5607	2.35722	1.91119	2.78244
F2S4_160518_010_D01	6	#FFA388	Lamp5 Lsp1	1	#EF4136	GABAergic	2.20765	0	0	2.59333	1.51195	0.846527	0	0	0	0	2.54849	1.6622	2.59588	2.45486	1.71571	1.65335	0	0	2.34088	1.49939	3.156	0	1.41529	0	2.29545	0.378387	0	0.378387	0.97033	1.67088	1.2587	1.26965	1.82772	2.47012
F2S4_160518_010_F01	3	#FFB8CE	Lamp5 Fam19a1 Tmem182	1	#EF4136	GABAergic	2.10837	0	0	2.61098	1.98455	2.04904	0	0	0	0	2.68076	2.22927	2.66872	2.54438	0	0	0	0.995422	1.84977	1.93079	2.96556	1.80117	2.30702	0	1.93079	1.44953	0	1.83217	0.717128	0	1.56325	2.24459	1.57423	2.78171
F2S4_160518_010_G01	20	#9FAAFF	Vip Lmo1 Myl1	1	#EF4136	GABAergic	1.73402	0	0	2.57732	1.01328	1.52902	0	0	0	0	2.68148	0.159373	2.70527	2.4775	0.735082	0.275704	0	1.14168	1.80588	1.63911	2.64773	1.99555	1.20612	0	0	0	1.73045	0	1.90981	2.12856	0.443014	0	1.77143	2.57783
F2S4_160518_011_C01	3	#FFB8CE	Lamp5 Fam19a1 Tmem182	1	#EF4136	GABAergic	2.01129	0	0.151751	2.57827	1.74656	1.48707	0	0	0	0	2.85932	1.67601	2.70148	2.27115	0	1.72996	0	0.67799	2.05342	2.1365	2.81909	1.79865	2.01129	0	0.971502	0.263988	0	1.25883	0	0	1.20566	2.35574	1.91895	2.68265
F2S4_160518_011_D01	27	#882E81	Vip Crispld2 Htr2c	1	#EF4136	GABAergic	1.59637	0	0	2.70777	2.4715	0	0	0	0	0	2.23786	0	3.00276	2.26186	0.5872	1.1364	0	0	2.03933	0.483837	2.39703	0	1.80086	0	0.149019	1.62258	0	0	0	0	0	1.80922	1.8147	2.45747
F2S4_160518_011_G01	24	#B3128A	Vip Rspo1 Itga4	1	#EF4136	GABAergic	1.51294	0	0	2.51549	1.94993	1.79386	0	0	0	0	2.42123	2.13569	2.75365	2.05116	0.142974	0	0	1.01523	1.85234	1.56665	2.43138	2.10622	1.35108	0	0	0	1.42064	1.55265	1.42702	1.80989	0	2.02956	1.68631	2.81508
F2S4_160518_011_H01	11	#6C00BF	Sncg Vip Itih5	1	#EF4136	GABAergic	1.943	0	0	2.78746	1.14556	0.713716	0	0	0.284941	0	2.40981	1.44546	2.63845	2.3205	0	1.64461	0	1.10005	1.716	2.04847	2.85063	1.60146	1.91698	0	1.33972	1.03085	0	0	0	1.42324	1.45262	1.67544	1.89446	2.68535
F2S4_160518_012_C01	21	#FF00FF	Vip Ptprt Pkp2	1	#EF4136	GABAergic	1.67476	0	0	2.72221	0	0	0	0	0	0	2.22094	1.32934	3.01713	2.19211	0	1.04819	0	0	1.12084	2.42491	2.87434	0	1.54508	0	0.178596	0	1.42216	0	0.784386	2.14572	2.14414	1.65566	2.0884	2.71118
F2S4_160518_012_D01	24	#B3128A	Vip Rspo1 Itga4	1	#EF4136	GABAergic	0.170555	0	0	2.55376	1.04536	0	0	0	0	0	2.95447	1.62206	2.66036	2.43732	0	0	0	0	2.33058	1.39881	2.77137	0	0.939319	0	1.45358	0	0	0	0	0	1.68681	1.93519	1.98551	2.92346
F2S4_160518_012_E01	26	#BD3D9A	Vip Pygm C1ql1	1	#EF4136	GABAergic	1.79589	0	0	2.60858	0.251263	0	0	0	0	0	2.26189	0	2.9516	2.17454	0.573116	1.34544	0	1.06358	2.15594	1.62461	2.55467	0	1.36789	0	0	0	0	0	0	1.70877	1.00042	2.0155	1.89304	2.5705
F2S4_160518_012_F01	18	#B09FFF	Vip Gpc3 Slc18a3	1	#EF4136	GABAergic	1.81508	0	0	2.78513	0	0	1.2071	0	0	0	2.56834	1.79149	3.05931	2.43682	0	0	0	1.63222	0	1.7792	2.81369	0.155856	1.40837	0	2.21762	1.32819	0	0	0	1.99563	0.759581	2.18946	2.2119	2.38672
F2S4_160518_012_G01	25	#FF4DC1	Vip Chat Htr1f	1	#EF4136	GABAergic	1.46972	0	0	2.74292	1.20476	0.3088	0	0	1.95475	0	2.37801	0	2.92521	2.52051	0	0	0	0.888442	1.99297	0	2.62121	0	0.791025	0	0	0	0	0	0	1.97188	0.753006	1.03515	2.18994	2.74129
F2S4_160518_012_H01	8	#9440F3	Sncg Slc17a8	1	#EF4136	GABAergic	2.22794	0	0	2.8501	1.81183	0.657685	0	0	1.76813	0	2.56067	1.79053	2.73139	2.2723	0	0.953268	0	0.994162	1.96323	1.82065	2.82462	1.95047	1.7514	0	0.613129	0.613129	0	0	0	1.32117	1.21791	2.26816	1.72683	2.56014
F2S4_160518_013_A01	20	#9FAAFF	Vip Lmo1 Myl1	1	#EF4136	GABAergic	1.69976	0	0	2.46062	1.78938	1.40053	0	0	0	0	2.59169	1.891	2.69049	1.96218	0.659257	1.44593	0	0.888193	1.76052	0.253288	2.74542	2.04245	1.55913	0	1.84439	0.659257	1.3011	1.62094	1.66772	0	0	2.17568	1.83695	2.5185
F2S4_160518_013_B01	23	#FF00B3	Vip Lect1 Oxtr	1	#EF4136	GABAergic	0	0	0	2.72599	1.48543	0	0	0	0	0	2.61258	0	3.04359	2.76127	0	0	0	1.23892	2.1092	2.08149	2.92189	0	2.37912	0	1.5157	0	0	0	0	1.52724	0	2.41374	2.169	2.66247
F2S4_160518_013_E01	26	#BD3D9A	Vip Pygm C1ql1	1	#EF4136	GABAergic	1.70827	0	0	2.58999	0	2.36218	0	0	0	0	2.77487	1.78719	2.79204	2.4368	0	1.76346	0	0	2.23039	1.79859	2.65879	0	1.97048	0	2.05298	0.961114	0	0	0	0	1.85642	2.35208	1.57572	2.6833
F2S4_160518_013_F01	23	#FF00B3	Vip Lect1 Oxtr	1	#EF4136	GABAergic	1.14817	0	0.782316	2.4498	1.64337	1.262	0	0	0	0	2.66275	1.39837	2.58638	2.45368	1.86376	0	0	0.54764	0.750996	2.00927	2.56249	2.13448	2.07867	0	1.01168	0	0	1.53526	0	1.87121	0.265518	1.96398	0.933827	2.78416
F2S4_160518_013_G01	22	#AF00E6	Vip Rspo4 Rxfp1 Chat	1	#EF4136	GABAergic	1.9694	0	0.166026	2.77429	2.10761	2.00078	0	0	0	0	2.57875	0.972269	2.89339	2.23759	0	0	0	0	1.97799	2.17475	2.70313	2.07991	1.51406	0	2.3262	0	0.902249	0.166026	0	1.57732	1.1473	2.42858	2.07484	2.75906
F2S4_160518_014_B01	39	#FF9F2C	Sst Chrna2 Glra3	1	#EF4136	GABAergic	2.40743	0	2.8213	2.59712	1.91176	0.82794	0	0	0	0	2.05355	1.09544	2.79505	2.22625	0.148973	1.85359	0	0.877788	1.75006	1.85854	2.73495	1.69631	2.03591	0	1.7437	0	0	0.148973	0	0	1.83059	2.23873	2.00012	2.6891
F2S4_160518_014_C01	39	#FF9F2C	Sst Chrna2 Glra3	1	#EF4136	GABAergic	2.21761	0	2.53395	2.47407	1.89043	1.02292	0	0	0	0	2.73249	1.90456	2.60594	2.28953	0.837078	0	0	0.552542	1.61668	1.42033	2.5178	1.85852	1.8496	0	1.48751	0	0	0.975013	0	2.01602	1.30284	2.28624	1.82646	2.75379
F2S4_160518_014_E01	39	#FF9F2C	Sst Chrna2 Glra3	1	#EF4136	GABAergic	2.10063	0	2.59016	2.35449	2.24864	1.78953	0	0	0	0	2.29669	0	2.38915	2.07179	1.27466	1.72829	0	0.294926	1.36237	1.80524	2.41643	0.121897	2.03574	0	0.216972	0	0	0	0	0	0	2.22666	1.82252	2.77566
F2S4_160518_014_F01	30	#FFFF00	Sst Chodl	1	#EF4136	GABAergic	2.2341	0	2.62523	2.44011	2.03099	0	0.669209	0	0	0	2.5266	0.824127	2.56374	2.40736	1.83276	0	0	0.564458	1.67542	1.837	2.77961	1.38046	2.11642	0	1.40962	1.18588	0	0.824127	1.40394	1.54432	1.63707	2.23662	1.94638	2.33337
F2S4_160518_014_G01	46	#C11331	Sst Esm1	1	#EF4136	GABAergic	2.09256	0	1.88471	2.35516	1.90553	1.19549	0	0	0	0	2.63335	1.83026	2.77984	2.15176	1.68524	1.39965	0	0.642355	2.00339	1.95176	2.37492	2.00177	2.05389	0	1.50347	1.03303	0	0	0	1.17412	1.37278	1.675	1.5872	2.60384
F2S4_160518_015_D01	17	#9189FF	Vip Arhgap36 Hmcn1	1	#EF4136	GABAergic	1.67402	0	0	2.34777	2.19186	0	1.71164	0	0	0	2.54754	0.996998	2.79562	2.02625	0	0	0	1.04517	1.85062	2.00843	2.61879	0	1.43783	0	0	0	0	0	0	2.16962	1.91669	2.50856	1.26656	2.61267
F2S4_160518_015_E01	19	#756FB3	Vip Lmo1 Fam159b	1	#EF4136	GABAergic	1.77449	0	0	2.59573	1.83786	0	0	0	0	0	2.65747	1.86535	2.69364	2.25765	0	0	0	0.614392	1.99544	1.61802	2.57742	1.5919	1.99086	0	0.740343	0	0	0	0	1.80143	1.86123	2.12795	1.48809	2.86679
F2S4_160518_015_H01	39	#FF9F2C	Sst Chrna2 Glra3	1	#EF4136	GABAergic	2.18153	0	3.36066	2.5091	1.82198	1.64915	0	0	0	0	2.69586	1.53533	2.86207	2.31247	0	1.56549	0	0.924308	1.57509	1.19869	2.60894	1.98953	2.09174	0	1.58449	0	0	1.26169	0	1.86789	1.45555	2.11014	1.68007	2.25589
F2S4_160518_021_B01	57	#D6221D	Pvalb Reln Tac1	1	#EF4136	GABAergic	1.88637	0	1.95742	2.42492	1.8207	0	0	0	0	0	2.56619	1.16682	2.42668	2.44838	1.95915	0.133567	0	0.806269	1.77331	1.44726	2.397	2.10881	1.88433	0	0.133567	0	0	1.12199	0	1.85695	0	2.28862	1.69242	2.78372
F2S4_160518_021_C01	15	#8194CC	Vip Igfbp6 Pltp	1	#EF4136	GABAergic	2.2278	0	0	2.48892	0	1.57216	0	0	0	0	2.68075	0	2.73338	2.34051	0	0	0	0.795803	2.03178	1.7475	2.62875	0	2.41533	0	1.82486	0	0	0.534352	0.417479	0	0	0	1.74118	2.38822
F2S4_160518_021_D01	46	#C11331	Sst Esm1	1	#EF4136	GABAergic	2.13191	0	2.31003	2.41919	1.74848	0	0	0	0	0	2.52766	1.60988	2.55	2.1539	1.62292	0	0	0.541944	1.98121	1.72543	2.57029	1.69388	2.13058	0	1.5	1.12758	0	1.15358	0.261891	1.43909	1.64788	2.01547	1.56823	2.60955
F2S4_160518_021_E01	46	#C11331	Sst Esm1	1	#EF4136	GABAergic	2.26912	0	2.86404	2.51202	1.29351	1.14663	1.33025	0	0	0	2.63138	1.80852	2.6769	2.24515	1.71402	1.56322	0	0.556695	1.65981	1.87113	2.63576	1.80262	1.77505	0	1.90054	0	0	1.1043	0	1.45231	1.58824	2.11348	1.97042	2.56694
F2S4_160518_022_B01	6	#FFA388	Lamp5 Lsp1	1	#EF4136	GABAergic	2.14474	0	0	2.48782	1.45321	1.40169	0	0	0	0	2.57216	2.2956	2.4329	2.16407	0.474943	0.253822	0	1.06889	2.02938	1.3273	2.96325	1.67258	2.19265	0	2.31103	0.760723	0	0	0	1.42821	1.64614	1.81764	1.68343	2.49505
F2S4_160518_022_C01	30	#FFFF00	Sst Chodl	1	#EF4136	GABAergic	2.36315	0	2.45982	2.57459	2.30494	0	0	0	0	0	2.48574	1.41439	2.35973	2.50433	1.98135	0	0	0	1.83898	1.848	2.74622	1.86117	1.76197	0	0	0	0	0.875796	0	1.52587	1.4204	1.3562	1.47105	2.26841
F2S4_160518_022_D01	38	#FF8011	Sst Myh8 Fibin	1	#EF4136	GABAergic	2.48709	0	2.768	2.48048	1.9646	1.03289	0	0	0	0	2.61873	2.16664	2.72216	2.52208	0	0	0	0.823866	1.77236	2.10798	2.58633	0	1.65111	0	1.78355	0	0	1.4823	0.553332	2.18015	0.180439	1.57486	1.84524	2.73635
F2S4_160518_022_E01	45	#C77767	Sst Crh 4930553C11Rik	1	#EF4136	GABAergic	2.29517	0	1.13564	2.63935	1.87643	1.48506	0	0	0	0	2.72813	0.958663	2.70885	2.28181	0	1.5871	0	0	2.08395	2.01592	2.62473	0	1.9526	0	2.16942	1.30858	0	0	0	1.17821	1.12431	2.07117	1.86615	2.77649
F2S4_160518_023_A01	45	#C77767	Sst Crh 4930553C11Rik	1	#EF4136	GABAergic	2.06595	0	2.33051	2.37648	1.88726	1.25698	1.13458	0	0	0	2.57426	1.61939	2.52977	1.96774	1.84063	1.53298	0	0.530191	1.79794	1.73175	2.42978	1.70334	2.21717	0	1.70917	1.10066	0	1.45199	0	1.80264	1.71778	1.84063	1.67608	2.5393
F2S4_160518_023_C01	48	#994C00	Sst Rxfp1 Eya1	1	#EF4136	GABAergic	1.5713	0	1.80295	2.69126	1.72853	1.81972	0	0	0	0	2.80448	1.26734	2.83491	2.47147	2.08296	0	0	0.676832	1.93467	1.96514	2.5811	1.43554	2.01511	0	1.65096	1.1305	0	1.0883	0	0.860489	1.58563	1.90866	1.70774	2.57824
F2S4_160518_023_D01	49	#802600	Sst Rxfp1 Prdm8	1	#EF4136	GABAergic	2.51738	0	1.66815	2.58184	1.72556	0	0	0	0	0	2.52335	1.77627	2.68629	2.51064	0.849824	0	0	0.401254	2.00762	1.28397	2.62302	0	2.36342	0	0.849824	1.35745	0	0	0.703383	0.401254	1.1665	2.07918	1.62343	2.7001
F2S4_160518_023_F01	21	#FF00FF	Vip Ptprt Pkp2	1	#EF4136	GABAergic	0	0	0	2.6173	1.40331	1.96748	0	0	0	0	2.47013	0.872147	2.81388	2.36587	0	1.79603	0	0.650598	2.07585	2.13338	2.80922	1.23987	1.27557	0	1.12722	0.926452	1.75636	1.15824	0	0.395925	1.92864	2.10217	2.20483	2.53698
F2S4_160518_023_G01	39	#FF9F2C	Sst Chrna2 Glra3	1	#EF4136	GABAergic	2.1383	0	2.28535	2.46741	2.01583	1.87175	0	0	0	0	2.53577	2.28535	2.78921	2.00436	0	0	0	0.568547	1.50014	1.77498	2.6581	0	2.24276	0	1.55797	0	0	0	0	1.53002	0.70367	2.22565	1.90464	2.37814
F2S4_160518_024_B01	39	#FF9F2C	Sst Chrna2 Glra3	1	#EF4136	GABAergic	2.36308	0	2.81465	2.62127	0.990748	2.04165	0	0	0	0	2.72194	2.11408	2.79784	2.44069	0.990748	0	0	1.05642	2.09915	2.08938	2.59342	1.07139	1.46783	0	1.13939	0.531103	0	1.62889	0	0	0	2.37495	1.73348	2.73682
F2S4_160518_024_D01	44	#B95541	Sst Crhr2 Efemp1	1	#EF4136	GABAergic	2.07746	0	0	2.52957	1.5329	0	0	0	0	0	2.43802	0	2.63074	2.3855	0	0	0	0.710873	2.03738	1.82994	2.63531	2.18898	2.02829	0	1.78943	1.20549	0	1.27148	1.62726	0	0.797111	1.78943	1.70149	2.54708
F2S4_160518_028_C01	57	#D6221D	Pvalb Reln Tac1	1	#EF4136	GABAergic	2.3001	0	0	2.61855	0	0	0	0	0	0	2.75662	1.33219	2.64877	2.55224	1.96074	1.68846	0	0.948407	0	2.39977	2.41845	0	2.00801	0	0.618252	0	0	1.74942	0	1.50507	0.618252	2.2838	2.1302	2.18567
F2S4_160518_028_D01	19	#756FB3	Vip Lmo1 Fam159b	1	#EF4136	GABAergic	1.99211	0	0	2.74698	1.01004	0	0	0	0	0	2.75484	1.56778	2.8432	2.16672	1.64595	0	0	0	0	0.68913	2.72686	1.78026	0.535293	0	0	0	0	0	0	1.79404	0.966703	2.10337	2.18364	2.40932
F2S4_160518_028_F01	40	#FFB307	Sst Chrna2 Ptgdr	1	#EF4136	GABAergic	2.13395	0	1.81136	2.67689	1.92689	0	0	0	0	0	2.69099	2.02015	2.7515	2.21742	0	0	0	1.00474	1.75722	1.97135	2.81076	0.177853	1.32723	0	1.02595	0.934066	0	0.744673	0	1.93462	0.703185	1.90007	1.83449	2.71154
F2S4_160518_028_G01	41	#D9C566	Sst Tac2 Myh4	1	#EF4136	GABAergic	2.08199	0	1.39536	2.65425	1.98177	0.711653	0	0	0	0	2.75376	0.309	2.92022	2.36501	0	1.3862	0	1.34751	1.75981	1.75588	2.88177	0	1.80794	0	1.03551	0	0	0.991885	0	1.94503	0.487716	2.06098	2.0857	2.48113
F2S4_160518_029_E01	6	#FFA388	Lamp5 Lsp1	1	#EF4136	GABAergic	2.29359	0	0	2.58445	1.68694	1.62893	0	0	0	0	2.66667	0	2.6035	2.57635	1.90338	0	0	0.850093	2.16414	1.88081	3.04839	1.38579	1.83181	0	2.07396	0	0	1.00524	0	0	1.26077	1.54972	1.84459	2.46519
F2S4_160518_031_E01	19	#756FB3	Vip Lmo1 Fam159b	1	#EF4136	GABAergic	1.48826	0	0	2.76824	0.52922	2.18771	0	0	0	0	2.6186	0	2.88001	1.89775	0	0	0	0	2.39787	1.75576	2.70471	0	1.57207	0	0.842354	0.842354	0	0	0.52922	1.70782	1.40516	1.81109	1.87421	2.37448
F2S4_160518_031_G01	17	#9189FF	Vip Arhgap36 Hmcn1	1	#EF4136	GABAergic	2.07278	0	0	2.62805	1.76918	1.212	0	0	0	0	2.66469	2.19209	2.92973	2.27657	0	0	0	0.328951	2.27264	1.9047	2.73028	0	1.9227	0	0.431236	0	0	0	0	0	0	1.73885	1.78156	2.82566
F2S4_160518_033_B01	39	#FF9F2C	Sst Chrna2 Glra3	1	#EF4136	GABAergic	2.38693	0	2.50555	2.78822	1.51512	0.776651	0	0	0	0	2.63582	0.457464	2.96039	2.22158	0	0	0	1.03976	1.68954	1.9944	2.81137	0	1.77457	0	1.76072	0.210161	0	0	0	0	0	0.819657	2.00522	2.4075
F2S4_160518_033_D01	6	#FFA388	Lamp5 Lsp1	1	#EF4136	GABAergic	1.7353	0	0	2.53865	0	1.45672	0	0	0	0	2.46954	1.23862	2.63135	2.42271	1.94578	1.6932	0	0.897946	2.20196	1.99536	3.11601	1.52693	2.12127	0	2.16255	0.897946	0	0.961962	0.862012	0	0	2.13944	2.05692	2.56019
F2S4_160518_033_E01	23	#FF00B3	Vip Lect1 Oxtr	1	#EF4136	GABAergic	1.48911	0	0	2.61982	1.72396	1.6506	0	0	0	0	2.85248	0	2.9214	2.68585	0	0	0	0.940371	1.59754	1.83503	2.82092	2.01444	2.3079	0	0.30727	0	0	1.26699	0.180261	0	0	1.80107	2.1212	2.61767
F2S4_160518_035_A01	6	#FFA388	Lamp5 Lsp1	1	#EF4136	GABAergic	1.63022	0	0	2.51602	1.93153	1.3745	0	0	0.975041	0	2.55792	0.560859	2.62642	1.96259	1.9845	1.33397	0	1.28927	2.12866	1.93687	2.97513	1.67118	2.09869	0	1.96755	1.10061	0	1.3122	0.797678	1.55414	1.88035	1.95503	1.75126	2.76444
F2S4_160518_035_D01	41	#D9C566	Sst Tac2 Myh4	1	#EF4136	GABAergic	2.32608	0	2.05667	2.44295	1.75149	1.6783	0	0	0	0	2.44426	1.84102	2.72722	2.30328	0.42602	0	0	1.44204	2.10474	1.14361	2.74516	1.66284	1.71119	0	0	0	0	1.57604	0	1.77032	0.950276	1.70409	2.13495	2.64411
F2S4_160518_035_H01	39	#FF9F2C	Sst Chrna2 Glra3	1	#EF4136	GABAergic	2.19129	0	1.57641	2.48278	2.09631	1.73999	0	0	0	0	2.74577	1.59632	2.64794	1.89914	0	0	0	1.19296	2.31148	2.14018	2.7314	1.89427	1.2051	0	1.93849	0	0	0	0	2.07259	0.562702	0.656857	1.99447	2.69575
F2S4_160518_036_A01	26	#BD3D9A	Vip Pygm C1ql1	1	#EF4136	GABAergic	0	0	0	2.52884	1.90306	0.138107	0	0	0	0	2.27546	0.768413	2.69901	2.34097	0	1.57188	0	0	2.13283	1.7058	2.66837	1.7058	2.20947	0	0	0	0	0	0	1.54026	0.511387	1.42866	1.47461	2.83378
F2S4_160518_036_D01	39	#FF9F2C	Sst Chrna2 Glra3	1	#EF4136	GABAergic	2.25331	0	2.37471	2.47302	0.170729	0	0	0	0	0	2.43556	1.91333	2.79093	2.29236	0.38824	0	0	1.06427	2.26823	1.38231	2.83499	0	1.73988	0	1.66075	0.985368	0	0	0	2.41914	1.09893	2.43093	2.12996	2.79832
F2S4_160523_001_A01	6	#FFA388	Lamp5 Lsp1	1	#EF4136	GABAergic	0.841872	0	0	2.75126	0.685637	0.537726	0	0	0	0	2.80943	1.87406	2.66446	2.45502	1.63334	0	0	1.20535	2.33553	2.09521	3.04402	1.66732	1.11047	0	1.84683	0.230395	0	0	0	1.42394	1.91474	1.21472	1.81312	2.37508
F2S4_160523_001_B01	5	#FF7290	Lamp5 Plch2 Dock5	1	#EF4136	GABAergic	0	0	0	2.81111	0	1.53666	0	0	0	0	2.49927	0	2.84618	2.33089	2.0902	0	0	1.05351	2.18989	2.02602	2.97281	2.27758	1.98165	0	0	0.880765	0	0	0.80358	0	0.673207	1.87166	1.93013	2.78517
F2S4_160523_001_C01	2	#FF88AD	Lamp5 Fam19a1 Pax6	1	#EF4136	GABAergic	1.56068	0	0	2.63249	1.06329	0	0	0	0.148137	0	2.48784	1.82511	2.69912	2.46364	0	0	0	0.536424	2.02976	2.09115	2.96535	1.78066	1.6196	0	1.03164	1.49248	0	2.1707	0	2.05225	1.87022	1.96595	2.08394	2.64145
F2S4_160523_001_D01	4	#DD6091	Lamp5 Ntn1 Npy2r	1	#EF4136	GABAergic	1.39832	0	0	2.46072	0	1.06731	0	0	0	0	2.72914	1.94792	2.85046	2.41097	1.29411	0	0	0.715528	2.47482	2.13712	3.07925	1.63673	2.13952	0	2.07629	0.715528	0	0	1.85916	0	0.607499	2.26398	2.3946	2.59268
F2S4_160523_001_E01	57	#D6221D	Pvalb Reln Tac1	1	#EF4136	GABAergic	2.24524	0	1.93469	2.72892	1.10149	0	0	0	0	0	2.77222	0	2.88579	2.60479	0	1.78937	0	1.27067	2.16616	1.98438	2.6373	1.82467	1.37774	0	2.00034	0	0	0	0	2.0038	0.733387	2.37961	1.74156	2.52626
F2S4_160523_001_F01	6	#FFA388	Lamp5 Lsp1	1	#EF4136	GABAergic	1.377	0	0	2.71901	0	0	0	0	0.406085	0	2.78552	0	2.63619	2.39815	0.99551	0	0	1.50442	2.05821	2.00844	3.10861	2.26108	2.08664	0	2.17138	1.40433	0	0.248872	1.63513	1.58572	0.960161	2.35659	1.84179	2.74425
F2S4_160523_001_G01	6	#FFA388	Lamp5 Lsp1	1	#EF4136	GABAergic	0	0	0	2.44241	0	2.0255	0	0	0	0	2.78683	1.81422	2.66153	2.41405	1.65501	0	0	0.747053	2.4912	1.70061	3.0254	1.8058	1.80296	0	2.05678	1.05772	0	0.151325	0	1.36348	1.81422	1.81422	1.72173	2.44954
F2S4_160523_001_H01	23	#FF00B3	Vip Lect1 Oxtr	1	#EF4136	GABAergic	0	0	0	2.67485	0	1.32972	0	0	0	0	2.81874	1.7726	2.70095	2.57537	0.385457	1.7566	0	1.02722	2.22953	2.08552	2.60525	1.66963	2.25182	0	1.99362	0.778302	1.58564	0	0	1.73714	0	2.08039	1.82672	2.72702
F2S4_160523_002_B01	23	#FF00B3	Vip Lect1 Oxtr	1	#EF4136	GABAergic	0	0	0	2.66905	0.326236	0	0	0	0	0	2.78053	1.68812	3.02026	2.83877	0	0	0	0	0	2.12903	2.63248	0	0.794097	0	0	0	0	0	0.981498	2.24831	0.964248	2.39387	1.76968	2.60721
F2S4_160523_002_C01	26	#BD3D9A	Vip Pygm C1ql1	1	#EF4136	GABAergic	0	0	0	2.77733	0	1.22884	0	0	0	0	2.47867	0.162965	3.0516	2.39964	0	0	0	0.840071	0	2.2326	2.98696	0.666774	1.79883	0	0	0	0	0	1.09285	0.45046	0.941552	2.15415	2.10112	2.61985
F2S4_160523_002_D01	21	#FF00FF	Vip Ptprt Pkp2	1	#EF4136	GABAergic	2.37241	0	0	2.68016	1.01411	0	0	0	0.173496	0	2.57025	0	2.88372	2.15954	0	0	0	0.596199	0.538488	0	2.84252	1.12309	0.173496	0	0	0	0	0	0.733965	0	0	2.35109	1.62074	2.42356
F2S4_160523_002_E01	24	#B3128A	Vip Rspo1 Itga4	1	#EF4136	GABAergic	2.18746	0	0	2.78066	0	2.15999	0	0	0	0	2.67333	1.73312	2.786	2.40123	0	0	0	0.984604	0	1.85604	2.81336	0	0.144032	0	0.757328	0	0	0	0	2.31694	0	2.22869	2.12812	2.76068
F2S4_160523_002_F01	8	#9440F3	Sncg Slc17a8	1	#EF4136	GABAergic	2.40775	0	0	2.86857	1.88527	1.88736	0	0	1.30585	0	2.55936	1.77385	2.76198	2.17923	0.136619	0.240389	0	0.942665	2.14035	1.61199	3.10092	0.815921	1.67742	0	1.79495	1.54876	0	0.554822	0	1.58779	0.324084	2.15633	2.09119	2.70095
F2S4_160523_002_G01	24	#B3128A	Vip Rspo1 Itga4	1	#EF4136	GABAergic	0	0	0	2.77691	0	0	0	0	0	0	2.92058	0	2.87518	2.15391	0	0	0	0	1.9248	1.63765	2.88534	0	0.436365	0	2.14593	0	0	0	0	1.13199	1.00386	0	1.85461	2.69712
F2S4_160523_002_H01	2	#FF88AD	Lamp5 Fam19a1 Pax6	1	#EF4136	GABAergic	2.13707	0	0	2.62361	0	0.782697	0	0	0	0	2.61772	2.14082	2.74473	2.33631	1.67634	0	0	0.842398	1.66809	2.08288	3.03666	1.70787	0.340707	0	1.63039	0	0	0.340707	0	1.88787	1.45333	2.22244	1.75808	2.72545
F2S4_160523_003_A01	16	#533691	Vip Igfbp4 Mab21l1	1	#EF4136	GABAergic	2.23167	0	0	2.6386	0	2.1532	0	0	0	0	2.63037	2.04154	2.97099	2.64627	0.14872	1.22858	0	0	1.28729	0.770894	2.85545	0	1.30522	0	0	0	0	1.71298	0	0	0	1.97364	1.56747	2.46564
F2S4_160523_003_B01	20	#9FAAFF	Vip Lmo1 Myl1	1	#EF4136	GABAergic	2.33629	0	0	2.56658	1.99236	0	0	0	0	0	2.99781	1.29613	2.69442	2.35108	0	0	0	0.910339	2.2246	1.83864	2.71218	0	0	0	1.29613	0	0	0.710167	0.641432	0	0	2.39526	1.6264	1.97888
F2S4_160523_003_C01	32	#804811	Sst Tac1 Htr1d	1	#EF4136	GABAergic	2.57215	0	1.50514	2.6574	1.67668	0.752037	0	0	0	0	2.73981	1.58643	2.89115	2.52456	0.406532	0	0	0.334949	1.95108	1.55478	2.81527	0	1.72996	0	1.83765	0	0	0.142229	0	0	2.09284	1.74535	1.99579	2.52103
F2S4_160523_003_D01	30	#FFFF00	Sst Chodl	1	#EF4136	GABAergic	2.37894	0	1.55513	2.51635	1.22131	0.624224	0	0	0	0	2.64964	1.64272	2.80103	2.71477	1.81149	1.96221	0	1.73845	1.65058	1.56472	2.85752	1.35533	1.57874	0	1.93878	0	0	0	0	0	0.733436	1.4926	1.97347	2.51847
F2S4_160523_003_E01	23	#FF00B3	Vip Lect1 Oxtr	1	#EF4136	GABAergic	1.80213	0	0	2.59584	1.52819	0	0	0	0	0	2.5877	0	2.90805	2.39025	1.02655	0	0	0.466288	2.19487	2.05198	2.88097	1.81512	0	0	0	0	0	1.4406	0	1.89019	1.31484	2.17296	1.62945	2.77955
F2S4_160523_003_F01	6	#FFA388	Lamp5 Lsp1	1	#EF4136	GABAergic	1.56306	0	0	2.66265	1.64504	1.798	0	0	0	0	2.54971	1.4068	2.73928	2.51768	0.711255	0	0	1.37638	2.48261	1.19996	3.08545	1.63124	1.8167	0	0.613587	0	0	0.128815	0	1.36358	1.9805	2.10743	1.93768	2.67519
F2S4_160523_003_H01	19	#756FB3	Vip Lmo1 Fam159b	1	#EF4136	GABAergic	1.77427	0	0	2.86506	0	0	0	0	0	0	2.88184	2.39348	2.70929	2.52041	0	0	0	0	2.21923	1.56257	2.66156	0	1.35145	0	1.44735	0	0	1.04104	1.30625	0.324305	1.04104	2.25102	1.87937	2.85102
F2S4_160523_004_A01	5	#FF7290	Lamp5 Plch2 Dock5	1	#EF4136	GABAergic	0	0	0	2.56341	0	1.02246	0	0	0	0	2.952	2.16924	3.0217	2.36929	0	1.67033	0	0	2.29817	0.794247	2.97706	0	0.116423	0	0	1.18892	0	0	0	1.90483	1.26774	2.06555	1.76481	2.43728
F2S4_160523_004_C01	16	#533691	Vip Igfbp4 Mab21l1	1	#EF4136	GABAergic	0	0	0	2.7855	2.126	0	0	0	0	0	2.97682	0	3.2311	2.5716	0	0	0	0	2.16642	1.3288	2.86483	0	0.14095	0	0	0	0	2.41847	0	0	0	2.2013	2.27351	2.47997
F2S4_160523_004_D01	25	#FF4DC1	Vip Chat Htr1f	1	#EF4136	GABAergic	0.130101	0	0	2.77562	0	0	0	0	0	0	2.60192	0	2.8959	2.51112	0	0	0	0	2.11704	0	2.82052	0	1.70112	0	0	0	0	0	0	0	2.28579	2.16834	1.1545	2.67217
F2S4_160523_004_E01	25	#FF4DC1	Vip Chat Htr1f	1	#EF4136	GABAergic	1.56537	0	0	2.41231	1.71211	1.68382	0	0	0	0	2.97703	0	2.69342	2.47809	0	1.51743	0	0.628478	1.75251	0	2.57727	0	0	0	0	0	1.64491	0	0	1.6891	0	1.93656	0.994142	2.67293
F2S4_160523_004_F01	15	#8194CC	Vip Igfbp6 Pltp	1	#EF4136	GABAergic	0	0	0	2.65971	0	0	0	0	0	0	2.9421	1.19879	2.8995	2.49205	0	0	0	0.822166	2.74467	1.97986	2.72724	2.49939	0	0	0	0	0	0	0	0	0	2.69848	2.04936	2.64644
F2S4_160523_004_G01	17	#9189FF	Vip Arhgap36 Hmcn1	1	#EF4136	GABAergic	0	0	2.0581	2.79674	0	0	2.13757	0	0	0	2.66387	0	3.03146	2.78806	0	0	0	0.856974	2.30484	2.14216	2.82793	0	0.237723	0	0.237723	0	0	1.41731	0	0	0.988761	2.1341	1.97607	2.60675
F2S4_160523_004_H01	6	#FFA388	Lamp5 Lsp1	1	#EF4136	GABAergic	0	0	0	2.73468	0	1.97284	0	0	0	0	2.90609	0	2.95401	2.30232	0	0	0	1.32702	2.52061	1.97442	3.19466	0.226828	0	0	2.23585	0	0	0.531556	0	1.53486	0.226828	2.09622	1.79747	2.65807
F2S4_160523_005_A01	26	#BD3D9A	Vip Pygm C1ql1	1	#EF4136	GABAergic	1.95005	0	0	2.59358	0	1.46325	0	0	0	0	1.91284	0	3.24151	2.46438	0	0	0	1.07841	2.69007	0	2.77032	0	0	0	0	0	2.13966	0	0	0	1.07841	2.27473	2.04449	2.84243
F2S4_160523_005_B01	25	#FF4DC1	Vip Chat Htr1f	1	#EF4136	GABAergic	0	0	0	2.83022	0.13643	2.59476	0	0	0	0	2.7088	1.92068	3.11817	2.43677	0	0	0	0	2.34795	0.839185	2.79339	0	0	0	0	0	0	0	0	0	1.64161	2.37582	0	2.7376
F2S4_160523_005_C01	15	#8194CC	Vip Igfbp6 Pltp	1	#EF4136	GABAergic	2.20138	0	0	2.80895	1.18932	0	0	0	0	0	2.79238	0	2.66184	2.67565	0	0	0	0	2.17204	1.56791	2.99585	0	0	0	0	0	0	2.06016	0	0	0	0	2.30777	2.2034
F2S4_160523_005_D01	18	#B09FFF	Vip Gpc3 Slc18a3	1	#EF4136	GABAergic	1.93129	0	0	2.91038	0	1.37791	0	0	0	0	2.87798	0	2.98707	2.69936	0	0	0	1.34973	2.03888	0	3.02588	0	1.49132	0	2.10376	0	0	0	0	0	0	2.60446	2.20611	2.49027
F2S4_160523_005_E01	15	#8194CC	Vip Igfbp6 Pltp	1	#EF4136	GABAergic	1.8538	0	0	2.63884	0	0	0	0	0	0	2.67582	0	2.89371	2.56428	0	0	0	0	0	1.61739	2.82785	0	2.19541	0	0	0	0	0	0	0	2.32969	0	2.0473	2.79829
F2S4_160523_005_F01	23	#FF00B3	Vip Lect1 Oxtr	1	#EF4136	GABAergic	0.134699	0	0	2.72939	0	0	0	0	0	0	2.39936	1.79809	3.02705	2.9276	0	0	0	0	0.134699	0.134699	3.15259	0	1.62792	0	0.134699	0	0	0.898127	0	2.04175	0	2.04031	2.14358	2.94246
F2S4_160523_005_G01	6	#FFA388	Lamp5 Lsp1	1	#EF4136	GABAergic	2.03582	0	0	2.78996	0	0	0	0	0	0	2.68747	1.5249	3.00398	2.57014	1.93921	0	0	1.69817	2.49111	1.29037	3.46809	0.438813	1.72755	0	1.8418	0.438813	0	0	1.57208	2.09331	0	2.22617	2.15589	2.67096
F2S4_160523_005_H01	35	#CC6D3D	Sst Calb2 Pdlim5	1	#EF4136	GABAergic	2.47449	0	0	2.59336	1.44302	1.36889	0	0	0	0	2.8067	0.613699	2.8581	2.51878	0.858375	1.28648	0	1.27229	1.91289	0.407276	3.08232	1.48916	0.501888	0	1.31354	0	0	1.48476	0.457153	1.86588	1.32646	1.4231	1.96124	2.681
F2S4_160523_006_A01	28	#AD589A	Vip Crispld2 Kcne4	1	#EF4136	GABAergic	1.92742	0	0	2.69219	0	0	0	0	0	0	2.6782	0	2.64606	2.69815	1.81296	0	0	0	1.71437	1.83889	2.53025	0	1.79384	0	0	0	0	0	0	2.0278	0	2.20144	1.67947	2.64211
F2S4_160523_006_B01	23	#FF00B3	Vip Lect1 Oxtr	1	#EF4136	GABAergic	1.54372	0	0	2.60039	0	0	0	0	0	0	2.84429	1.903	2.9064	2.66599	0	0.719865	0	0.267005	1.72269	1.86192	2.71841	0	2.19664	0	1.73304	0	1.57426	1.55414	0.719865	0.356778	1.13797	2.21163	1.98282	2.15093
F2S4_160523_006_C01	8	#9440F3	Sncg Slc17a8	1	#EF4136	GABAergic	2.24853	0	0	2.92677	1.7633	1.88834	0	0	1.5987	0	2.45032	1.76593	2.70303	2.23717	0	1.68561	0	0.492827	1.9525	1.57089	3.03994	1.33044	1.10063	0	1.55416	0.865189	1.38409	0	0.312862	0	1.11258	2.00539	1.85339	2.6848
F2S4_160523_006_D01	14	#7779BF	Vip Igfbp6 Car10	1	#EF4136	GABAergic	2.12688	0	1.86508	2.50424	1.37187	1.16447	0	0	0	0	2.82198	1.64487	2.80828	2.55271	0	1.78153	0	0.808992	1.78708	1.40632	2.88087	0	1.41937	0	1.27599	0	0	0	0	0	2.08455	2.45622	1.65619	2.62725
F2S4_160523_006_E01	15	#8194CC	Vip Igfbp6 Pltp	1	#EF4136	GABAergic	2.19626	0	1.79225	2.48641	0	0	0	0	0	0	2.55106	1.39553	2.64455	2.22386	0	1.99217	0	1.0057	0	1.87301	2.65994	0	2.15352	0	2.09698	0	0	0	0	1.88317	0	1.85194	1.98162	2.60701
F2S4_160523_006_F01	15	#8194CC	Vip Igfbp6 Pltp	1	#EF4136	GABAergic	2.6084	0	0	2.1861	2.43265	0	0	0	0	0	2.76	0.72145	2.8826	2.67328	0	0	0	0	2.27492	1.64005	2.91569	0	1.72051	0	0	0	0	0.495935	0	0	0	1.98186	1.98507	2.72857
F2S4_160523_006_G01	6	#FFA388	Lamp5 Lsp1	1	#EF4136	GABAergic	1.61873	0	0	2.75566	0.675435	1.8928	0	0	0.185755	0	2.65873	1.78185	2.60636	2.41654	1.69289	0	0	0.967227	2.09725	1.57475	3.0105	1.34928	2.0367	0	0.564519	0.928012	0	0.763709	0.368171	1.55904	0	2.21003	1.86682	2.64346
F2S4_160523_006_H01	13	#CA66FF	Serpinf1 Aqp5 Vip	1	#EF4136	GABAergic	1.99131	0	0	2.91997	1.60578	0	0	0	0	0	2.51623	0.660557	2.85431	2.02923	0	0.977485	0	1.49696	0.160497	1.77827	2.92369	1.87632	1.68074	0	1.01657	0	0	0	0	2.33185	1.03487	2.03284	2.08053	2.88599
F2S4_160523_007_A01	6	#FFA388	Lamp5 Lsp1	1	#EF4136	GABAergic	1.82788	0	0	2.70395	0.796142	0	0	0	0	0	2.60847	0.480105	2.65204	2.23744	1.91929	0	0.147409	0.977122	2.41976	2.12303	3.2183	1.64979	1.76632	0	1.66524	0.666258	0	0.626657	0.99524	0	0	1.63783	1.97662	2.62083
F2S4_160523_007_C01	42	#BF9F00	Sst Hpse Sema3c	1	#EF4136	GABAergic	2.30873	0	0	2.62692	0	0	0	0	0	0	2.94239	1.58293	2.84817	1.99464	0	1.53146	0	0.936444	1.59658	2.41258	2.88893	0	1.5115	0	2.12583	0	0	1.70328	0	1.64426	1.69532	1.79315	2.13855	2.24945
F2S4_160523_007_D01	20	#9FAAFF	Vip Lmo1 Myl1	1	#EF4136	GABAergic	0	0	0	2.30474	1.78582	0	0	0	0	0	2.08459	0	2.85356	2.49917	1.72735	0	0	0	0	2.57526	2.49155	1.65275	1.11684	0	0.135537	0	0	0	0	0	0	0	1.86425	2.52794
F2S4_160523_007_F01	21	#FF00FF	Vip Ptprt Pkp2	1	#EF4136	GABAergic	1.82253	0	0.0999287	2.50655	0	2.17541	0	0	0	0	2.64401	1.90957	2.76052	2.3597	0	0	0	0	2.31367	1.95797	2.50056	0	1.67968	0	0	1.64802	0	0.710921	0	2.02758	1.91915	2.39459	1.95673	2.6769
F2S4_160523_007_G01	41	#D9C566	Sst Tac2 Myh4	1	#EF4136	GABAergic	2.3432	0	1.96879	2.56037	1.29246	1.9222	0	0	0	0	2.70866	1.49641	2.82562	2.1267	0	0.895204	0	1.18653	2.17001	1.89237	2.79672	1.84032	1.93556	0	1.69013	0	0	0	0	2.15141	0	2.19152	1.29963	2.50644
F2S4_160523_007_H01	41	#D9C566	Sst Tac2 Myh4	1	#EF4136	GABAergic	2.34789	0	1.65284	2.61874	2.5049	0	0	0	0	0	2.69761	1.81398	2.60358	1.77535	1.52984	0	0	0.841402	2.17584	1.12311	2.77514	1.61697	1.65284	0	1.77535	1.20547	0	0.412323	0	1.51433	0.619966	2.27125	1.91272	2.69135
F2S4_160523_008_A01	39	#FF9F2C	Sst Chrna2 Glra3	1	#EF4136	GABAergic	2.29578	0	2.35425	2.75934	0	1.83408	0	0	0	0	2.70528	1.41364	2.85717	2.27893	0	0	0	0.840949	1.87945	1.51905	2.75332	1.59516	1.22589	0	1.28321	0	0	1.55877	0.865045	1.43308	1.74806	2.32923	1.75112	2.36476
F2S4_160523_008_B01	6	#FFA388	Lamp5 Lsp1	1	#EF4136	GABAergic	2.18639	0	0	2.74034	1.18257	1.34904	0	0	0	0	2.55104	0.658616	2.54146	2.29429	1.21797	0	0	0.891502	2.49056	1.30959	3.10633	0.121659	2.17715	0	2.01353	0	0	1.51001	0	0	0.942468	1.70299	1.75781	2.6686
F2S4_160523_008_D01	17	#9189FF	Vip Arhgap36 Hmcn1	1	#EF4136	GABAergic	2.33825	0	0	2.46935	1.83951	0	0	0	0	0	2.64216	2.19032	2.89551	2.34083	0.944889	0	0	1.28374	2.58633	2.34169	2.73186	0	1.85028	0	0	0	1.88108	0	0	1.83402	1.14655	2.05774	2.28789	2.83216
F2S4_160523_008_E01	39	#FF9F2C	Sst Chrna2 Glra3	1	#EF4136	GABAergic	2.48142	0	2.15148	2.486	1.10247	0.936515	0	0	0.146781	0	2.36963	0.256288	2.94646	2.47968	1.68528	0	0.146781	1.59329	1.96887	1.93574	2.84626	1.68166	2.07045	0	1.94575	0	0	0.894084	0	0	1.57042	2.35445	1.86319	2.64868
F2S4_160523_008_F01	6	#FFA388	Lamp5 Lsp1	1	#EF4136	GABAergic	1.1245	0	0	2.64456	1.77466	1.52695	0	0	1.45349	0	2.70976	1.23864	2.4998	2.31993	0.284201	1.34131	0	0.854907	1.8728	1.64159	3.01749	1.8692	1.48961	0	1.82948	1.27563	0	0	1.09327	0	0	2.14392	1.75394	2.64577
F2S4_160523_008_G01	42	#BF9F00	Sst Hpse Sema3c	1	#EF4136	GABAergic	2.45583	0	0	2.62663	0	1.59091	0	0	0	0	2.7213	1.69757	2.87754	2.21168	0	1.62776	0	1.24976	2.20771	0.972501	2.80035	1.56835	2.14033	0	1.45676	0	0	0.897984	0	1.36548	1.50622	2.20237	1.91331	2.55884
F2S4_160523_008_H01	12	#A700FF	Serpinf1 Clrn1	1	#EF4136	GABAergic	1.59794	0	0	2.65727	0	1.65456	0	0	0	0	2.718	1.50161	2.63761	1.94883	0.338917	0	0	0.618344	2.10821	2.04205	2.86478	1.58478	0.144295	0	1.61488	1.23447	0	1.52777	0	1.25398	1.3402	2.32924	1.80388	2.43164
F2S4_160523_009_B01	6	#FFA388	Lamp5 Lsp1	1	#EF4136	GABAergic	1.87418	0	0	2.5382	0	1.53463	0	0	2.03123	0	2.58576	1.74058	2.84281	2.37986	0	0	0	1.46438	2.32763	1.93469	3.07738	1.72517	2.11871	0	1.56212	0.712311	0	0	0	1.95209	1.39754	2.41489	2.19059	2.60203
F2S4_160523_009_C01	39	#FF9F2C	Sst Chrna2 Glra3	1	#EF4136	GABAergic	2.489	0	2.91839	2.47313	0	0	0	0	0	0	2.63925	1.99401	2.74732	2.46174	0	0	0	0.640136	0	1.92532	2.65525	1.91528	1.27403	0	1.60158	0.939265	0	0	0	1.65558	0.88835	0	2.02466	2.62956
F2S4_160523_009_D01	39	#FF9F2C	Sst Chrna2 Glra3	1	#EF4136	GABAergic	2.46685	0	2.8687	2.68615	0	0	0	0	0	0	2.68398	1.62091	2.79688	2.62837	0	1.56338	0	0.128899	1.73961	1.16066	2.84854	0	2.15224	0	1.36389	0	0	0.128899	0.984017	1.83931	0	1.9697	1.98082	2.72003
F2S4_160523_009_E01	45	#C77767	Sst Crh 4930553C11Rik	1	#EF4136	GABAergic	2.41976	0	0	2.73951	1.33774	0	0	0	0	0	2.66588	1.88326	2.72137	2.36619	0	0	0	0.8409	1.87598	1.09487	2.78013	1.03127	1.6498	0	1.8376	1.16317	0	1.38573	1.54284	1.46192	0.813507	2.20272	1.997	2.55107
F2S4_160523_009_F01	12	#A700FF	Serpinf1 Clrn1	1	#EF4136	GABAergic	1.84601	0	0	2.82707	1.75552	2.07821	0	0	0	0	2.16199	1.88116	2.56652	2.18063	0	0.96324	0	0	2.12951	1.93484	3.01034	1.68404	1.93484	0	1.32255	0	1.52832	1.21661	0	0	0.83972	2.25032	1.9764	2.77626
F2S4_160523_009_G01	39	#FF9F2C	Sst Chrna2 Glra3	1	#EF4136	GABAergic	2.49763	0	1.85505	2.55955	1.32308	1.19845	0.291003	0	0	0	2.42539	0	2.71053	2.34153	2.01931	1.66588	0	0.637514	1.67033	1.56004	2.71214	1.75091	1.95536	0	2.04807	0	0	0.795807	0	2.14569	1.37848	2.13519	1.81252	2.19994
F2S4_160523_009_H01	13	#CA66FF	Serpinf1 Aqp5 Vip	1	#EF4136	GABAergic	1.86906	0	0	2.76266	1.89688	0	0	0	0	0	2.59291	2.02351	2.62523	2.23741	0.932678	1.23091	0	1.18293	2.12142	2.0896	2.8956	1.70615	1.73554	0	2.02533	0	0	1.14312	0.564625	1.3039	1.3039	2.17754	1.92762	2.53097
F2S4_160523_010_A01	17	#9189FF	Vip Arhgap36 Hmcn1	1	#EF4136	GABAergic	1.75786	0	0	2.56793	1.48834	2.1417	0	0	0	0	2.78462	0	2.81646	2.38825	1.34782	1.35694	0	0.999257	1.79232	1.79562	2.68246	1.75426	1.68799	0	0	0	0	0	0.634426	2.22258	1.0746	2.22869	1.35694	2.66461
F2S4_160523_010_C01	39	#FF9F2C	Sst Chrna2 Glra3	1	#EF4136	GABAergic	1.82574	0	2.96526	2.43774	0	0	0	0	0	0	2.58394	1.77291	2.76911	1.93703	0	2.08965	0	0.332491	2.01441	1.34416	2.52598	1.4072	1.98784	0	1.58197	0.518582	0	1.89671	0	1.7644	0	1.97392	1.79214	2.69312
F2S4_160523_010_D01	18	#B09FFF	Vip Gpc3 Slc18a3	1	#EF4136	GABAergic	0.168358	0	0	2.52972	1.39228	1.39228	2.17104	0	0	0	2.71875	0	2.94884	2.5464	1.60533	0	0	1.37529	1.90352	1.88516	2.92187	2.02967	2.17243	0	0.38392	0	1.12423	1.19533	0	2.18738	0	2.33632	1.84886	2.60329
F2S4_160523_010_E01	38	#FF8011	Sst Myh8 Fibin	1	#EF4136	GABAergic	2.20969	0	2.63282	2.51224	2.05067	1.20392	0	0	0	0	2.64773	0	2.57547	2.52797	0	1.95265	0	0	2.05232	1.27855	2.62891	0	2.03379	0	1.94848	1.2154	0	0.433522	0	1.72988	1.8806	2.47835	1.53671	2.58039
F2S4_160523_010_F01	39	#FF9F2C	Sst Chrna2 Glra3	1	#EF4136	GABAergic	2.20436	0	2.47773	2.40771	1.3409	0.895099	0	0	0	0	2.31137	1.88307	2.88635	2.42512	1.3409	1.48545	0	0.726641	2.12981	1.70262	2.75579	0.31853	2.09599	0	1.11074	0	0	0	0	1.90701	0.628052	2.12631	1.9147	2.77699
F2S4_160523_010_G01	17	#9189FF	Vip Arhgap36 Hmcn1	1	#EF4136	GABAergic	1.8394	0	2.08998	2.58421	1.60224	2.24219	0	0	0	0	2.65659	0	2.91033	2.26534	0	0	0	0.937028	2.3066	1.87846	2.69746	0.683508	1.92824	0	1.76908	0	0	0	0	0	0.464274	2.13727	1.8172	2.37336
F2S4_160523_010_H01	17	#9189FF	Vip Arhgap36 Hmcn1	1	#EF4136	GABAergic	0	0	0	2.32101	0	0	0	0	0	0	2.371	0.535658	2.8261	2.06656	0	0	0.257909	0	0.919007	1.94336	2.54017	0	1.50265	0	1.98357	0	0	0	0	2.12446	0.147825	1.92492	1.72347	2.57946
F2S4_160523_011_A01	41	#D9C566	Sst Tac2 Myh4	1	#EF4136	GABAergic	2.16892	0	2.50047	2.45376	1.79196	1.90936	0	0	0	0	2.51031	0.319769	2.84508	2.19381	0	0	0	1.25643	1.69869	1.53619	2.84169	0	1.36411	0	1.74358	0	0	1.52222	1.40317	1.46135	0.134409	2.3099	1.97415	2.60245
F2S4_160523_011_B01	15	#8194CC	Vip Igfbp6 Pltp	1	#EF4136	GABAergic	2.40079	0	1.36213	2.51867	0	2.29045	0	0	0	0	2.40764	0	2.92127	2.53062	0	0	0	0	2.10695	2.33043	2.92522	0	0.763777	0	2.42953	0	0	1.48041	0	1.92158	0.973505	2.50093	1.89362	2.38745
[truncated: 9,015 more rows]

## Sheet: Hu GABAergic
sample_name	cluster_id	cluster_color	cluster_label	class_id	class_color	class_label	GPX1_log10_cpm	GPX2_log10_cpm	GPX3_log10_cpm	GPX4_log10_cpm	TXNRD1_log10_cpm	TXNRD2_log10_cpm	TXNRD3_log10_cpm	DIO1_log10_cpm	DIO2_log10_cpm	DIO3_log10_cpm	SEP15_log10_cpm	EPT1_log10_cpm	SELK_log10_cpm	SELM_log10_cpm	SEPN1_log10_cpm	SELO_log10_cpm	SEPP1_log10_cpm	MSRB1_log10_cpm	VIMP_log10_cpm	SELT_log10_cpm	SEPW1_log10_cpm	SEPHS2_log10_cpm	LRP1_log10_cpm	LRP2_log10_cpm	LRP8_log10_cpm	SCLY_log10_cpm	SELENBP1_log10_cpm	SECISBP2_log10_cpm	SEPSECS_log10_cpm	TRNAU1AP_log10_cpm	EEFSEC_log10_cpm	EIF4A3_log10_cpm	RPL30_log10_cpm	NCL_log10_cpm
[truncated: 4,164 more rows]

[truncated: 8 more sheets: Ms LAMP5, Ms PVALB, Ms SST, Ms VIP, Hu LAMP5, Hu PVALB, Hu SST, Hu VIP]
