# Supplementary material for: Cell-Type Specific Analysis of Selenium-Related Genes in Brain
Source: Antioxidants (Basel). 2019 May 5;8(5):120. doi: 10.3390/antiox8050120 (PMC6562762; doi:10.3390/antiox8050120)
Supplement: Supplementary file 1 [file antioxidants-08-00120-s001.zip › supple/Supplementary File 5.xlsx]

## Sheet: Ms Selenoproteins = S1A
Species	Cell Type	Gender	Region	# Cells	Gpx1_log10_cpm	Gpx2_log10_cpm	Gpx3_log10_cpm	Gpx4_log10_cpm	Txnrd1_log10_cpm	Txnrd2_log10_cpm	Txnrd3_log10_cpm	Dio1_log10_cpm	Dio2_log10_cpm	Dio3_log10_cpm	Sep15_log10_cpm	Ept1_log10_cpm	Selk_log10_cpm	Selm_log10_cpm	Sepn1_log10_cpm	Selo_log10_cpm	Sepp1_log10_cpm	Msrb1_log10_cpm	Vimp_log10_cpm	Selt_log10_cpm	Sepw1_log10_cpm	Sephs2_log10_cpm
Mouse	Non-Neuronal	All	All (ATM, pVIS)	1383	1.62058	0.00033	0.083869	2.13766	0.376024	0.237287	0.064374	0	0.906112	0.001937	2.42308	0.25554	2.57965	1.38396	0.351173	0.278539	2.11993	0.464163	1.80236	0.689959	2.2336	0.187802
Mouse	Glutamatergic	All	All (ATM, pVIS)	11905	2.22618	0.00759276	0.331306	2.47756	1.2785	1.09156	0.185368	0.00243968	0.00860889	0.0372955	2.59319	1.21318	2.73885	2.01878	0.456687	0.670269	0.0187632	0.786165	1.96765	1.56213	2.83703	1.15401
Mouse	GABAergic	All	All (ATM, pVIS)	10534	1.90132	0.009749	0.651012	2.59135	1.16022	0.826542	0.123783	6.51e-05	0.109257	1.86e-05	2.60237	1.09838	2.75172	2.37758	0.751956	0.673987	0.019497	0.615685	1.79026	1.6382	2.7269	1.04496
Mouse	Non-Neuronal	Male	All (ATM, pVIS)	749	1.69031	0.000336323	0.063086	2.1716	0.407122	0.226809	0.0750623	0	0.968653	0	2.51773	0.27179	2.56784	1.4404	0.390879	0.266067	2.20395	0.436019	1.76458	0.67085	2.33802	0.213749
Mouse	Non-Neuronal	Female	All (ATM, pVIS)	634	1.5382	0.000322703	0.108422	2.09757	0.339284	0.249665	0.0517476	0	0.832226	0.0042261	2.31126	0.236341	2.59361	1.31729	0.304264	0.293274	2.02066	0.497411	1.847	0.712535	2.11023	0.157149
Mouse	Glutamatergic	Male	All (ATM, pVIS)	8292	2.21435	0.0077262	0.34158	2.4638	1.2781	1.08951	0.191348	0.00253069	0.00771087	0.039306	2.58548	1.21545	2.73458	2.00403	0.445784	0.671736	0.0161349	0.769054	1.97081	1.5665	2.82775	1.17125
Mouse	Glutamatergic	Female	All (ATM, pVIS)	3613	2.25334	0.0072865	0.307727	2.50916	1.27941	1.09627	0.171643	0.00223082	0.0106699	0.0326814	2.61087	1.20796	2.74866	2.05265	0.481708	0.666901	0.0247955	0.825437	1.9604	1.55211	2.85831	1.11446
Mouse	GABAergic	Male	All (ATM, pVIS)	7906	1.86323	0.00958779	0.607605	2.58515	1.14931	0.826465	0.118943	0	0.117394	2.47786e-05	2.59488	1.10886	2.74878	2.36072	0.746445	0.665764	0.0177425	0.603068	1.77697	1.6388	2.72106	1.05317
Mouse	GABAergic	Female	All (ATM, pVIS)	2628	2.01593	0.0102355	0.781595	2.61001	1.19306	0.826773	0.138344	0.000260768	0.0847782	0	2.62492	1.06684	2.76055	2.42828	0.768535	0.698722	0.0247748	0.653641	1.83026	1.63638	2.74449	1.02024

## Sheet: Hu Selenoproteins = S1B
Species	Cell Type	Gender	Region	# Cells	Gpx1_log10_cpm	Gpx2_log10_cpm	Gpx3_log10_cpm	Gpx4_log10_cpm	Txnrd1_log10_cpm	Txnrd2_log10_cpm	Txnrd3_log10_cpm	Dio1_log10_cpm	Dio2_log10_cpm	Dio3_log10_cpm	Sep15_log10_cpm	Ept1_log10_cpm	Selk_log10_cpm	Selm_log10_cpm	Sepn1_log10_cpm	Selo_log10_cpm	Sepp1_log10_cpm	Msrb1_log10_cpm	Vimp_log10_cpm	Selt_log10_cpm	Sepw1_log10_cpm	Sephs2_log10_cpm
Human	Non-Neuronal	All	MTG	914	0.1423	0.003983	0.15131	0.436434	0.50332	0.222768	0.175515	0.05278	0.387165	0	0.694282	0.430893	0.368193	0.196096	0.202992	0.430205	0.470453	0.047671	0.434751	0.600961	1.17885	0.072169
Human	Glutamatergic	All	MTG	10525	0.439699	0.0133939	0.186287	1.07317	0.938549	0.439586	0.390599	0.0753388	0.0290904	0.000934752	1.22253	1.13751	0.651671	0.440703	0.481913	1.11888	0.0417762	0.0392333	0.528557	0.972538	1.94956	0.236908
Human	GABAergic	All	MTG	4164	0.488438	0.009669	0.043117	1.15926	0.780147	0.403143	0.169785	0.052313	0.021404	0	1.14695	0.865263	0.837608	0.706712	0.367515	0.884911	0.080901	0.051727	0.610807	1.02152	1.57102	0.186088
Human	Non-Neuronal	Male	MTG	590	0.14736	0.00379233	0.149279	0.495964	0.472634	0.215384	0.150402	0.0454494	0.458888	0	0.771629	0.443736	0.430915	0.193602	0.196332	0.436669	0.550102	0.0495304	0.472206	0.621756	1.30657	0.0759321
Human	Non-Neuronal	Female	MTG	323	0.130318	0.00435604	0.154325	0.323304	0.562671	0.232082	0.22262	0.0665398	0.24809	0	0.543791	0.405578	0.248699	0.196915	0.210131	0.413661	0.323501	0.0445603	0.361966	0.566591	0.943705	0.0584327
Human	Glutamatergic	Male	MTG	5982	0.485531	0.0103186	0.203408	1.13703	0.936115	0.407971	0.364314	0.0766695	0.0300722	0.000994593	1.26025	1.11173	0.740276	0.497717	0.484664	1.13114	0.0496429	0.0457114	0.588283	1.04178	2.0176	0.259763
Human	Glutamatergic	Female	MTG	4451	0.382323	0.0161819	0.165849	0.991178	0.940742	0.477193	0.427123	0.0716332	0.0269841	0.000873648	1.17785	1.16979	0.538753	0.368093	0.475086	1.09921	0.0313962	0.0309144	0.449676	0.883576	1.87266	0.207611
Human	GABAergic	Male	MTG	2315	0.513681	0.00550357	0.0403162	1.21028	0.793849	0.360258	0.148737	0.0490451	0.0238977	0	1.19537	0.851378	0.919708	0.748819	0.36141	0.855385	0.101421	0.053402	0.642075	1.07683	1.68604	0.201984
Human	GABAergic	Female	MTG	1800	0.456938	0.0147165	0.0454563	1.10431	0.769557	0.451822	0.189004	0.056113	0.0187799	0	1.08582	0.878663	0.744018	0.664124	0.373782	0.918648	0.0556134	0.0508844	0.568992	0.956782	1.44252	0.167767

## Sheet: Ms Se-related = S1C
Species	Cell Type	Gender	Region	# Cells	Lrp1_log10_cpm	Lrp2_log10_cpm	Lrp8_log10_cpm	Scly_log10_cpm	Selenbp1_log10_cpm	Secisbp2_log10_cpm	Sepsecs_log10_cpm	Trnau1ap_log10_cpm	Eefsec_log10_cpm	Eif4a3_log10_cpm	Rpl30_log10_cpm	Ncl_log10_cpm
Mouse	Non-Neuronal	All	All (ATM, pVIS)	1383	1.14612	0.000382	0.509128	0.205753	0.562669	0.365945	0.145425	0.604804	0.369712	1.22383	1.35571	1.46621
Mouse	Glutamatergic	All	All (ATM, pVIS)	11905	1.65957	0.00181526	1.2173	0.451875	0.00352892	0.82408	0.289554	1.23928	1.12021	2.05798	1.82212	2.54873
Mouse	GABAergic	All	All (ATM, pVIS)	10534	1.50692	0.004339	1.06206	0.477853	0.11764	0.647133	0.288137	1.27318	0.858764	1.98329	1.86433	2.58528
Mouse	Non-Neuronal	Male	All (ATM, pVIS)	749	1.12021	0.000704534	0.638378	0.226074	0.600455	0.413372	0.163739	0.698797	0.358161	1.30901	1.36443	1.56858
Mouse	Non-Neuronal	Female	All (ATM, pVIS)	634	1.17672	0	0.356433	0.181745	0.51803	0.309917	0.123789	0.493762	0.383358	1.1232	1.34541	1.34528
Mouse	Glutamatergic	Male	All (ATM, pVIS)	8292	1.67052	0.0010344	1.23375	0.445522	0.00327096	0.844713	0.295171	1.23592	1.11211	2.0531	1.82454	2.55367
Mouse	Glutamatergic	Female	All (ATM, pVIS)	3613	1.63444	0.00360736	1.17955	0.466454	0.00412096	0.776728	0.276661	1.24699	1.13881	2.06919	1.81656	2.53738
Mouse	GABAergic	Male	All (ATM, pVIS)	7906	1.52901	0.00473234	1.0645	0.472222	0.122858	0.658019	0.292479	1.27905	0.855319	1.97267	1.86835	2.58536
Mouse	GABAergic	Female	All (ATM, pVIS)	2628	1.44049	0.00315409	1.05469	0.494793	0.101943	0.614383	0.275077	1.25553	0.86913	2.01522	1.85224	2.58504

## Sheet: Hu Se-related = S1D
Species	Cell Type	Gender	Region	# Cells	Lrp1_log10_cpm	Lrp2_log10_cpm	Lrp8_log10_cpm	Scly_log10_cpm	Selenbp1_log10_cpm	Secisbp2_log10_cpm	Sepsecs_log10_cpm	Trnau1ap_log10_cpm	Eefsec_log10_cpm	Eif4a3_log10_cpm	Rpl30_log10_cpm	Ncl_log10_cpm
Human	Non-Neuronal	All	MTG	914	1.23525	0.632335	0.33599	0.014458	0.512324	0.870295	0.272986	0.442921	0.349051	0.092042	0.280362	0.440385
Human	Glutamatergic	All	MTG	10525	1.16771	0.163541	0.98326	0.0263249	0.00926906	1.59305	0.253886	1.0743	0.565521	0.272478	0.887834	1.01832
Human	GABAergic	All	MTG	4164	1.17823	0.185981	1.51601	0.029027	0.009263	1.3118	0.270614	0.908142	0.589169	0.254854	0.803686	0.927144
Human	Non-Neuronal	Male	MTG	590	1.22591	0.685984	0.351549	0.0171556	0.505429	0.766132	0.279335	0.464053	0.37002	0.0855166	0.307874	0.47219
Human	Non-Neuronal	Female	MTG	323	1.24449	0.537961	0.309567	0.00960451	0.52814	1.06059	0.263049	0.40077	0.312799	0.104571	0.225015	0.377968
Human	Glutamatergic	Male	MTG	5982	1.17855	0.167408	0.988891	0.0244411	0.0120826	1.47534	0.236423	1.06176	0.535397	0.279519	0.904942	1.02006
Human	Glutamatergic	Female	MTG	4451	1.15294	0.157906	0.969889	0.0283918	0.00559834	1.74436	0.273652	1.08636	0.603618	0.256664	0.872561	1.01361
Human	GABAergic	Male	MTG	2315	1.2024	0.192788	1.48885	0.0263452	0.013442	1.15765	0.241029	0.896219	0.560172	0.237818	0.824865	0.931022
Human	GABAergic	Female	MTG	1800	1.14481	0.178382	1.54797	0.032945	0.00414133	1.50053	0.307064	0.917604	0.6246	0.274733	0.781702	0.923869

## Sheet: Male Ms Non-Neuronal
sample_name	cluster_id	cluster_color	cluster_label	class_id	class_color	class_label	Gpx1_log10_cpm	Gpx2_log10_cpm	Gpx3_log10_cpm	Gpx4_log10_cpm	Txnrd1_log10_cpm	Txnrd2_log10_cpm	Txnrd3_log10_cpm	Dio1_log10_cpm	Dio2_log10_cpm	Dio3_log10_cpm	Sep15_log10_cpm	Ept1_log10_cpm	Selk_log10_cpm	Selm_log10_cpm	Sepn1_log10_cpm	Selo_log10_cpm	Sepp1_log10_cpm	Msrb1_log10_cpm	Vimp_log10_cpm	Selt_log10_cpm	Sepw1_log10_cpm	Sephs2_log10_cpm	Lrp1_log10_cpm	Lrp2_log10_cpm	Lrp8_log10_cpm	Scly_log10_cpm	Selenbp1_log10_cpm	Secisbp2_log10_cpm	Sepsecs_log10_cpm	Trnau1ap_log10_cpm	Eefsec_log10_cpm	Eif4a3_log10_cpm	Rpl30_log10_cpm	Ncl_log10_cpm
F2S4_160219_001_F01	119	#476655	OPC Pdgfra Grm5	3	#808285	Non-Neuronal	0	0	0	1.84857	0	0	0	0	0	0	2.45222	0.604705	2.98261	1.7888	0	0	0	0	2.42839	0.701791	2.41848	2.36524	2.65382	0	0	0	0	1.5349	0	0	2.49065	2.20762	2.26358	2.04881
F2S4_160219_001_H01	118	#665C47	Astro Aqp4	3	#808285	Non-Neuronal	0	0	0	1.743	0	0	0	0	2.83015	0	2.41991	0	1.38537	1.0295	0	0	2.57013	1.9738	1.69473	0	0.688518	0	1.6	0	1.743	0	0	0	0	0	2.54203	0	0	1.67736
F2S4_160219_002_A01	133	#598069	Microglia Siglech	3	#808285	Non-Neuronal	2.85389	0	0	1.97535	0	0	0	0	0	0	2.29124	0	2.68597	0	0	0	3.36524	0	2.61841	1.87081	0	0	0.547347	0	0	1.60834	0	0	0	0	0	0	2.20913	2.069
F2S4_160219_002_C01	121	#6B998D	Oligo Rassf10	3	#808285	Non-Neuronal	2.05755	0	0	2.31734	0	1.78631	0	0	0	0	3.25241	2.1354	2.66246	1.29199	1.87393	1.84097	0	0.631469	2.48581	1.83058	2.30576	1.46877	0	0	0	1.3989	0	1.56272	1.29199	0	1.4999	2.40877	1.88952	2.43309
F2S4_160219_002_F01	133	#598069	Microglia Siglech	3	#808285	Non-Neuronal	2.77182	0	0	0	0	1.02632	0	0	0	0	2.16566	0	2.14288	0	0	0	3.46562	0	0	1.40818	1.66196	0	2.70303	0	0	0	0	1.75289	0	0	0	0	2.50473	2.34288
F2S4_160219_002_G01	133	#598069	Microglia Siglech	3	#808285	Non-Neuronal	3.65712	0	0	0	0	0	0	0	0	0	2.89856	0	2.86189	0	0	0	1.12096	0	0	0	0	0	0.851614	0	0	0	0	1.43055	0	0	0	1.00684	1.82372	2.60963
F2S4_160219_003_A01	133	#598069	Microglia Siglech	3	#808285	Non-Neuronal	2.5441	0	0	2.1435	0	0	0	0	0	0	2.7906	0	2.72245	0	0	0	3.56712	0	2.21751	1.91699	1.41574	0	2.90048	0	0	0	0	0	0	2.31432	0	0	2.02873	2.39201
F2S4_160219_003_C01	118	#665C47	Astro Aqp4	3	#808285	Non-Neuronal	0	0	0	2.1081	0	0	0	0	2.70326	0	0	0	2.25326	0	0	0	2.70107	0	2.5276	0	0	0	2.67616	0	0.682858	1.88851	0	0	0	0	0	0	0	2.49526
F2S4_160219_003_D01	123	#476662	Oligo Synpr	3	#808285	Non-Neuronal	0	0	0	2.63798	2.19636	0	0	0	0	0	3.03741	0.230526	2.8318	1.92601	2.02261	0	3.42489	1.84279	2.33725	1.3426	2.37985	1.80159	0	0	0	0	1.08653	0	0	0	0	1.75069	1.98963	2.25762
F2S4_160219_003_F01	122	#6C8581	Oligo Serpinb1a	3	#808285	Non-Neuronal	2.10693	0	0	2.9857	0	0	0	0	0	0	2.54409	2.61407	3.04057	2.60683	0	0	0	0	0.329028	1.22698	2.85836	1.00283	0	0	0	0	0	0	1.37408	0	0	0.514065	1.92868	1.57126
F2S4_160219_003_H01	122	#6C8581	Oligo Serpinb1a	3	#808285	Non-Neuronal	0	0	0	2.57578	0	0	0	0	0	0	2.70235	0	2.94963	2.19642	0	0	0	0	2.1479	2.25368	2.59331	0	0	0	0	0	0	0	0	0	0	0	1.64543	2.76285
F2S4_160219_010_A01	118	#665C47	Astro Aqp4	3	#808285	Non-Neuronal	0	0	0	2.06448	2.55552	0	0	0	1.6128	0	2.20685	0	3.03451	1.83039	0	0	2.57134	0	2.72783	1.44198	1.51412	0	0	0	0	0	2.23302	2.29228	0	0	2.36049	2.32772	1.35541	0
F2S4_160219_010_B01	118	#665C47	Astro Aqp4	3	#808285	Non-Neuronal	0	0	0	2.28076	0	0	0	0	2.42397	0	2.75938	0	2.45078	0.299757	0	2.30922	2.59625	0	0	1.45994	2.07665	0	0.900859	0	1.94196	0	2.0428	1.6696	0	0	1.7135	0	1.90057	1.78282
F2S4_160219_010_D01	119	#476655	OPC Pdgfra Grm5	3	#808285	Non-Neuronal	2.80347	0	0	2.30995	0	0	0	0	0	0	2.95436	0.584471	2.53755	1.74023	0	0	0	0	2.67973	2.53755	2.60227	0	3.03198	0	0	1.98309	0	1.866	1.44703	2.35307	0	0	1.48902	2.57524
F2S4_160219_010_G01	123	#476662	Oligo Synpr	3	#808285	Non-Neuronal	1.68461	0	0	2.81653	1.11997	0	0	0	0	0	3.08244	0	3.23381	1.86976	1.47858	0	0	1.28494	2.54517	1.56666	2.68926	0	0.224472	0	0	0	0	0	0	0.224472	0	2.56322	1.2366	2.41868
F2S4_160219_010_H01	119	#476655	OPC Pdgfra Grm5	3	#808285	Non-Neuronal	2.23489	0	0	2.17726	0	0	0	0	0	0	2.85646	0	2.5597	1.57506	2.5799	0	0	0	1.59793	1.43815	2.55357	0	3.1773	0	0	1.32893	0	1.73119	0	0	1.52535	2.56574	2.11758	2.87095
F2S4_160219_011_B01	133	#598069	Microglia Siglech	3	#808285	Non-Neuronal	2.7692	0	0.262158	2.12311	1.2449	0	0	0	0	0	2.67294	0	2.13382	0	0	2.03968	3.44038	0	2.64369	0.967905	0	0	2.88841	0	0	0	0.262158	0	0	0	0	2.14427	2.02634	2.88514
F2S4_160219_011_E01	133	#598069	Microglia Siglech	3	#808285	Non-Neuronal	3.16376	0	0	2.23204	0	0	0	0	0	0	3.0604	0	2.59951	0	0	0	3.61054	1.90863	2.38059	0	1.92689	0	2.19749	0	0	0	0	2.37902	0	0	2.24297	0	1.26475	2.29385
F2S4_160219_011_H01	119	#476655	OPC Pdgfra Grm5	3	#808285	Non-Neuronal	1.79787	0	0	1.92684	2.45721	0	0	0	2.12633	0	2.98993	0	2.834	1.91377	2.22959	0	0.263628	0	2.48657	1.92253	2.15262	0	2.81554	0	0	0	0	0.885346	0	2.24015	2.24223	1.40164	2.12633	2.40196
F2S4_160225_002_D01	130	#997F7A	Endo Ctla2a	4	#8D1800	Endothelial	2.40705	0	0	0	0	0	0	0	0	0	0	0.379711	2.44568	0	0	0	3.20264	0	0	0	2.30878	0	0	0	1.61826	0	0	0	0	0	0	2.88104	1.95962	0
F2S4_160225_002_E01	121	#6B998D	Oligo Rassf10	3	#808285	Non-Neuronal	2.22963	0	0	2.21518	0.303211	1.79316	0	0	0	0	3.23146	0.547181	2.98184	1.29416	0	1.45135	0	1.04535	2.60149	1.38438	2.4168	0	0	0	0	0.303211	0	0.547181	0	2.08889	0	2.32239	2.35555	2.57953
F2S4_160225_002_F01	130	#997F7A	Endo Ctla2a	4	#8D1800	Endothelial	2.44898	0	0	2.3154	0	0	0	0	0	0	2.87799	0	3.01739	0	0	0	3.66116	0	0	0	0	0	0	0	0	0	0	0	0	0	0	1.63776	0	0
F2S4_160225_002_G01	123	#476662	Oligo Synpr	3	#808285	Non-Neuronal	1.48047	0	0	2.67942	0	0	0	0	0	0	2.79042	1.75343	2.82613	2.01317	0	0	2.8077	1.37541	2.36908	2.14096	2.4263	1.73528	0	0	0	1.33074	0	1.01199	0	1.51258	1.67578	1.55948	1.4936	2.44767
F2S4_160225_002_H01	123	#476662	Oligo Synpr	3	#808285	Non-Neuronal	1.97093	0	0	2.53855	2.37909	0.918695	0	0	0	0	2.99766	2.2467	2.82407	2.16823	0.163099	0.744913	1.79926	1.19272	2.42234	1.69297	2.34199	0	0	0	0	0.450737	0	1.72767	1.55194	1.35068	1.49251	2.10311	1.53495	1.7865
F2S4_160225_003_A01	130	#997F7A	Endo Ctla2a	4	#8D1800	Endothelial	2.19379	0	0	2.47375	0	0	0	0	0	0	3.17396	0	2.40164	1.45633	0	0	3.66486	0	0	2.10704	2.36315	1.99552	0	0	2.66518	0	0	0	0	0	0	0.967519	0	2.80234
F2S4_160225_003_B01	130	#997F7A	Endo Ctla2a	4	#8D1800	Endothelial	2.76134	0	0	2.56371	0	0	0	0	0	0	3.04092	0	2.92654	2.41858	0.242626	0	2.92961	0	2.54093	0	2.55292	0	0	0	0	0	0	0	0	0	0	2.37835	2.30116	2.67367
F2S4_160225_003_D01	130	#997F7A	Endo Ctla2a	4	#8D1800	Endothelial	3.0096	0	0	2.48545	0	0	0	0	0	0	2.60889	0	2.26979	2.29334	0	0	3.51009	0	0	0	2.14064	0	0	0	2.0134	0	0	0	0	0	0	0	2.10947	2.24881
F2S4_160225_003_E01	130	#997F7A	Endo Ctla2a	4	#8D1800	Endothelial	3.14776	0	0	2.31723	2.02486	0	0	0	0	0	3.19535	0	2.87864	1.90215	0	0	3.33963	0	2.32774	0	2.49924	0	0	0	1.5783	0	0	0.463461	0	1.97226	0	2.84997	2.0901	1.93221
F2S4_160225_003_F01	130	#997F7A	Endo Ctla2a	4	#8D1800	Endothelial	2.61005	0	0	1.27765	0	0	0	0	0	0	2.95252	0	2.39448	2.46937	0	0	3.1588	0	0	2.25652	2.44094	0	0	0	2.9155	0	2.3752	2.09269	0	0	0	0	0	1.74487
F2S4_160225_003_G01	130	#997F7A	Endo Ctla2a	4	#8D1800	Endothelial	2.77632	0	0	2.04978	0	0	0	0	0	0	2.40722	0	2.94156	2.23093	0	0	3.41403	0	0	0	1.8862	0	0	0	3.128	0	0	0	0	0	0	1.91972	2.38126	3.00642
F2S4_160225_004_A01	123	#476662	Oligo Synpr	3	#808285	Non-Neuronal	1.71122	0	0	2.45538	1.73614	1.70083	0	0	0	0	2.59023	2.09249	2.77023	1.94392	0.606163	1.28393	0	1.00492	2.47261	1.79496	2.19966	0	0.206177	0	0	0	0	1.09845	0	0	0.345411	2.29636	1.33562	2.47527
F2S4_160225_004_G01	123	#476662	Oligo Synpr	3	#808285	Non-Neuronal	2.29837	0	0	2.62094	0.645598	0	0	0	0	0	3.02742	1.79175	2.95732	1.74623	1.33306	1.54676	0	0.708093	2.58615	1.81054	2.27059	1.62388	0	0	0	0	0	1.51162	0	1.71301	0	2.32448	1.57137	1.74623
F2S4_160225_005_B01	123	#476662	Oligo Synpr	3	#808285	Non-Neuronal	2.14178	0	0	2.57026	1.39856	0	0	0	0	0	3.03998	0.663266	2.94067	1.36611	0	0	0	1.15289	2.24517	1.83823	2.44219	0	0	0	0	0	0	0	0	0.845655	0	1.45699	1.93615	2.32493
F2S4_160225_005_D01	130	#997F7A	Endo Ctla2a	4	#8D1800	Endothelial	0.59791	0	0	2.5779	0	0	0	0	0	0	2.73813	0	2.79861	0	0	0	2.9535	1.73016	2.13563	1.96207	2.22545	0	0	0	2.92111	1.63407	0	0	0	2.61875	0	0	1.80072	3.10276
F2S4_160225_005_F01	121	#6B998D	Oligo Rassf10	3	#808285	Non-Neuronal	1.70185	0	0	2.52196	0	0	0	0	0	0	3.21916	1.50845	3.05608	1.56383	1.8138	0	0	1.05746	2.29978	1.66741	2.59431	0	0	0	0	0	0	1.75519	0	1.43633	0	2.43158	2.2055	2.47114
F2S4_160225_005_H01	123	#476662	Oligo Synpr	3	#808285	Non-Neuronal	2.28217	0	0	2.60862	2.16966	0	0	0	0	0	3.1578	0	2.97573	1.97317	1.26409	1.78896	0	1.54627	2.52786	1.80066	2.53714	1.35891	0	0	0	1.33708	0	1.30211	0	0	0	2.24781	1.96796	2.18898
F2S4_160225_006_A01	130	#997F7A	Endo Ctla2a	4	#8D1800	Endothelial	2.69321	0	0	2.36568	0	0	0	0	0	0	3.08713	0	2.96044	1.20684	0	0	3.16878	1.31589	0	0	2.09721	0	0	0	2.088	0	0	0	0	0	2.43271	0	1.6202	1.41412
F2S4_160225_006_D01	128	#665547	Peri Kcnj8	4	#8D1800	Endothelial	2.91862	0	0	1.99441	0	0	0	0	0	0	3.31856	0	0.496911	1.98167	0	0	0	0	1.95502	0	2.62441	0	0.496911	0	0	0	0	0	0	0	0	2.66107	2.49116	2.32073
F2S4_160225_006_E01	130	#997F7A	Endo Ctla2a	4	#8D1800	Endothelial	2.2826	0	0	2.61629	0	0	3.08382	0	0	0	3.36191	0	2.81348	1.68728	0	0	3.38631	1.75615	0	2.74664	0.263957	0	0	0	0	0	0	0	0	0	0	0	1.96848	2.71352
F2S4_160225_006_G01	130	#997F7A	Endo Ctla2a	4	#8D1800	Endothelial	2.98327	0	0	2.56742	0	0	0	0	0	0	0	0	2.50169	1.79281	0	0	3.28835	0	0	0	2.44518	0	0	0	3.08527	0	0	0	0	0	0	0	0	2.59363
F2S4_160225_007_C01	130	#997F7A	Endo Ctla2a	4	#8D1800	Endothelial	2.30852	0	0	2.45445	0	0	0	0	0	0	2.70162	0	2.37136	0	2.39488	0	3.42803	0	0	0	2.40323	0	0	0	0.764989	0	0	2.29204	0	0	0	0	2.08466	0
F2S4_160225_007_D01	122	#6C8581	Oligo Serpinb1a	3	#808285	Non-Neuronal	0.796584	0	0	2.8274	0	0	0	0	0	0	2.12223	0	2.89474	2.50565	0	0	0	0	2.60126	0	3.08254	0	0	0	0	0	0	0	0	2.85922	0	1.26205	2.22485	0
F2S4_160225_007_G01	128	#665547	Peri Kcnj8	4	#8D1800	Endothelial	0.924014	0	0	2.20208	0	0	0	0	0	0	0.839849	0	0.507648	2.36635	0	0	2.83194	0	0	0	2.91829	0	2.36358	0	0	0	0	0	0	0	0	0	0	2.56209
F2S4_160225_008_B01	133	#598069	Microglia Siglech	3	#808285	Non-Neuronal	2.9461	0	0	1.99763	0	0	0	0	0	0	2.6485	0	2.56652	0.878737	0.937403	0	3.43632	0	2.03206	0.846137	0	0	2.75242	0	0	1.82014	1.38952	1.07699	0	0	2.13735	2.47263	2.1642	2.73528
F2S4_160225_008_C01	130	#997F7A	Endo Ctla2a	4	#8D1800	Endothelial	2.82496	0	0	0	0	0	0	0	0	0	0	0	2.37177	0	0	0	3.10407	0	0	1.81822	2.49305	0	0	0	3.39648	0	0	0	0	0	0	0	2.26242	0
F2S4_160225_008_E01	119	#476655	OPC Pdgfra Grm5	3	#808285	Non-Neuronal	0	0	0	0	1.6739	0	0	0	0	0	2.27465	0	3.20763	2.1025	0	0	0	0	1.93499	0	2.27465	0	2.87872	0	2.45556	0	0	0	0	0	2.67754	0	2.16215	2.53837
F2S4_160225_008_G01	118	#665C47	Astro Aqp4	3	#808285	Non-Neuronal	0.242581	0	0	2.16031	0	2.09498	0	0	2.66802	0	0	0	2.63991	2.01178	0	0	0.242581	0	2.24568	0	0	0	2.18646	0	2.02117	0	0	2.28281	0	0	0	0	0	2.774
F2S4_160225_009_B01	130	#997F7A	Endo Ctla2a	4	#8D1800	Endothelial	2.36755	0	0	2.57894	2.9539	0	0	0	0	0	0.930828	1.60767	2.82221	0.211468	0	0	3.24519	0	2.51813	1.73995	2.61807	0	0	0	0	0	0	0	0	0	0	2.68317	2.07759	2.19471
F2S4_160225_009_C01	122	#6C8581	Oligo Serpinb1a	3	#808285	Non-Neuronal	0	0	0	2.86652	0	0	0	0	0	0	2.61187	1.3117	3.10832	2.39779	0	0	3.45784	2.05723	0.21746	1.36355	2.90716	2.44484	0	0	0	1.93846	0	0	0	0	0	2.68416	2.52173	2.95635
F2S4_160225_009_D01	119	#476655	OPC Pdgfra Grm5	3	#808285	Non-Neuronal	2.51725	0	0	1.98219	0	1.22609	0	0	0	0	2.6536	0	2.94297	0	0	1.77118	0	0	1.97416	0.95013	2.15141	0	1.60827	0	0	0	0	0	0	2.51023	0	0	2.69096	1.42332
F2S4_160225_009_E01	118	#665C47	Astro Aqp4	3	#808285	Non-Neuronal	0	0	0	2.07197	2.13685	0	0	0	2.80832	0	2.69241	2.3256	2.77604	2.37653	0	0	2.49799	0	2.32859	0	2.4245	0	2.50201	0	1.55759	0	0	2.33156	0	2.22468	0	0	2.02362	0
F2S4_160225_009_F01	118	#665C47	Astro Aqp4	3	#808285	Non-Neuronal	0	0	0	0	0	0	0	0	2.89335	0	2.97135	0	2.79704	2.53564	0	0	3.12922	0	0	0	2.24324	0	2.79353	0	0.265045	0	0	0	0	0.265045	0	2.62995	1.68962	2.08069
F2S4_160225_009_G01	118	#665C47	Astro Aqp4	3	#808285	Non-Neuronal	2.73114	0	0	1.51895	0	0	0	0	2.97629	0	2.66624	0	0.276417	0	0	1.86902	2.17233	1.09925	2.62335	0	2.48727	0	1.87935	0	0	0	0	0	2.01794	0	0	0.276417	0	1.57382
F2S4_160225_010_A01	118	#665C47	Astro Aqp4	3	#808285	Non-Neuronal	0	0	0	0.219065	2.4687	2.40409	0	0	1.68335	0	2.24912	2.62005	2.67275	0	0	0	3.14233	0	2.35413	0	2.29335	0	2.30196	0	0.79575	0	0	0	0	0	0	0	1.44555	0
F2S4_160225_010_C01	133	#598069	Microglia Siglech	3	#808285	Non-Neuronal	3.13428	0	0	1.70278	0	0	0	0	0	0	0	0	2.86874	0.332393	0	0	2.60452	0	3.05838	0	2.63217	0	1.83051	0	0	0	0	0	0	0	1.92908	0	2.08539	0
F2S4_160225_010_D01	121	#6B998D	Oligo Rassf10	3	#808285	Non-Neuronal	2.72215	0	0	1.99266	2.37748	0	0	0	0	0	2.88082	2.56326	2.80537	1.25861	0	0.207392	0	1.00781	2.31783	2.71298	2.81565	0	2.56034	0	0	0	0	1.92869	0	2.10621	0	1.63584	2.48373	2.39389
F2S4_160225_010_E01	122	#6C8581	Oligo Serpinb1a	3	#808285	Non-Neuronal	0	0	0	2.85681	0	0	0	0	0	0	2.31071	0	3.19606	2.31565	0	0	0	0	2.58239	0.754225	3.02493	0	0	0	0	0	0	0	0	0	2.25609	0.981231	2.52367	2.26721
F2S4_160225_010_F01	118	#665C47	Astro Aqp4	3	#808285	Non-Neuronal	0	0	0	2.05918	0	0	0	0	1.2953	0	0	0	0	2.06797	2.02214	0	0	0	2.39872	0	2.38844	0	2.01728	0	1.85289	0	0	0	1.90653	2.69582	1.24044	0	0	3.0458
F2S4_160225_010_H01	133	#598069	Microglia Siglech	3	#808285	Non-Neuronal	2.55502	0	0	2.26536	0	0	0.314983	0	0	0	3.06047	0	0.622825	0	0	0	3.1927	0	0	0	0.314983	0	2.08794	0	0	0	0	0	0	1.61785	2.81982	0	2.21199	0.314983
F2S4_160225_011_A01	118	#665C47	Astro Aqp4	3	#808285	Non-Neuronal	0	0	0	2.0962	0	0	0	0	0.618887	0	2.3415	0	2.74669	1.79863	2.4149	0	3.10785	0	2.26372	1.40879	2.02726	0	1.40879	0	0.212615	0	0	0	0	2.58832	1.15423	0	2.07595	2.34025
F2S4_160225_011_B01	118	#665C47	Astro Aqp4	3	#808285	Non-Neuronal	0	0	0	2.14286	0	0	0	0	2.95574	0	2.87075	0	2.9339	0	2.5649	0	2.80145	0	2.51685	0	2.67598	0	0	0	0	0	0	1.38757	0	0	0	0	0	0
F2S4_160225_011_C01	130	#997F7A	Endo Ctla2a	4	#8D1800	Endothelial	2.63212	0	0	2.57848	0	0	0	0	0	0	3.12811	0	2.93332	2.27631	0	0	3.51246	0	0	2.77186	2.49294	0	0	0	0	0	0	0	1.54243	0	0	0	0	2.12651
F2S4_160225_011_D01	133	#598069	Microglia Siglech	3	#808285	Non-Neuronal	3.16696	0	0	0	0	0	0	0	0	0	3.00449	3.24306	2.63158	0	0	0	2.32804	0	0	2.40767	1.05759	0	2.90168	0	0	0	0	0	0	0	0	0	2.34427	0
F2S4_160225_011_E01	122	#6C8581	Oligo Serpinb1a	3	#808285	Non-Neuronal	0	0	0	2.49538	0	0	0	0	0	0	2.4348	0	3.15628	2.64986	0	0	0	1.49902	2.61775	0.549734	2.62437	0	0	0	0	0	0	1.85134	0	0	0	1.74615	1.80193	1.79311
F2S4_160225_011_F01	133	#598069	Microglia Siglech	3	#808285	Non-Neuronal	3.31679	0	0	1.03928	0	0	0	0	0	0	0	0	2.94216	0	0	0	2.46307	0	2.31991	2.69141	2.06589	0	0.299871	0	0	0	0	2.73884	0	0	0	0	2.5162	0
F2S4_160225_011_G01	132	#4C6647	PVM Mrc1	3	#808285	Non-Neuronal	2.51092	0	2.33904	2.45695	0	2.04582	0	0	0	0	2.67585	0	2.49967	0	0	0	4.07351	0.658249	2.0877	1.54094	1.16488	1.87168	0	0	0	0	0	0	0	2.18684	0	2.11813	1.42258	2.31357
F2S4_160225_011_H01	122	#6C8581	Oligo Serpinb1a	3	#808285	Non-Neuronal	2.58529	0	0	2.95963	2.17231	0	0	0	0	0	0	0	2.90427	2.15439	0	2.68448	0	0	2.90659	0.981689	2.81016	0	0	0	0	0	0	0	0	0	0	0	2.34742	0
F2S4_160316_001_A01	133	#598069	Microglia Siglech	3	#808285	Non-Neuronal	2.83391	0	0	2.18108	0	0	0	0	0	0	2.8689	2.11392	2.65629	0	0	2.26733	3.30252	0	1.91083	1.64817	1.76529	0	2.3576	0	0	0	0	1.99489	0	0	0	2.21306	2.01663	2.48378
F2S4_160316_001_B01	130	#997F7A	Endo Ctla2a	4	#8D1800	Endothelial	2.8511	0	0	2.77155	0	0	0	0	0	0	2.53933	0	2.87759	0	0	0	3.24425	0	0	0	2.59729	0	0	0	1.89394	0	0	0	0	0	0	0	2.52716	2.52921
F2S4_160316_001_C01	118	#665C47	Astro Aqp4	3	#808285	Non-Neuronal	0	0	0	0	0	0	0	0	2.92385	0	2.41474	0	0	0	0	0	2.65526	0	2.7022	0	2.57274	0	2.66082	0	2.45331	0	0	0	0	0	1.37057	0	1.7141	0
F2S4_160316_001_E01	130	#997F7A	Endo Ctla2a	4	#8D1800	Endothelial	2.79765	0	0	2.17551	0	0	0	0	0	0	3.15985	0	2.85712	0	2.51405	2.28594	2.78118	1.2941	0	0	2.71555	0	0.222004	0	0	0	0	0	0	0	0	0	1.62017	2.79114
F2S4_160316_001_F01	118	#665C47	Astro Aqp4	3	#808285	Non-Neuronal	0	0	0	0	0	0	0	0	2.95359	0	2.92361	0	0	0.257717	0	0	0	0	2.48171	0	2.2745	0	0	0	0	0	2.44416	1.76126	0	0	0	0	1.32744	2.63222
F2S4_160316_001_H01	122	#6C8581	Oligo Serpinb1a	3	#808285	Non-Neuronal	2.14945	0	0	2.76719	0.202362	0	0	0	0	0	2.84521	0	3.19681	1.06758	0	0	3.55861	1.02105	2.90593	2.35629	2.24281	0	0	0	0	0	0	0	0	2.3859	2.22475	0	0.995769	2.60512
F2S4_160316_003_D01	133	#598069	Microglia Siglech	3	#808285	Non-Neuronal	2.83716	0	0	0	0	0	0	0	0	0	2.52821	0	2.60312	0	0	0	3.2852	0	0	0	2.04905	0	2.27625	0	0	0	0	0	0	0	0	2.26795	2.52241	0
F2S4_160316_003_E01	118	#665C47	Astro Aqp4	3	#808285	Non-Neuronal	0	0	0	0	1.61778	0.791626	0	0	2.92992	0	2.24648	2.1892	2.35251	1.31636	0	0	0.968601	0	2.58662	0	2.31707	0	3.24987	0	3.2056	0	0	0	0	0	0	0	0	0.309165
F2S4_160316_003_F01	118	#665C47	Astro Aqp4	3	#808285	Non-Neuronal	0	0	0	2.09276	0	0	0	0	3.07488	0	2.93911	0	2.40674	0.611679	0	0	0	0	0	0	2.20443	0	1.6063	0	1.6063	0	0	0	0	0	0	1.64595	1.66812	0
F2S4_160316_003_H01	122	#6C8581	Oligo Serpinb1a	3	#808285	Non-Neuronal	1.91348	0	0	2.46083	0	0	0	0	0	0	2.59684	0	3.04247	2.43439	0	0	0	0	2.40341	2.12251	2.71755	0	0	0	0	0	0	2.01916	0	0	1.53193	2.49504	2.15382	0.633825
F2S4_160316_004_A01	128	#665547	Peri Kcnj8	4	#8D1800	Endothelial	2.51114	0	0	1.47073	0	0	0	0	0	0	3.07179	0	2.6121	0	0	2.84915	2.27014	0	0	0	1.93795	0	0	0	0	0	0	0	0	0	0	0	0.24845	0
F2S4_160316_004_C01	122	#6C8581	Oligo Serpinb1a	3	#808285	Non-Neuronal	0	0	0	2.80772	0	0	0	0	0	0	2.97128	0.5801	2.9051	0	0	0	0	1.33727	2.51487	2.49352	2.46777	0	0	0	0	0.998646	0	0.193279	0	0	0	0	0.998646	2.78675
F2S4_160316_004_E01	118	#665C47	Astro Aqp4	3	#808285	Non-Neuronal	0	0	0	2.36128	0	0	0	0	2.76568	0	2.66289	0	2.10415	1.94993	2.59977	0	2.65597	0.417753	2.48536	0	2.46779	0	2.92011	0	1.30964	0	0.767162	0	0	0	0	2.06365	0	2.24253
F2S4_160316_004_F01	122	#6C8581	Oligo Serpinb1a	3	#808285	Non-Neuronal	0	0	0	3.03908	0	0	0	0	0	0	0	0	3.44014	2.36777	0	0	3.32006	1.28798	1.89697	0.719994	2.66054	0	0	0	0	0.583426	0	0	0	2.57218	1.86039	0	2.02732	1.1807
F2S4_160316_004_G01	118	#665C47	Astro Aqp4	3	#808285	Non-Neuronal	2.32441	0	0	2.3918	0	0	0	0	2.53806	0	0	0	2.20532	0	1.92695	0	0.26567	0	2.74778	0	2.24875	0	1.86659	0	0.839182	1.88607	0	0	0	0	0	0	0	0
F2S4_160316_004_H01	119	#476655	OPC Pdgfra Grm5	3	#808285	Non-Neuronal	0	0	0	0	0	0	0	0	0	0	3.1555	0	3.02431	0	0	0	0	0	0.302179	0.302179	0.302179	0	2.29675	0	0	0	0	0	1.23261	0	0.700807	0	0	2.68624
F2S4_160421_007_A01	121	#6B998D	Oligo Rassf10	3	#808285	Non-Neuronal	2.26094	0	0	2.21822	0	2.05006	0	0	0	0	3.2117	0	2.91681	1.89239	0	2.07995	0	0	2.73327	2.2661	2.74677	0.13464	0.389842	0	0	1.25725	0	1.82231	0	0	1.49369	2.47254	2.40477	1.13738
F2S4_160421_012_B01	118	#665C47	Astro Aqp4	3	#808285	Non-Neuronal	1.72855	0	0	2.36139	2.49483	0	0	0	0.451313	0	3.07783	0	2.6287	1.62434	0	0	2.28926	0.622949	2.44083	0	2.32448	0	2.3169	0	0	0	0	0	0	0	0	0	1.04328	0
F2S4_160421_012_E01	118	#665C47	Astro Aqp4	3	#808285	Non-Neuronal	1.8898	0	0	2.1662	0.479361	0	2.32968	0	2.58141	0	2.92243	0	2.32452	1.68453	2.45895	0	3.07908	1.00302	0	0.399956	2.23251	0	2.24885	0	2.44895	0.932381	1.82938	0	0	0	0	2.12555	0	1.79569
F2S4_160425_005_F01	118	#665C47	Astro Aqp4	3	#808285	Non-Neuronal	0	0	0	1.84573	0	0	0	0	2.85048	0	2.79283	0.748718	2.98061	0.197516	0	2.24281	2.44312	0	2.67293	1.42058	2.5083	0	1.9527	0	0.898191	0	0	0.791178	1.31343	0	0	2.18313	1.17086	0
F2S4_160505_028_F01	133	#598069	Microglia Siglech	3	#808285	Non-Neuronal	3.17335	0	0	2.3878	0	2.57292	0	0	0	0	2.9592	1.00769	2.81557	0	0	0	3.62402	0	2.6514	0.218959	2.16984	0	0.838882	0	0	0	0	2.27532	0	2.43315	0	2.4027	2.50731	0
F2S4_160505_030_A01	133	#598069	Microglia Siglech	3	#808285	Non-Neuronal	3.43774	0	0	2.65433	0	0	0	0	0	0	2.95287	0	2.68468	1.59115	0	0	3.68876	1.04516	2.09318	0	1.91884	0	1.76794	0	0	0	0	0	0	0	0.969147	2.45826	2.71256	2.62598
F2S4_160505_030_B01	133	#598069	Microglia Siglech	3	#808285	Non-Neuronal	3.09292	0	0	1.9309	0	2.12186	0	0	0	0	3.0651	0	2.81161	1.44364	0	2.13783	3.60797	0	2.19914	0	1.76357	0	1.99856	0	0	0	0	0	0	1.85973	0	2.49674	1.89127	2.61702
F2S4_160517_008_G01	120	#475D4B	OPC Pdgfra Ccnb1	3	#808285	Non-Neuronal	1.8855	0	2.6476	1.84198	2.6863	0.668669	0	0	0	0	2.89703	0	2.33816	1.3327	2.17315	2.04776	0	0.836378	2.16014	0.97428	2.2412	2.09112	2.53869	0	1.66328	0.732043	1.25164	0	1.64566	1.98828	1.85104	2.27203	1.7244	2.6501
F2S4_160517_017_F01	123	#476662	Oligo Synpr	3	#808285	Non-Neuronal	1.97659	0	0	2.6213	0	0	0	0	0	0	2.91157	0	2.86753	2.267	0	1.85318	0	0.866646	2.4621	1.44736	1.99267	1.75294	0	0	0	0	0	1.3435	0	1.82828	0.696579	2.37104	1.58815	2.48416
F2S4_160518_004_B01	118	#665C47	Astro Aqp4	3	#808285	Non-Neuronal	0	0	0	0	0	0	0	0	0.902283	0	2.84511	1.02035	2.82645	1.14527	0	0	0	0	2.72986	0.601368	0	0	2.74688	0	0	1.72337	0	0	1.18947	0	0	0	0	2.57772
F2S4_160526_001_G01	122	#6C8581	Oligo Serpinb1a	3	#808285	Non-Neuronal	2.086	0	0	2.49557	0	0	0	0	0	0	2.91758	2.47829	2.96635	1.8526	0	0	2.18481	0	2.09674	0	2.38196	0	0	0	0	1.80958	0	1.98066	1.94903	0.206988	0.722158	2.09674	0	2.30773
F2S4_160526_002_C01	123	#476662	Oligo Synpr	3	#808285	Non-Neuronal	0	0	0	2.61468	2.15688	0	0	0	0	0	2.78429	2.23643	2.75622	1.61077	0.333229	0	2.78139	1.50726	2.47525	1.82834	2.33948	0	0	0	0	0	0	1.38163	0	0	0	2.31349	0	2.68786
F2S4_160526_002_H01	123	#476662	Oligo Synpr	3	#808285	Non-Neuronal	0	0	0	2.80672	1.45216	0	0	0	0	0	2.58757	0	2.91208	1.65308	0	2.10138	3.15428	1.34882	2.13446	1.96522	2.69505	0	0	0	1.19485	1.44182	0	1.2936	0	0	2.03729	2.37339	0	2.14495
F2S4_160526_004_B01	118	#665C47	Astro Aqp4	3	#808285	Non-Neuronal	0	0	0	2.30559	0	0	0	0	1.81854	0	0	2.48037	2.81856	2.10521	0	0	2.98513	0	2.56673	2.37549	1.74817	0	1.03544	0	0	0	2.50558	0	0	0	0	0	0	0
F2S4_160526_005_A01	118	#665C47	Astro Aqp4	3	#808285	Non-Neuronal	0	0	0	2.02172	2.55125	0	2.48824	0	2.90633	0	2.32234	2.49939	2.72333	0	0	0	2.35271	0	2.42899	0	1.89595	0	2.91572	0	2.54136	0	0	0	0	2.37528	1.21002	2.52402	0.25551	1.9047
F2S4_160526_006_A01	132	#4C6647	PVM Mrc1	3	#808285	Non-Neuronal	2.92749	0	2.70265	2.05575	0.294802	0	0	0	0	0	2.86311	1.24343	2.5328	0	0	1.45029	3.96705	0	2.46894	0.592684	0	1.99618	0	0	0	1.71197	1.85686	0	0	2.1114	0	2.24038	1.47923	2.42683
F2S4_160526_007_E01	132	#4C6647	PVM Mrc1	3	#808285	Non-Neuronal	3.17742	0	3.00849	1.91955	2.55209	0	0	0	0	0	2.58532	0	2.5786	2.02338	0	0	3.77618	1.0871	2.07381	0	0.201554	0	0	0	0	0	0	0	0	2.30618	0	2.53372	1.5472	2.37947
F2S4_160526_008_E01	118	#665C47	Astro Aqp4	3	#808285	Non-Neuronal	0	0	0	2.47919	1.96063	0	0	0	1.97346	0	2.63631	1.53824	2.93753	1.85423	1.60951	0	3.00214	0	2.40167	0	2.34105	1.94742	2.49468	0	0	1.61676	2.31451	0	0	1.88628	0	1.33305	1.274	1.12445
F2S4_160526_010_E01	133	#598069	Microglia Siglech	3	#808285	Non-Neuronal	3.16301	0	0	2.27246	0	0	0	0	0	0	2.64201	0	2.18967	0	0	0	3.2548	0	0	0.73041	1.77638	0	2.03796	0	0	0	0	0	0	0	0	0.210868	2.51075	2.58943
F2S4_160526_010_H01	118	#665C47	Astro Aqp4	3	#808285	Non-Neuronal	1.80884	0	0	2.55657	0.71048	0	0	0	2.00886	0	2.10648	2.30282	2.5202	1.48287	0	1.39597	2.62791	0	2.72556	0	2.54762	0	2.40737	0	0.283014	0	2.14671	0	0	0	0	2.54875	0.843342	2.53032
F2S4_160526_015_D01	118	#665C47	Astro Aqp4	3	#808285	Non-Neuronal	2.01161	0	0	2.09334	2.91197	0	0	0	2.83818	0	0	2.7542	1.57962	2.21169	0	2.40858	2.06662	0.969497	2.75912	1.93948	2.03446	0	0.454735	0	0	0	0	0	0	2.34993	0	0	1.6295	0
F2S4_160526_016_A01	118	#665C47	Astro Aqp4	3	#808285	Non-Neuronal	0.279638	0	0	2.01721	0	0	0	0	2.06027	0	0	0	2.67801	1.80186	0	0	2.89167	0	1.89616	0	2.2486	0	1.79563	0	1.61987	1.93432	0	0	0	0	0.915452	0	1.48894	2.44902
F2S4_160526_016_C01	118	#665C47	Astro Aqp4	3	#808285	Non-Neuronal	2.47191	0	0	2.42407	0	0	0	0	0.947029	0	0	0	3.0313	0	2.17945	0	2.81634	0	2.32937	0	2.21852	0	0	0	0	1.86993	0	0	0	2.82119	0	2.45505	0	0.1734
F2S4_160526_017_C01	118	#665C47	Astro Aqp4	3	#808285	Non-Neuronal	0	0	0	2.28243	1.25391	2.42397	0	0	2.65146	0	2.54276	0	2.29058	2.22221	0	0	2.35548	0	2.50006	0	2.29193	0.205511	1.90783	0	2.46096	1.00333	1.93613	0	0	2.41294	0	0	2.03386	2.39638
F2S4_160531_010_E01	125	#89997A	VLMC Osr1 Mc5r	3	#808285	Non-Neuronal	2.35836	0	0	3.06708	0	0	0	0	0	0	2.8202	0	2.91154	2.81127	0	0	2.77413	1.98194	3.29442	0	2.4846	0	2.37098	0	0	0	0	0	0	0	0	2.72382	1.82462	0
F2S4_160531_011_G01	125	#89997A	VLMC Osr1 Mc5r	3	#808285	Non-Neuronal	2.98741	0	0	2.68354	0	0	0	0	0	0	2.94161	0	2.91338	1.98404	1.48218	0	3.08407	0	2.60602	2.48504	2.39559	0	1.67924	0	0	0	2.5079	0	0	0	1.24329	2.67013	2.24372	2.01973
F2S4_160531_011_H01	125	#89997A	VLMC Osr1 Mc5r	3	#808285	Non-Neuronal	2.48707	0	0	2.49775	0	0	0	0	0	0	2.99046	0	2.62133	1.90858	2.32558	1.80186	2.77726	0.7564	3.11181	0	2.1075	2.31582	2.67474	0	0	0	2.6984	0	0	0	0	2.25066	1.79781	0
F2S4_160531_019_D01	132	#4C6647	PVM Mrc1	3	#808285	Non-Neuronal	2.82964	0	2.64491	2.44261	0	0	0	0	0	0	2.87335	0	2.45521	1.56544	2.29257	0	3.93373	0	2.4475	0	2.17888	0	0	0	0	1.32385	0	1.84523	1.01753	2.42659	1.77802	2.34487	1.82938	2.69499
F2S4_160629_017_E01	133	#598069	Microglia Siglech	3	#808285	Non-Neuronal	2.59957	0	0	2.59598	0	0	0	0	0	0	0.25999	0	2.76807	0	0	0	3.48502	1.40807	2.42043	2.48326	1.7213	0	0.963626	0	0	0	1.49592	0.631305	1.77826	0	0.25999	2.60225	2.14972	2.21946
F2S4_160629_020_A01	132	#4C6647	PVM Mrc1	3	#808285	Non-Neuronal	2.84434	0	2.60215	2.8433	2.69504	0	0	0	0	0	3.10395	0	2.65707	0	0	0	3.55079	0	0	1.17912	2.24362	0	0	0	0	2.24568	0	2.72252	0	1.22438	2.25977	0	2.62666	0
F2S4_160629_020_C01	132	#4C6647	PVM Mrc1	3	#808285	Non-Neuronal	2.85753	0	3.1591	2.52053	0	0	0	0	0	0	2.75865	0	2.35057	0	0	0	3.55329	1.00531	1.44197	0	1.85234	0	0	0	0	0	0	0	0	2.01181	0	2.68342	2.09029	2.51777
F2S4_160629_020_D01	132	#4C6647	PVM Mrc1	3	#808285	Non-Neuronal	3.25442	0	2.57876	2.952	0	0	0	0	0	0	2.90328	2.30211	0	0	0	0	3.59353	0	0	0	0.223751	0	0	0	0	0	0	0	0	0	0	0	1.80858	2.74902
F2S4_160725_001_G01	118	#665C47	Astro Aqp4	3	#808285	Non-Neuronal	0	0	0	1.89728	0	0	0	0	2.75634	0	2.94113	0	2.77728	2.14187	0	2.0924	0	1.87385	3.12469	0	2.3422	0	1.73291	0	2.25349	0	0	0	0	0	1.26509	2.41027	1.65267	2.37072
F2S4_160811_004_A01	130	#997F7A	Endo Ctla2a	4	#8D1800	Endothelial	2.38273	0	0	2.45906	2.36825	0	0	0	0	0	2.96732	0	2.69394	1.68077	0	0	3.04474	0	0	0	2.64839	0	0	0	2.22496	0	0	0	0	2.13052	0	0	1.24064	2.77652
F2S4_160811_004_B01	127	#74996B	VLMC Spp1 Col15a1	3	#808285	Non-Neuronal	2.85883	0	0	2.69137	0	0.273138	0	0	0	0	2.84492	0	2.80092	0	0	0	3.01863	0	1.95993	1.92521	2.55205	0	3.24031	0	0	0	2.40191	0	0	2.5456	0	1.06096	0	2.49998
F2S4_160811_004_D01	130	#997F7A	Endo Ctla2a	4	#8D1800	Endothelial	2.60151	0	0	2.00516	0	0	0	0	0	0	2.99252	0	2.25439	1.94462	0	0	3.47935	0	0	0	2.10367	0	0	0	2.7061	0	0	1.59506	0	0	0	2.48106	1.13341	2.68248
F2S4_160811_004_E01	130	#997F7A	Endo Ctla2a	4	#8D1800	Endothelial	3.43565	0	0	2.54981	0	0	0	0	0	0	3.16377	0	2.80013	2.37121	0	0.266726	3.40065	0	0	0	2.40871	0	0	0	2.07202	0	0	0	0	0	0	2.21441	0	0.266726
F2S4_160811_005_A01	129	#807059	SMC Acta2	4	#8D1800	Endothelial	0	0	0	2.5149	0	0	0	0	0	0	3.07019	0	2.82693	0	0	0	0	1.1865	0	0	2.80468	0	0	0	0	0	0	0	0	0	0	0	2.474	0
F2S4_160811_005_E01	127	#74996B	VLMC Spp1 Col15a1	3	#808285	Non-Neuronal	0	0	0	2.71446	2.30022	0	0	0	0	0	3.0274	2.40058	2.38271	2.46195	2.76845	0	2.75998	0	2.83238	0	2.58156	2.36853	2.98743	0	0	0.761316	2.24934	0.997703	0.529679	2.31427	0	2.06043	1.86436	0
F2S4_160811_005_F01	130	#997F7A	Endo Ctla2a	4	#8D1800	Endothelial	3.27264	0	0	3.08082	0	0	0	0	0	0	2.66488	0	2.71453	2.25152	0	0	3.2553	0.510426	0	2.57589	2.35738	0	0	0	0	0	0	0	0	0	0	0	2.15248	0
F2S4_160811_006_G01	130	#997F7A	Endo Ctla2a	4	#8D1800	Endothelial	2.57596	0	0	2.21233	0	0	0	0	0	0	2.95407	0	0	2.64996	0	0	3.27001	0.922518	0	0	2.7353	0	0	0	2.75636	0	0	0.34785	0	0	0	2.4953	2.40044	2.70589
F2S4_160811_006_H01	127	#74996B	VLMC Spp1 Col15a1	3	#808285	Non-Neuronal	0	0	0	2.5835	1.88904	0	0	0	0	0	2.98076	0	2.54375	2.61868	1.58702	0	1.92691	1.0413	2.56651	0	2.35906	0	2.62961	0	0	0	0	0	0	2.12298	0	2.5992	2.1249	2.56093
F2S4_160819_001_F01	118	#665C47	Astro Aqp4	3	#808285	Non-Neuronal	0	0	0	1.68492	2.12976	2.6577	0	0	2.75717	0	2.51911	0	2.65077	1.78111	0.204148	0	2.38532	0	2.99404	0	0.913879	0	2.21066	0	2.32436	0	1.95912	0	0	0	0	2.14309	1.29233	1.98685
F2S4_160819_002_A01	121	#6B998D	Oligo Rassf10	3	#808285	Non-Neuronal	2.10554	0	0	2.47561	2.07622	1.67259	0	0	0	0	3.39077	2.17684	2.88463	0.942904	1.57543	1.54216	0	0.851471	2.13829	1.69261	2.51929	2.08025	0	0	0	0	0	0.914513	0.81615	0.191692	0.507782	2.09015	1.93954	2.46583
F2S4_160819_002_E01	118	#665C47	Astro Aqp4	3	#808285	Non-Neuronal	1.95006	0	0	1.14051	0	0	0	0	3.25134	0	2.5252	0	2.87049	2.02186	2.64353	0	3.07644	0	1.82933	0	2.01182	2.47808	2.46754	0	2.06886	0	2.1668	0	0	0.623764	0	2.22443	1.41227	2.22443
F2S4_160819_015_A01	118	#665C47	Astro Aqp4	3	#808285	Non-Neuronal	1.85079	0	0	0.195481	0	0	0	0	2.65714	0	2.71839	0	2.7146	2.01182	0	0	2.22566	0	2.42381	1.16565	2.03521	0	0.893309	0	0	0	2.08667	0	1.24269	0	0	0	1.29579	1.46023
F2S4_160819_017_C01	118	#665C47	Astro Aqp4	3	#808285	Non-Neuronal	0	0	0	1.8679	0	0	0	0	2.44645	0	2.84307	0	2.73483	2.00862	0	0	2.85465	0	2.67408	0	2.31549	0	0	0	1.56537	1.69839	0	2.36991	0	2.30886	0	2.42446	1.84516	0
F2S4_161011_003_B01	131	#805F59	Endo Cytl1	4	#8D1800	Endothelial	0	0	0	2.63879	0	0	0	0	0	0	0	0.655497	3.01095	2.44755	0	0	0	0	0	0.655497	3.16141	0	0	0	0	0	0	0	0	0	0	0	1.84877	0.274373
F2S4_161011_003_C01	131	#805F59	Endo Cytl1	4	#8D1800	Endothelial	3.08229	0	0.165734	2.32528	2.1222	1.30213	0	0	0	0	2.9939	2.053	2.69208	2.43661	1.84075	0	3.20041	0	2.02725	0.949343	2.21509	1.66343	0	0	0	1.01254	0	0.285399	0.628649	1.62689	1.29194	2.24479	2.05656	1.94394
F2S4_161011_003_G01	131	#805F59	Endo Cytl1	4	#8D1800	Endothelial	3.04286	0	0	2.83842	0	0	0	0	0	0	0.251603	0	2.65087	2.61435	0.409885	0.251603	3.16693	1.65275	0	0	2.49823	0	0	0	0	0	0	0	0	0	0	0	2.39485	2.59746
F2S4_161014_001_B01	130	#997F7A	Endo Ctla2a	4	#8D1800	Endothelial	2.62934	0	0	2.44623	0	0	0	0	0	0	0	0	2.65377	2.09881	2.18617	0	3.44055	0	0	0	2.56109	0	0	0	0.221684	0	0	0	0	0	1.23006	2.75976	2.28665	0
F2S4_161014_001_C01	127	#74996B	VLMC Spp1 Col15a1	3	#808285	Non-Neuronal	2.8007	0	0	3.08926	0	0	0	0	0	0	3.2402	0	2.65551	2.65551	0	0	0	0	2.99896	0	2.68261	0	2.95411	0	0	0	2.90584	0	0	0	0	0	2.35544	2.36464
F2S4_161014_001_D01	130	#997F7A	Endo Ctla2a	4	#8D1800	Endothelial	2.79284	0	0	2.59094	0	0	0	0	0	0	2.79019	0	2.39117	1.8759	0	0	3.24291	0	0	2.66013	2.45557	0	0	0	0	0	0	0	0	2.2355	0	2.30913	0	2.42825
F2S4_161014_001_E01	130	#997F7A	Endo Ctla2a	4	#8D1800	Endothelial	3.04994	0	0	2.46178	0	0	0	0	0	0	2.83319	0	2.62312	2.1039	0	1.69106	3.66265	0	0	1.82049	2.73614	0	0	0	0	0	0	0	0	2.4176	0	2.5158	1.8042	2.31552
F2S4_161014_001_G01	130	#997F7A	Endo Ctla2a	4	#8D1800	Endothelial	2.37907	0	0	2.19927	2.61255	0	0	0	0	0	2.37537	0	0	2.06683	0	0	3.83303	2.34858	0	0	2.50995	0	0	0	0	0	0	0	0	0	0.481253	0	0.850403	0
F2S4_161014_001_H01	130	#997F7A	Endo Ctla2a	4	#8D1800	Endothelial	2.7553	0	0	0	0	0	0	0	0	0	2.36727	0	2.67649	1.33134	0	0	3.15472	0	0	0	2.27213	2.50374	0	0	2.8846	1.4654	0.23173	0	0	0	2.58493	0	0	0
F2S4_161014_002_B01	130	#997F7A	Endo Ctla2a	4	#8D1800	Endothelial	0	0	0	2.38977	0	0	1.64246	0	0	0	0	0	2.90775	2.47629	0	0	3.39311	0	0	0	2.68156	0	0	0	0.457152	0	0	0	0	0	0	0.457152	2.44547	0
F2S4_161014_002_D01	130	#997F7A	Endo Ctla2a	4	#8D1800	Endothelial	3.52569	0	0	3.00213	0	0	0	0	0	0	3.02284	1.0907	2.28946	2.73798	0	0	3.24576	0	2.86147	2.82052	2.96705	0	0.353734	0	0	0	0	0	0	0	0	2.6781	2.17814	2.30866
F2S4_161014_002_E01	130	#997F7A	Endo Ctla2a	4	#8D1800	Endothelial	2.91221	0	0	3.16465	0	0	0	0	0	0	1.03554	0	2.81436	2.45611	0	0	3.82234	0	0	0	2.70965	0	0	0	2.80715	0	0	0	0	0	0	0	1.84491	0.27777
F2S4_161014_002_F01	130	#997F7A	Endo Ctla2a	4	#8D1800	Endothelial	2.54199	0	0	2.94572	0	0	0	0	0	0	1.75478	0	2.26195	0.304398	0	0	2.79345	0	0	0	2.68612	0	0	0	0	0	0	0	0	0	1.76247	0	1.88168	1.51165
F2S4_161014_002_G01	127	#74996B	VLMC Spp1 Col15a1	3	#808285	Non-Neuronal	2.53407	0	0	2.63955	0	0	0	0	0	0	2.53407	0	2.63796	2.50043	0	0	0	1.44858	3.08754	0	2.53205	0	3.08184	0	0	0	0	0	0	0	0	2.50909	2.56341	2.38317
F2S4_161014_003_A01	130	#997F7A	Endo Ctla2a	4	#8D1800	Endothelial	3.32613	0	0	3.01963	0.28989	0	0	0	0	0	3.09139	0	2.48536	2.14785	0	2.535	2.99698	0	0	0	2.75489	0	0	0	0	0	0	0	0	0	0	2.60073	0	2.33926
F2S4_161014_003_B01	130	#997F7A	Endo Ctla2a	4	#8D1800	Endothelial	2.99739	0	0	2.66118	0	0	0	0	0	0	2.98633	0	2.53357	2.33567	2.40074	2.32209	3.19335	0	0	0	1.99231	0	0	0	0	0	0	0.689293	2.48897	0	0	2.61277	2.25107	2.37709
F2S4_161014_003_D01	130	#997F7A	Endo Ctla2a	4	#8D1800	Endothelial	2.84334	0	0	0	0	0	0	0	0	0	2.80219	0	2.76842	2.31308	0	0	3.30308	0	0	2.50889	2.68851	2.37022	0	0	2.12375	0	0	0	0	0	1.23832	2.57621	2.25628	2.17615
F2S4_161014_003_E01	129	#807059	SMC Acta2	4	#8D1800	Endothelial	2.91639	0	0	1.87612	0	1.82811	0	0	0	0	2.33831	0	2.65486	2.40465	0	0	0	0	1.58083	1.91934	2.57566	0	0	0	0	1.48034	1.7029	0	0	0	0	2.41604	1.8208	2.45711
F2S4_161014_003_F01	130	#997F7A	Endo Ctla2a	4	#8D1800	Endothelial	2.85184	0	0	2.46404	0	0	0	0	0	0	2.83807	0	2.58113	2.00071	0	2.0065	3.78188	0	0	1.98438	2.45337	0	0	0	2.32997	0	0	1.73329	0	1.73865	0	2.08879	1.52642	2.66038
F2S4_161014_003_H01	130	#997F7A	Endo Ctla2a	4	#8D1800	Endothelial	2.61462	0	0	2.44073	2.1071	0	0	0	0	0	2.87143	0	2.81023	2.16735	2.19986	0	3.41741	0	1.36585	1.78753	2.32455	1.95365	0	0	2.81278	1.89809	0	0	0	0	0.355963	2.62324	1.68675	2.30724
F2S4_161014_004_G01	127	#74996B	VLMC Spp1 Col15a1	3	#808285	Non-Neuronal	2.52053	0	0	2.45244	0	1.59983	2.66671	0	0	0	2.99165	0	2.71865	2.35858	0	0	2.56032	0	2.46648	1.74888	2.71801	0	3.03322	0	0	0	2.73072	0	0	0.857765	0	2.53551	1.48407	2.47896
F2S4_161014_004_H01	130	#997F7A	Endo Ctla2a	4	#8D1800	Endothelial	3.17419	0	0	2.45288	0	0	0	0	0	0	2.85734	0	2.37079	2.41611	0	0	3.4769	0	0	2.38477	2.69603	0	0	0	2.02981	0	0	0	0	0	0	0	2.14369	2.8791
F2S4_161019_006_A01	130	#997F7A	Endo Ctla2a	4	#8D1800	Endothelial	3.0756	0	0	2.68928	0	0	0	0	0	0	2.85544	0	2.86371	2.69737	0	0	3.10852	1.00816	0	0	2.6233	0	0	0	0.747787	1.52066	0	0.574829	0	1.36277	1.55534	2.28363	2.40748	2.3233
F2S4_161019_006_B01	130	#997F7A	Endo Ctla2a	4	#8D1800	Endothelial	2.97215	0	0	2.69976	0	0	0	0	0	0	2.96733	0	2.48855	1.69977	0	0	3.64981	0.64906	0	1.1909	2.34415	0	0	0	2.12406	1.78149	0	0	0	2.34686	0	2.5725	2.1751	2.34142
F2S4_161019_006_C01	130	#997F7A	Endo Ctla2a	4	#8D1800	Endothelial	2.82438	0	0	2.47375	0	0	0	0	0	0	2.50583	0	2.70084	2.16478	0	0	3.11242	1.19328	0	1.04303	2.64263	0	0	0	2.91949	0	0	0	0	0	1.32393	1.40904	1.86401	3.04999
F2S4_161019_006_E01	130	#997F7A	Endo Ctla2a	4	#8D1800	Endothelial	0	0	0	2.21329	0	0	0	0	0	0	2.98778	0	2.7822	2.28592	0	0	3.18727	0	0	2.33702	2.63866	0	0	0	0	0	0	0	0	0	0	2.60009	2.00302	2.47726
F2S4_161019_006_H01	130	#997F7A	Endo Ctla2a	4	#8D1800	Endothelial	3.00485	0	0	2.62221	0	0	0	0	0	0	2.8792	0	2.08644	0	0	2.51817	3.4535	0	0	0	2.61504	0	0	0	1.76079	0	0	0	0	0	0	0	2.12444	2.40518
F2S4_161019_007_B01	130	#997F7A	Endo Ctla2a	4	#8D1800	Endothelial	1.9713	0	0	2.60539	2.60879	0	0	0	0	0	2.98632	0	2.79567	2.35673	0	0	3.00302	2.10328	0	1.42041	2.70277	0	0	0	2.78055	0	0	0	0	2.31553	0.950118	2.36422	1.99973	2.18907
F2S4_161019_007_C01	130	#997F7A	Endo Ctla2a	4	#8D1800	Endothelial	3.19822	0	0	2.78242	0	0	0	0	0	0	2.41715	0	2.93302	1.56521	0	0	3.63758	0	0	0	2.89316	0	0	0	1.88172	0	0	0	0	1.99995	1.24299	0	2.01559	2.95608
F2S4_161019_007_D01	130	#997F7A	Endo Ctla2a	4	#8D1800	Endothelial	2.94898	0	0	2.60587	2.00455	0	0	0	0	0	2.72658	0	2.62689	2.36529	0	1.67374	3.51327	1.17183	1.69449	1.53268	2.53004	1.90871	0	0	2.38912	0.519686	0	1.45799	0	1.61301	0.939339	2.44415	2.03024	2.46297
F2S4_161019_008_E01	130	#997F7A	Endo Ctla2a	4	#8D1800	Endothelial	2.85138	0	0	2.61948	1.72046	0	0	0	0	0	2.71618	0	2.49595	2.27926	0	0	3.32997	0.939119	1.38158	1.59616	2.62506	0	0	0	1.977	0.80512	1.5609	0	1.75703	2.02686	1.51238	2.41534	1.85592	2.54147
F2S4_161019_009_B01	130	#997F7A	Endo Ctla2a	4	#8D1800	Endothelial	2.2484	0	0	2.32425	0	0	0	0	0	0	2.75937	0	2.57643	1.8327	0	0	3.53674	0	0	0	2.13809	2.40836	0	0	2.93236	0	0	0	0	2.17058	0	2.85872	2.03489	2.51093
F2S4_161019_009_D01	127	#74996B	VLMC Spp1 Col15a1	3	#808285	Non-Neuronal	3.06821	0	0	2.35224	0.402984	0	0	0	0	0	2.7667	0	2.7499	2.64784	1.52992	0	0.517698	0	3.12356	0	2.55674	0	2.11721	0	0	0	2.70384	0	0	2.65891	0	0	1.92604	2.93277
F2S4_161019_009_E01	130	#997F7A	Endo Ctla2a	4	#8D1800	Endothelial	3.2869	0	0	1.96799	0	0	0	0	0	0	2.93193	0	2.73118	0.849327	0	0	3.11528	1.81967	0	0	2.56551	0	0	0	1.71724	2.00674	0	0.985395	0	0	0	2.60277	1.77147	2.1814
F2S4_161019_011_A01	130	#997F7A	Endo Ctla2a	4	#8D1800	Endothelial	2.58414	0	0	1.45248	2.59412	0	2.28424	0	0	0	2.66381	0	2.79477	1.81426	0	2.00631	3.50432	0	0	1.32658	2.28558	0	0	0	0	0	0	0	0	1.97191	0	2.06345	1.36164	2.35696
F2S4_161019_011_B01	130	#997F7A	Endo Ctla2a	4	#8D1800	Endothelial	2.89646	0	0	2.40087	2.08082	0	0	0	0	0	2.68691	0	2.69262	1.57316	2.02526	0	3.53049	0	2.01639	1.57933	2.44059	0	0	0	2.75291	0	0	1.21838	0	1.93265	0	2.59273	2.04458	2.21584
F2S4_161019_011_C01	130	#997F7A	Endo Ctla2a	4	#8D1800	Endothelial	2.1559	0	0	2.64521	0.908986	0	0	0	0	0	2.75568	0	2.17695	2.3851	2.55202	0	3.73329	0	2.65896	0	2.40983	0	0	0	2.97287	0	0	0	0	0	0	2.65214	2.21621	2.75568
F2S4_161019_011_G01	130	#997F7A	Endo Ctla2a	4	#8D1800	Endothelial	2.80824	0	0	2.37086	0	0	0	0	0	0	2.80939	0	2.67254	1.89637	2.36451	2.3698	3.40274	0	0	0	2.70387	0.743624	0	0	2.18185	0	0	0	0	2.23664	0	2.12102	1.22776	0
F2S4_161019_012_B01	130	#997F7A	Endo Ctla2a	4	#8D1800	Endothelial	3.00037	0	0	2.12519	2.16977	0	0	0	0	0	3.18147	0	2.72085	1.80569	0	0	3.31159	2.01393	0.157457	0.652828	2.39505	0	0	0	2.35673	0	0	1.55582	0	2.21253	0	2.27726	1.91299	0.272771
F2S4_161019_013_B01	130	#997F7A	Endo Ctla2a	4	#8D1800	Endothelial	2.40244	0	0	2.55885	0	0	0	0	0	0	2.92662	0	2.67515	2.22334	1.82419	1.91314	3.77297	0	0	0	2.54447	0	0	0	2.65512	0	0	0	0	0	0	0	2.23343	2.59129
F2S4_161019_013_C01	130	#997F7A	Endo Ctla2a	4	#8D1800	Endothelial	2.60955	0	0	2.3629	0.355763	0	0	0	0	0	3.32365	0	0	0	0	0	3.88765	0	0	2.35567	2.6242	0	0	0	0	2.59719	0	0	0	0	0	2.90596	0	2.75538
F2S4_161019_013_E01	130	#997F7A	Endo Ctla2a	4	#8D1800	Endothelial	2.89746	0	0	2.5183	1.8145	0	0	0	0	0	2.75933	0	2.96461	2.30398	0	0	3.11191	1.06842	1.47799	0	2.37484	2.46555	0	0	1.5065	0	0	0	0	2.41835	2.43978	2.56774	0	2.22192
F2S4_161104_001_A01	119	#476655	OPC Pdgfra Grm5	3	#808285	Non-Neuronal	2.13193	0	0	1.91676	0	1.49203	0	0	0	0	3.44186	0	3.11113	2.51769	0	0	0	1.29227	1.90143	2.4302	2.74854	0	2.64301	0	0	0	0	0.497792	0	0	0	2.37359	1.5655	2.63516
F2S4_161104_001_B01	123	#476662	Oligo Synpr	3	#808285	Non-Neuronal	1.92015	0	0	2.87571	0	0	0	0	0	0	2.81216	2.02873	3.11969	2.45503	0	0.180063	0	1.31225	2.01816	0	2.67783	0	0	0	0	0	0	0	0	0	0	2.31386	0	1.89815
F2S4_161104_001_F01	122	#6C8581	Oligo Serpinb1a	3	#808285	Non-Neuronal	0	0	0	2.68899	0	0	0	0	0	0	2.47507	0	2.971	2.33607	0	0	2.9889	1.34639	2.4407	0	2.75964	2.54039	0	0	0	0	0	2.38208	0	0	0	2.45937	0.514765	2.41238
F2S4_161104_003_D01	122	#6C8581	Oligo Serpinb1a	3	#808285	Non-Neuronal	0.475821	0	0	2.85317	0	0	0	0	0	0	2.8706	0.366862	3.0448	0.475821	0	0	3.14387	1.35986	2.53922	0	2.84501	2.35536	1.80199	0	0	0	0	0	0	0	0	1.29188	2.35408	2.43209
F2S4_161114_002_A01	129	#807059	SMC Acta2	4	#8D1800	Endothelial	2.90505	0	0	2.60616	2.11586	0	0	0	0	0	0.240656	0	0.240656	2.44967	0	0	0.240656	1.69782	2.82099	0	2.89123	0	2.14214	0	0	0	0	2.10083	0	0	0	0	2.35428	2.60695
F2S4_161114_003_A01	129	#807059	SMC Acta2	4	#8D1800	Endothelial	3.12946	0	0	2.56586	0	1.18445	2.25234	0	0	0	3.11901	0	2.60456	2.56653	0	0	0	0.646403	2.1945	1.52614	2.90226	0	2.07468	0	0	0.788521	1.99956	0	0	0	0.19636	1.78551	2.08907	2.53366
F2S4_161114_003_B01	129	#807059	SMC Acta2	4	#8D1800	Endothelial	3.34527	0	0	2.99298	0	0.630872	0	0	0	0	2.59613	0	0	2.11178	0	0	0	0	2.79183	0	3.08416	0.218765	0	0	0	0	0	2.59613	0	0.218765	0	0.218765	1.34155	2.50326
F2S4_161114_003_D01	129	#807059	SMC Acta2	4	#8D1800	Endothelial	3.38913	0	0	2.83704	0	0	0	0	0	0	2.67378	0	2.83404	2.40104	0	0	0	0	0	0	2.75498	0	1.01969	0	0	0	0	0	0	2.6694	0	2.64451	2.15521	2.95541
F2S4_161114_003_E01	129	#807059	SMC Acta2	4	#8D1800	Endothelial	3.14665	0	0	2.1773	0	0	0	0	0	0	2.96718	0	3.03101	0.272722	0	0	0	0	0	2.35829	3.18299	0	3.10252	0	0	0	0	0	0	0	0	0	2.42306	2.52364
F2S4_161114_003_F01	129	#807059	SMC Acta2	4	#8D1800	Endothelial	2.82344	0	0	2.69717	0	2.72239	0	0	0	0	3.39358	0	3.00574	2.0336	0	0.720437	2.37095	0	0	0	3.07392	0	0	0	0	0	0	1.74496	0	2.18786	0	2.61581	1.69201	2.80017
F2S4_161114_003_H01	129	#807059	SMC Acta2	4	#8D1800	Endothelial	2.96938	0	0	2.62518	0	0	0	0	0	0	3.19441	0.285348	2.41532	2.39305	0	0	0	1.73205	2.05111	0	3.0059	2.56253	0	0	0	0.285348	0	0	0	2.41532	0	2.96064	1.9322	1.55996
F2S4_161114_004_A01	129	#807059	SMC Acta2	4	#8D1800	Endothelial	3.06309	0	0	2.54236	0	0	0	0	0	0	2.83137	0	2.83558	0.532211	0	0	0	1.96576	2.50646	0	2.5831	0	0	0	0	0	0	0	0	0.204509	0	2.60569	0.342989	2.76266
F2S4_161114_004_B01	129	#807059	SMC Acta2	4	#8D1800	Endothelial	3.50323	0	0	2.41176	0	1.78015	0	0	0	0	3.24694	0	2.97747	2.19924	0	0	0	2.36967	0	0	2.97776	0	0	0	0	0	0	0	0	0	0	1.7563	2.36244	3.09814
F2S4_161114_004_C01	129	#807059	SMC Acta2	4	#8D1800	Endothelial	3.27509	0	0	2.44498	0	0	0	0	0	0	3.16653	0	2.80843	2.05612	0	0	0.371222	0	0	0	2.91253	0	0.224123	0	0	0	0	2.37916	0	0	0	2.48325	2.19409	2.14655
F2S4_161114_004_D01	129	#807059	SMC Acta2	4	#8D1800	Endothelial	2.20973	0	0	1.98832	0	0.398882	0	0	0	0	3.14669	0	2.68776	2.05941	0	0	0	1.62736	0	2.36845	2.98968	0	1.55175	0	0	0	0	0	0	2.49607	0	0	0	0.243711
F2S4_161114_004_E01	129	#807059	SMC Acta2	4	#8D1800	Endothelial	2.30715	0	0	2.39139	1.85101	0	0	0	0	0	3.26748	0	2.82348	2.48993	0	0	2.2342	0	0	0	2.97545	0	0.70076	0	0	0	0	0	0	0	0.821442	2.50873	0	2.80692
F2S4_161114_004_F01	129	#807059	SMC Acta2	4	#8D1800	Endothelial	2.44115	0	0	2.86874	0	0	0	0	0	0	2.6782	0	2.93398	2.23399	0	0	0	0	2.70993	0	2.9763	0	0	0	0	1.98013	0	0	0	2.40974	1.15369	2.50119	1.96904	0.945822
F2S4_161114_004_G01	129	#807059	SMC Acta2	4	#8D1800	Endothelial	3.13961	0	0	1.87057	2.46466	0.204185	0	0	0	0	3.00535	1.77687	2.56056	2.44077	0	0	2.62999	0	0	0	2.90043	0	0	0	0	0	0	0	0	2.49321	0	1.73095	2.20754	2.33301
F2S4_161114_005_A01	129	#807059	SMC Acta2	4	#8D1800	Endothelial	3.01412	0	0	0	0	0	0	0	0	0	3.3168	0	2.0922	2.28384	0	0	0	0	0	0	3.166	0	0	0	0	0	0	0.256939	0	2.71655	0	2.82551	2.20182	2.21484
F2S4_161114_005_B01	129	#807059	SMC Acta2	4	#8D1800	Endothelial	3.16279	0	0	2.86031	0	0	0	0	0	0	0	0	3.29626	2.22342	0	0	0	0	0	0	2.65196	0	2.2726	0	0	0	0	0	0	0	0	2.47321	2.20803	2.82479
F2S4_161114_005_C01	129	#807059	SMC Acta2	4	#8D1800	Endothelial	3.02534	0	0	2.30983	0	2.6117	0	0	0	0	3.31987	0	2.83262	2.31614	0	0	2.68345	0	0.203396	0	2.77694	0	2.0473	0	0	0	0	0	0	2.48436	0	1.58695	2.52878	0
F2S4_161114_005_D01	129	#807059	SMC Acta2	4	#8D1800	Endothelial	2.80926	0	0	2.53888	0	0	0	0	0	0	2.62242	0	2.84729	2.1847	0	0	2.75794	1.28216	2.75965	0	3.16158	0	2.11247	0	0	0	0	0	0	2.47561	0	2.25216	2.06708	1.959
F2S4_161114_005_E01	129	#807059	SMC Acta2	4	#8D1800	Endothelial	3.02035	0	0	2.25425	0	0	0	0	0	0	3.38532	0	2.12629	1.94016	0	0	0	1.56298	2.57739	0	2.94471	0	1.1825	0.527696	0	0	0	0	0	0.252894	0	2.30471	2.50653	2.64378
F2S4_161114_005_F01	129	#807059	SMC Acta2	4	#8D1800	Endothelial	2.79387	0	0	2.55816	1.80759	0	0	0	0	0	2.84679	0	3.1325	2.14309	0	0	0	0	2.54718	0	2.85194	0	0	0	0	0	0	0	0	0	0	2.24658	1.92198	0
F2S4_161114_005_G01	129	#807059	SMC Acta2	4	#8D1800	Endothelial	2.69077	0	0	2.29296	2.0651	0	0	0	0	0	2.50912	0	3.01487	0	0	0.223629	0	1.13978	0	1.28296	2.71058	0	1.26744	0	0	0	0	0.223629	0	0	2.56513	0	1.73406	2.33143
F2S4_170221_001_B01	118	#665C47	Astro Aqp4	3	#808285	Non-Neuronal	0	0	0	1.96543	0	0	0	0	1.31493	0	3.25266	0	2.7724	2.50971	1.4402	0.185003	3.29977	0	2.72643	0	2.21073	0	1.91797	0	0.761919	0	0	0	0	0	0	0	1.83537	0
F2S4_170221_003_H01	118	#665C47	Astro Aqp4	3	#808285	Non-Neuronal	0.173704	0	0	2.42419	0	0	0	0	2.65886	0	2.48628	0	2.6056	2.22963	0	0	3.32159	1.12367	2.91941	1.63145	0	0.173704	0	0	0	0	0	0	0	2.32628	0	2.61503	0	2.93655
F2S4_170221_006_A01	118	#665C47	Astro Aqp4	3	#808285	Non-Neuronal	2.61896	0	0	2.15735	0	0	0	0	0	0	2.81643	0	2.72213	0	0	0	2.18843	0	0	0	2.8071	0.26005	0.82862	0	1.82343	2.24055	0	0	0	0	0	0	0	2.44553
F2S4_170221_006_B01	118	#665C47	Astro Aqp4	3	#808285	Non-Neuronal	0.351328	0	0	2.34896	0	0	0	0	0	0	3.2258	0	2.89801	2.25465	0	2.28374	0	0.776868	2.95349	0	1.83812	0	1.34586	0	0	0	0	0	0	2.51747	0	0.210262	1.58396	0.210262
F2S4_170221_007_C01	118	#665C47	Astro Aqp4	3	#808285	Non-Neuronal	0.333048	0	0	2.2433	0	0	0	0	0.898622	0	2.70811	0	3.01214	0	0	0	2.91179	0	2.38171	0.333048	2.73381	0	0	0	0.519308	0	0	0	0	0	0	0	0	0
F2S4_170221_007_D01	118	#665C47	Astro Aqp4	3	#808285	Non-Neuronal	0	0	0	1.8161	0	0	0	0	0	0	2.26408	0	2.71056	2.15085	0	0	0	1.82693	1.33578	0	2.58869	0	2.62336	0	0	0	1.68971	0	0	0	0	0.423786	1.62667	0.541573
F2S4_170221_007_E01	118	#665C47	Astro Aqp4	3	#808285	Non-Neuronal	0	0	0	0	0	0.276901	0	0	0	0	2.26864	0	2.469	2.00001	0	0	0	0	3.09865	1.6047	2.69783	0	2.34673	0	2.07129	2.01523	2.42617	0	0	0	0	0	1.29513	1.95085
F2S4_170221_007_G01	118	#665C47	Astro Aqp4	3	#808285	Non-Neuronal	0	0	0	2.41542	0	0	0	0	2.80809	0	2.3485	2.33958	2.34495	2.49026	2.64589	0	3.02523	0	2.82076	0	2.77236	0.280242	0.449176	0	0	0	0	0	1.78412	0	0	2.70951	0	2.50895
F2S4_170221_007_H01	118	#665C47	Astro Aqp4	3	#808285	Non-Neuronal	0	0	0	2.10409	0	0	0	0	0	0	2.8992	0.404422	2.44846	0.247678	1.92839	0	3.00086	0.404422	3.17435	0	0.247678	0	1.61255	0	0.854329	0	0	0	0	0	0	0	0	2.0988
F2S4_170221_009_A01	118	#665C47	Astro Aqp4	3	#808285	Non-Neuronal	0	0	0	1.97744	0	1.15558	0	0	0	0	2.59547	0	2.49602	0	0	0	2.73893	0	2.94838	0	2.40725	0	1.52992	0	2.65354	0	2.4515	0	0	0	0	0.251107	0.251107	2.4527
F2S4_170221_009_E01	118	#665C47	Astro Aqp4	3	#808285	Non-Neuronal	0	0	0	2.46078	2.71367	0	0	0	0	0	0	0	2.87985	0	0.215176	0	3.19629	0	2.29917	0.685519	2.74683	0.215176	2.45202	0	1.7393	0	0	0	0	0.358412	0	2.43701	0	1.62366
F2S4_170221_009_G01	118	#665C47	Astro Aqp4	3	#808285	Non-Neuronal	0	0	0	2.51996	2.45087	0.328873	0	0	2.56707	0	2.82219	0	2.68177	0	0	0	3.27734	0	3.11542	1.5221	2.51548	0	1.75196	0	0	0	2.23978	0	0	0	0	0	0	0
F2S4_170221_010_D01	118	#665C47	Astro Aqp4	3	#808285	Non-Neuronal	0.220497	0	0	0	0	0	0	0	2.47807	0	0	0	2.74816	2.26537	0	0	3.10303	0	2.4847	0	2.48092	2.66095	2.09355	0	0	0	0	0	0	0	0	0	0	0
F2S4_170221_010_E01	118	#665C47	Astro Aqp4	3	#808285	Non-Neuronal	2.40487	0	0	2.34122	0	0	0	0	2.14463	0	2.93367	0	2.89498	1.87992	1.82909	0	3.29221	0	2.40007	0.886632	2.44758	0	1.2063	0	0	0	2.34671	1.43539	0	0	0	2.47524	1.62667	0
F2S4_170221_011_E01	118	#665C47	Astro Aqp4	3	#808285	Non-Neuronal	2.2756	0	0	2.48185	0	2.74526	0	0	0	0	2.55326	0	2.27879	0.229147	0	0	2.67853	0	0	0	0.378365	0	2.72242	0	2.75545	0	2.43459	1.59351	0	0	0	2.28977	0	0.229147
F2S4_170308_001_A01	127	#74996B	VLMC Spp1 Col15a1	3	#808285	Non-Neuronal	2.55033	0	0	2.7978	0	0	0	0	0	0	3.02425	0.199045	3.0012	2.64742	0	0	0	0	2.7814	1.65502	2.53366	0	3.21485	0	0	2.25825	2.71325	0	0	0	0	2.81126	0	1.08087
F2S4_170308_001_B01	127	#74996B	VLMC Spp1 Col15a1	3	#808285	Non-Neuronal	0	0	0	2.41834	0	0	0	0	0	0	2.97111	1.10397	2.73099	2.72385	0	0	2.34103	1.39786	2.9065	0	2.53502	0	2.74585	0	0	0	2.78006	0	0	0	0	0	2.09102	2.58339
F2S4_170711_001_E01	127	#74996B	VLMC Spp1 Col15a1	3	#808285	Non-Neuronal	2.13939	0	0	2.44823	0	0	0	0	0	0	2.74941	0	2.93866	2.85481	0	0	0	0	3.12301	0	2.08076	0	1.23566	0	0	0	2.3003	0	0	2.64791	0.662867	2.46284	1.50799	0
F2S4_170711_001_F01	129	#807059	SMC Acta2	4	#8D1800	Endothelial	3.42122	0	0	2.62747	0	0	0	0	0	0	3.00104	0	3.02353	2.69472	0	0.855924	0	0	0	2.21256	2.93661	2.0439	0	0	0	0.750702	2.44793	0	0	2.41952	0	0.248485	2.21868	2.83032
F2S4_170711_001_G01	127	#74996B	VLMC Spp1 Col15a1	3	#808285	Non-Neuronal	2.40908	0	0	2.88507	1.17741	0	0	0	0	0	2.87006	0	2.68476	2.59433	0.700101	0	2.81898	1.32357	2.81052	0	2.4663	0	2.15062	0	0	0	1.82312	0	0	2.5637	0	2.76906	1.92395	2.66385
F2S4_170711_002_E01	129	#807059	SMC Acta2	4	#8D1800	Endothelial	2.69119	0	0	2.587	0	0	0	0	0	0	2.98527	0	2.60243	2.31667	0	0.620593	0	1.13664	0	0	2.81619	0	0	0	0	0	0	0	0	2.34249	0	1.46142	1.54757	2.61599
F2S4_170711_002_G01	127	#74996B	VLMC Spp1 Col15a1	3	#808285	Non-Neuronal	3.01405	0	0	2.26872	0.645389	0	0	0	0	0	3.25624	0	2.64472	2.19478	0	0	2.98737	0	2.73276	0	2.47247	0	0	0	0	0	0	2.30881	0	0.787425	0	0	0.894279	2.44403
F2S4_171006_002_E01	130	#997F7A	Endo Ctla2a	4	#8D1800	Endothelial	3.3041	0	0	2.42022	0	0	0	0	0	0	2.53644	0	2.55823	2.0434	0	0	3.08714	0	0	0	2.7195	0	0	0	0	0	0	0	0	0	0	0.323489	2.02565	0
F2S4_171006_005_H01	130	#997F7A	Endo Ctla2a	4	#8D1800	Endothelial	3.37081	0	0	2.79322	0	2.29327	0	0	0	0	2.64707	0	2.39669	1.95811	0	0	3.50959	0	0	0	2.66131	0	0	0	0.313133	0	0	0	0	0	0	2.80271	1.55467	2.8113
F2S4_171006_008_B01	130	#997F7A	Endo Ctla2a	4	#8D1800	Endothelial	2.99004	0	0	2.57701	0	0	0	0	0	0	2.94433	0	2.896	0	0	0	3.83368	1.42979	0	0	2.82896	0	0	0	0	0	0	0	0	0.300215	0	2.99048	1.86762	0
F2S4_171006_009_E01	119	#476655	OPC Pdgfra Grm5	3	#808285	Non-Neuronal	1.91472	0	0	2.278	2.29281	0	0	0	0	0	3.29276	0	2.97614	2.19524	0.504313	0	0	0	2.84494	2.01749	2.29038	0.321582	1.73838	0	0	0	0	0	0	0	1.29331	0	1.2137	2.37445
F2S4_171006_014_D01	118	#665C47	Astro Aqp4	3	#808285	Non-Neuronal	0	0	0	2.63827	0	1.5989	0	0	3.06787	0	2.85284	0	2.74019	2.02426	0	0	3.09492	0	2.29659	0	2.58253	0	0	0	0	0	0	0	0	2.52746	0	0	0	2.48912
F2S4_171006_016_G01	118	#665C47	Astro Aqp4	3	#808285	Non-Neuronal	0	0	0	2.33448	0	0	0	0	2.43973	0	2.41662	0	2.99344	2.01753	0	0	2.96237	0	2.84565	0.990162	2.50546	0	1.99883	0	0	0	0	0	0	0	1.69257	2.49644	1.92052	0.321599
F2S4_171121_002_B01	118	#665C47	Astro Aqp4	3	#808285	Non-Neuronal	2.19905	0	0	0	0	0	0	0	2.83849	0	2.51489	0	2.67571	0	0	0	2.89499	0	2.63999	0	2.78541	0	0.601318	0	0	0	1.85333	0	0	1.34148	0	2.3645	1.5845	1.39699
F2S4_171121_002_E01	118	#665C47	Astro Aqp4	3	#808285	Non-Neuronal	0	0	0	1.92911	0	0	0	0	2.98231	0	2.57295	2.17223	2.96142	2.50257	0	0	3.05706	0	2.28724	0	2.59408	0	2.49183	0	0	0	1.99532	0	2.41854	2.30432	0	0	2.21951	0
F2S4_171121_002_H01	118	#665C47	Astro Aqp4	3	#808285	Non-Neuronal	0	0	0	0.649301	0	0	0	0	2.73848	0	2.83523	0	2.96844	0	0	0	0	0	2.95198	0	1.75093	0	0	0	1.80122	0	2.69676	2.38592	0	0	0	2.50418	1.99065	2.36698
F2S4_171121_003_A01	118	#665C47	Astro Aqp4	3	#808285	Non-Neuronal	2.30621	0	2.04601	2.02223	1.14711	0	0	0	2.62364	0	2.37862	0	2.74463	2.19036	0	0	3.07614	1.02026	2.62972	1.46883	2.22542	2.14858	1.68473	0	0	0	2.24925	0	0	1.97585	0	2.59974	1.30005	2.34508
F2S4_171121_003_B01	118	#665C47	Astro Aqp4	3	#808285	Non-Neuronal	0	0	0	2.557	0	0	0	0	1.32993	0	2.74409	0	2.5712	2.1887	0	0	2.88474	1.37609	2.94722	2.34545	2.30355	0	2.16444	0	0	0	2.25428	0	0	0	0	2.3661	0	2.39007
F2S4_171121_003_C01	118	#665C47	Astro Aqp4	3	#808285	Non-Neuronal	2.05712	0	0	2.74917	0	0	0	0	0.862188	0	2.77097	0	2.89479	0	0	0	2.63282	0	0	0	2.79084	0	0	0	1.04334	0	2.23513	0	0	2.23513	0	2.34406	2.27456	0.545602
F2S4_171121_003_D01	118	#665C47	Astro Aqp4	3	#808285	Non-Neuronal	0.305022	0	0	2.3523	2.59113	0	0	0	2.50761	0	2.56663	0	2.69278	1.49905	0	0	3.08458	1.40557	2.55937	0	2.56181	0	1.00716	0	0	0.482435	2.09424	1.15351	0	0.784784	1.12128	2.88588	1.30858	2.60232
F2S4_171121_003_F01	118	#665C47	Astro Aqp4	3	#808285	Non-Neuronal	0	0	0	2.39736	0	0	0	0	0.309727	0	2.5674	0	2.48106	0	0	1.9091	3.12033	0.488679	2.86415	0	2.5842	0	0.488679	0	0	0	2.13104	0	0	2.09263	0	2.23196	1.29509	2.17244
F2S4_171121_003_G01	118	#665C47	Astro Aqp4	3	#808285	Non-Neuronal	0	0	0	2.18193	0	0	0	0	2.26295	0	2.68946	0	2.6089	2.07519	0	0	3.21586	0	2.88472	2.34289	2.19293	0	2.47591	0	0	1.93335	2.0892	0	0	0	0	1.24464	0	2.33318
F2S4_171121_004_A01	118	#665C47	Astro Aqp4	3	#808285	Non-Neuronal	1.3817	0	0	2.16886	0	1.54558	0	0	2.02685	0	2.88917	0	3.00845	1.88235	0	0	3.03698	0	2.34397	1.69172	2.39248	2.15383	1.08061	0	0	0	2.19188	1.92061	0	1.94106	0	2.09845	1.92061	2.25922
F2S4_171121_004_C01	118	#665C47	Astro Aqp4	3	#808285	Non-Neuronal	0	0	0	2.33198	0	0	0	0	0.362385	0	2.71691	0	3.00372	2.49489	0	0	3.14964	1.70357	2.94554	0	2.6795	0	0.691121	0	1.55864	0	0	0	0	0	0	1.18578	1.90586	2.57415
F2S4_171121_004_E01	118	#665C47	Astro Aqp4	3	#808285	Non-Neuronal	0.630575	0	0	2.53305	0	0	0	0	3.12181	0	0.630575	0	2.46885	0	0.877538	0	3.01117	0	2.57659	0	2.55206	0	2.45909	0	1.70895	0	2.35759	0.630575	0	0	0	1.18117	0	2.69555
F2S4_171121_004_F01	118	#665C47	Astro Aqp4	3	#808285	Non-Neuronal	1.81428	0	0	2.3568	0	0	0	0	2.63278	0	2.28504	0	2.82558	1.72043	0	2.15767	2.81278	1.23176	2.39537	0	2.0066	0	2.64208	0	2.27151	0	2.03119	0	0	0	0	2.18247	1.20969	0
F2S4_171121_004_H01	118	#665C47	Astro Aqp4	3	#808285	Non-Neuronal	2.1885	0	0	2.22515	2.42955	2.2201	0	0	1.85643	0	2.58694	1.77257	2.78913	1.6208	0	2.15738	2.94799	0	2.65451	0	2.25191	0	1.86226	0	0	0	2.22765	2.57365	0	0	0.688621	0	0	2.01653
F2S4_171121_009_C01	118	#665C47	Astro Aqp4	3	#808285	Non-Neuronal	0	0	0	2.54183	0	0	0	0	0.338647	0	0	0	2.76846	0	0	0	2.91971	1.29875	2.64724	0	2.76583	0	1.75209	0	2.02087	0	1.34747	0	0	0	0.839149	2.70454	0	0
F2S4_171121_009_E01	118	#665C47	Astro Aqp4	3	#808285	Non-Neuronal	2.50201	0	0	2.28159	2.48291	0	0	0	0.330252	0	2.42559	0	2.77666	0	0	0	2.94133	0.825816	2.4402	1.56009	2.23234	0	1.70863	0	0	0	2.01506	0	0	0	0	2.31638	0	2.27639
F2S4_171121_011_F01	118	#665C47	Astro Aqp4	3	#808285	Non-Neuronal	2.07815	0	0	2.51779	0	0	0	0	0.880549	0	2.96148	2.7177	2.83187	2.19857	0	0	2.84517	0	2.62509	0	2.48154	0	0	0	0	0	1.2893	0	0	0	0	2.40753	0	0
F2S4_171121_011_G01	118	#665C47	Astro Aqp4	3	#808285	Non-Neuronal	2.12791	0	0	2.72999	0	0	0	0	2.67247	0	2.82821	0	2.66966	2.26889	1.11772	0	0	1.58945	2.9995	0	2.86651	0	2.72754	0	2.53556	0	0	0	0	0	0	2.48047	1.53545	0
F2S4_171121_012_G01	118	#665C47	Astro Aqp4	3	#808285	Non-Neuronal	2.13828	0	0	2.52336	0	0	0	0	2.91077	0	2.46608	0	2.49665	0	2.74134	0	2.56396	0	3.01954	0	2.72652	0	1.09252	0	2.4907	0.384137	0	0	0	2.42166	0	2.48265	1.61077	2.86608
F2S4_171121_012_H01	118	#665C47	Astro Aqp4	3	#808285	Non-Neuronal	2.60246	0	0	2.49265	1.58878	2.50308	0	0	0	0	3.1579	0	2.5456	2.26405	0	2.3786	2.78046	0	2.62249	0	2.7921	0	2.25805	0	0	0	0	0	0	0	1.17197	0	0.546503	0
F2S4_171121_013_C01	118	#665C47	Astro Aqp4	3	#808285	Non-Neuronal	0	0	0	2.74119	0	0	0	0	0	0	3.10215	0	3.14518	2.09596	0	0	2.82742	1.07036	2.66993	0	2.66868	0	0	0	0	0	0	0	0	1.61643	0	0.370116	0.957565	0.370116
F2S4_171121_013_D01	118	#665C47	Astro Aqp4	3	#808285	Non-Neuronal	0	0	0	2.72011	0	0	0	0	2.15657	0	3.18579	0	2.62893	1.90452	0	0	1.93266	0	0	0	2.40639	0	1.26635	0	0	0	0	1.06995	0	1.91882	0	0	2.32892	2.56398
F2S4_171121_015_A01	118	#665C47	Astro Aqp4	3	#808285	Non-Neuronal	0.339561	0	0	2.76042	2.65581	0	0	0	1.91805	0	3.03858	0	2.83798	1.93631	0	0	2.71919	0	2.78391	0	2.88203	0	2.23781	0	0	0	0	2.30397	0	0	2.10672	0	1.54877	0
F2S4_171121_015_B01	118	#665C47	Astro Aqp4	3	#808285	Non-Neuronal	2.1317	0	0	2.45925	0	0	0	0	1.59241	0	0	0	2.71821	2.20819	0	0	2.94189	1.47845	2.62566	0	2.79656	0	0	0	2.63786	0	1.49269	0	0	2.42298	0	2.73857	2.22148	0
F2S4_171121_015_C01	118	#665C47	Astro Aqp4	3	#808285	Non-Neuronal	0	0	0	2.16675	2.6515	0	0	0	1.8027	0	2.40591	0	2.53666	0	1.22862	0	3.03802	0	2.71746	0.347383	2.58491	0	1.96799	0	0	0	2.23689	0	0	0	2.09605	2.46081	0	1.57701
F2S4_171121_015_G01	118	#665C47	Astro Aqp4	3	#808285	Non-Neuronal	2.22825	0	0	2.23397	1.44565	0	0	0	0	0	3.10721	0.32653	2.6281	1.87496	0	2.11364	2.91758	1.46275	2.40349	2.06197	2.80766	0	1.88775	0	0	0	2.33938	0	0	1.86178	1.47921	2.51777	1.27727	1.52514
F2S4_171121_016_A01	118	#665C47	Astro Aqp4	3	#808285	Non-Neuronal	2.67624	0	0	2.48474	0	0	0	0	0	0	2.78756	0	2.81654	0	0	0	2.60891	1.3678	2.62735	1.14378	2.73546	0	0.655603	0	0.905779	0	1.93838	0	0	0	2.05612	2.35972	1.32168	0
F2S4_171121_016_B01	118	#665C47	Astro Aqp4	3	#808285	Non-Neuronal	1.81296	0	0	2.57485	2.6392	0	0	0	0	0	2.90078	0	2.67735	0	1.9559	0	2.79314	1.84721	2.73325	1.78538	2.76622	0	0	0	0	0	2.47862	0	0	2.4189	0	0	0	2.49559
F2S4_171121_018_C01	118	#665C47	Astro Aqp4	3	#808285	Non-Neuronal	0	0	0	2.8927	0	0	0	0	2.79299	0	2.93792	0	3.04348	2.23971	0	0	0	0	2.6645	1.20157	2.67375	0	1.96812	0	0	0	2.33425	0	0	0	0	2.79472	2.34899	2.75201
F2S4_171121_020_D01	118	#665C47	Astro Aqp4	3	#808285	Non-Neuronal	2.41753	0	0	2.64729	1.31808	1.68965	0	0	2.48621	0	2.56565	0	2.84913	2.58017	0	2.09696	3.06751	0	2.94063	0	2.79893	0	0.918814	0	1.27222	1.1628	2.18216	1.37889	0	0	0	2.52975	1.64076	0.310085
F2S4_171121_021_C01	118	#665C47	Astro Aqp4	3	#808285	Non-Neuronal	0	0	0	0	1.21735	0	0	0	1.86516	0	2.84722	0	3.26718	0	0	0	2.72249	1.88019	2.82598	0	3.01125	0	2.10565	0	1.42853	0	0	0	0	0	1.84958	0	0	1.38457
F2S4_171121_021_E01	118	#665C47	Astro Aqp4	3	#808285	Non-Neuronal	2.04608	0	0	2.00659	0	0	0	0	2.81842	0	0	0	2.94953	2.37448	0	0	3.20406	1.50422	2.72327	0	2.77274	0	0	0	2.61977	0	0	1.38379	0	0	0	0	2.2618	2.76271
F2S4_171204_001_A01	129	#807059	SMC Acta2	4	#8D1800	Endothelial	3.0445	0	0	2.70612	0.249367	0	0	0	0	0	2.37011	2.66222	2.9467	1.85484	0	0	0	1.88659	1.74271	0.613076	2.87882	0	2.13096	0	0	0	0	0	0	2.38977	0	2.41898	1.71113	2.7502
F2S4_171204_001_B01	129	#807059	SMC Acta2	4	#8D1800	Endothelial	2.85369	0	0	2.38005	0	0	0	0	0	0	3.02776	0	3.01632	1.93263	0	0	2.47579	1.59324	2.39077	0	2.91041	0	2.39602	0	0	0	0	0	0	0	1.08757	2.54686	2.37869	3.02068
F2S4_171204_001_D01	129	#807059	SMC Acta2	4	#8D1800	Endothelial	3.03144	0	0	2.65417	0	0	0	0	0	0	2.91177	0	3.06073	2.40732	0	0	0	0	0	0.277113	2.74812	0	0	0	0	0	0	2.46281	0	0	0	2.13296	2.25852	2.59236
F2S4_171204_001_E01	129	#807059	SMC Acta2	4	#8D1800	Endothelial	2.63734	0	0	2.41315	0	0	0	0	0	0	2.82088	0	2.63176	2.06622	0	0	0	0	1.87498	2.30581	2.71159	0	0	0	0	0	2.21897	0	1.32329	2.26537	0.228259	0	1.67511	2.64078
F2S4_171204_002_B01	129	#807059	SMC Acta2	4	#8D1800	Endothelial	3.35396	0	0	2.4045	0	0	1.58894	0	0	0	3.03981	0	3.12273	2.56407	0	0	0	0	2.28392	2.11145	2.85382	0	0	0	0	0	0	0	0	0	0	2.06965	2.29874	2.41947
F2S4_171204_002_C01	129	#807059	SMC Acta2	4	#8D1800	Endothelial	3.31262	0	0	2.45058	0	0	0	0	0	0	2.86828	0	2.58039	2.33821	0	2.58775	0	1.61787	2.26628	2.07758	2.23999	0	1.87772	0	0	0	0	0	0	2.23818	0	2.328	1.79046	2.03916
F2S4_171204_002_D01	118	#665C47	Astro Aqp4	3	#808285	Non-Neuronal	0	0	0	1.99311	0	0	0	0	2.70569	0	2.29811	2.16773	2.77719	1.75745	0	0	3.24789	0	2.35915	0	2.7222	0	1.66243	0	0	0	0	0	0	2.1997	0	0	0.287081	0
F2S4_171204_002_F01	129	#807059	SMC Acta2	4	#8D1800	Endothelial	3.05176	0	0	2.30278	1.79534	0	0	0	0	0	2.88851	2.19219	2.78006	2.21823	0	0	0	0	2.08502	0	2.78903	0	0.597704	0	0	0	0	0	0	2.43668	0	2.1963	2.00071	2.81783
F2S4_171204_002_H01	118	#665C47	Astro Aqp4	3	#808285	Non-Neuronal	0	0	0	1.91381	0	0	0	0	2.39428	0	3.02524	1.80248	2.82574	2.02293	0	0	2.83761	0	2.96668	0	2.55997	0	0	0	2.65688	0	2.38564	0	0	2.39938	0	0	0.470085	2.50795
F2S4_171204_003_C01	118	#665C47	Astro Aqp4	3	#808285	Non-Neuronal	0	0	0	1.9911	2.02297	1.68343	0	0	2.75994	0	3.26797	0	2.63713	0	2.69312	0	0	0	2.7466	0	2.83079	0	1.26494	0	0	0	0	0	1.58316	2.35176	0	0	2.3321	0
F2S4_171204_003_D01	118	#665C47	Astro Aqp4	3	#808285	Non-Neuronal	0	0	0	1.87379	0	0	0	0	2.13854	0	2.52349	0	2.64708	0	0	0	2.00633	0	2.51106	0	2.31192	0	0	0	0	0	0	1.46623	0	0	0	2.05701	2.16263	0
F2S4_171204_003_E01	118	#665C47	Astro Aqp4	3	#808285	Non-Neuronal	2.53111	0	0	2.60616	0	0	0	0	2.25409	0	0.402385	2.77304	2.54644	2.50705	0	0	2.98533	1.47696	2.39207	1.37814	2.48376	0	0.93594	0	2.51522	1.43035	1.06744	1.47696	0	0	1.64068	2.46372	0	1.40503
F2S4_171204_004_E01	118	#665C47	Astro Aqp4	3	#808285	Non-Neuronal	0	0	0	1.74361	0	0	0	0	2.10709	0	0	0	2.62135	2.01612	0	0	2.99542	1.666	2.34572	0	0	0	2.51519	0	0	2.25371	1.71925	1.96232	0	0	0	0	0	0
F2S4_171204_004_F01	118	#665C47	Astro Aqp4	3	#808285	Non-Neuronal	0	0	0	2.70322	0	0	0	0	2.4096	0	2.86671	0	2.94352	2.10043	0	0	2.54537	1.6169	2.67942	2.6135	2.52341	0	0	0	0	0	2.46165	2.30326	0	0	0	2.48414	0	2.77052
F2S4_171204_004_G01	121	#6B998D	Oligo Rassf10	3	#808285	Non-Neuronal	1.94776	0	0	2.54613	1.54874	0	0	0	0	0	3.25337	2.275	3.22541	1.74824	0	0	0	1.25982	2.53538	2.29438	2.51761	0.789356	0	0	0	0	0	1.9561	0	0	1.42788	2.60184	1.7347	2.43551
F2S4_171204_005_E01	123	#476662	Oligo Synpr	3	#808285	Non-Neuronal	2.03092	0	0	2.41751	0	1.31258	0	0	0	0	3.06782	2.15264	2.8584	1.39587	0	0	0	0.986057	2.44543	1.26406	2.37987	1.84802	0	0	0	0.727706	0	1.62582	1.52589	1.31258	0	2.32549	1.8059	2.32101
F2S4_171204_005_F01	118	#665C47	Astro Aqp4	3	#808285	Non-Neuronal	0	0	0	2.26615	0	0	0	0	0	0	2.41082	2.64453	2.61826	0	0	0	2.6537	0	2.53434	0	1.80984	0	1.90857	0	0	0	2.24921	2.18075	1.24239	0	0	0	1.74138	0
F2S4_171204_005_G01	118	#665C47	Astro Aqp4	3	#808285	Non-Neuronal	0	0	0	2.16888	0	0	0	0	2.79096	0	2.41604	0	2.55115	2.0373	0	0	2.83881	1.50308	2.19814	0	2.66626	0	1.33376	0	0	0	2.56046	0	0	0	0	0	0	2.14556
F2S4_171204_005_H01	123	#476662	Oligo Synpr	3	#808285	Non-Neuronal	2.14989	0	1.46306	2.64812	1.43766	0	0	0	0	0	3.22497	1.78094	3.05092	2.03433	0	0	1.50978	1.24295	2.46929	1.97786	2.55903	0.423187	0	0	0	0	0	1.41069	0	1.68877	0	2.48832	1.80405	2.12911
F2S4_171204_006_A01	118	#665C47	Astro Aqp4	3	#808285	Non-Neuronal	0	0	0	2.3567	0	0	0	0	2.37592	0	0	0	2.64393	0	0	0	2.51689	0	2.38654	0	0	0	2.86856	0	1.19585	0	0	0	0	0	0	0	2.40451	0
F2S4_171204_006_B01	129	#807059	SMC Acta2	4	#8D1800	Endothelial	3.32089	0	0	2.727	0	2.66498	0	0	0	0	2.71123	0	2.95345	2.69153	0	0	0	0	2.40783	2.44296	2.82375	0	0	0	0	0	0	0	0	2.42264	0	3.0842	2.07969	2.95467
F2S4_180122_001_H01	125	#89997A	VLMC Osr1 Mc5r	3	#808285	Non-Neuronal	2.97764	0	0	2.73233	0	0	0	0	0	0	1.87631	0	2.36051	2.01603	0	0	3.33881	0	2.49672	2.83853	2.39379	2.05267	2.38774	0	0	0	0	0	0	0.516344	0	2.3451	1.91416	0
F2S4_180122_002_B01	125	#89997A	VLMC Osr1 Mc5r	3	#808285	Non-Neuronal	2.72588	0	0	2.71982	0	0	0	0	0	0	2.97794	0	3.05984	2.55913	0	0	3.37745	0	3.31549	1.76457	2.27232	0	2.40411	0	0	0	2.75779	0	0	0	0	2.64324	1.86274	1.00937
F2S4_180122_004_B01	125	#89997A	VLMC Osr1 Mc5r	3	#808285	Non-Neuronal	3.07347	0	0	2.96433	1.77193	0	0	0	0	0	2.78242	0	2.20999	2.30307	0	0	2.74423	0	2.51241	0	2.68257	0	1.12193	0	0	0	2.47697	0	0	0	0	2.42526	1.90063	0
F2S4_180122_004_D01	125	#89997A	VLMC Osr1 Mc5r	3	#808285	Non-Neuronal	3.03421	0	0	2.87562	1.01816	0	0	0	0	0	3.07165	0	2.80328	2.40026	0	0	2.25046	0	2.79168	2.26305	2.98952	0.311211	0.311211	0	0	0	0	0	0	2.56165	0	2.49282	1.7187	2.85706
F2S4_180122_004_G01	125	#89997A	VLMC Osr1 Mc5r	3	#808285	Non-Neuronal	2.54328	0	0	2.71637	0	0	0	0	0	0	2.94356	0	2.74402	2.38112	0	0	2.09835	0	2.12448	2.58561	2.71377	0	2.66984	0	0	0	0	0	0	0	0	0	0	2.79454
F1S4_160108_009_D01	130	#997F7A	Endo Ctla2a	4	#8D1800	Endothelial	2.82055	0	0	1.81533	0	0	0	0	0	0	2.50456	0	2.54983	2.16429	0	0	3.07534	0	0	2.41456	2.27018	2.31616	0.217518	0	0.46988	0	0	0	0	0	0	2.7271	1.89771	2.553
F1S4_160108_014_B01	128	#665547	Peri Kcnj8	4	#8D1800	Endothelial	3.06798	0	0	2.43333	0	0	0	0	0	0	2.77847	0	2.85021	2.53276	0	0	2.51629	1.7781	0	0.213341	2.65086	0	2.33069	0	0	0	2.16888	0	0	0	0	2.49391	1.61907	2.6229
F1S4_180108_303_B01	131	#805F59	Endo Cytl1	4	#8D1800	Endothelial	3.45678	0	0	2.62327	0	0	0	0	0.613188	0	2.43797	0	0	2.9809	0	0	2.54236	0	0	3.19974	0.613188	0	0	0	0	0	0	0	0	0	0	0	0	0
F2S4_151217_010_C01	121	#6B998D	Oligo Rassf10	3	#808285	Non-Neuronal	0	0	0	0	0	0	2.24568	0	1.23139	0	2.79595	0	2.97765	2.30706	1.11486	0	0	0	2.99208	0	2.42205	0	2.51466	0	0	0	0	0	1.32317	0	0	2.79128	1.77671	2.54216
F2S4_151217_012_F01	122	#6C8581	Oligo Serpinb1a	3	#808285	Non-Neuronal	0	0	0	3.10437	0	1.63931	2.37145	0	0	0	2.53359	0	3.10582	2.56592	0	0	0	1.79462	2.52485	2.04144	2.74396	0.644104	0	0	0	0	0	0.89283	0	0	1.48866	2.67703	2.06753	2.47825
F2S4_151217_014_E01	123	#476662	Oligo Synpr	3	#808285	Non-Neuronal	1.75793	0	0	2.55841	0	0	0	0	0	0	2.80671	0	3.03811	2.35869	0	0	0	1.5885	2.46364	2.05809	2.18863	2.17093	0	0	0	0	2.07249	0	0	2.29739	0	2.67392	1.12494	2.40323
F2S4_151223_013_F01	123	#476662	Oligo Synpr	3	#808285	Non-Neuronal	2.13904	0	0	2.72274	0	0	0	0	0	0	2.92655	0.214564	2.91219	2.08093	2.01111	0	3.28122	0.937886	2.43647	2.33253	2.576	0	0	0	0	1.60868	0	1.84115	0	1.11859	0	1.88307	1.42419	2.25504
F2S4_160115_008_A01	118	#665C47	Astro Aqp4	3	#808285	Non-Neuronal	0	0	0	0	0	0	0	0	2.95287	0	2.83375	0	2.65884	1.86537	0	0	2.8326	0	2.8262	0	2.56174	0	2.47497	0	0	0	0	0	0	0	0	2.49048	0	1.47622
F2S4_160115_008_B01	118	#665C47	Astro Aqp4	3	#808285	Non-Neuronal	2.20878	0	0	2.43559	0	0	0	0	1.54205	0	2.66512	0	2.9336	0	1.29663	1.31678	3.24472	0	2.90863	0	2.27209	0	2.2138	0	1.78643	0	0	0	0	0.582038	0	2.88958	0	0
F2S4_160115_009_C01	118	#665C47	Astro Aqp4	3	#808285	Non-Neuronal	0	0	0	2.08991	0	0	0	0	2.72989	0	2.82532	0	2.5027	0	0	2.522	0	0	2.53707	0	1.93424	0	2.56998	0	2.64632	2.02461	0	0	0	2.54386	0	2.57627	0	0
F2S4_160115_012_B01	118	#665C47	Astro Aqp4	3	#808285	Non-Neuronal	0	0	0	2.41495	0	0	0	0	3.25768	0	2.69518	0	3.13292	0	2.48657	0	2.23535	0	2.76136	2.86795	1.91688	0	2.53182	0	1.10224	0	0	1.70076	0	2.61572	1.62775	0	2.28768	2.14876
F2S4_160115_012_G01	118	#665C47	Astro Aqp4	3	#808285	Non-Neuronal	0	0	0	2.48386	0	0	0	0	2.4969	0	2.43929	0	2.55904	2.05452	0	0	3.3741	0	2.78682	0	2.16949	0	2.68479	0	0.673472	0	0	2.31634	1.47408	0	0	0	0	0.28527
F2S4_160115_013_A01	118	#665C47	Astro Aqp4	3	#808285	Non-Neuronal	0	0	0	2.06882	0	0	0	0	1.32719	0	3.13629	1.57936	2.87554	0	2.6623	0	3.14841	0	2.56584	0	2.47872	0	2.78659	0	0	0	1.36176	0	0	0	0	1.60856	2.07529	0
F2S4_160115_013_B01	118	#665C47	Astro Aqp4	3	#808285	Non-Neuronal	2.38527	0	0	1.95489	1.75952	0	0	0	3.20415	0	0	0	2.79889	0	0	0	2.31888	0	2.47609	0	2.80674	0	2.661	0	0	2.17906	0	2.18159	0	2.47609	0	1.62817	0	0
F2S4_160115_013_G01	118	#665C47	Astro Aqp4	3	#808285	Non-Neuronal	2.28338	0	0	2.3813	0	0	0	0	3.0038	0	1.21431	0	2.23502	1.99893	0	0	2.92741	1.47915	1.80712	1.59156	2.43742	0	2.72327	0	0	0	1.67339	1.59156	0	0	0	1.90487	0.257551	2.10198
F2S4_160115_014_C01	118	#665C47	Astro Aqp4	3	#808285	Non-Neuronal	0	0	0	0.291709	0	0	0	0	2.50235	0	2.01876	2.5767	2.43301	1.28315	0.291709	0	2.49443	0	1.83268	1.65366	2.52775	0	1.81395	0	1.2375	0	2.26905	2.38263	0	0.828995	0	2.09189	1.70579	2.1881
F2S4_160115_014_G01	118	#665C47	Astro Aqp4	3	#808285	Non-Neuronal	0	0	0	2.30743	1.76435	0	0	0	3.34307	0	2.61066	0	3.02061	0	2.1225	0	3.07419	1.47072	2.54515	0	2.34504	2.67606	3.00469	0	0	0	0	0	0	0	1.45547	0	0	0
F2S4_160115_024_C01	118	#665C47	Astro Aqp4	3	#808285	Non-Neuronal	0	0	0	1.92357	0	2.06046	0	0	2.03006	0	3.03427	0	3.07016	1.8739	2.41488	1.64074	2.58019	0	2.7914	0	2.25134	0	1.10218	0	0	0	0	0	0	2.39041	1.18304	0.360732	1.48825	2.10681
F2S4_160115_024_D01	118	#665C47	Astro Aqp4	3	#808285	Non-Neuronal	0.558646	0	0	0	0	0	0	0	2.83715	0	2.44915	0	2.74019	0	0	0	1.25591	0	2.84453	2.57773	2.36211	2.59685	2.44098	0	1.93517	0	0	0	0	0	1.3905	1.64563	2.0751	1.63258
F2S4_160115_025_C01	118	#665C47	Astro Aqp4	3	#808285	Non-Neuronal	0	0	0	2.16654	0	0	0	0	1.89931	0	2.25636	0	2.82599	2.1434	0	0	2.49724	0	3.00538	2.04044	1.6889	0	0	0	1.57953	0	1.89331	0	1.97558	0	0	2.3807	1.86846	1.69846
F2S4_160115_026_F01	118	#665C47	Astro Aqp4	3	#808285	Non-Neuronal	0.350508	0	0	2.27231	0.674312	0	0	0	2.25167	0	2.40311	0	2.77676	1.86331	0	0	3.02423	0.857737	2.74206	0	2.32639	0	2.55299	0	0	0	0	0.857737	0	0.350508	0	0.350508	1.16598	0.350508
F2S4_160119_002_A01	133	#598069	Microglia Siglech	3	#808285	Non-Neuronal	3.26937	0	0	1.78653	0	0	0	0	0	0	3.10614	0	2.03755	0	0	0	3.3609	0	1.43108	2.03755	2.06906	0	1.79613	0	0	0	0.810899	1.077	0.810899	0	0	1.33268	2.23536	2.82676
F2S4_160119_009_A01	118	#665C47	Astro Aqp4	3	#808285	Non-Neuronal	0	0	0	2.42757	0	0	0	0	1.85912	0	3.20591	0	2.51715	0	0	0	3.2772	0	2.54978	0	2.36815	0	1.64126	0	1.54682	0	2.86481	0	0	0	1.37685	2.31156	2.40865	0
F2S4_160119_009_D01	118	#665C47	Astro Aqp4	3	#808285	Non-Neuronal	0.818815	0	0	2.36725	0	0	0	0	2.19338	0	1.36839	0	1.81473	2.05223	0	0	3.13281	0	2.66734	2.35402	2.69515	0	2.22703	0	1.71012	0	2.03015	0	0	0.579151	2.42793	0	1.66003	2.64594
F2S4_160121_005_F01	118	#665C47	Astro Aqp4	3	#808285	Non-Neuronal	0.289819	0	0	2.06026	0	0	0	0	2.4167	0	2.60776	0	2.85812	1.74853	0	0	2.74744	0	2.84537	0.289819	1.74853	0	1.74111	0	2.05666	1.15492	0	0	0	0.462108	0	0.289819	1.52201	2.23026
F2S4_160121_007_H01	118	#665C47	Astro Aqp4	3	#808285	Non-Neuronal	0	0	0	2.06642	0	0	0	0	2.81798	0	2.14445	0	2.6552	1.65487	1.234	1.65487	2.93009	0	2.59395	1.99798	2.24966	2.23056	1.92115	0	2.45571	0	2.08197	0	0	0	0	1.55422	1.16409	1.234
F2S4_160121_008_G01	118	#665C47	Astro Aqp4	3	#808285	Non-Neuronal	0	0	0	2.1704	2.75333	0	0	0	2.57508	0	2.4834	0	2.45002	0	0	0	3.27557	0.799275	2.34422	1.43926	2.12107	0	0.951754	0	2.91645	2.06043	2.28873	0	0	2.47385	2.34939	0	0	0
F2S4_160121_009_H01	118	#665C47	Astro Aqp4	3	#808285	Non-Neuronal	0.32453	0	0	0	0	1.40563	0	0	3.00143	0	2.33783	0	0.735982	1.89644	0	0	2.90727	1.65752	2.59712	2.09462	2.33112	0	2.84299	0	0	0.995179	2.59834	0	0	0	0	0	0	2.4606
F2S4_160121_011_B01	118	#665C47	Astro Aqp4	3	#808285	Non-Neuronal	2.19466	0	0	1.91864	0	0	0	0	2.74508	0	0	0	2.69484	0	1.14257	0	2.40972	0	1.73547	2.41744	2.28638	0	1.90889	0	2.24748	0	1.26689	2.53463	0	0	2.45547	2.22901	0	0
F2S4_160121_014_H01	118	#665C47	Astro Aqp4	3	#808285	Non-Neuronal	0	0	0	2.44937	2.71664	0	0	0	2.7788	0	2.33382	0	2.68741	0	0	0	2.89131	1.4426	1.81082	0	1.75964	0	0	0	1.69266	0	2.26927	0	0	0	0	1.80387	0	1.9358
F2S4_160121_015_H01	118	#665C47	Astro Aqp4	3	#808285	Non-Neuronal	1.18087	0	0	2.19542	0	0	0	0	2.98648	0	2.63042	0	2.36682	0	0	2.11567	2.97125	1.18087	2.05815	0	2.03037	0	2.61576	0	0.782419	0	0	1.9593	1.08387	2.0007	0	2.72194	1.40285	0
F2S4_160121_016_E01	118	#665C47	Astro Aqp4	3	#808285	Non-Neuronal	1.65332	0	0	2.39073	0	0	0	0	2.8843	0	2.43251	0	2.6194	0	0	2.00134	2.83274	0.822333	2.62408	0	1.70462	0	0.64202	0	0.890478	0	2.11277	2.26171	0.822333	0	1.08938	2.24809	2.08142	1.60743
F2S4_160121_017_A01	118	#665C47	Astro Aqp4	3	#808285	Non-Neuronal	1.70754	0	0	2.09772	0	0	0	0	2.13784	0	2.78858	0	2.66708	0	0	0	1.67402	0.244899	2.60064	0	2.18757	0	2.06781	0	2.52709	0	0	0	0	2.73207	0	2.25472	1.89776	2.31765
F2S4_160126_009_D01	123	#476662	Oligo Synpr	3	#808285	Non-Neuronal	1.88035	0	1.47224	2.79232	0	2.03016	0	0	0	0	2.96266	1.81187	3.07695	2.1554	0	0	0	1.49995	2.56865	1.93294	2.72587	1.71446	0	0	0	1.49995	0	1.16675	0	0	0	1.81621	1.44264	2.07524
F2S4_160129_015_B01	123	#476662	Oligo Synpr	3	#808285	Non-Neuronal	1.68396	0	0	2.48374	1.98544	0	0	0	0	0	2.87385	1.4713	3.04954	1.9494	0	1.41997	0	1.78889	2.45623	1.38203	2.53404	0.322225	0	0	0	1.24305	0	1.1523	0	0	0	2.08244	1.86689	2.09413
F2S4_160304_002_D01	118	#665C47	Astro Aqp4	3	#808285	Non-Neuronal	2.31388	0	0	2.33167	0	0	0	0	2.29533	0	3.02621	0	2.61325	2.54567	2.09101	1.895	3.06718	0	0	0	2.61325	1.91969	2.0703	0	2.19802	0	1.74471	2.0703	0	2.28897	0	1.94589	2.15134	2.2074
F2S4_160304_005_E01	118	#665C47	Astro Aqp4	3	#808285	Non-Neuronal	2.14525	0	0	2.58765	0	0	0	0	3.00913	0	2.99166	0	2.93344	0.326067	0	0	2.60849	0	1.98267	0	2.15894	0	2.82751	0	2.20976	0	0	0	0	0	0	2.36655	1.46191	2.24982
F2S4_160304_006_B01	118	#665C47	Astro Aqp4	3	#808285	Non-Neuronal	0.314214	0	0	0	0	0	0	0	0	0	1.7415	0	2.77335	0	0	0	2.29536	0	2.88986	0	1.32575	0	2.37026	0	2.96297	0	0	2.08266	1.51653	0	0	2.65939	2.37222	2.5561
F2S4_160304_007_B01	118	#665C47	Astro Aqp4	3	#808285	Non-Neuronal	1.92879	0	0	1.67289	0	0	0	0	2.27441	0	2.29721	0	2.18493	2.10159	0	0	2.77219	0	2.46577	1.00933	2.27013	0	1.4709	0	0.968271	0	0	0	0	0	0	2.22487	2.07547	1.17102
F2S4_160304_007_H01	118	#665C47	Astro Aqp4	3	#808285	Non-Neuronal	0	0	0	0	1.68924	0	0	0	2.70724	0	0.291778	1.15866	3.0111	0	0	0	2.4769	0	2.87784	0	2.52293	0	2.11177	0	1.86236	0	0	0	0	0	0	0	2.07836	2.7949
F2S4_160304_011_E01	118	#665C47	Astro Aqp4	3	#808285	Non-Neuronal	0	0	0	0	0	0	0	0	2.37379	0	0	0	3.04882	0	2.42253	0	0	0	2.01994	0.318101	0	0	0	0	1.20743	0	0	0.318101	0	0	0	1.84591	2.16998	0
F2S4_160304_018_B01	118	#665C47	Astro Aqp4	3	#808285	Non-Neuronal	0	0	0	2.44151	0	0	0	0	3.18285	0	0	0	0.264113	0	0	0	0	0	0	0	0	0	3.07447	0	2.95904	0	0	0	0	0	0	0	0	1.80466
F2S4_160304_020_A01	118	#665C47	Astro Aqp4	3	#808285	Non-Neuronal	0	0	0	0	0	0	0	0	2.89365	0	2.13651	0	2.15789	0.404142	2.3188	2.18268	2.53789	0	2.2941	0	1.7445	0	2.92568	0	2.20404	0	0	0.975329	0	0	0	0	0	0.519032
F2S4_160329_015_G01	121	#6B998D	Oligo Rassf10	3	#808285	Non-Neuronal	1.73256	0	0	2.40574	0	0	0	0	0	0	3.34995	2.11453	3.04818	1.39968	1.26369	0	0	1.46174	2.73462	2.10147	2.34776	1.06461	0	0	0	0	0	2.14255	0	0	0	2.17452	1.88191	2.30222
F2S4_160404_007_C01	118	#665C47	Astro Aqp4	3	#808285	Non-Neuronal	1.59121	0	0	2.05848	0	0	0	0	2.67174	0	2.95314	0	1.30788	2.20555	0	0	3.14555	0	1.10857	0	2.42156	0	1.65556	0	0	0	2.19876	0	0	2.4416	0	0	1.83837	2.85515
F2S4_160404_010_A01	118	#665C47	Astro Aqp4	3	#808285	Non-Neuronal	0	0	0	2.24313	0	0	0	0	3.23733	0	2.798	2.73912	2.64893	0	2.58479	0	3.13322	0	2.7478	0	0.312763	0	0	0	0	0	0	0	0	0	1.52075	2.70117	0	2.98194
F2S4_160404_011_G01	118	#665C47	Astro Aqp4	3	#808285	Non-Neuronal	2.27057	0	0	2.20167	0	0	0	0	3.04378	0	2.93417	0	2.64482	0	0	0.503552	2.97403	0	2.28189	0.964068	2.341	0	0.189508	0	0	1.91363	0	0	0	0	1.18252	0.572327	0	2.75332
F2S4_160404_012_E01	118	#665C47	Astro Aqp4	3	#808285	Non-Neuronal	0	0	0	0	0	0	0	0	3.09263	0	0	0.590655	2.67095	1.77561	0	0	2.35308	0	2.47297	1.20967	1.89474	0	0.91597	0	0	0	0	0	0	0	0	2.52946	0	2.18072
F2S4_160404_023_A01	118	#665C47	Astro Aqp4	3	#808285	Non-Neuronal	0.202729	0	0	2.34108	0	0	0	0	2.57562	0	2.83387	0.803044	2.07694	1.81059	0	0	2.95988	0	2.16657	0	2.64873	0	0.803044	0	0	0	2.15225	0	0	0	0	0	2.1486	1.85246
F2S4_160404_027_B01	118	#665C47	Astro Aqp4	3	#808285	Non-Neuronal	0	0	0	2.22341	2.75758	0	0	0	3.00357	0	2.46147	0	2.33634	1.85352	0	0	3.34128	0	2.29279	0	2.29584	0.227862	0	0	0	0	2.32656	2.32656	0	0	2.17011	1.9985	1.79037	1.93726
F2S4_160404_030_B01	123	#476662	Oligo Synpr	3	#808285	Non-Neuronal	1.59177	0	0.188579	2.77237	2.18076	0	0	0	0	0	2.80833	2.06141	2.92232	2.21229	0	2.00687	0	1.19539	2.17763	1.9603	2.35641	1.45006	0	0	0	0	0	0	0	0	1.11269	2.24034	0.188579	1.78786
F2S4_160404_037_B01	132	#4C6647	PVM Mrc1	3	#808285	Non-Neuronal	0.971222	0	2.81332	2.1178	0	0	0	0	0	0	0	0	2.46946	0	0	0	3.04311	0	0	0	2.11383	0	0	0	0	0	0	0	0	0.341261	0	0	2.46236	1.75682
F2S4_160404_037_F01	132	#4C6647	PVM Mrc1	3	#808285	Non-Neuronal	3.07478	0	0	0.201373	0	0	0	0	0	0	3.11767	0	2.8738	0	0	0	3.91438	0	0	0	0	2.65823	0	0	0	0	2.28226	0	0	0	0	0	2.65879	2.92573
F2S4_160404_037_H01	118	#665C47	Astro Aqp4	3	#808285	Non-Neuronal	0	0	0.221266	2.07653	0	0	0	0	2.6443	0	2.6456	0	2.74647	0	0	0	2.67585	0	2.93152	0	2.3003	0	2.50052	0	0	0	0	0	0	0	0.883339	2.03332	1.76448	2.29595
F2S4_160404_038_C01	118	#665C47	Astro Aqp4	3	#808285	Non-Neuronal	0	0	0	2.42409	0	0	0	0	0	0	3.09827	0	2.59516	1.79068	1.21905	0	2.65107	0.394778	2.24881	2.3327	2.2936	0	1.73518	0	0	0	0	1.46472	0	0	1.10907	0	2.17373	2.48924
F2S4_160404_038_D01	118	#665C47	Astro Aqp4	3	#808285	Non-Neuronal	2.05407	0	0	0	0	0	0	0	2.67774	0	2.93806	0	2.09919	0	0	2.39622	2.69294	0	2.40523	0	1.97466	0	1.82129	0	0	0	1.36531	2.40635	0	1.23846	0	0	0	0.362733
F2S4_160404_040_C01	118	#665C47	Astro Aqp4	3	#808285	Non-Neuronal	2.11439	0	0	1.85143	0	0	0	0	2.87846	0	2.75994	0	2.27995	0	2.17624	1.17996	3.15489	0	2.868	0	2.24489	0.215494	2.42752	0	1.78811	0	0	2.00252	0	0	0	0.215494	0	1.89618
F2S4_160404_042_B01	118	#665C47	Astro Aqp4	3	#808285	Non-Neuronal	2.31717	0	0	2.08341	0	0	0	0	2.33448	0	2.42811	0	2.40763	0	2.39758	0	2.41202	0	2.53242	2.1697	2.2544	2.17727	1.8716	0	2.62592	0	0	1.81928	0	0	0	2.37319	1.3754	2.34988
F2S4_160404_044_D01	118	#665C47	Astro Aqp4	3	#808285	Non-Neuronal	0	0	0	2.40152	0	0	0	0	2.04991	0	2.81842	0	2.61438	1.59643	0	0	2.98533	0	2.81478	0	1.91833	0	1.82985	0	0.722314	0	0	0	0	0	0	0	0	2.47936
F2S4_160404_051_C01	118	#665C47	Astro Aqp4	3	#808285	Non-Neuronal	2.27286	0	0	2.30586	0	0	0	0	2.74383	0	2.7429	0	2.8864	1.59629	2.24745	0	2.87007	1.25922	2.59354	1.16474	2.4124	0	1.98091	0	0.201909	0	2.03867	0	0	0	0	2.21891	1.54813	2.45228
F2S4_160404_051_E01	118	#665C47	Astro Aqp4	3	#808285	Non-Neuronal	0	0	0	1.96358	0	0	0	0	0.978024	0	2.88678	0	2.31347	2.06016	0	0	2.75808	0	2.58484	2.47623	2.3568	0	1.99631	0	0.363368	0	0	0	0	0	0	0	0	2.44474
F2S4_160404_051_G01	118	#665C47	Astro Aqp4	3	#808285	Non-Neuronal	0	0	0	0	0	0	0	0	2.64463	0	2.54702	0	3.05929	0	1.82376	0	2.90743	0	2.08997	2.52355	1.47091	0	2.31638	0	1.39691	0	2.26489	0	0	2.38924	0	0	0	0.248531
F2S4_160405_001_B01	130	#997F7A	Endo Ctla2a	4	#8D1800	Endothelial	3.0134	0	0	2.55121	1.48965	0	0	0	0	0	2.99513	0	2.883	2.4875	0	0	3.34157	1.23904	0	0	2.4167	0	0	0	2.32059	0	0	0	0	0	0.927863	2.56079	2.04051	2.63209
F2S4_160405_001_D01	130	#997F7A	Endo Ctla2a	4	#8D1800	Endothelial	3.34058	0	0	2.6133	0	2.06295	0	0	0	0	3.14853	0	2.26192	1.93179	2.15462	0	2.60057	0.840572	1.74686	0	2.46012	1.91386	0	0	1.64805	0	0	0	0	1.82087	1.88409	2.4301	2.29031	2.78218
F2S4_160405_001_E01	125	#89997A	VLMC Osr1 Mc5r	3	#808285	Non-Neuronal	2.92782	0	0	2.5233	2.43753	0	0	0	0	0	3.03886	0	2.50082	0	0	0	2.67111	0	2.54252	0	2.41775	0	1.71675	0	0	0	1.97795	1.96448	0	2.22131	0	2.56643	1.84922	0.832864
F2S4_160405_001_H01	130	#997F7A	Endo Ctla2a	4	#8D1800	Endothelial	3.18929	0	0	2.26293	0	0	0	0	0	0	3.09916	0	0.195729	0	0	0	3.23336	0	0	0	2.43096	0	0	0	1.58635	0	0	0	0	0	0	2.67488	1.42524	0.195729
F2S4_160405_002_C01	125	#89997A	VLMC Osr1 Mc5r	3	#808285	Non-Neuronal	1.98703	0	0	2.15455	1.08381	0	1.89708	0	0	0	2.75073	0	2.66184	2.05707	0	1.17774	2.80659	0	2.71742	1.68523	2.0659	0	2.34022	0	0	1.10429	2.19534	0	0	0	0	2.57231	1.70574	1.98964
F2S4_160405_002_G01	125	#89997A	VLMC Osr1 Mc5r	3	#808285	Non-Neuronal	2.64609	0	0	2.58116	0	0	0	0	0	0	3.21058	2.31536	2.39667	2.39002	0	0	3.07289	0.58403	2.76612	1.53876	2.1868	0.16817	1.92301	0	0	0	1.99306	0	0	0	0	2.45732	2.31833	2.36947
F2S4_160405_002_H01	130	#997F7A	Endo Ctla2a	4	#8D1800	Endothelial	2.97106	0	0	2.7065	0.179653	0	0	0	0	0	2.54776	0	2.36753	2.18662	0	0	2.98808	1.34255	0.707469	0	2.41196	0	0	0	2.49129	0	0	0	0	2.2847	0.707469	2.00172	2.33688	2.64806
F2S4_160405_003_D01	125	#89997A	VLMC Osr1 Mc5r	3	#808285	Non-Neuronal	2.65986	0	0	2.07207	0.426862	0	0	0	0	0	2.67547	0.325263	2.42083	1.75812	0	0	2.61936	0	2.61468	1.90087	2.39138	0	2.69593	0	0	0	0	1.1405	0	0	0	0	2.04891	2.71267
F2S4_160405_003_H01	130	#997F7A	Endo Ctla2a	4	#8D1800	Endothelial	3.09669	0	0	1.86124	0	0	0	0	0	0	2.7131	0	2.66058	2.13771	0	0	3.12793	0	2.37991	0	2.55821	0	0	0	3.04946	0	0	0	2.24492	0	0	2.55891	2.16102	2.71015
F2S4_160405_009_A01	125	#89997A	VLMC Osr1 Mc5r	3	#808285	Non-Neuronal	0	0	0	2.24726	0	0	0	0	0	0	3.02898	0	2.90827	2.09719	0	0	3.26857	1.36301	2.69663	0	2.10578	0	2.83865	0	0	0.151178	0	0	0	2.40224	0	2.25134	1.92355	0.151178
F2S4_160405_009_H01	130	#997F7A	Endo Ctla2a	4	#8D1800	Endothelial	3.18714	0	0	2.70276	0	0	0	0	0	0	2.91957	0	2.72213	2.04022	0	1.99905	3.0397	0	0.161684	0	2.23767	0	0.914708	0	2.47915	0	0	1.81923	0	2.26936	0	2.31054	2.3754	2.35512
F2S4_160405_010_C01	125	#89997A	VLMC Osr1 Mc5r	3	#808285	Non-Neuronal	2.44772	0	0	2.93187	2.65147	0	2.57664	0	0	0	3.10971	0	2.6786	1.83662	0	0	3.24601	0	2.30085	1.96229	2.73091	0	1.25092	0	0	0.135342	2.1681	0	0	0	0	0	0	1.84578
F2S4_160405_010_E01	130	#997F7A	Endo Ctla2a	4	#8D1800	Endothelial	3.15832	0	0	2.62904	0	0	0	0	0	0	2.81088	0	2.25595	1.90065	1.23483	0	3.00039	0	0	1.92278	2.53168	0	0	0	2.15909	1.18537	0	2.0931	0	0	0	1.35635	2.20773	0
F2S4_160405_010_F01	125	#89997A	VLMC Osr1 Mc5r	3	#808285	Non-Neuronal	2.31348	0	0	2.50568	1.37409	0	0	0	0	0	2.95221	0	2.74364	2.01279	0	0	3.22796	0	2.5359	2.04845	2.43276	0	2.06288	0	0	0	1.80302	0.953003	0	0	0	2.43744	1.38172	2.10636
F2S4_160405_010_H01	130	#997F7A	Endo Ctla2a	4	#8D1800	Endothelial	3.07644	0	0	2.19629	0	0	0	0	0	0	3.1195	0	0	0	0	0	1.61572	0	0	0	2.16049	0	0	0	2.92601	0	0	0	0	0	2.01883	2.43775	2.03903	2.5392
F2S4_160405_011_H01	130	#997F7A	Endo Ctla2a	4	#8D1800	Endothelial	2.7236	0	0	2.49195	0	0	0	0	0	0	2.68875	0	2.47	1.75667	2.66279	0	3.0117	0	2.11275	0	2.52034	0	0	0	2.60017	0	0	0.922579	0	2.46916	0	2.12027	1.80166	0
F2S4_160405_012_C01	130	#997F7A	Endo Ctla2a	4	#8D1800	Endothelial	2.74952	0	0	2.76582	0	0	0	0	0	0	0	0	2.97543	0	0	0	2.76788	0	0	0	2.3142	0	0	0	0.935715	0	0	0	0	2.65267	0	0	0	2.60306
F2S4_160405_012_D01	127	#74996B	VLMC Spp1 Col15a1	3	#808285	Non-Neuronal	2.01635	0	0	2.43514	0.562753	0	0	0	0	0	2.96091	0	2.69427	2.06363	0	0	3.04855	0	2.78015	0	1.58903	0	2.80658	0	0	0	2.28047	0	1.3338	0	0.918981	0	0	2.25879
F2S4_160405_012_F01	125	#89997A	VLMC Osr1 Mc5r	3	#808285	Non-Neuronal	2.71489	0	0	2.82615	0	0	0	0	0	0	2.30688	0	2.72193	1.49176	0	0	3.03867	0	2.98343	2.86342	2.30548	0	3.243	0	0	0	0	2.06892	0	0	0	0	2.03627	0.362781
F2S4_160405_012_G01	125	#89997A	VLMC Osr1 Mc5r	3	#808285	Non-Neuronal	2.37463	0	0	2.36754	0	0	0	0	0	0	2.69928	0	2.64997	1.88336	2.0351	0	2.56131	0	2.9646	2.41914	2.05756	0	2.66883	0	0	0	2.12708	0	0	0.868872	0	0	2.2808	1.82515
F2S4_160405_012_H01	130	#997F7A	Endo Ctla2a	4	#8D1800	Endothelial	2.81866	0	0	2.73438	0	0	0	0	0	0	2.37554	0	2.74777	1.74843	0	0	3.04894	0	0	2.48289	2.3473	0	0	0	2.45895	0	0	0	0	2.15942	0	0.225153	2.33246	0
F2S4_160405_014_A01	125	#89997A	VLMC Osr1 Mc5r	3	#808285	Non-Neuronal	0.205754	0	0	2.72828	0.205754	0	0	0	0	0	3.35195	0	2.42757	2.52495	2.75823	0	2.93284	0	2.10191	0	2.0146	0	0.719516	0	0	0	0	0.205754	0	2.74659	2.55749	2.59584	1.6891	1.72525
F2S4_160405_014_B01	125	#89997A	VLMC Osr1 Mc5r	3	#808285	Non-Neuronal	2.37212	0	0	2.32491	0.333554	0	0	0	0	0	2.60294	0	2.81664	2.1286	0	0.198042	2.42895	0	2.50818	0	1.82143	0	0	0	0	0	0	0	0	0	0	1.67942	1.58608	1.83264
F2S4_160405_014_D01	125	#89997A	VLMC Osr1 Mc5r	3	#808285	Non-Neuronal	2.88739	0	0	2.63746	1.48262	0	0	0	0	0	2.99075	0	2.66331	1.88307	2.18125	0	2.88832	0	2.4856	2.09946	2.18125	0	2.48402	0	0	0	2.46381	0	0	1.27278	0	2.4356	1.74296	2.55593
F2S4_160405_014_H01	125	#89997A	VLMC Osr1 Mc5r	3	#808285	Non-Neuronal	0	0	0	2.48215	0	0	0	0	0	0	2.66167	0	2.64314	1.78693	1.6239	0	2.45383	0	2.82673	2.22704	2.00397	2.41217	2.7675	0	0	0	0.708103	0	0	0	0.226439	2.32167	1.39713	0
F2S4_160405_015_B01	130	#997F7A	Endo Ctla2a	4	#8D1800	Endothelial	2.54524	0	0	2.53724	0	0	0	0	0	0	2.56235	0	2.79339	0.215091	0	0	3.29247	0.551905	2.42961	0	1.8916	0	0.35829	0	0	0.998828	0	0	0	0	0	2.48946	1.78709	0
F2S4_160405_015_C01	125	#89997A	VLMC Osr1 Mc5r	3	#808285	Non-Neuronal	2.32269	0	0	2.43151	1.52777	2.21304	0	0	0	0	2.98759	0	2.64388	2.08405	0	2.05197	2.57046	0	2.89614	1.62049	2.12209	1.63935	2.63652	0	0	0	0	0	0	0	0	2.01989	1.81416	1.38833
F2S4_160405_015_E01	125	#89997A	VLMC Osr1 Mc5r	3	#808285	Non-Neuronal	2.13462	0	0	2.5468	0	0	0	0	0	0	3.06916	0	2.68851	2.44812	1.55234	0	2.53985	0	1.85068	0	2.32485	0	1.91133	0	0	0	2.35697	0	0	0	0	2.21118	1.99012	2.92967
F2S4_160405_016_B01	125	#89997A	VLMC Osr1 Mc5r	3	#808285	Non-Neuronal	2.53281	0	0	2.67617	1.87749	0	0	0	0	0	2.23305	0	2.44505	2.16894	1.75665	0	2.60393	0	2.857	2.34179	2.53572	0	1.99264	0	0	0	0.196581	0.196581	0	1.24555	0.746612	0	1.88077	2.42121
F2S4_160405_016_C01	125	#89997A	VLMC Osr1 Mc5r	3	#808285	Non-Neuronal	2.65017	0	0	2.32013	0	0	0	0	0	0	3.22631	0	2.7173	2.36544	2.54661	0	3.04753	0	2.54661	0	2.24041	0	2.02824	0	0	0	2.54234	0	0	0	0	0	1.90466	2.50577
F2S4_160405_016_D01	125	#89997A	VLMC Osr1 Mc5r	3	#808285	Non-Neuronal	2.27082	0	0	2.64451	1.82084	0	0	0	0	0	2.70223	0	2.84118	0.861469	0	0	2.91066	0	2.91895	1.5098	2.26936	0	2.51286	0	0	0	0	0	1.48378	0	0	2.14471	1.85636	2.17667
F2S4_160405_016_F01	125	#89997A	VLMC Osr1 Mc5r	3	#808285	Non-Neuronal	2.50932	0	0	2.87665	0	0	0	0	0	0	2.83857	0	0	2.19216	0	0	2.68586	0	0	0	1.76958	0	1.28229	0	0	0	2.74645	0	0	0	0	0	0	2.1075
F2S4_160405_016_H01	130	#997F7A	Endo Ctla2a	4	#8D1800	Endothelial	2.87878	0	0	1.62298	1.98346	0	0	0	0	0	2.91731	0	2.69302	1.96215	2.552	1.70043	3.59759	0	0	0	2.34786	0	0	0	2.7347	0	0	0	0	2.41181	0	2.32321	0	1.73453
F2S4_160405_017_A01	125	#89997A	VLMC Osr1 Mc5r	3	#808285	Non-Neuronal	2.53462	0	0	2.55677	0	1.18567	0	0	0	0	3.02582	0	2.66633	2.27265	2.25199	0	2.95448	1.47974	2.41761	1.27688	2.18628	0	2.79947	0	0	0	1.97629	0	0	2.16247	0.748773	2.74303	2.43916	2.00359
F2S4_160405_017_B01	125	#89997A	VLMC Osr1 Mc5r	3	#808285	Non-Neuronal	2.28911	0	0	2.35643	0	0	0	0	0	0	2.86859	0.319638	0.188585	2.33947	0	0	2.56591	0	2.96069	0	2.24441	0	2.52489	0	0	0	1.1477	0	0	2.49798	0	0	0.188585	2.20205
F2S4_160405_017_F01	125	#89997A	VLMC Osr1 Mc5r	3	#808285	Non-Neuronal	2.62126	0	0	2.86832	0	0	0	0	0	0	2.98913	0	0	2.28008	0	0	3.05528	0	2.23942	0	2.18374	0	2.36097	0	0	0	2.45163	0	0	2.58434	0	2.1884	1.63107	0
F2S4_160405_017_G01	125	#89997A	VLMC Osr1 Mc5r	3	#808285	Non-Neuronal	2.53022	0	0	2.48862	0	0	0	0	0	0	2.79294	0	2.30702	1.79165	2.02219	0	3.25837	0	2.53417	2.42021	2.51406	0	2.04095	0	0	0	1.03363	0	0	0	0	1.76167	2.26892	2.49225
F2S4_160405_017_H01	125	#89997A	VLMC Osr1 Mc5r	3	#808285	Non-Neuronal	2.57551	0	0	2.21106	2.07097	0	0	0	0	0	2.87172	0	2.64022	2.02434	0	0	3.32414	0	2.54627	0	1.69892	0	0.993906	0	0	0	2.53254	0	0	0.828233	0	0.182191	2.23542	1.79227
F2S4_160405_020_C01	125	#89997A	VLMC Osr1 Mc5r	3	#808285	Non-Neuronal	2.79578	0	0	2.69582	0	0	0	0	0	0	3.19284	0	3.00517	1.71645	0	0	2.86949	1.20811	2.54402	1.8622	2.43543	0	2.48281	0	0	0	2.17839	0	0	0	0	2.28146	2.23864	2.47635
F2S4_160405_020_H01	125	#89997A	VLMC Osr1 Mc5r	3	#808285	Non-Neuronal	2.80833	0	0	2.26649	0	0	1.11371	0	0	0	3.14302	0	2.76419	1.86307	0	0	2.52667	0	2.37979	0.987764	1.71347	0	2.89722	0	0	0	2.29621	0	0	2.14106	0	2.64917	1.82583	2.28775
F2S4_160405_021_A01	130	#997F7A	Endo Ctla2a	4	#8D1800	Endothelial	2.97599	0	0	2.50077	0	0	0	0	0	0	2.82539	0	1.90164	2.04353	2.4119	0	3.38002	0	2.24869	0	2.46724	2.29158	0	0	0.26853	0	0	2.23268	0	2.60277	0	2.72975	2.30743	2.48706
F2S4_160405_021_B01	125	#89997A	VLMC Osr1 Mc5r	3	#808285	Non-Neuronal	2.09681	0	0	2.48011	0	0	0	0	0	0	2.95099	0	2.19807	1.56134	0	2.11972	2.59464	1.36918	2.366	0	2.17299	0	2.24939	0	0	0	2.50273	0	0	0	1.05758	2.66266	2.45068	0
F2S4_160405_021_E01	125	#89997A	VLMC Osr1 Mc5r	3	#808285	Non-Neuronal	2.37984	0	0	2.73116	0	0	0	0	0	0	3.15835	0	2.87411	2.52918	0	0	3.20271	0	2.796	0.966521	2.40526	0	0	0	0	0	0	0	0	0	0	0	0	1.86076
F2S4_160405_021_F01	130	#997F7A	Endo Ctla2a	4	#8D1800	Endothelial	2.50636	0	0	2.71164	0	0	0	0	0	0	2.85142	0	2.52758	1.88183	2.72414	0	2.71076	0	0	0	2.33789	0.308976	0	0	3.13926	0	0	0	0	0	0	0.181405	2.08934	2.38951
F2S4_160405_021_H01	130	#997F7A	Endo Ctla2a	4	#8D1800	Endothelial	3.26232	0	0	1.96567	0	0	0	0	0	0	2.87309	0	1.79087	1.69571	1.9506	0	3.17278	0	1.92812	0.937226	2.54567	0	0	0	0	0	0	1.3456	0	1.33669	0.740557	2.6813	1.40335	2.74695
F2S4_160405_022_A01	125	#89997A	VLMC Osr1 Mc5r	3	#808285	Non-Neuronal	2.7696	0	0	2.69676	2.11607	0	0	0	0	0	2.80241	0	2.44398	2.47435	0	0	3.12889	1.03427	2.80642	1.05355	2.01343	0	2.60549	0	0	0	2.72377	1.03427	1.32497	0	0	0.970717	1.65035	2.84036
F2S4_160405_022_B01	130	#997F7A	Endo Ctla2a	4	#8D1800	Endothelial	3.19597	0	0	2.35964	2.35964	1.40949	0	0	0	0	2.88821	0	2.70273	2.14215	0	0	3.04636	0.912637	1.92192	2.26171	2.58141	0.446296	0	0	2.11908	0.370298	0	1.43168	0	1.96199	1.24548	2.588	2.10554	2.14355
F2S4_160405_022_C01	125	#89997A	VLMC Osr1 Mc5r	3	#808285	Non-Neuronal	2.22668	0	0	2.61911	0	0	0	0	0	0	2.7359	0	2.22668	0	1.4331	0	2.68874	0	2.70114	1.9473	0.188627	0	1.31347	0	0	0	0	0	0	0	0	0.188627	2.03185	0
F2S4_160405_022_D01	130	#997F7A	Endo Ctla2a	4	#8D1800	Endothelial	3.11063	0	0	2.32503	0	2.35062	0	0	0	0	2.5692	0	2.43945	2.0894	0	0	3.10861	0	0	0.601299	2.33972	0	0	0	2.07088	0	0	0	0	1.91733	1.76243	1.50222	2.12979	2.776
F2S4_160405_022_E01	130	#997F7A	Endo Ctla2a	4	#8D1800	Endothelial	3.11185	0	0	2.34932	0.457871	0	0	0	0	0	2.80356	0	2.07255	0	0	0	3.30156	0	2.34076	0	2.39416	0	0	0	2.76019	0	0	0	0	1.01493	0	0	2.14418	2.03676
F2S4_160405_022_G01	125	#89997A	VLMC Osr1 Mc5r	3	#808285	Non-Neuronal	2.00131	0	0	2.81054	0.161778	0	0	0	0	0	3.13986	2.45056	2.60109	0.890452	2.49914	0.619051	3.22836	0	2.60695	0	2.21945	0	1.7198	0	0	1.36393	0	0	0	2.22299	0	0	0	2.59764
F2S4_160405_022_H01	125	#89997A	VLMC Osr1 Mc5r	3	#808285	Non-Neuronal	2.79644	0	0	2.85053	0	0.326691	0	0	0	0	2.98129	0	2.81993	0	1.84848	0	2.66887	0	2.75907	2.46967	2.33408	0	2.7205	0	0	0	2.4133	0	0	1.838	2.42718	2.24687	1.50308	2.14293
F2S4_160405_023_B01	125	#89997A	VLMC Osr1 Mc5r	3	#808285	Non-Neuronal	0	0	0	3.15371	0	0	0	0	0	0	3.30106	0	2.48548	0	0	0	3.36715	0	2.90493	0	2.4806	0	0	0	0	0	0	0	0	1.61621	0	0.374187	1.9083	0
F2S4_160405_023_C01	125	#89997A	VLMC Osr1 Mc5r	3	#808285	Non-Neuronal	2.95221	0	0	2.80121	0	0	0	0	0	0	3.0687	0	2.37516	2.41678	0	0	3.35902	1.18516	2.24202	1.85364	2.13295	0	2.54771	0	0	0	2.43903	0	0	2.2315	0	2.22538	0.878625	2.32177
F2S4_160405_023_H01	130	#997F7A	Endo Ctla2a	4	#8D1800	Endothelial	2.59929	0	0	2.66278	0	0	0	0	0	0	2.63459	0	2.08986	0	0	2.42746	3.68508	0	0	0	2.38537	0	0	0	2.70486	0	0	0	0	0	2.58705	2.35013	2.02381	0
F2S4_160405_024_H01	118	#665C47	Astro Aqp4	3	#808285	Non-Neuronal	0.191768	0	0	2.38963	0	2.23548	0	0	0.191768	0	2.4458	0	2.39935	0	2.49321	0	2.81621	1.40528	0	1.97177	2.30764	0	2.1385	0	0.191768	0	2.24928	2.35057	0	2.22984	0	2.13321	1.78103	2.05147
F2S4_160405_026_E01	118	#665C47	Astro Aqp4	3	#808285	Non-Neuronal	0	0	0	1.96938	0	0	0	0	2.83651	0	2.7707	0	2.66287	0	2.02571	0	2.74266	1.51798	2.79704	0	2.4073	0	0.348154	0	1.54923	0	2.18415	0	0	0.208068	1.16201	2.21287	1.38659	1.61225
F2S4_160405_027_E01	118	#665C47	Astro Aqp4	3	#808285	Non-Neuronal	0	0	0	2.40054	0	0	0	0	1.81298	0	2.82249	0	1.49358	0	2.21511	0	2.73744	0	0	0	2.32782	0	2.57285	0	0	1.76978	1.53448	0	0	0	0	1.0593	1.87779	2.47372
F2S4_160405_034_H01	118	#665C47	Astro Aqp4	3	#808285	Non-Neuronal	0	0	0	2.21046	0	0	0	0	1.75755	0	0	0	2.84078	0	2.26148	0	3.39921	0	2.53077	0.193737	2.30351	0	2.54631	0	2.28109	0	0	0	0	0	0	0	0	0.193737
F2S4_160405_040_E01	118	#665C47	Astro Aqp4	3	#808285	Non-Neuronal	0	0	0	1.65666	0.683412	0	0	0	3.02885	0	0.403055	0	2.55036	0	2.40115	0	2.97462	0	2.88151	0	2.02125	0	3.00751	0	1.21209	2.12237	0	0.246698	1.92616	1.91821	0	0	1.49958	2.05178
F2S4_160405_040_H01	118	#665C47	Astro Aqp4	3	#808285	Non-Neuronal	1.72255	0	0	2.40797	2.32011	1.83511	0	0	2.61838	0	2.66403	2.40235	2.15599	1.69462	0	2.05859	2.90711	0.632279	2.28266	1.26158	2.57881	0	1.95319	0	0.964759	1.31659	2.52792	2.22923	0	1.89815	0	2.52473	1.82986	2.11415
F2S4_160405_041_E01	118	#665C47	Astro Aqp4	3	#808285	Non-Neuronal	2.18636	0	0	0.205613	0	0	0	0	2.88989	0	2.21932	2.68611	2.72791	1.81009	0	0	2.95287	1.09707	0.205613	0	1.96866	0	1.5927	0	0	0	0	0	0	0	0	2.29488	1.93943	0.344593
F2S4_160405_042_H01	118	#665C47	Astro Aqp4	3	#808285	Non-Neuronal	1.79128	0	0	2.25852	0	0	0	0	1.9332	0	3.19571	0	2.46886	2.11491	0	0	3.19284	0	2.37231	1.98987	2.47837	1.22411	1.56647	0	2.43814	0	1.95988	2.15797	0	0	0	1.92766	1.60912	2.46805
F2S4_160413_006_E01	118	#665C47	Astro Aqp4	3	#808285	Non-Neuronal	1.9666	0	0	2.24898	0	0	0	0	2.937	0	2.90306	1.43151	2.30354	2.0529	0	0	2.85814	0	2.46901	0	2.14817	0	0.19463	0	0	0	0	0	0	0	0	2.32264	0	2.47727
F2S4_160413_007_B01	132	#4C6647	PVM Mrc1	3	#808285	Non-Neuronal	2.88236	0	2.73612	2.67344	0	1.1942	0	0	0	0	2.94836	0	2.68264	2.27011	2.35339	1.62208	3.69379	1.45883	2.59741	2.18308	1.85226	0	2.30296	0	0	0	2.14398	0	0	2.39061	0	2.10961	2.21362	2.55618
F2S4_160413_007_F01	132	#4C6647	PVM Mrc1	3	#808285	Non-Neuronal	3.08288	0	2.33728	2.5021	0	2.22464	0	0	0	0	2.86441	0	2.86501	0	0	2.11134	3.78254	1.00529	2.48442	0	1.90067	0	0	0	0	0	2.07028	0	0	0	0	2.17756	1.9552	2.63476
F2S4_160413_007_G01	123	#476662	Oligo Synpr	3	#808285	Non-Neuronal	2.08426	0	0	2.4068	1.48958	0.518243	0	0	0	0	3.11403	2.01682	2.97289	1.54985	0	0	0	1.09655	2.1623	1.95501	2.40366	0.71065	0.16423	0	0	0.71065	0	1.90584	0	0	0	2.36924	1.78352	2.22606
F2S4_160413_009_D01	132	#4C6647	PVM Mrc1	3	#808285	Non-Neuronal	3.18921	0	2.92124	1.6009	0	0	0	0	0	0	2.64253	0	2.47915	0	2.56577	0	4.05633	0	2.07071	0	0	0	2.70861	0	0	0	0.786579	2.01646	0	0	0	0	1.53484	1.83277
F2S4_160413_014_D01	118	#665C47	Astro Aqp4	3	#808285	Non-Neuronal	0.244798	0	0	1.81021	0	0	0	0	2.04446	0	2.30781	0	2.0787	1.92962	0	0	2.50787	0	0	0	1.62983	0	2.97757	0	0	0	0	0	0	2.0922	0	1.11773	0	0
F2S4_160413_015_H01	120	#475D4B	OPC Pdgfra Ccnb1	3	#808285	Non-Neuronal	0	0	0	1.76015	1.95082	0	0	0	0	0	2.86666	0	2.53284	0	0	1.84067	0	0.765563	2.30921	1.44564	2.20318	0	2.7975	0	1.4666	1.05488	0	0	0	0	0	1.7221	1.8275	2.57067
F2S4_160413_021_C01	118	#665C47	Astro Aqp4	3	#808285	Non-Neuronal	0	0	0	0	1.78726	0	0	0	2.55196	0	2.69622	0	2.9038	0	0	0	3.1257	0	0	0	2.00715	0	2.57982	0	0	0	0	0	0	0	0	0	0	1.97976
F2S4_160413_021_F01	118	#665C47	Astro Aqp4	3	#808285	Non-Neuronal	2.24102	0	0	2.11887	0	0	0	0	2.08422	0	0	0	2.8144	2.18758	2.59771	0	2.82725	1.24569	0	0	1.99242	0	2.69777	0	0	0	0	0	1.34932	0	0	0	1.74942	0.202246
F2S4_160413_024_A01	118	#665C47	Astro Aqp4	3	#808285	Non-Neuronal	2.45507	0	0	2.32471	0	0	0	0	2.87903	0	3.09946	0	2.51333	2.18858	0	1.62893	3.0967	0	2.75487	2.19541	2.2419	0	1.17767	0	0	0	2.03317	2.11779	0	0	0	2.71583	0	2.07308
F2S4_160413_024_H01	118	#665C47	Astro Aqp4	3	#808285	Non-Neuronal	2.11557	0	0	2.26436	0	0	0	0	2.40911	0	2.77055	2.48723	2.51749	2.42068	0	0	0	0	2.97407	0	1.91755	0	2.5292	0	0	0	0	0	0	0	1.1717	1.56009	0.488178	2.30495
F2S4_160414_009_B01	132	#4C6647	PVM Mrc1	3	#808285	Non-Neuronal	1.66087	0	3.07874	2.78745	0	0	0	0	0	0	3.16308	0	0.266064	0	0	0	3.91441	0	0	1.98078	0	0	0.548495	0	0	0	0	1.01276	0	2.64316	0	2.93611	1.46081	2.35381
F2S4_160504_002_F01	130	#997F7A	Endo Ctla2a	4	#8D1800	Endothelial	3.14056	0	0	2.6099	0	0	0	0	0	0	3.34271	0	2.98388	2.32744	0	0	3.33017	0	0	0	2.79078	0	0	0	0	0	0	0	0	0	0	0	2.53592	2.7001
F2S4_160504_002_G01	130	#997F7A	Endo Ctla2a	4	#8D1800	Endothelial	3.21317	0	0	2.68493	0	0	0	0	0	0	2.71872	0	2.69441	1.69084	0	2.27813	3.232	0	2.15486	0	2.60122	2.35169	0.202348	0	1.90273	0	0	0	0	2.46774	0	0	2.02061	2.66644
F2S4_160504_005_A01	130	#997F7A	Endo Ctla2a	4	#8D1800	Endothelial	3.39607	0	0	2.47441	0	0	0	0	0	0	2.9608	0	2.6485	2.02503	0	0	3.04023	1.94836	2.51346	2.20681	2.61259	2.14841	0	0	0	0.407968	0	1.0565	0	2.24694	0.488249	1.54759	2.10812	2.82713
F2S4_160504_005_F01	131	#805F59	Endo Cytl1	4	#8D1800	Endothelial	2.93702	0	0	2.64238	0	0	0	0	0	0	2.70358	0	2.8555	2.43863	0	0	0	0	0	0	2.49296	0	0	0	0	0	0	0	1.54821	0	0	0	2.2816	0
F2S4_160504_006_B01	130	#997F7A	Endo Ctla2a	4	#8D1800	Endothelial	3.22914	0	0	2.88651	0	0	0	0	0	0	3.13605	0	2.57614	2.32972	0	0	3.20808	0	0	0	2.76101	0	0	0	0	0	0	0	0	0	0	0	1.9851	1.84848
F2S4_160504_006_D01	130	#997F7A	Endo Ctla2a	4	#8D1800	Endothelial	3.21848	0	0	0	0	0	0	0	0	0	0	0	3.1626	0	0	0	0	0	0	0	2.41081	0	0	0	0	0	0	0	0	0	0	2.86577	0	0
F2S4_160504_006_F01	130	#997F7A	Endo Ctla2a	4	#8D1800	Endothelial	3.17822	0	0	2.43076	0	0	0	0	0	0	3.0358	0	2.67946	2.14953	2.82736	0	2.6601	0	0	0	2.98109	0	0	0	2.49641	0	0	2.82095	0	2.44991	0	0	1.72983	1.70078
F2S4_160504_007_C01	130	#997F7A	Endo Ctla2a	4	#8D1800	Endothelial	2.95365	0	0	2.64979	0	0	0	0	0	0	0	0	2.98549	2.93729	0	0	3.43979	0	2.69829	0	3.00814	0	0	0	2.22544	0	0	0	0	0.295984	0	2.53765	2.16018	3.14761
F2S4_160504_007_D01	130	#997F7A	Endo Ctla2a	4	#8D1800	Endothelial	3.60215	0	0	2.84077	0	0	0	0	0	0	2.77577	0	3.01479	1.5688	0	0	3.62331	0	2.43499	2.37656	2.95789	0	1.18138	0	0	0	0	0	0	1.31181	0	1.29911	2.04271	2.63293
F2S4_160504_007_E01	130	#997F7A	Endo Ctla2a	4	#8D1800	Endothelial	2.91682	0	0	2.59662	0	0	0	0	0	0	2.66262	0	2.80134	2.17881	0	0	3.00747	2.0428	2.43748	0	2.70663	0	0	0	1.08898	0	0	0	0	2.77708	2.2116	2.52686	2.2336	2.77585
F2S4_160504_008_A01	130	#997F7A	Endo Ctla2a	4	#8D1800	Endothelial	2.88805	0	0.164009	2.14049	0	0	0	0	0	0	2.8878	0	2.37865	2.04759	0	2.26283	3.30236	0	0	1.92926	2.47537	0	0	0	0	0	0	0	0	0	0	0	1.37916	2.54029
F2S4_160504_010_A01	130	#997F7A	Endo Ctla2a	4	#8D1800	Endothelial	3.10109	0	0	2.40265	2.05617	0	0	0	0	0	3.02414	0	2.64289	0	0	0	2.8305	0.839564	2.07817	0.693807	2.4018	0	0	0	0	0	0	0	0	2.12712	0	2.66933	1.57917	0
F2S4_160616_014_G01	131	#805F59	Endo Cytl1	4	#8D1800	Endothelial	3.34254	0	0	1.91031	0	0	0	0	0	0	3.33737	0	2.94682	2.41031	0	0	0	0	0	0	1.31265	0	0	0	0	0	0	0	0	0	0	0	0	0.501249
F2S4_160616_015_B01	131	#805F59	Endo Cytl1	4	#8D1800	Endothelial	3.30117	0	0	2.54373	2.23638	0	0	0	0	0	3.09648	0	2.52758	1.79807	0	0	3.13234	0	0	0	2.71857	0	0	0	0	1.91185	0	0	0	0	0	0	1.78391	2.42335
F2S4_160617_001_D01	130	#997F7A	Endo Ctla2a	4	#8D1800	Endothelial	2.87411	0	0	2.49955	1.56807	1.75421	0	0	0	0	2.78305	0	2.85816	1.71587	0	0	3.19443	0	0	0.53138	2.71836	0	0	0	0.342346	1.49123	0	1.82203	0	2.43475	0.880692	2.58735	1.71587	2.347
F2S4_160617_002_B01	130	#997F7A	Endo Ctla2a	4	#8D1800	Endothelial	3.03584	0	0	2.56721	1.86923	0	0	0	0	0	2.76481	0	2.73897	2.11284	0	0	2.87804	0	0	0	2.49256	0.183321	0	0	0	0	0	2.09853	0	0	0	2.16732	0	1.32133
F2S4_160617_002_H01	130	#997F7A	Endo Ctla2a	4	#8D1800	Endothelial	3.17957	0	0	2.37915	2.48429	0	0	0	0	0	3.06726	0	2.80436	2.22025	0	0	3.48506	0	0	2.10622	2.80132	0	0	0	1.96446	0	0	0	2.35744	0	0	2.19941	1.96966	2.66122
F2S4_160617_003_H01	130	#997F7A	Endo Ctla2a	4	#8D1800	Endothelial	2.34883	0	0	2.51843	0	0	0	0	0	0	3.02242	0	2.65006	1.98047	0	2.58378	3.34717	0	0	0.0938884	2.94966	0	0	0	2.14088	0	0	0	0	2.46366	2.70775	0	1.73314	0.171044
F2S4_160617_005_F01	130	#997F7A	Endo Ctla2a	4	#8D1800	Endothelial	2.90047	0	0	2.84314	0	0	0	0	0	0	2.93225	0	2.78468	0.21016	0	0	3.16655	0	0	2.28207	2.90318	0	0	0	0	0	0	0	0	0	2.10711	0	1.08648	0
F2S4_160617_005_G01	130	#997F7A	Endo Ctla2a	4	#8D1800	Endothelial	3.29817	0	0	2.83063	0	0	0	0	0	0	3.07419	0	2.87464	2.45655	0	0	2.71408	0	0	0	2.25896	0	0	0	1.75608	0	0	2.39579	2.37805	0	0	0	2.32257	0
F2S4_160620_038_D01	127	#74996B	VLMC Spp1 Col15a1	3	#808285	Non-Neuronal	2.86113	0	0	2.79449	2.39672	0	0	0	0	0	2.36312	0	2.80859	2.78351	0	0	1.49966	0	2.6067	2.29365	2.5601	0	2.959	0	0	0	2.27439	0	0	0	0	2.69115	1.8242	2.62413
F2S4_160715_001_D01	130	#997F7A	Endo Ctla2a	4	#8D1800	Endothelial	2.65628	0	0	2.28537	0	0	0	0	0	0	2.89746	1.93007	2.12205	1.90238	0	0	3.31763	0	0	1.82429	2.24183	0	0	0	0	0	0	0	0	2.17855	2.14717	2.29125	1.78864	2.38064
F2S4_160715_001_F01	130	#997F7A	Endo Ctla2a	4	#8D1800	Endothelial	3.33256	0	0	0	0	0	0	0	0	0	3.03711	0	2.8293	2.67916	0	0	2.60978	0	2.73966	3.02189	2.34185	0	0.277081	0	0	0	0	0	0	0	0	1.48372	2.21344	2.99254
F2S4_160715_001_G01	130	#997F7A	Endo Ctla2a	4	#8D1800	Endothelial	3.21346	0	0	2.03099	0	0	0	0	0	0	2.55866	0	2.34417	0	0	0	3.24436	0	0	0	2.21937	0	0	0	0	0	0	0	0	0	0	2.35939	1.88008	1.93109
F2S4_160715_001_H01	130	#997F7A	Endo Ctla2a	4	#8D1800	Endothelial	3.36909	0	0	1.78716	0	0	0	0	0	0	2.29021	0	2.6594	0.811442	0	0.251047	3.13985	0	0	0	2.26511	0	2.17062	0	1.83443	0	0	0.409112	0	2.33487	0	2.41372	0	2.52424
F2S4_160715_002_B01	130	#997F7A	Endo Ctla2a	4	#8D1800	Endothelial	3.45527	0	0	2.045	0	0	0	0	0	0	3.34561	0	2.91825	2.93387	0	0	2.77409	0	0	0	2.52303	0	0	0	0	0	0	0	0	0	0	0	2.0631	0
F2S4_160715_002_C01	130	#997F7A	Endo Ctla2a	4	#8D1800	Endothelial	2.97947	0	0	2.4539	0	0	0	0	0	0	2.40762	0	2.04879	1.28037	0	0	3.28251	0	0	0	2.83374	0	0	0	0.539601	0	0	0	0	0	0.708164	1.22028	2.25344	2.1869
F2S4_160715_002_D01	130	#997F7A	Endo Ctla2a	4	#8D1800	Endothelial	3.08107	0	0	2.445	0	0	0	0	0	0	2.86793	0	2.83634	2.55314	0	0	3.3998	0	2.50089	0	2.92108	0	0	0	0	0	0	0	1.18343	2.31509	1.66995	2.26851	1.54112	2.47765
F2S4_160715_002_E01	130	#997F7A	Endo Ctla2a	4	#8D1800	Endothelial	3.02211	0	0	2.70995	0	0	2.52596	0	0	0	2.5707	1.51887	2.50687	0	0	0	3.33268	1.49336	0	0	2.74321	0	2.01698	0	0	0	0	0	0	0	1.18874	0	1.41696	2.87224
F2S4_160715_002_G01	130	#997F7A	Endo Ctla2a	4	#8D1800	Endothelial	2.85736	0	0	2.35283	0	0	0	0	0	0	3.1214	0	2.66777	0	2.72024	0	1.69021	0	0	0	2.58987	0	0	0	2.41598	0	0	0	1.49649	2.85618	0	2.73849	2.09834	0
F2S4_160715_002_H01	126	#6B8059	VLMC Spp1 Hs3st6	3	#808285	Non-Neuronal	0.490903	0	0	3.3843	0	2.06565	0	0	0	0	3.08308	0	3.43061	2.39149	0	0	0	0	3.06971	0	3.03037	0	3.17217	0	0	0	0	0	0	0	0	0	0	0
F2S4_160715_003_D01	130	#997F7A	Endo Ctla2a	4	#8D1800	Endothelial	3.08822	0	0	2.91532	0	0	0	0	0	0	2.29282	0	2.74475	2.04774	0	0	1.92506	1.40653	1.75909	0	2.56643	0.241151	0	0	1.91732	0	0	0	0	2.77609	0	0	2.20176	2.63208
F2S4_160715_004_A01	130	#997F7A	Endo Ctla2a	4	#8D1800	Endothelial	2.91878	0	0	2.09468	0	0	0	0	0	0	2.35265	0	2.9354	1.77171	2.16031	0	3.11444	0	0	0	2.26897	0	0	0	2.16846	0	0	0	0	2.46802	0	2.57773	1.52307	1.60719
F2S4_160715_004_B01	130	#997F7A	Endo Ctla2a	4	#8D1800	Endothelial	2.18799	0	0	2.03776	2.20082	0	0	0	0	0	3.0618	0	2.37122	1.23511	0	0	3.28758	0	0	0	2.14345	0	0	0	0	0	0	0	0	0	0	0	1.83281	2.69527
F2S4_160715_004_C01	130	#997F7A	Endo Ctla2a	4	#8D1800	Endothelial	3.34805	0	0	2.65914	0	0	0	0	0	0	2.77153	2.69226	2.77634	2.10561	2.1566	0	2.19468	1.30473	0.189701	0	2.52734	0	0	0	2.80148	0	0	2.14483	0	0	1.64613	0	2.3759	2.18702
F2S4_160715_004_F01	130	#997F7A	Endo Ctla2a	4	#8D1800	Endothelial	2.87759	0	0	2.34586	1.08417	0	0	0	0	0	2.57245	0	2.97299	2.40768	0	0	2.70872	1.16644	0	0	1.79423	0	0	0	2.70527	0	0	0	0	0	0	2.58806	0	2.70135
F2S4_160715_004_G01	130	#997F7A	Endo Ctla2a	4	#8D1800	Endothelial	2.80941	0	0	2.37652	0	0	0	0	0	0	2.96328	0	2.25061	1.49775	0	2.06686	3.26989	0	2.12774	1.55758	2.55979	0	0	0	2.03703	0	0	0	0	0	0	2.3513	1.29194	2.32665
F2S4_160715_004_H01	130	#997F7A	Endo Ctla2a	4	#8D1800	Endothelial	2.4994	0	0	2.84555	0	0	0	0	0	0	0	0	2.87595	0	0	0	4.00559	0	0	2.88291	2.71658	0	0	0	0.323157	0	0	0	0	0	0	3.02699	0	0
F2S4_160715_005_D01	130	#997F7A	Endo Ctla2a	4	#8D1800	Endothelial	2.47688	0	0	2.66048	0	2.26822	0	0	0	0	2.97922	0	2.31173	1.87434	0	0	3.51494	1.1111	0	2.43411	2.78946	0	0	0	0.827327	0	0	1.45703	0	0	0	2.15398	2.11129	1.80559
F2S4_160715_005_F01	130	#997F7A	Endo Ctla2a	4	#8D1800	Endothelial	2.89681	0	0	2.59501	0	1.31698	0	0	0	0	2.92926	0.17075	2.69897	0	0	0	3.3857	0	0	0	2.48898	2.39038	0	0	0	0	0	0	0	2.24274	0	0	1.59696	3.04165
F2S4_160715_005_G01	130	#997F7A	Endo Ctla2a	4	#8D1800	Endothelial	3.02734	0	0	2.06558	1.27697	0	0	0	0	0	3.07462	0	2.2055	2.22292	0	0	3.08005	0	0	1.587	2.50273	0	0	0	2.56066	0	0	0	0	2.41543	0	2.66651	0	2.29039
F2S4_160715_005_H01	130	#997F7A	Endo Ctla2a	4	#8D1800	Endothelial	3.16011	0	0	0	2.64838	0	0	0	0	0	2.76385	0	2.6409	2.06481	0	0	0.19982	0	2.12777	2.58594	1.87621	0	0	0	2.44757	0	0	0	0	2.72454	0	0.19982	2.09844	0
F2S4_160715_006_G01	130	#997F7A	Endo Ctla2a	4	#8D1800	Endothelial	3.38066	0	0	2.42057	0	2.34029	0	0	0	0	2.91913	0	2.59848	1.61413	0	0	3.18875	0	1.1991	0	2.50954	0	0	0	1.99902	0	0	0	0	0.208802	0	2.3845	1.93857	2.69123
F2S4_160715_007_A01	130	#997F7A	Endo Ctla2a	4	#8D1800	Endothelial	2.99576	0	0	2.53585	0	0	0	0	0	0	3.00028	0	2.44898	1.50693	0	0	2.76242	0	0	2.60821	2.70416	0	0	0	1.33754	0	0	0	0	0	0	0	2.26559	1.97494
F2S4_160715_007_E01	130	#997F7A	Endo Ctla2a	4	#8D1800	Endothelial	2.95903	0	0	2.79457	0	0	0	0	0	0	0	0	2.68778	2.04181	0	0	3.28267	0	0	2.73473	2.20008	0	0.951732	0	2.76433	0	0	0	0	0	0	0	1.92102	1.92102
F2S4_160715_007_H01	130	#997F7A	Endo Ctla2a	4	#8D1800	Endothelial	2.97263	0	0	2.36718	0	0	0	0	0	0	2.92746	0	2.63219	0	0	0	3.37551	0	0	0	2.46945	2.65754	0	0	2.60527	0	0	0	0	0	0	0	1.79825	1.74124
F2S4_160715_008_A01	130	#997F7A	Endo Ctla2a	4	#8D1800	Endothelial	2.80154	0	2.40065	2.21739	0	0	0	0	0	0	2.96385	0	2.4822	0	2.49682	2.30017	3.15915	0	0	1.97557	2.4747	0	0.436486	0	1.20442	0	0	0	0	0	0	2.31256	1.90673	0
F2S4_160715_008_B01	130	#997F7A	Endo Ctla2a	4	#8D1800	Endothelial	2.8231	0	0	2.4644	0	0	0	0	0	0	2.48472	0	2.69472	0	0	0	3.61594	0	0	0	2.25447	0	0	0	0	0	0	0	0	2.59311	0	2.38717	0	2.57735
F2S4_160715_008_D01	130	#997F7A	Endo Ctla2a	4	#8D1800	Endothelial	3.38824	0	0	2.54775	0	0	0	0	0	0	0	0	2.75449	2.81412	0	0	3.30817	0	0	0.217013	2.66635	0	0	0	0	0	0	0	0	0	0	1.59378	2.5315	0
F2S4_160715_008_E01	130	#997F7A	Endo Ctla2a	4	#8D1800	Endothelial	3.02839	0	0	2.55487	0	0	0	0	0	0	0.896583	0	2.13091	0	0	0	3.55085	0	0	0	2.81832	0	0	0	1.50467	0	0	0	0	0	0	2.72496	0	1.05391
F2S4_160715_008_F01	130	#997F7A	Endo Ctla2a	4	#8D1800	Endothelial	3.01442	0	0	2.66678	0	0	0	0	0	0	3.2669	0	0	2.83521	0	0	2.80706	0	0	0	2.54751	0	0	0	2.31996	0	0	0	0	0	0.243855	0.243855	0	1.68536
F2S4_160715_008_G01	130	#997F7A	Endo Ctla2a	4	#8D1800	Endothelial	2.94437	0	0	2.32696	0	2.82508	0	0	0	0	2.64713	0	2.59855	0	0	0	3.03919	0	0	0	2.72505	0	0	0	0	0	0	0	0	0	0	0	0	1.57858
F2S4_160715_008_H01	130	#997F7A	Endo Ctla2a	4	#8D1800	Endothelial	2.85169	0	0	2.33391	0	0	0	0	0	0	2.79727	0	2.33391	0	0	0	2.51661	0	0	1.68407	2.31901	0	1.88891	0	0	0	0	0	0	0	1.52835	2.65891	1.28325	2.88383
F2S4_160715_009_A01	130	#997F7A	Endo Ctla2a	4	#8D1800	Endothelial	2.78679	0	0	1.93492	0	0	0	0	0	0	2.81682	0	1.83273	1.7207	0	0	2.48463	0	0	0	2.21333	0	0	0	2.58854	0	0	0	0	0	0	2.71103	1.93492	2.22013
F2S4_160715_009_C01	130	#997F7A	Endo Ctla2a	4	#8D1800	Endothelial	3.29083	0	0	2.2368	2.55368	0	0	0	0	0	2.89674	0	2.03135	0	0	0	2.97639	0.661212	0	0	2.22899	2.2303	0	0	1.8458	0	0	0	0	2.023	0	2.09831	1.73434	0
F2S4_160718_006_B01	130	#997F7A	Endo Ctla2a	4	#8D1800	Endothelial	2.65173	0	0	2.27654	1.13148	0	0	0	0	0	2.44043	0	2.63009	0.188937	0	0	3.58999	0	0	0.420796	2.91247	0	0	0	0	0	0	0	0	0	2.21619	0	2.13926	2.95228
F2S4_160718_006_C01	130	#997F7A	Endo Ctla2a	4	#8D1800	Endothelial	3.24124	0	0	2.47367	0	0	0	0	0	0	3.11899	0	0	0	0	0	2.85015	0	0	0.363539	2.40665	0	0	0	0.692745	0	0	2.2778	0	2.71348	0	2.68624	2.33268	1.81405
F2S4_160718_006_H01	130	#997F7A	Endo Ctla2a	4	#8D1800	Endothelial	3.0488	0	0	2.83277	0	0	0	0	0	0	2.95392	0	2.76237	0	0	0	0	0	2.09842	0	2.85633	0.221527	0	0	2.50026	0	0	0	0	0	0	0	2.21668	2.62003
F2S4_160718_007_A01	130	#997F7A	Endo Ctla2a	4	#8D1800	Endothelial	3.14365	0	0	2.25809	1.84607	0	0	0	0	0	2.73166	2.44724	2.64246	2.11263	2.61458	0	3.13234	1.39198	0	0	2.03977	0	0	0	0	0	0	0	0	0	0	2.82022	0.849199	2.53625
F2S4_160718_007_C01	130	#997F7A	Endo Ctla2a	4	#8D1800	Endothelial	2.83313	0.251906	0.251906	1.9572	0	0	0	0	0	0	0.251906	0	2.31091	2.1189	0	0	3.3693	0	0	0	2.25393	0	0	0	0	0	0	0	0	2.55849	0	0	2.49892	3.29675
F2S4_160718_007_G01	130	#997F7A	Endo Ctla2a	4	#8D1800	Endothelial	0	0	0	2.57501	0	0	0	0	0	0	3.02931	0	2.99986	2.36438	0	0	3.15562	0	2.05085	0	2.75151	0	0	0	2.49303	0	0	0	0	0	0	2.74134	2.14805	0
F2S4_160720_003_A01	130	#997F7A	Endo Ctla2a	4	#8D1800	Endothelial	2.88502	0	0	2.58112	1.93528	0	0	0	0	0	2.69788	1.93528	2.49638	1.90071	0	0	3.3844	0	2.15119	0	2.46401	0	0	0	0	0	0	0	0	0.847772	2.07996	2.28123	2.13576	2.42456
F2S4_160720_003_C01	130	#997F7A	Endo Ctla2a	4	#8D1800	Endothelial	3.30288	0	0	2.40039	0	0	0.978298	0	0	0	2.99496	0	2.78356	2.10954	0	0	2.52428	0	0.232839	2.64565	2.6017	0	0	0	0	0	0	0	0	0	0	0	1.74525	2.90488
F2S4_160824_054_C01	133	#598069	Microglia Siglech	3	#808285	Non-Neuronal	3.04331	0	0	2.20209	0	1.32979	0	0	0	0	2.90906	0	3.14155	0.251256	0	0	3.52618	1.36052	2.06799	1.72827	2.61356	0	2.39817	0	0	0	0	0	0	0	0	0	2.54651	0
F2S4_160901_001_A01	118	#665C47	Astro Aqp4	3	#808285	Non-Neuronal	0	0	0	2.35064	0	0	0	0	2.96852	0	2.85273	0	2.87293	0	0	2.477	2.75501	0	2.80285	0	2.03448	0	2.17855	0	0.908393	0	0	1.65482	0	0	1.01971	0	1.543	0
F2S4_160901_001_B01	118	#665C47	Astro Aqp4	3	#808285	Non-Neuronal	0	0	0	2.65292	0	1.79873	2.13656	0	0.214383	0	2.989	0	2.62949	0	1.29025	0	3.26206	0	0	0	1.88981	0	1.21267	0	0	1.58723	0	0	0	0	0	0	2.05922	1.29025
F2S4_160901_001_D01	129	#807059	SMC Acta2	4	#8D1800	Endothelial	2.79163	0	0	0	0	0	0	0	0	0	2.96645	1.73805	2.61879	1.92456	0	0	0	2.06301	2.58325	0	2.62053	0	1.55488	0	0	0	0	0	0	0.191364	0	2.37451	1.78783	2.85748
F2S4_160901_001_E01	118	#665C47	Astro Aqp4	3	#808285	Non-Neuronal	0.520455	0	0	2.7156	1.17286	1.17286	0	0	2.3442	0	2.65104	0	0	0	0	0	3.06559	0	0	0	2.46979	0.520455	1.92599	0	0	0	0	0	0	2.43058	0	0	1.29044	0.520455
F2S4_160901_001_F01	126	#6B8059	VLMC Spp1 Hs3st6	3	#808285	Non-Neuronal	2.50543	0	0	2.61849	0	2.28971	0	0	0	0	2.81907	0	2.67608	1.46367	0	0	2.5445	1.63819	2.91648	1.05212	2.42054	0	2.30472	0	0	0	2.05175	2.05175	0	0	1.3975	1.14659	2.12228	1.49332
F2S4_160901_001_G01	129	#807059	SMC Acta2	4	#8D1800	Endothelial	2.01138	0	0	2.23486	0	0	0	0	0	0	3.34591	1.81308	2.54587	2.11076	0	0	0	0	2.44474	0	2.86498	0	2.36411	0	0	0	0	0	0	2.52888	0	1.95568	2.02998	2.70838
F2S4_160901_001_H01	118	#665C47	Astro Aqp4	3	#808285	Non-Neuronal	2.49071	0	0	1.87153	0	0	2.52064	0	2.89947	0	3.05323	0	0	0	0	0	2.12093	1.65493	2.31281	0	2.3006	0	2.7721	0	0	0	2.19406	0	1.90359	2.42847	0	2.45855	0	0.659225
F2S4_160901_002_D01	129	#807059	SMC Acta2	4	#8D1800	Endothelial	2.83294	0	0	1.9403	0	0	0	0	0	0	3.25544	0	2.69398	1.98047	0	0	0	1.14462	0.193989	0.193989	2.9202	0	0	0	0	0	0	0	0	0	0	2.66163	1.64699	1.67886
F2S4_160901_002_F01	118	#665C47	Astro Aqp4	3	#808285	Non-Neuronal	1.97571	0	0	2.49243	1.3641	0	0	0	2.69823	0	2.8549	0	2.99133	0.354942	0	0	2.70694	0	2.75051	0	2.03277	0	0	0	0.212766	0	2.29995	0	0	0	0	2.40461	2.03021	2.35299
F2S4_160901_003_A01	118	#665C47	Astro Aqp4	3	#808285	Non-Neuronal	2.46983	0	0	2.25619	0	0	0	0	3.02945	0	2.08208	0.688912	2.91665	1.8005	0	0	3.03881	0	2.99558	1.99753	2.27897	0	1.46973	0	0	0	2.14484	0	0	0	0	0	1.57878	0
F2S4_160901_003_D01	118	#665C47	Astro Aqp4	3	#808285	Non-Neuronal	0	0	0	2.38508	0	0	0	0	2.58404	0	2.15952	0	2.19662	2.26662	0	2.2293	2.87614	0	2.78591	0	2.11507	0	0	0	0.336556	0	0	0	0	2.56509	0.963474	0	1.42733	2.78425
F2S4_160901_003_E01	118	#665C47	Astro Aqp4	3	#808285	Non-Neuronal	0.212316	0	0	2.46015	0	0	0	0	2.41624	0	2.65373	0	2.47963	2.17732	0	0	2.50433	0.99241	2.49741	2.3991	2.17182	0	2.17366	0	0	1.49503	2.41624	0	0	0	0	1.3861	1.58916	2.61696
F2S4_160901_003_F01	118	#665C47	Astro Aqp4	3	#808285	Non-Neuronal	2.05877	0	0	2.26783	0	0	0	0	3.04292	0	2.70759	0	2.4131	2.43425	0	0	3.05812	0	3.01153	0	2.43155	0	0	0	0	0	1.97693	0	0	0	0	2.35143	0	2.52396
F2S4_160901_003_G01	129	#807059	SMC Acta2	4	#8D1800	Endothelial	3.20605	0	0	2.63816	0	0	0	0	0	0	3.05026	0	3.04554	2.01776	0	0	0	1.69507	0	0	2.88124	0	0.190818	0	0	0.190818	0	0	0	0.190818	0	0	1.88102	2.02006
F2S4_160901_004_B01	118	#665C47	Astro Aqp4	3	#808285	Non-Neuronal	1.58347	0	0	2.29845	0	0	0	0	3.14401	0	2.55434	0	2.2477	1.36911	0	0	2.19671	1.2022	2.45717	0	2.30352	0	0.787604	0	1.96147	1.03332	1.34232	0	0	0	0	0	1.2022	0.286254
F2S4_160901_004_C01	118	#665C47	Astro Aqp4	3	#808285	Non-Neuronal	0	0	0	1.93517	0	1.76159	0	0	2.92688	0	0	2.1599	2.53137	1.94727	0	0	1.83952	0	2.34861	0.257869	2.41843	0	0.257869	0	0.418564	0	2.1425	1.95903	0	2.66267	0	0	1.70293	2.38492
F2S4_160901_004_E01	118	#665C47	Astro Aqp4	3	#808285	Non-Neuronal	2.12084	0	0	2.31117	1.95153	0	0	0	1.97395	0	3.00574	1.76627	2.626	2.05559	0	0	3.03518	0.922722	2.48767	1.47645	2.46711	1.79285	1.08116	0	0	0	2.18805	0.864338	0	0.922722	0	1.96906	1.39251	2.29409
F2S4_160901_004_G01	118	#665C47	Astro Aqp4	3	#808285	Non-Neuronal	0	0	0	0	0	0	0	0	2.77565	0	2.32737	0	2.93673	1.88557	2.61289	0	2.69642	0	2.77918	0	2.27772	2.29491	0.651155	0	0	0	0	0	0	0	0.937177	2.37064	0	0
F2S4_160901_005_A01	129	#807059	SMC Acta2	4	#8D1800	Endothelial	2.75796	0	0	2.39438	1.7747	0	0	0	0	0	2.932	0	2.64307	0	0	0	0	0	0	2.00848	2.74559	0	0	0	0	2.02461	0	0	0	0	0	0	1.68077	2.90505
F2S4_160901_005_B01	118	#665C47	Astro Aqp4	3	#808285	Non-Neuronal	2.15869	0	0	2.37705	0	0	0	0	2.24859	0	2.86828	2.62146	2.37842	1.7977	0	0	2.86961	1.50354	2.34129	0	2.44078	0	2.34722	0	0	2.08192	0	2.25772	0	0	0	0	1.61986	0.243833
F2S4_160901_005_C01	118	#665C47	Astro Aqp4	3	#808285	Non-Neuronal	2.09688	0	0	1.80513	0	0	0	0	2.45432	0	2.79603	0	2.4758	0	0	0	2.80305	1.21183	2.4951	0.936683	2.42344	0	1.99416	0	0	0	0	0	1.31245	2.27574	0	0	0	1.88414
F2S4_160901_005_E01	118	#665C47	Astro Aqp4	3	#808285	Non-Neuronal	0	0	0	2.28403	0	0	0	0	3.0454	0	2.97634	0	2.75036	0.245317	0	0	2.67087	0	2.79751	0	2.1013	0	2.22538	0	1.76298	0	2.35649	0	0	0	0	0	0	0
F2S4_160901_005_H01	118	#665C47	Astro Aqp4	3	#808285	Non-Neuronal	2.43405	0	0	2.73286	0	0	0	0	2.02705	0	3.1145	0	2.73759	2.60484	0	1.39255	2.57714	0	2.07506	1.86836	2.8138	0	0.711472	0	0	0	2.03897	0	0	0	0	1.06674	2.2269	2.61868
F2S4_160901_006_A01	118	#665C47	Astro Aqp4	3	#808285	Non-Neuronal	1.78019	0	0	2.23784	0.202167	1.74921	0	0	1.84733	0	2.80863	0	2.64431	1.1287	0	0	2.26385	0	2.16507	0	2.45298	0	2.56016	0	1.44212	0	0	2.19566	0	2.17032	0	0	0	0
F2S4_160901_006_B01	118	#665C47	Astro Aqp4	3	#808285	Non-Neuronal	0	0	0	1.81651	0	0	0	0	2.45873	0	1.23931	0	2.73007	0	0	0	0	0	2.79401	2.31528	2.42072	0	2.70795	0	0	2.19523	2.04253	0	1.29955	0	1.19394	0	0.26964	0.26964
F2S4_160901_006_G01	118	#665C47	Astro Aqp4	3	#808285	Non-Neuronal	0.272108	0	0	2.33829	0	0	0	0	2.64608	0	2.32057	0	2.96832	0	2.58566	0	2.16578	0	2.4781	2.48558	2.48558	0.651723	0.272108	0	2.37966	2.22598	0	1.83301	0	2.42602	1.26536	1.22221	0	0
F2S4_160901_006_H01	129	#807059	SMC Acta2	4	#8D1800	Endothelial	3.07042	0	0	2.69508	0	0	0	0	0	0	3.17293	0	2.74902	2.24901	0	0	0.193145	0	1.7808	0	2.56699	0	0	0	0	0	0	1.066	0	2.36816	2.34018	0	1.97558	2.76309
F2S4_160901_007_A01	118	#665C47	Astro Aqp4	3	#808285	Non-Neuronal	0	0	0	1.62203	0	0	0	0	2.96469	0	2.96368	0	2.91735	1.79465	2.87866	0	2.76247	0	3.01938	0	2.36405	0	1.77939	0	0	0	0	1.28532	0	0	0	2.28322	1.73872	0.186934
F2S4_160901_007_C01	118	#665C47	Astro Aqp4	3	#808285	Non-Neuronal	0	0	0	0	0	1.69923	0	0	3.29409	0	2.64654	0	3.15529	0.273123	1.67581	2.47648	2.44761	0	2.67558	0	2.13856	0	1.80644	0	1.84068	0	0	0	0	2.57182	1.84068	0	0	2.81857
F2S4_160901_007_H01	118	#665C47	Astro Aqp4	3	#808285	Non-Neuronal	0	0	0	2.44846	0	0	0	0	3.15421	0	2.52999	0	2.99494	1.92245	0.665099	0	3.18013	0	2.68599	0	2.35361	0	2.34087	0	0	0	2.26409	1.47711	0	2.61343	0	2.49518	1.88308	0
F2S4_160901_008_B01	129	#807059	SMC Acta2	4	#8D1800	Endothelial	2.87987	0	0	2.40546	0	0	0	0	0	0	2.96016	0	2.9092	0.882184	0	0	0	1.91458	0	0	2.94438	0.190892	0	0	0	0	2.13781	0	0	2.43901	0	0	2.26544	2.9142
F2S4_160901_008_C01	118	#665C47	Astro Aqp4	3	#808285	Non-Neuronal	0	0	0	2.36594	0	0	0	0	3.1724	0	2.87264	0	0	0	2.23953	0	2.38284	0	2.90188	0	2.5982	0	1.94515	0	2.76024	0	0	0	0	0	0	0	0	0
F2S4_160901_008_E01	118	#665C47	Astro Aqp4	3	#808285	Non-Neuronal	0	0	0	2.24967	0	0	0.638455	0	3.25177	0	0.264207	0	3.06162	2.10818	0.545585	0	2.60616	0	2.55458	0	2.57149	0	1.46941	0	0	0	2.36729	0	1.56831	0	0	2.57344	0	2.53487
F2S4_160901_008_G01	118	#665C47	Astro Aqp4	3	#808285	Non-Neuronal	0	0	0	2.32887	0	0	0	0	1.97395	0	3.14932	0	2.55879	0	0	0	3.27864	0	2.66316	0	2.3315	0	1.66554	0	2.71812	0	0	0	0	2.40151	0	2.77547	1.53968	0.97368
F2S4_160901_008_H01	118	#665C47	Astro Aqp4	3	#808285	Non-Neuronal	0	0	0	1.99455	0	0	1.23785	0	2.87817	0	2.55561	0	2.72148	1.8433	0.583586	0	2.41658	1.34734	0	2.21464	1.71006	2.39483	2.25236	0	2.19545	1.36095	0	0	0	0	0	0	0	0.232578
F2S4_160901_009_A01	129	#807059	SMC Acta2	4	#8D1800	Endothelial	2.91675	0	0	2.65031	0	0	0	0	0	0	2.78392	0	2.55423	0	0	0	1.92555	1.2407	0	0	2.15774	0	0.206188	0	0	0	0	0	0	0	0	2.44607	2.11738	2.79379
F2S4_160901_009_B01	129	#807059	SMC Acta2	4	#8D1800	Endothelial	2.58678	0	0	2.34551	0	0	0	0	0	0	3.1281	0	2.2523	0	0	0	2.59775	1.05785	0	0	2.74699	0	0.189961	0	0	0	2.23462	0	0	0	0	0	1.46214	2.78182
F2S4_160901_009_D01	129	#807059	SMC Acta2	4	#8D1800	Endothelial	3.116	0	0	2.46684	0	0	0	0	0	0	2.73452	0	2.80821	1.89083	0	0.976041	2.19413	0	0	0	2.78601	0	1.52691	0	0	0	2.30078	0	0	0	0	2.3562	1.7711	2.25803
F2S4_160901_009_E01	129	#807059	SMC Acta2	4	#8D1800	Endothelial	2.76944	0	0	2.67823	1.55443	0	2.65755	0	0	0	2.38525	0	2.21799	0	0	0	0	0.832988	2.17575	0	2.53074	0	0	0	0	0	0	0	0	0	0	2.36595	1.95278	2.6901
F2S4_160901_009_F01	129	#807059	SMC Acta2	4	#8D1800	Endothelial	2.95508	0	0	2.55702	0.698096	2.28221	0	0	0	0	3.02687	0	2.51079	1.73929	0	0	2.20439	1.77344	2.67515	2.01386	2.43108	0	0	0	0	0	1.94093	0	0	0	2.14036	2.43027	1.96973	2.7309
F2S4_160901_010_D01	129	#807059	SMC Acta2	4	#8D1800	Endothelial	2.77924	0	0	2.47161	0.639593	0	0	0	0	0	1.53921	0	2.86486	1.04467	0	0	0	0	0	0	2.63526	0	0.193174	0	0	0	0	0	0	0	0	0	2.45995	1.68677
F2S4_160901_010_E01	129	#807059	SMC Acta2	4	#8D1800	Endothelial	2.9861	0	0	2.35654	0	1.99069	0	0	0	0	3.08198	0	2.24527	1.31188	0	0	0	1.52517	0	0	2.47347	0	1.60919	0	0	0	2.23389	0	1.60919	0	1.59507	2.72396	1.70813	2.38305
F2S4_160901_010_F01	129	#807059	SMC Acta2	4	#8D1800	Endothelial	3.12102	0	0	2.36268	2.18711	0	0	0	0	0	2.95027	0	2.81356	1.52708	0	2.0034	2.08994	1.33974	1.85587	1.52119	2.84591	0	1.47093	0	0	0	1.92664	0	0	2.44637	0	2.49813	2.20835	1.91241
F2S4_160901_010_G01	118	#665C47	Astro Aqp4	3	#808285	Non-Neuronal	2.43859	0	0	2.40874	0.200917	0	0	0	2.95784	0	2.89721	0	2.74439	0	2.09322	2.43859	2.90745	0	2.36362	0	2.65475	0	0.709074	0	0	0	0	0	0	0	0	0	0	0.200917
F2S4_160901_010_H01	129	#807059	SMC Acta2	4	#8D1800	Endothelial	2.91742	0	0	2.69264	0	0	2.32482	0	0	0	3.21104	0	2.8123	2.41559	0	0	0	1.87108	0	0	2.35767	0	0	0	0	0	0	0	0	2.19677	0	0	1.83747	2.06376
F2S4_160901_011_B01	129	#807059	SMC Acta2	4	#8D1800	Endothelial	2.97513	0	0	2.54496	0	1.33541	0	0	0	0	3.07867	0	2.21207	1.50477	0	0	0	1.52195	2.1706	0	2.53363	0	0	0	0	0	0	0	0	2.36909	0	2.2155	2.32234	2.43969
F2S4_160901_011_D01	129	#807059	SMC Acta2	4	#8D1800	Endothelial	2.94673	0	0	2.16532	0	0	2.22275	0	0	0	3.04418	0	1.70719	1.61134	0	0	0	1.42708	2.0272	0	2.76477	0	0.177422	0	0	0	0	0	0	0	0	1.79279	2.33132	1.34622
F2S4_160901_011_E01	129	#807059	SMC Acta2	4	#8D1800	Endothelial	2.66913	0	0	2.51743	2.55997	1.30223	0	0	0.493776	0	3.13228	0	2.48856	2.05391	0	0	0	0.71888	2.30566	0	2.44461	0	0	0	0	0	0	0	0	2.20928	0	2.51463	1.63695	2.31018
F2S4_160901_011_F01	129	#807059	SMC Acta2	4	#8D1800	Endothelial	3.23957	0	0	2.58149	2.00392	0	0	0	0	0	2.9677	0	2.03905	1.56354	0	0	0.314465	0	0	0	2.75069	0	0	0	0	1.75434	1.30387	0	0	0	0	2.19213	1.95302	1.63862
F2S4_160901_012_A01	129	#807059	SMC Acta2	4	#8D1800	Endothelial	2.64396	0	0	2.43945	0	0	0	0	0	0	1.80901	0	2.339	2.00589	0	0	0	1.35232	2.42709	0	2.54553	0	0.190741	0	0	0.190741	0	0	0	2.39261	0	0.190741	1.87446	1.97149
F2S4_160901_012_C01	124	#664747	VLMC Osr1 Cd74	3	#808285	Non-Neuronal	3.09618	0	0	2.49252	2.15646	0	0	0	0	0	2.95064	1.60307	2.77323	2.56517	0	1.51972	0	0	2.24273	1.9325	2.55962	0	2.31345	0	2.14572	0	0	1.19276	0	2.01083	0	0	2.11572	2.44429
F2S4_160901_012_F01	129	#807059	SMC Acta2	4	#8D1800	Endothelial	3.0411	0	0	2.44588	0	0	0	0	0	0	3.09762	0.180729	2.47311	1.84287	0	0	0	0	1.51165	0.180729	2.72386	0	0.180729	0	0.180729	0	0	0	0	0.406252	2.0004	2.36878	1.90289	2.98433
F2S4_160901_012_G01	129	#807059	SMC Acta2	4	#8D1800	Endothelial	2.86904	0	0	2.55483	0	0	0.176815	0	0	0	2.4407	0	2.35338	0	0	0	0	1.60957	1.86843	0	2.93464	0	2.50116	0	0	0	2.38237	0	0	1.44925	0	0	2.21567	2.69545
F2S4_160901_013_B01	129	#807059	SMC Acta2	4	#8D1800	Endothelial	2.76467	0	0	2.52627	0	0	0	0	0	0	2.8483	0	2.44598	2.39142	0	2.15125	2.22879	1.94029	2.06835	2.04317	2.79355	0	2.34223	0	0	0	0	2.09828	0	0.15823	2.37402	0	1.97399	2.84258
F2S4_160901_013_C01	118	#665C47	Astro Aqp4	3	#808285	Non-Neuronal	1.97796	0	0	2.24018	0	0	0	0	1.13703	0	2.72196	0	2.99369	1.98942	0	0	3.22715	0	2.50344	0	2.6442	0	2.31753	0	0.549241	0	0	0	0	0	0	0	1.86345	0
F2S4_160901_013_G01	129	#807059	SMC Acta2	4	#8D1800	Endothelial	2.98455	0	0	2.26899	0	0	0	0	0	0	2.74699	0	2.66928	1.68001	0	0	0	1.79341	0	0	2.91429	0	1.08486	0	0	0.160265	0	0	0	0	1.22066	0.160265	2.42141	2.23199
F2S4_160901_014_A01	118	#665C47	Astro Aqp4	3	#808285	Non-Neuronal	0	0	0	1.89352	0	0	0	0	2.12038	0	2.69372	0	2.74625	0	0	0	2.62798	0	1.47432	0	2.61299	0	1.14904	0	0.558569	0	0	0	1.40182	0	0	0	0	2.20438
F2S4_160901_014_B01	129	#807059	SMC Acta2	4	#8D1800	Endothelial	2.81551	0	0	2.48239	0	0	0	0	0	0	2.38728	0	2.66614	2.16059	0	0	0	1.66793	2.45552	2.77057	2.50564	0	2.84976	0	0	0	0	0	0	0	0	2.56816	1.65353	2.9554
F2S4_160901_014_C01	129	#807059	SMC Acta2	4	#8D1800	Endothelial	2.65868	0	0	2.1931	0	0	0	0	0	0	2.84334	0	2.22304	0	0	0	0	0	0	0	2.66516	0	2.26135	0	0	0	2.26742	0	0	0	2.74699	0	1.66637	1.14128
F2S4_160901_014_F01	129	#807059	SMC Acta2	4	#8D1800	Endothelial	2.70426	0	0	0	0	0	0	0	0	0	2.79328	0	2.98695	0	0	0	0	0	0	0	2.72601	0	2.26244	0	0	0	2.60836	0	0	0	0	0	2.23515	2.79844
F2S4_160901_014_G01	118	#665C47	Astro Aqp4	3	#808285	Non-Neuronal	0	0	0	1.82296	0	0	0	0	2.25704	0	1.61568	0	2.53988	0	0	0	2.60416	0	0	0	2.29039	0	2.82843	0	0	0	0	0	1.42891	0	0	0	1.27952	2.44045
F2S4_160901_014_H01	118	#665C47	Astro Aqp4	3	#808285	Non-Neuronal	0	0	0	1.60014	0	0	0	0	3.10575	0	3.03203	1.77258	2.38095	2.23581	0	0	2.81497	0	2.64936	0	2.5025	0.829407	0.235263	0	2.80628	0	0	0	0	2.767	0	2.48549	0.873353	0
F2S4_160901_015_A01	118	#665C47	Astro Aqp4	3	#808285	Non-Neuronal	2.24562	0	0	2.25876	0	0	0	0	3.06726	0	1.74619	0	2.83695	1.99265	0	0	2.97457	1.0468	1.11943	0	2.00151	1.63248	0	0	0.371381	0	0	0	0.48109	0	0	0	1.89981	2.41132
F2S4_160901_015_F01	129	#807059	SMC Acta2	4	#8D1800	Endothelial	3.25072	0	0	2.14038	0	0	0	0	0	0	2.63156	2.68507	2.58679	0	0	0	0	0	1.65381	2.55012	2.88324	0	2.32062	0	0	0	0	2.51387	0	2.26732	0	1.69928	1.96363	2.38111
F2S4_160901_016_A01	118	#665C47	Astro Aqp4	3	#808285	Non-Neuronal	0	0	0	2.41266	0	0	0	0	1.28783	0	2.8218	0	2.79781	0.332453	1.97912	0	2.69608	0	3.0953	0	2.32523	0	0.518533	0	0	0	0	2.26989	0	0.332453	0	2.54909	1.05502	2.14304
F2S4_160901_016_C01	129	#807059	SMC Acta2	4	#8D1800	Endothelial	3.25842	0	0	2.07898	0	0	0	0	0	0	0	0	2.91843	2.12283	0	0	0	0	2.76339	0	2.73425	0	0	0	0	0.205978	0	0	0	2.27396	2.25239	2.75141	1.93122	3.01549
F2S4_160901_016_D01	129	#807059	SMC Acta2	4	#8D1800	Endothelial	3.14878	0	0	2.39343	0	0	0	0	0	0	2.79831	0	2.73098	2.52387	0	0	0	1.8654	0	0	2.80127	0	0	0	0	0	0	0	0	0	2.30443	2.42845	2.16132	1.9173
F2S4_160901_016_E01	129	#807059	SMC Acta2	4	#8D1800	Endothelial	2.8291	0	0	2.01475	0	0	0	0	0	0	2.48633	0	2.52057	1.88851	0	0	2.24776	1.36606	2.05354	0	2.49849	2.18398	1.16232	0	0	0	0	0	0	0	0.293707	2.82598	1.06566	2.39859
F2S4_160901_016_G01	129	#807059	SMC Acta2	4	#8D1800	Endothelial	3.31125	0	0	2.54502	1.33592	0	0	0	0	0	3.07493	0	2.83206	1.83281	0	0	0	0.192771	0	0	3.01197	0	0.737975	0	0	0	0	0	0	2.58843	0.192771	2.54294	2.4425	1.4779
F2S4_161110_001_C01	125	#89997A	VLMC Osr1 Mc5r	3	#808285	Non-Neuronal	0	0	0	2.25064	0	0	0	0	0	0	2.59888	2.52077	2.68304	2.68102	0.32578	0	2.94242	0	2.61683	1.92262	0.192747	1.53805	2.80624	0	0	0.972186	0	0	0	2.18296	0	0.192747	0	1.79164
F2S4_161110_001_E01	124	#664747	VLMC Osr1 Cd74	3	#808285	Non-Neuronal	1.84059	0	0	2.60927	0	0	0	0	0	0	2.76266	0	2.48553	2.03415	0	0	0	0	2.58843	0	2.7992	0	1.70091	0	0	0	0	1.8254	0	0.253805	0	0	0.910909	0.41294
F2S4_161110_001_F01	125	#89997A	VLMC Osr1 Mc5r	3	#808285	Non-Neuronal	2.81734	0	0	2.79958	2.14915	2.26371	0	0	0	0	2.88604	0	2.71884	2.41256	0	2.09601	2.54385	0	2.05086	0	2.47792	0	2.27419	0	0	0	1.97802	0	0	0	0	2.33221	1.6161	2.44691
F2S4_161110_001_H01	125	#89997A	VLMC Osr1 Mc5r	3	#808285	Non-Neuronal	2.50063	0	0	2.52807	0	0	0	0	2.30327	0	2.8094	0	2.62986	2.23583	1.10726	0.596635	2.8042	0	2.94835	1.99282	2.40708	0	0.993482	0	0	0	1.90347	2.01318	0	2.04435	0	2.20338	2.10675	2.55244
F2S4_161110_002_A01	125	#89997A	VLMC Osr1 Mc5r	3	#808285	Non-Neuronal	2.97093	0	0	2.65528	0	0	0	0	0	0	2.59146	0	2.50304	2.50086	2.19163	0	2.9667	1.65008	2.9778	1.87527	2.50594	0	2.72811	0	0	0	2.51096	1.37846	0	0	0	2.32727	2.19014	1.6396
F2S4_161110_002_D01	125	#89997A	VLMC Osr1 Mc5r	3	#808285	Non-Neuronal	2.28608	0	0	2.70628	0	0	0	0	2.66947	0	2.80368	2.37906	3.10107	2.26392	0	0	2.84555	0	3.02183	1.92748	2.68267	0	2.23816	0	0	0	0	0	0	0	0	0	2.40282	2.24296
F2S4_161110_002_E01	125	#89997A	VLMC Osr1 Mc5r	3	#808285	Non-Neuronal	0.261152	0	0	2.84215	0	0	0	0	0	0	2.68942	0	2.85683	0	0	0	2.044	0	0	0	2.66456	0	0	0	0	0	0	0	0	2.33816	0	0	2.09866	1.00302
F2S4_161110_002_F01	124	#664747	VLMC Osr1 Cd74	3	#808285	Non-Neuronal	2.99261	0	0	2.66652	0	0	1.99935	0	0	0	3.0388	0	2.95064	2.41909	1.79395	0	1.8599	0.622079	1.84433	2.27823	2.62522	0	2.22718	0	0	0	0	0	0	0	0	2.46794	2.2573	2.76348
F2S4_161110_002_G01	124	#664747	VLMC Osr1 Cd74	3	#808285	Non-Neuronal	3.04178	0	0	2.48904	1.60124	0	1.70363	0	0	0	3.10564	0	2.82757	2.448	0.547472	0	2.13986	1.55485	2.49046	2.1837	2.51462	0	2.33005	0	0	0	0	1.74503	0	1.85595	0.177683	2.57704	2.2588	2.54943
F2S4_161110_002_H01	125	#89997A	VLMC Osr1 Mc5r	3	#808285	Non-Neuronal	0	0	0	0.284427	0	0	0	0	0	0	1.78621	0	0.284427	2.6037	0	0	0	0	0	0	2.42262	0	0	0	0	0	0	0.284427	0	0	0	0	0	3.14167
F2S4_161110_003_C01	126	#6B8059	VLMC Spp1 Hs3st6	3	#808285	Non-Neuronal	2.36239	0	0	2.88092	0	0	0	0	0	0	3.08723	0	2.50774	1.70571	0	0	3.14121	1.79476	2.7139	0	2.75379	1.81295	0	0	0	0	0	0	0	0	0	0	2.5219	0
F2S4_161110_003_D01	124	#664747	VLMC Osr1 Cd74	3	#808285	Non-Neuronal	2.40114	0	0	2.62203	0	0	0	0	0	0	2.66719	0	2.75765	1.8863	0	0	1.37928	0.865138	2.14204	2.22318	2.64441	0.412064	2.04838	0	2.10857	0	1.79191	0	0	2.2413	1.62478	2.62038	2.32691	2.87938
F2S4_161110_003_E01	124	#664747	VLMC Osr1 Cd74	3	#808285	Non-Neuronal	2.96431	0	0	2.45111	0	0	0	0	0	0	3.0349	0	2.92592	2.54977	1.2886	0.264341	2.26801	0	2.15925	2.41206	2.54148	0	2.3402	0	0	0	0	0	0	0	0	2.01028	2.46505	2.47002
F2S4_161117_001_G01	124	#664747	VLMC Osr1 Cd74	3	#808285	Non-Neuronal	2.85428	0	1.37228	2.59896	1.77302	0.459467	1.0893	0	0	0	3.0371	0	2.83001	2.27513	1.23799	1.46549	2.74975	0.990145	2.79741	2.38888	2.5721	0	2.25442	0	0	0	1.37228	0.459467	0	1.73963	1.28281	2.15622	1.95731	2.06337
F2S4_161117_002_H01	124	#664747	VLMC Osr1 Cd74	3	#808285	Non-Neuronal	3.34988	0	0	2.54902	1.6629	0.758792	0	0	0.202025	0	3.0698	0	2.52358	1.68999	0.443561	0.968119	1.95062	0.443561	1.97034	1.55565	2.61807	0	2.10838	0	0	0.658375	0	1.83957	0	1.84328	1.06675	2.26904	2.10637	2.65942
F2S4_161117_004_D01	124	#664747	VLMC Osr1 Cd74	3	#808285	Non-Neuronal	3.00607	0	0	2.63576	0.899389	1.96894	0	0	0	0	3.11979	0	2.66972	2.08216	0.395406	0	2.77211	1.45076	2.74241	2.16606	2.43983	1.77399	2.02111	0	0	0.59889	0	2.23759	0	2.10639	0	2.23132	2.2159	2.54723
F2S4_161117_004_H01	124	#664747	VLMC Osr1 Cd74	3	#808285	Non-Neuronal	2.63252	0	0	2.69028	0.538797	0	0	0	0	0	2.97946	0	2.79034	2.16923	2.0887	0	3.09318	0.42136	2.44773	1.83104	2.68259	1.13667	2.24021	0	0	0	1.58755	0	1.05079	1.70736	2.12353	2.17402	2.35859	2.23299
F2S4_170116_015_A01	118	#665C47	Astro Aqp4	3	#808285	Non-Neuronal	0	0	0	2.52084	0	0	0	0	1.55573	0	0	0	2.63068	0	0.978867	0	3.16551	0	2.73085	1.63117	2.75494	0	0	0	0	0	0	0	0	2.74506	0	0	1.88093	0.267759
F2S4_170526_001_E01	128	#665547	Peri Kcnj8	4	#8D1800	Endothelial	2.55464	0	0	2.12286	0	0	0	0	0	0	3.02958	0	2.37709	2.00393	0	0	0	0	0.329463	0	0.329463	0	2.89073	0	0.329463	0	0	0	0	0	0	0.329463	0	2.84673
F2S4_170706_001_B01	118	#665C47	Astro Aqp4	3	#808285	Non-Neuronal	2.38966	0	0	2.94545	0	0.230949	0	0	0	0	2.94958	0	2.9742	0	0	0	3.30107	0	2.86436	0	2.67781	0	1.08747	0	0	2.28631	0	0	0	0	1.54895	0	2.03783	0.230949
F2S4_170706_001_E01	118	#665C47	Astro Aqp4	3	#808285	Non-Neuronal	1.8903	0	0	2.34996	0	0	0	0	2.8791	0	2.13094	0	2.5144	1.23488	0.999385	2.21943	2.77558	1.42748	2.68309	1.79729	2.23485	0	2.09693	0	0.203864	2.22256	2.10313	0	0	0	1.55322	2.42256	1.56044	1.77603
F2S4_170803_001_B01	127	#74996B	VLMC Spp1 Col15a1	3	#808285	Non-Neuronal	2.53741	0	0	2.77184	1.72945	1.79881	0	0	0	0	2.52017	0	2.24151	2.51059	0	0	2.54769	0	3.0535	1.46038	2.42359	0	2.39386	0	0	0	2.71783	0	0	0	0	2.49796	2.21228	2.90299
F2S4_170803_001_C01	128	#665547	Peri Kcnj8	4	#8D1800	Endothelial	2.58968	0	0	2.73124	0	0	0	0	0	0	0.50558	0	2.49366	2.86084	3.18594	0	2.37427	0	0	0	2.46838	0	0	0	0	0	0	0	0	0	0	2.83922	0	0
F2S4_170803_001_G01	128	#665547	Peri Kcnj8	4	#8D1800	Endothelial	1.85372	0	0	2.10856	0	0	0	0	0	0	2.84683	0	2.62792	2.34469	0	0	2.70425	0.886779	2.70712	0	2.08923	0	0	0	0	1.84687	0	0	0	2.17502	0	2.15511	0	2.46305
F2S4_170803_002_F01	127	#74996B	VLMC Spp1 Col15a1	3	#808285	Non-Neuronal	2.12149	0	0	2.80435	2.59811	0	2.33069	0	0	0	2.57196	0	2.92965	1.87584	2.61471	2.63539	2.62278	0	3.02106	0	2.15561	0	2.60316	0	0	1.68911	2.21263	0	0	1.5438	1.41012	2.30488	1.50364	0
F2S4_170803_003_C01	128	#665547	Peri Kcnj8	4	#8D1800	Endothelial	0	0	0	2.42959	0	0	0	0	0	0	3.64129	0	1.94161	0	1.74046	0	0	0	0	0	2.18251	0	2.79162	0	0	0	0	0.499752	0	0	1.74046	0	2.18251	3.2523
F2S4_170803_005_C01	128	#665547	Peri Kcnj8	4	#8D1800	Endothelial	2.28452	0	0	2.78967	0	0	0	0	0	0	3.30762	0	2.68772	1.84359	0	2.30082	1.75951	0	0	0	2.83249	0	0	0	0	0	0	0	2.02772	0	0	2.23778	1.74055	2.49875
F2S4_170803_006_E01	128	#665547	Peri Kcnj8	4	#8D1800	Endothelial	2.49876	0	0.513395	0	2.36484	0	0	0	0	0	0	0	3.19412	2.68567	0	0	0	0	2.42048	0	2.65852	0	1.44926	0	0	0	0	0	0	0	0	0	0	0
F2S4_170803_007_D01	128	#665547	Peri Kcnj8	4	#8D1800	Endothelial	0.425516	0	0.425516	2.30248	0	0	0	0	0	0	3.15995	0	3.17806	2.21501	0	0	0	0	2.67688	0	2.52562	0	0	0	0	0	0	0	0	0	0	0	0	0.425516
F2S4_170803_010_A01	128	#665547	Peri Kcnj8	4	#8D1800	Endothelial	0	0	0	2.52478	0	0	0	0	0	0	2.49396	0	2.84695	2.62473	0	0	0	0	2.50965	0	2.86317	0	0	0	0	0	0	0	0	0	0	0	2.19077	3.10422
F2S4_170803_010_B01	128	#665547	Peri Kcnj8	4	#8D1800	Endothelial	0	0	0	2.62498	0	0	0	0	0	0	2.92463	0	2.72099	2.41521	2.03621	0	0.428576	1.58001	1.29026	0	2.14819	0	2.43444	0	0	0	0	0	0	0	1.59882	2.94168	0	2.78663
F2S4_170803_010_G01	128	#665547	Peri Kcnj8	4	#8D1800	Endothelial	2.98083	0	0	2.61969	0	0	0	0	0	0	3.01592	0	2.394	2.49869	2.61697	0	0	0	0	0	2.69187	0	2.53636	0	0	0	0	0	0	0	0	2.67551	2.45743	2.75771
F2S4_170803_011_A01	128	#665547	Peri Kcnj8	4	#8D1800	Endothelial	2.76009	0	0	2.47025	0	0	0	0	0	0	3.27389	0	2.87684	2.31171	0	0	2.82136	2.01606	3.09521	0	2.09345	0	1.17649	0	0	0	0	0	0	0	0	2.77054	2.13995	1.64932
F2S4_170803_011_C01	128	#665547	Peri Kcnj8	4	#8D1800	Endothelial	3.17461	0	0	2.49485	0	0	0	0	0	0	3.31795	0	2.54851	2.09899	0	0	0	1.99018	2.53696	0	2.86256	0	0	0	0	0	0	0	0	0	0.696936	1.3717	1.53325	2.30066
F2S4_170803_011_D01	128	#665547	Peri Kcnj8	4	#8D1800	Endothelial	0.53616	0	0	2.75495	0	0	0	0	0	0	3.02772	0	2.22825	2.52168	0	0	1.92352	0	2.92138	0	2.50546	0	0	0	0	2.56984	0	0	0	0	0	0	1.95982	0
F2S4_170803_011_G01	128	#665547	Peri Kcnj8	4	#8D1800	Endothelial	2.22315	0	0	2.25328	0	0	0	0	0	0	2.75094	0	3.05004	0	0	0	0	0	0	0	2.98586	0	0	0	0.477409	0	0	0	0	0	0	0	2.30363	2.09033
F2S4_170803_013_E01	129	#807059	SMC Acta2	4	#8D1800	Endothelial	2.57003	0	0	2.74675	0	0	0	0	0	0	2.5866	0	2.90873	2.34845	2.87124	0	0	1.88024	2.99121	0	2.84839	0	2.60823	0	0	0	0	0	0	0	0	0	2.15107	2.42559
F2S4_170803_014_A01	128	#665547	Peri Kcnj8	4	#8D1800	Endothelial	2.93535	0	0	2.92094	0	0	0	0	0	0	2.88992	0	2.82113	2.41118	2.92727	0	0	0	0	0	2.80396	0	0	0	0	0	0	0	0	2.85429	0	2.85355	0	3.21107
F2S4_170803_014_D01	128	#665547	Peri Kcnj8	4	#8D1800	Endothelial	2.71867	0	0	2.48623	2.59888	0	0	0	0	0	3.12449	0	2.84592	2.494	2.62925	0	0	0	0	0	2.61081	0	1.2454	0	0	0	0	1.79134	0	0	0	0.323534	1.90665	2.74452
F2S4_170803_015_A01	128	#665547	Peri Kcnj8	4	#8D1800	Endothelial	2.66561	0	0	2.58565	0	0	0	0	0	0	3.28717	0	2.88032	2.39551	0	0	0	0	2.92272	2.14252	2.66561	0	0	0	0	0	0	0	0	2.47291	2.54018	2.57693	0	2.91199
F2S4_170803_015_B01	128	#665547	Peri Kcnj8	4	#8D1800	Endothelial	2.97119	0	0.371956	2.13507	0	0	0	0	0	0	3.18716	0	3.0908	2.71136	0	0	0	0	0	0	2.97119	0	0	0	0	0	0	0	0	0	1.54246	2.71364	1.86216	0
F2S4_170803_017_E01	128	#665547	Peri Kcnj8	4	#8D1800	Endothelial	0	0	0	2.03671	0	0	0	0	0	0	3.28009	0	3.12549	2.60268	0	0	0	0	3.20163	0	2.95093	0	0	0	0	0	0	0	0	0	0	0	0	0
F2S4_170803_017_G01	128	#665547	Peri Kcnj8	4	#8D1800	Endothelial	2.99919	0	0	1.94999	0	0	0	0	0	0	3.31837	0	2.6441	2.8784	0	0	0	1.30443	0	0	2.68204	0	0.886774	0	0	0	0	0	0	2.23426	0	2.92084	1.93091	0.291782
F2S4_170803_017_H01	128	#665547	Peri Kcnj8	4	#8D1800	Endothelial	2.52305	0	0	2.17899	0	0	0	0	0	0	2.97538	0	2.84409	2.03702	0	0	2.69218	0	2.94099	0	2.60599	0	0.853727	0	0	0	0	0	0	0	0	2.53655	1.57798	2.15566
F2S4_170803_018_F01	128	#665547	Peri Kcnj8	4	#8D1800	Endothelial	2.31325	0	0	2.71856	0	0	0	0	0	0	3.18316	0	2.99932	2.54742	0	0	2.69753	0	2.96578	0	3.13869	0	2.66264	0	0	0	0	0	0	2.56238	2.1822	3.06466	1.026	1.59625
F2S4_170803_020_B01	128	#665547	Peri Kcnj8	4	#8D1800	Endothelial	2.70666	0	0	2.03942	0	0	0	0	0	0	3.15261	0	3.06175	2.41053	0	0	3.10855	1.52105	2.44345	0	2.6695	0	2.30387	0	0	0	0	0	0	0	0	2.56189	2.08002	0
F2S4_170803_021_B01	128	#665547	Peri Kcnj8	4	#8D1800	Endothelial	2.98925	0	0.363256	2.54602	0	0	0	0	0	0	3.1877	0	0.363256	2.34904	2.67746	0	2.57417	1.51047	2.09329	0	2.62955	0	1.6701	0	0	2.30632	0	0	0	2.72385	0	2.65291	1.8222	0
F2S4_170807_010_E01	128	#665547	Peri Kcnj8	4	#8D1800	Endothelial	2.88174	0	0	2.02993	0	0	0	0	0	0	3.2881	0	2.82283	2.26324	2.52423	0	0	0	1.07502	0	2.34256	0	2.7799	0	0	0	0	0	0	0	0	0	2.23322	3.14901
F2S4_170828_002_H01	127	#74996B	VLMC Spp1 Col15a1	3	#808285	Non-Neuronal	0	0	0	2.57812	0	1.95036	0	0	0	0	0	0.406087	2.92008	2.62994	0	0	2.11203	0.751434	0	0	2.4512	0	2.2711	0	0	1.72924	0	0	0	0	0.61222	2.2413	2.04478	0
F2S4_171120_001_A01	118	#665C47	Astro Aqp4	3	#808285	Non-Neuronal	0	0	0	0	0	0	0	0	2.62823	0	2.86443	0	2.52889	0	0	0	2.45341	0	2.63128	0	2.6205	0	0.84452	0	0	0	1.54957	0	1.68954	2.3704	0.739811	2.45111	0	0
F2S4_171120_001_B01	118	#665C47	Astro Aqp4	3	#808285	Non-Neuronal	2.2466	0	0	0	0	0	0	0	1.76383	0	3.00407	0	0	0	0	0	2.72325	0	2.50968	0	2.05569	0	0	0	0	0	0	0	0	0	0	2.51159	0	0
F2S4_171120_001_C01	118	#665C47	Astro Aqp4	3	#808285	Non-Neuronal	0	0	0	2.30526	0	0	0	0	2.84282	0	0	0	2.81749	2.15467	0	0	0	0	3.20513	0	2.22064	0	2.25471	0	0	0	0	0	0	0	0	3.15154	1.88198	0
F2S4_171120_001_D01	118	#665C47	Astro Aqp4	3	#808285	Non-Neuronal	0	0	0	2.5019	0	0	0	0	2.33589	0	3.05907	0	2.52053	1.50939	0	0	2.96192	0	2.42394	0	2.52506	0	0	0	2.49228	0	0	1.77922	0	0	0	0	0	0
F2S4_171120_001_E01	118	#665C47	Astro Aqp4	3	#808285	Non-Neuronal	2.11941	0	0	2.11489	0	0	0	0	1.91005	0	2.99995	1.99557	2.0916	2.18972	0	0	2.85211	0	2.94455	0	2.47966	0	0	0	0	0	0	0	0	2.3345	0	0	0	0
F2S4_171120_001_F01	118	#665C47	Astro Aqp4	3	#808285	Non-Neuronal	2.2554	0	0	2.37894	0	0	0	0	1.49528	0	3.04669	0	2.81646	0	0	0	2.9473	0	2.91723	1.91014	2.12701	0	0	0	2.06273	2.11402	0	0	0	0	2.22242	2.73828	2.55362	2.67666
F2S4_171120_001_G01	118	#665C47	Astro Aqp4	3	#808285	Non-Neuronal	2.17374	0	0	2.33962	2.49672	0	0	0	2.37116	0	2.79049	0	2.61434	0	0	0	2.84922	0	2.64315	1.3221	2.25755	1.74117	0.756217	0	2.5754	1.60002	0	1.74117	0	0	1.24219	0	1.21191	0
F2S4_171120_001_H01	118	#665C47	Astro Aqp4	3	#808285	Non-Neuronal	0	0	0	0	0	0	0	0	2.08822	0	3.1876	0	2.96478	2.00599	0	2.02082	0	0	2.50723	0	2.12985	0	1.7586	0	0	0	0.905514	0	0	0	0	0	2.04216	0.441097
F2S4_171120_002_A01	118	#665C47	Astro Aqp4	3	#808285	Non-Neuronal	2.15692	0	0	2.39866	0	0	0	0	0.339987	0	2.41085	1.2159	2.93972	2.05626	0	0	2.53537	0	2.83951	0	2.61484	0	0	0	2.44916	1.06779	0	0	0	0.339987	0	2.22651	0	2.32229
F2S4_171120_002_B01	118	#665C47	Astro Aqp4	3	#808285	Non-Neuronal	0	0	0	2.29993	0	0	0	0	2.75581	0	2.46501	0	2.94529	0	0	0	3.28776	0	2.7653	0	2.8695	0	0	0	1.08574	2.54464	0	1.44026	0	2.50285	0	0	0	2.65963
F2S4_171120_002_C01	118	#665C47	Astro Aqp4	3	#808285	Non-Neuronal	0	0	0	0	0	2.72393	0	0	0.987347	0	2.87101	0	2.94497	0	0	0	0	0	0	0	2.22153	0	2.77552	0	1.45622	0	0	0	2.7911	0	0	1.19093	0	0.987347
F2S4_171120_002_E01	118	#665C47	Astro Aqp4	3	#808285	Non-Neuronal	0	0	0	1.8977	0	0	0	0	3.05888	0	2.92222	0	2.77011	1.60213	0	0	3.15527	0	2.7669	0	2.68312	0	0.83115	0	0	0	0	0	2.53396	0	0.83115	0	0	0
F2S4_171120_002_F01	118	#665C47	Astro Aqp4	3	#808285	Non-Neuronal	0	0	0	2.52834	0.419272	0	0	0	2.83186	0	2.81489	0	3.06333	1.61958	0	0	3.11069	1.40463	2.57397	0	2.32708	0	0	0	0	0	2.62206	0	0	0	0	2.4431	1.63621	0
F2S4_171120_002_H01	118	#665C47	Astro Aqp4	3	#808285	Non-Neuronal	0	0	0	0	0	0	0	0	2.90037	0	2.5547	0	0.395173	2.44487	0	0	2.61657	0	3.09403	0	2.63933	0	0.395173	0	0	0	0	0	0	0	0	2.48676	2.0673	2.28432
F2S4_171120_003_A01	118	#665C47	Astro Aqp4	3	#808285	Non-Neuronal	2.60321	0	0	0	0	0	0	0	3.06986	0	1.59849	0	2.54289	0	0	0	3.12879	1.3742	0	0	2.95221	0	0	0	1.44202	0.368015	0	0	0	0	0	2.6202	0	0
F2S4_171120_003_B01	118	#665C47	Astro Aqp4	3	#808285	Non-Neuronal	2.36556	0	0	1.81996	0	0	0	0	2.40814	0	2.76635	1.84539	2.67307	1.90671	0	2.24944	0	1.0653	2.82103	0	1.89217	0	2.15152	0	2.89601	0	2.24944	0	0	0	0	0	0	0
F2S4_171120_003_C01	118	#665C47	Astro Aqp4	3	#808285	Non-Neuronal	0	0	0	0	0	0	0	0	0	0	2.54062	0	2.74427	2.09256	0	0	0	0	2.52865	0	2.25246	0	0	0	1.5885	0	0	0	0	0	1.86566	2.57286	2.10882	2.20824
F2S4_171120_003_D01	118	#665C47	Astro Aqp4	3	#808285	Non-Neuronal	0	0	0	1.94638	0	0	0	0	3.0436	0	2.96181	2.75511	0	0	0	0	0	1.4919	3.17891	2.01454	2.52572	0	0	0	0	1.67599	0	0	0	0	0	2.61054	1.07639	1.82307
F2S4_171120_003_E01	118	#665C47	Astro Aqp4	3	#808285	Non-Neuronal	0	0	0	0	1.99396	0	0	0	2.95162	0	2.83047	0	0	0	0	0	2.50021	1.20462	0.929886	0	2.32481	2.72151	0.929886	0	0	0	0	2.42131	0	0	0	0	0	0
F2S4_171120_003_F01	118	#665C47	Astro Aqp4	3	#808285	Non-Neuronal	2.49193	0	0	0	0	1.55752	0	0	2.41011	0	0.690206	0	2.46954	0	2.75321	2.48088	0.361735	1.65515	2.80748	0	2.73385	0	1.40995	0	0	0	0	0	0	0	0	2.77838	0	2.82893
F2S4_171120_003_G01	118	#665C47	Astro Aqp4	3	#808285	Non-Neuronal	0	0	0	2.55083	0	0	0	0	1.87709	0	2.77511	0.366926	2.46305	2.24286	0	0	3.02224	0	2.42576	0	2.16745	0	2.37292	0	0	0	0	0	0	0	1.41873	0	0	0.366926
F2S4_171120_003_H01	118	#665C47	Astro Aqp4	3	#808285	Non-Neuronal	0	0	0	1.89518	0	0	0	0	2.90271	0	2.49494	0.368692	2.9184	2.23593	0	0	2.88943	0	2.42667	0	2.35343	0	2.647	0	0	0	1.94407	0	0	0	0	2.48744	0	2.19714
F2S4_171120_004_A01	118	#665C47	Astro Aqp4	3	#808285	Non-Neuronal	0	0	0	2.00991	0	0	0	0	2.87462	0	2.74453	0	2.78657	2.12759	0	0	1.53513	0	3.22037	0	3.0694	0	2.25289	0	0	0	0	0	0	0	0.727687	0	0	0
F2S4_171120_004_B01	118	#665C47	Astro Aqp4	3	#808285	Non-Neuronal	0	0	0	1.78537	0	0	0	0	0	0	3.01915	0	3.22831	0.397962	0	0	3.3365	0	0.602087	1.27879	1.88934	0	2.18331	0	0	0	0	0	0	0	0	0	2.51986	0
F2S4_171120_004_C01	118	#665C47	Astro Aqp4	3	#808285	Non-Neuronal	0	0	0	2.47631	0	0	0	0	2.11094	0	2.45753	0	2.89648	2.10618	0	0	3.2765	0	3.18183	2.06608	2.63807	0	0	0	1.13576	0	0	2.26814	0	2.44235	0	0	1.50475	2.22665
F2S4_171120_004_D01	118	#665C47	Astro Aqp4	3	#808285	Non-Neuronal	1.01124	0	0	2.63517	0	0	0	0	0	0	2.75635	0	3.05048	0	0	0	0	0	2.91172	0	2.19991	0	1.54358	0	0	0	2.58239	1.2548	0	0	0.611443	0	0	0
F2S4_171120_004_E01	118	#665C47	Astro Aqp4	3	#808285	Non-Neuronal	2.65367	0	0	0	0	0	0	0	2.84191	0	2.50111	0	2.95961	2.38738	0	0	3.15132	0	0.381043	1.62048	2.50684	0	1.48425	0	2.1004	0	2.45657	0	0	0	0	0	0	2.27696
F2S4_171120_004_F01	118	#665C47	Astro Aqp4	3	#808285	Non-Neuronal	0	0	0	2.04269	2.24396	0	0	0	1.38963	0	2.62071	0	2.91906	0	0	0	2.87808	0	2.88283	0	1.89486	0	2.74395	0	0	0	0	1.81983	0	0	1.58394	0	1.45755	1.77176
F2S4_171120_004_G01	118	#665C47	Astro Aqp4	3	#808285	Non-Neuronal	0	0	0	2.10875	0	0	0	0	2.11331	0	2.86037	0	2.63018	0	0	0	2.73182	0	0	0	0.569584	0	0	0	1.12068	0	1.81109	0	0	0	1.90847	0	2.13542	0
F2S4_171120_004_H01	118	#665C47	Astro Aqp4	3	#808285	Non-Neuronal	0	0	0	0	0	0	0	0	3.00898	0	0	2.67472	2.16643	1.69126	0	0	2.28363	1.42155	2.7876	0.80255	2.33217	0	2.3996	0	0	0	0	0	0	2.65075	0	0	0	0
F2S4_171120_005_A01	118	#665C47	Astro Aqp4	3	#808285	Non-Neuronal	1.88268	0	0	2.11764	0	0	0	0	2.15563	0	2.79291	2.26525	2.84372	1.85243	0	0	3.09359	0	2.68924	0	2.19532	0	2.40839	0	0	0	0	0	1.33333	2.04363	0	0	1.85243	0
F2S4_171120_005_B01	118	#665C47	Astro Aqp4	3	#808285	Non-Neuronal	1.99497	0	0	2.22722	0	0	0	0	2.79694	0	3.04279	2.6218	2.78962	2.36808	0	2.26178	3.09884	1.26654	2.50142	0	2.79694	0	0	0	2.32	0	1.8506	0	0.438906	0	0	0	2.13764	0
F2S4_171120_005_C01	118	#665C47	Astro Aqp4	3	#808285	Non-Neuronal	0	0	0	0	3.0501	0	0	0	2.19332	0	2.50662	0	2.80966	2.18212	0	0	2.20961	0	0.475394	2.72087	2.41737	0	1.93696	0	2.02682	0	0	0	0	1.89507	0	0	0	0
F2S4_171120_005_D01	118	#665C47	Astro Aqp4	3	#808285	Non-Neuronal	0	0	0	0	0.474695	0	0	0	2.94232	0	2.6408	0	2.89673	2.1331	0	0	2.73116	0	0	0	0.474695	0	0	0	0	0	0	1.64965	0	0	0	2.60167	1.22702	0
F2S4_171120_005_E01	118	#665C47	Astro Aqp4	3	#808285	Non-Neuronal	0	0	0	2.59764	0	0	0	0	2.62975	0	2.56509	2.36125	2.82567	2.33335	0	0	2.36125	0	2.90397	0	2.19445	0	2.68761	0	0	0	0	0	0	0	2.08184	0	0	0
F2S4_171120_005_G01	118	#665C47	Astro Aqp4	3	#808285	Non-Neuronal	0	0	0	2.5136	0	0	0	0	2.99188	0	2.59017	0	3.0631	2.02887	2.54511	0	2.31191	1.40739	2.5136	0	2.64025	0	0	0	0	0	0	0	0	0.938115	0	2.58673	2.26021	0
F2S4_171120_005_H01	118	#665C47	Astro Aqp4	3	#808285	Non-Neuronal	0	0	0	2.15569	0	0	0	0	3.31658	0	2.88306	0	2.93603	1.86881	0	0	2.76811	0	2.66546	0	2.77225	0	0	0	0	0	0	0	0	0	0	2.18317	0	0
F2S4_171120_006_A01	118	#665C47	Astro Aqp4	3	#808285	Non-Neuronal	0	0	0	1.67383	0	0	0	0	2.50849	0	2.80383	0	2.94651	1.99528	0	0	2.78844	0	0	0	2.10883	0	0	0	0	0	0	0	0	0	0	2.27323	2.16169	2.69235
F2S4_171120_006_C01	118	#665C47	Astro Aqp4	3	#808285	Non-Neuronal	0	0	0	2.15791	0	0	0	0	3.00125	0	2.54695	0	3.08878	2.57461	0	0	1.38318	1.78421	2.57237	2.10201	0	0	1.41656	0	2.9489	0	0	0	1.59778	0	0	2.48846	1.59778	0
F2S4_171120_006_D01	118	#665C47	Astro Aqp4	3	#808285	Non-Neuronal	2.18505	0	0	2.70294	0	0	0	0	2.71774	0	2.87268	0	2.62753	1.81755	0	0	2.81506	0	2.97715	2.13796	2.67817	0	2.16475	0	0	0	0	0	1.12189	2.21383	0	2.88374	2.05273	2.53621
F2S4_171120_006_E01	118	#665C47	Astro Aqp4	3	#808285	Non-Neuronal	0	0	0	2.63929	0	2.24379	0	0	2.569	0	2.6688	0	0	2.36692	0	0	0	0	0.464702	0	1.85655	0	0	0	0	0	0	0	0	0	0	0	0	2.29308
F2S4_171120_006_G01	118	#665C47	Astro Aqp4	3	#808285	Non-Neuronal	0	0	0	2.40789	0	2.02273	0	0	3.23322	0	2.80794	0	2.81309	0	0	0	0	0	2.3088	0.938247	2.65392	0	0.748555	0	0.748555	0	2.26036	0	1.75017	2.49921	0	0	0	2.8282
F2S4_171120_006_H01	118	#665C47	Astro Aqp4	3	#808285	Non-Neuronal	0	0	0	2.45431	2.19055	0	0	0	0	0	2.39729	0	2.04652	2.44893	0	0	2.80978	0	1.79436	0	2.64392	0	0	0	0	0	2.30234	1.69919	0	0	0	0	1.61564	1.74255
F2S4_171120_009_B01	118	#665C47	Astro Aqp4	3	#808285	Non-Neuronal	0	0	0	2.67578	0	0	0	0	3.17553	0	2.52002	2.78338	3.02179	0	0	0	3.23859	0	0	0	2.75224	0	0	0	0	0	2.39709	0	0	2.72463	0	2.52782	2.21238	0
F2S4_171120_009_C01	118	#665C47	Astro Aqp4	3	#808285	Non-Neuronal	0	0	0	1.65722	0	0	0	0	2.60288	0	3.09506	0	3.01284	2.37094	1.80061	0	0	0	3.22797	2.2299	2.09819	0	0.394553	0	0	0	0	0	0	0	0	0	0	0
F2S4_171120_009_E01	118	#665C47	Astro Aqp4	3	#808285	Non-Neuronal	2.35575	0	0	2.41598	0	0	0	0	2.95512	0	2.63017	0	0.361353	0	0	0	2.89054	0	2.49308	0	2.31949	0	2.42877	0	0	0	0	0	1.65449	0	0	0	2.42028	0
F2S4_171120_009_F01	118	#665C47	Astro Aqp4	3	#808285	Non-Neuronal	0	0	0	2.88054	0	0	0	0	2.536	0	2.36054	0	2.85304	1.91678	1.92887	0	3.1636	0	2.01509	0	2.94079	0	2.38832	0	0	1.91678	1.89799	0	0	0	0	2.62732	1.69843	0
F2S4_171120_009_G01	118	#665C47	Astro Aqp4	3	#808285	Non-Neuronal	0	0	0	0	0	0	0	0	0	0	2.61849	0	2.20774	0	0	0	1.44924	0	3.03152	2.67181	2.54413	1.29005	1.23132	0	2.45247	0	2.51567	0	0	0.348964	0	2.50743	0.348964	0
F2S4_171120_009_H01	118	#665C47	Astro Aqp4	3	#808285	Non-Neuronal	0.341339	0	0	2.40524	0	0	0	0	2.81426	0	2.39072	0	2.177	2.78632	0	0	1.27687	0	3.09624	1.99542	2.5099	0	1.37467	0	0	0	2.35097	0	0	0	2.16297	1.11211	0	0
F2S4_171120_010_A01	118	#665C47	Astro Aqp4	3	#808285	Non-Neuronal	0	0	0	2.3495	0	0	0	0	2.58236	0	2.94572	0	2.97787	1.48325	0	2.28536	0	0	3.168	0	2.74025	0	2.18176	0	0	0	0	1.50114	0	2.29108	0	0	0	1.8688
F2S4_171120_010_B01	118	#665C47	Astro Aqp4	3	#808285	Non-Neuronal	0	0	0	0	0	0	0	0	2.6915	0	2.58474	0	2.55848	0	0	0	1.8871	0	2.85294	0	2.57345	0	0.905639	0	2.58633	0	0	0	0	0	0	0	2.26866	0
F2S4_171120_010_C01	118	#665C47	Astro Aqp4	3	#808285	Non-Neuronal	2.53109	0	0	2.35651	0	0	0	0	1.76783	0	2.85622	0	2.84274	0	0	0	0	1.90596	2.35912	0	2.63642	0	1.66512	0	1.74702	0	0	0	0	2.4198	0	0	1.62466	0.374973
F2S4_171120_010_F01	118	#665C47	Astro Aqp4	3	#808285	Non-Neuronal	0	0	0	2.40942	0	0	0	0	1.19793	0	2.90856	0.514928	2.9542	2.24833	0	0	0	0	2.78461	0	2.75092	0	0	0	0	0	2.46358	1.69781	1.35396	0	0	0	1.8743	0
F2S4_171120_010_H01	118	#665C47	Astro Aqp4	3	#808285	Non-Neuronal	1.80801	0	0	2.29632	0	0	0	0	2.65635	0	3.11368	0	2.89218	0	0	0	3.39429	0	2.78635	0	2.42836	0	2.20188	0	0	0	0.52418	0	0	0	0	0.904716	1.82356	0
F2S4_171120_011_E01	118	#665C47	Astro Aqp4	3	#808285	Non-Neuronal	0	0	0	2.33241	2.62467	0	0	0	2.89184	0	2.4428	0	2.3385	0	0	0	2.1664	1.65332	3.27761	0	0	0	1.31658	0	0	0	0	0	1.72098	0	0	0	0	0
F2S4_171120_011_F01	118	#665C47	Astro Aqp4	3	#808285	Non-Neuronal	2.52487	0	0	2.26615	0	0	0	0	2.55643	0	2.96378	0	2.80699	2.42679	0	0	2.8442	1.45538	0	1.53493	2.76113	0	1.85117	0	0	0	0	0	0	0	0	0	0	0
F2S4_171120_011_G01	118	#665C47	Astro Aqp4	3	#808285	Non-Neuronal	0	0	0	2.22071	0	0	0	0	2.88009	0	3.26554	0	3.16311	2.1631	0	0	0	0	2.908	0	0.554095	0	2.28048	0	0	0	0	0	0	0	0	2.67052	0	0
F2S4_171120_011_H01	118	#665C47	Astro Aqp4	3	#808285	Non-Neuronal	0	0	0	2.13482	0	0	0	0	2.46255	0	0	0	2.72261	1.49825	2.3264	0	2.98162	1.61547	2.71857	0	2.52693	0	1.7749	0	0	0	0	2.13092	0	0	0	0	2.2872	0
F2S4_171120_012_C01	118	#665C47	Astro Aqp4	3	#808285	Non-Neuronal	0	0	0	2.10289	0	0	0	0	2.78245	0	3.09009	0	3.00959	1.92142	0	2.37287	2.9521	1.41052	2.33731	0	2.42802	0	0	0	2.08486	0	0	0	0	0	0	0	0	0
F2S4_171120_012_D01	118	#665C47	Astro Aqp4	3	#808285	Non-Neuronal	0	0	0	2.345	0	2.53364	0	0	1.9308	0	2.34735	0	2.86721	0	0	0	3.13359	1.41965	2.86365	1.02657	2.47648	0	0	0	2.5019	0	0	0.343186	0	0	0	2.31568	1.78671	0.343186
F2S4_171120_012_E01	118	#665C47	Astro Aqp4	3	#808285	Non-Neuronal	0	0	0	1.84958	1.42762	0	0	0	1.97064	0	2.69871	0	2.06521	0.400676	0	0	2.57097	0	2.56742	0	0	0	0	0	0	0	0	0	0	0	0	0	0	0
F2S4_171120_012_G01	118	#665C47	Astro Aqp4	3	#808285	Non-Neuronal	0	0	0	2.04608	0	0	0	0	2.83982	0	3.13309	0	2.74307	1.99109	0	0	3.18691	0	2.47604	0	2.12461	0	1.73153	0	0	0	0	0	0	2.76334	0	0	0	2.41428
F2S4_171120_013_F01	118	#665C47	Astro Aqp4	3	#808285	Non-Neuronal	0	0	0	2.24947	1.14867	0	0	0	0	0	2.23317	0	2.27029	0	2.21045	0	3.11192	0	2.33179	0	2.05835	0	2.34052	0	0	0	0	1.14867	0	0	0	0	0	0
F2S4_171120_013_G01	118	#665C47	Astro Aqp4	3	#808285	Non-Neuronal	2.24036	0	0	2.33677	0	0	0	0	0.680534	0	2.6368	1.66037	2.89331	0	0	0	3.28583	1.51659	2.63983	0	2.52072	0	2.2853	0	1.68826	0	2.5852	0	0	0	0	0	1.84521	0
F2S4_171120_013_H01	118	#665C47	Astro Aqp4	3	#808285	Non-Neuronal	2.60279	0	0	2.36222	1.59112	0	0	0	2.84345	0	3.04456	0	2.67599	2.18126	2.54152	0	3.07651	1.50037	0	0	2.91959	0	0.670055	0	2.167	0	2.41032	0	0	0	0	0	2.2783	0.853083
F2S4_171120_014_C01	118	#665C47	Astro Aqp4	3	#808285	Non-Neuronal	0	0	0	2.51874	0	0	0	0	2.78138	0	2.79976	0	2.82254	2.03387	0	0	2.58254	0	3.09364	0	2.2051	0	2.67684	0	0	0	0	0	0	0	0	0	0	2.43568
F2S4_171120_014_D01	118	#665C47	Astro Aqp4	3	#808285	Non-Neuronal	0	0	0	2.77434	0	0	0	0	0	0	2.5142	0	1.94245	0	1.0534	0	0	0	2.39874	2.45562	2.46185	1.44407	2.18628	0	0	0	0	2.34959	0	0	0	1.92151	0	0
F2S4_171120_014_E01	118	#665C47	Astro Aqp4	3	#808285	Non-Neuronal	2.56729	0	0	2.38467	0	0	0	0	1.67109	0	2.54487	0	2.28869	0	0	0	0	0	0	0	2.44996	0	1.49961	0	0	0	0	0	0	0	0	0	2.70492	2.39625
F2S4_171120_014_F01	118	#665C47	Astro Aqp4	3	#808285	Non-Neuronal	0	0	0	2.14918	0	0	0	0	2.65733	0	0	2.27334	3.2402	0	0	0	0	1.67817	2.89752	0	2.56933	0	1.36586	0	1.08314	0	0	0	0	0	0	0	1.81583	0
F2S4_171120_015_A01	118	#665C47	Astro Aqp4	3	#808285	Non-Neuronal	0	0	0	2.42186	0	2.71294	0	0	2.8274	0	3.20522	0	2.90742	0	0	0	3.08254	1.85233	0	0	2.70737	0	2.56752	0	2.63869	1.72942	0	0	0	0	0	2.75004	2.39201	2.62985
F2S4_171120_015_C01	118	#665C47	Astro Aqp4	3	#808285	Non-Neuronal	2.77099	0	0	2.0903	2.15054	2.62246	0	0	0.851602	0	0	0	3.23623	0	0	0	2.62087	0	2.98621	0	2.66462	0	1.69762	0	2.27236	0	0	0	0	0	0	0	2.51944	2.03892
F2S4_171120_015_D01	118	#665C47	Astro Aqp4	3	#808285	Non-Neuronal	0	0	0	0	0	0	0	0	2.11796	0	0	0	3.28584	0	0	0	3.32791	0	0	0	3.02662	0	0	0	0	0	0	0	0	0	0	0.516447	2.12545	0
F2S4_171120_015_F01	118	#665C47	Astro Aqp4	3	#808285	Non-Neuronal	2.67268	0	0	1.85485	0	0	0	0	2.83312	0	2.74927	0	3.21112	1.80879	0	0	0	0	2.74366	0	2.51969	0	1.18769	0	2.94861	1.85485	2.24737	0	0	0	0	2.51206	0	0
F2S4_171120_015_G01	118	#665C47	Astro Aqp4	3	#808285	Non-Neuronal	0	0	0	2.6454	0	0	0	0	3.06886	0	2.84461	1.49012	0	2.13905	0	0	3.13594	0	0	0	2.56541	0	0	0	0	0	0	0	0	0	0	0	1.77169	2.79875
F2S4_171120_015_H01	118	#665C47	Astro Aqp4	3	#808285	Non-Neuronal	0	0	0	2.54962	0	0	0	0	2.80449	0	2.3913	0	2.84436	2.32942	0	0	2.88897	1.61115	0	0	2.97919	0	2.42758	0	0	0	0	0	0	0	0	2.84815	1.21286	2.76288
F2S4_171120_016_A01	118	#665C47	Astro Aqp4	3	#808285	Non-Neuronal	0	0	0	2.38425	0	0	0	0	3.45523	0	0	0	2.77419	2.19163	0	0	0	1.48436	0	0	2.49368	0	2.34521	0	0	0	1.99968	0	0	0	0	0	0.650413	2.46105
F2S4_171120_016_B01	118	#665C47	Astro Aqp4	3	#808285	Non-Neuronal	0	0	0	2.51955	0	0	0	0	2.36094	0	2.49359	0	2.68982	2.16901	2.49602	0	2.65436	1.82806	0	2.35429	2.70203	0	2.01683	0	0	0	2.07155	0	0	0	0	0	0	2.5397
F2S4_171120_016_C01	118	#665C47	Astro Aqp4	3	#808285	Non-Neuronal	0	0	0	1.98253	1.75838	0	0	0	1.12458	0	2.64625	0	2.46978	1.99042	0	0	2.31956	0	2.53466	1.65329	2.78287	0	2.94851	0	0	2.55855	2.46718	1.686	1.63596	0	0	0	0	0
F2S4_171120_016_E01	118	#665C47	Astro Aqp4	3	#808285	Non-Neuronal	0	0	0	0	0	0	0	0	2.55207	0	3.12972	0	2.78102	1.97017	0	0	3.31368	0	0	0	3.03611	0	1.64902	0	0	0	0	0	0	2.46543	0	0	0	3.16008
F2S4_171120_016_F01	118	#665C47	Astro Aqp4	3	#808285	Non-Neuronal	0	0	0	2.56119	0	0	0	0	2.79702	0	2.83569	0.418443	2.77632	0	0	0	0	0	2.53529	0	0	0	0	0	0	0	0	0	1.56418	2.6437	0	2.61903	0	0
F2S4_171120_016_G01	118	#665C47	Astro Aqp4	3	#808285	Non-Neuronal	0	0	0	2.25838	0	2.1429	0	0	3.26333	0	3.19945	0	2.34029	0	0	0	2.6046	0	2.40113	0	2.69585	0	1.29696	0	1.85461	0	0	0	0	0	0	2.54093	0.946396	0
F2S4_171120_016_H01	118	#665C47	Astro Aqp4	3	#808285	Non-Neuronal	2.23977	0	0	2.61601	0	0	0	0	2.79474	0	2.80881	0	2.56857	2.28442	0	0	2.65056	0	2.89907	0	2.63707	2.58239	1.89176	0	2.65056	0	2.48479	0	1.80796	0	0	0	2.00073	1.79625
F2S4_171120_017_A01	118	#665C47	Astro Aqp4	3	#808285	Non-Neuronal	2.15767	0	0	2.02811	0	0	0	0	1.9631	0	3.03123	0	2.70198	2.07797	0	0	0	0	2.72533	0	2.45153	0	0	0	0	0	2.33833	0	1.55906	2.3872	0	0	0.925138	0
F2S4_171120_017_C01	118	#665C47	Astro Aqp4	3	#808285	Non-Neuronal	2.27859	0	0	2.08108	0	0	0	0	3.2743	0	2.98966	0	2.28297	0	0	0	2.2321	0	0	0	1.91365	2.63438	0.940082	0	0	0	2.55579	0	0	0	0	2.51172	1.85932	0
F2S4_171120_017_D01	118	#665C47	Astro Aqp4	3	#808285	Non-Neuronal	2.20092	0	0	2.70812	0	0	0	0	3.2034	0	2.73784	0	2.60791	2.08283	0	0	2.31493	2.29728	0	0	2.91541	0	0.964736	0	2.34174	0	2.41896	0	1.52995	2.50951	0	0	0	2.83875
F2S4_171120_017_G01	118	#665C47	Astro Aqp4	3	#808285	Non-Neuronal	2.00158	0	0	2.35941	0	0	0	0	2.86343	0	2.58684	0	2.89074	0.402894	0	0	1.49932	0	2.50582	0	2.59704	0	2.29374	0	2.01461	0	0	0	0	0	0.608244	0	1.91392	1.51986
F2S4_171120_017_H01	118	#665C47	Astro Aqp4	3	#808285	Non-Neuronal	0	0	0	2.13106	0	0	0	0	3.22543	0	2.83376	0	3.05263	1.87309	0	0	2.52918	1.67056	2.40885	0	2.70061	0	0	0	1.81184	0	0	0	0	0	0	0	1.74051	2.31991
F2S4_171120_018_C01	118	#665C47	Astro Aqp4	3	#808285	Non-Neuronal	0	0	0	2.29327	0	2.65708	0	0	3.39315	0	2.54168	0	2.87185	2.39377	0	0	3.16723	0	0	0	2.16773	0	0	0	2.25089	0	0	0	0	0	0	0	1.59507	0
F2S4_171120_018_F01	118	#665C47	Astro Aqp4	3	#808285	Non-Neuronal	0	0	0	2.60254	0	0	0	0	0	0	0	0	2.46617	0	0	0	0	1.77073	3.01967	0	2.50064	0	0	0	0	0	0	0	0.765818	0	0	0	1.85654	0
F2S4_171120_018_H01	118	#665C47	Astro Aqp4	3	#808285	Non-Neuronal	2.29473	0	0	2.57328	0	0	0	0	3.32376	0	2.44929	0	2.76716	2.54002	0.389651	0	3.08215	0	0	0.72902	2.73002	0	1.51799	0	0	2.20235	0	0	0	0	0	0	0	2.70711
F2S4_171120_019_A01	118	#665C47	Astro Aqp4	3	#808285	Non-Neuronal	0	0	0	2.52369	2.53142	0	0	0	1.39788	0	2.66972	2.65267	2.04916	2.19997	0	0	2.90977	0	2.77116	0	2.21213	0	2.32422	0	1.2787	0	2.15223	0	0	0	0	0	0	0
F2S4_171120_019_B01	118	#665C47	Astro Aqp4	3	#808285	Non-Neuronal	2.26402	0	0	2.99525	0	0	0	0	2.39513	0	2.75301	0	2.56896	2.46469	0	0	2.90269	0	2.40261	0	2.4937	0	2.53387	0	0.983617	0	0	0	0	0	0	2.59353	1.9481	0
F2S4_171120_019_C01	118	#665C47	Astro Aqp4	3	#808285	Non-Neuronal	2.32301	0	0	2.51779	0	0	0	0	2.93264	0	2.20344	0	2.53198	2.39568	1.75671	0	2.59524	0	2.56557	0	2.62017	0	2.56718	0	2.78921	0	0	0	0	0	0	2.61153	0	0
F2S4_171120_019_D01	118	#665C47	Astro Aqp4	3	#808285	Non-Neuronal	0	0	0	2.60979	0	0	0	0	1.8143	0	2.55765	0	3.09942	0	0	0	3.09261	1.36797	2.57574	0	2.8818	0	2.14793	0	1.55504	0	2.32586	2.30535	0	0	2.41833	2.32586	1.7953	2.54918
F2S4_171120_019_F01	118	#665C47	Astro Aqp4	3	#808285	Non-Neuronal	0	0	0	2.30107	0	0	2.82301	0	2.74806	0	0	0	2.58643	0	0	0	2.87332	1.73014	2.38417	0	2.81955	0	1.15168	0	0	0	1.88899	0	0	0	0	0	1.6733	0
F2S4_171120_019_G01	118	#665C47	Astro Aqp4	3	#808285	Non-Neuronal	2.31536	0	0	2.64502	0	0	0	0	3.18031	0	2.91096	0	2.35244	0	0.404003	2.32176	2.63893	0	2.54722	0	2.50971	0	2.33737	0	0	0	0	0	0	0	0	0	0	2.04137
F2S4_171120_019_H01	118	#665C47	Astro Aqp4	3	#808285	Non-Neuronal	0	0	0	2.50884	0	0	0	0	2.55916	0	2.64359	0	2.50055	1.83309	0	0	2.80194	1.37788	2.34354	0	2.72059	0	1.00641	0	0	2.03236	1.55715	0	0	0	0	0	0	2.58229
F2S4_171120_020_A01	118	#665C47	Astro Aqp4	3	#808285	Non-Neuronal	0	0	0	2.09398	2.70959	0	0	0	0	0	2.93133	0	2.43149	2.77868	0	0	2.95775	0	0	0	2.59317	0	1.903	0	0	0	0	0	0	0	0	2.62326	0	0
F2S4_171120_020_B01	118	#665C47	Astro Aqp4	3	#808285	Non-Neuronal	0	0	0	2.56468	0	0	0	0	2.61971	0	0	0	2.7478	0	0	0	0	1.41144	2.52872	0	1.88551	0	0.730348	0	0	0	2.4598	0	0	0	1.96786	2.54527	0	0
F2S4_171120_020_D01	118	#665C47	Astro Aqp4	3	#808285	Non-Neuronal	0	0	0	1.87185	0	0	0	0	2.55274	0	2.09879	0	2.38968	1.7299	0	0	3.23407	0	1.2296	0	2.38685	0	1.7901	0	2.4378	0	0	0	1.6119	0	0	0	1.39708	2.47186
F2S4_171120_020_F01	118	#665C47	Astro Aqp4	3	#808285	Non-Neuronal	2.07903	0	0	2.35422	0	0	0	0	2.94066	0	2.66043	0	3.10468	1.86534	0	0	2.61376	0	2.6769	0	2.8561	0	0.624808	0	0	0	0	0	0	0	0	0	1.64742	1.30729
F2S4_171120_020_H01	118	#665C47	Astro Aqp4	3	#808285	Non-Neuronal	0	0	0	2.74447	0	0	0	0	0	0	2.41487	0	2.85013	2.14238	0	0	1.90986	0	3.00606	0	2.56161	0	2.48266	0	0	0	0	0	0	0	1.31567	0	2.17434	0.848624
F2S4_171120_023_A01	118	#665C47	Astro Aqp4	3	#808285	Non-Neuronal	0	0	0	0.559251	2.64015	0	0	0	0	0	2.80355	0	2.80444	0	0	1.56147	3.02152	0	3.2043	0	2.41635	0	0	0	0	0	0	2.28463	0	0	0	0	0	0
F2S4_171120_023_B01	118	#665C47	Astro Aqp4	3	#808285	Non-Neuronal	0	0	0	2.22865	0	0	0	0	0	0	2.73663	0	2.95115	1.98136	0	0	3.00511	0	2.57265	0	2.43215	0	0.868702	0	0	0	2.06857	0	0	0	2.43725	2.33048	1.51792	0.314955
F2S4_171120_023_C01	118	#665C47	Astro Aqp4	3	#808285	Non-Neuronal	0	0	0	2.09382	2.53561	2.44405	0	0	0	0	2.46102	0	2.62026	2.17241	0	0	3.08892	0	3.00718	1.84474	2.13879	0	0	0	0.923594	0	2.4931	0	0	0	0	0.348524	2.07623	0
F2S4_171120_023_D01	118	#665C47	Astro Aqp4	3	#808285	Non-Neuronal	0	0	0	2.36375	0	0	0	0	0.782229	0	2.74207	0	2.68702	1.32688	0	0	2.32657	0	2.748	1.41967	2.38463	0	1.352	0	0	0	0.354905	0	0	0	1.59022	2.32657	0.680557	2.09652
F2S4_171120_023_E01	118	#665C47	Astro Aqp4	3	#808285	Non-Neuronal	0	0	0	0	0	0	0	0	0	0	2.7911	0	3.05718	1.95875	0	0	3.2282	0	2.34477	0.406652	2.58784	0	0	0	0	0	2.56827	0	0	0	0	2.44251	1.84991	0
F2S4_171120_023_F01	118	#665C47	Astro Aqp4	3	#808285	Non-Neuronal	0	0	0	0.332403	0	0	0	0	1.95754	0	2.91849	0	2.39281	0	2.64707	0	3.02246	0	3.23232	0	0	0	0	0	0	0	2.08949	0	0	0	0	2.53026	0	0
F2S4_171120_023_G01	118	#665C47	Astro Aqp4	3	#808285	Non-Neuronal	0	0	0	2.02961	0	0	0	0	2.80019	0	2.87617	0	2.8463	1.78342	0	0	3.10004	0	2.76528	0	2.33108	0	0	0	0	0	2.60823	0	0	0	2.00936	2.7132	1.49798	0
F2S4_171120_023_H01	118	#665C47	Astro Aqp4	3	#808285	Non-Neuronal	2.23434	0	0	2.2701	0	2.30841	0	0	2.16729	0	2.71184	0	2.43477	1.57755	0	0	2.89348	0	2.38723	0	2.73988	2.40646	0	0	0	0	0	0	1.60486	0	0	2.53565	2.2585	2.85506
F2S4_171120_024_A01	118	#665C47	Astro Aqp4	3	#808285	Non-Neuronal	0	0	0	2.45054	0	0	0	0	2.35294	0	2.50081	0	3.04335	0	0	0	2.76134	1.62895	3.03344	0	2.49121	0	1.81102	0	0	0	0	0	0	0.968992	1.89525	2.58354	1.80162	2.71521
F2S4_171120_024_B01	118	#665C47	Astro Aqp4	3	#808285	Non-Neuronal	0	0	0	0	0	0	0	0	3.18905	0	0.38656	0	2.50661	2.41149	0	0	2.62485	0	0	0	2.60053	0	1.59938	0	0	0	0	0	0	0	0	2.8947	1.76651	0
F2S4_171120_024_C01	118	#665C47	Astro Aqp4	3	#808285	Non-Neuronal	2.12867	0	0	2.73034	0	0	0	0	0	0	2.68309	0	2.45957	1.77031	0	0	3.15004	0	0	0	2.54851	0	2.04359	0	2.56371	0	2.63642	0	0	0	0	2.47449	1.78849	2.92085
F2S4_171120_024_D01	118	#665C47	Astro Aqp4	3	#808285	Non-Neuronal	0.375993	0	0	2.62985	2.83236	0	0	0	0	0	2.79948	0	3.13962	0	0	0	0	0	3.19605	2.60681	2.46873	0	2.25524	0	0.574449	0	0	0	0	0	0	0	0	0
F2S4_171120_024_E01	118	#665C47	Astro Aqp4	3	#808285	Non-Neuronal	2.18996	0	0	2.54599	0	0	0	0	0	0	2.79646	0	2.76168	0	0	2.47621	0	0	2.05967	0	2.6299	0	1.82322	0	0.368841	0	0	0	0	0	0	0	0	0
F2S4_171120_024_F01	118	#665C47	Astro Aqp4	3	#808285	Non-Neuronal	0	0	0	2.11512	0	0	0	0	0	0	0	0	2.67398	0	0	0	2.18966	0	0	0	2.83374	0	1.73794	0	0	0	2.50942	0	0	0	0	0	0	0
F2S4_171120_024_G01	118	#665C47	Astro Aqp4	3	#808285	Non-Neuronal	0	0	0	2.49948	0	2.57843	0	0	1.65282	0	2.39467	1.37243	2.48452	0	0	0	2.77973	0	2.67674	2.40697	2.20789	0	1.51955	0	1.39379	0	2.34633	0	0	2.344	0	0	2.15707	0.340068
F2S4_171120_024_H01	118	#665C47	Astro Aqp4	3	#808285	Non-Neuronal	2.49007	0	0	2.68256	0	0	0	0	2.30951	0	2.66912	0	2.69021	0	0	0	0	0	2.42135	0	2.14727	0	1.07928	0	0	1.77584	0	0	0	0	0	2.47788	2.03085	0.346849
F2S4_171120_025_A01	118	#665C47	Astro Aqp4	3	#808285	Non-Neuronal	2.4606	0	0	2.6234	0	0	0	0	0	0	3.07373	0	2.71	0	0	0	0	0	2.62935	2.18637	2.49947	0.940825	1.21623	0	0	0	0	0	0	2.67775	0	0	0	0
F2S4_171120_025_B01	118	#665C47	Astro Aqp4	3	#808285	Non-Neuronal	1.94356	0	0	2.49846	0	0	0	0	2.64481	0	2.72019	0	2.91642	2.34631	0	0	3.14646	1.13441	2.86533	0.411353	2.57413	0	1.13441	0	1.08095	1.94356	2.52789	0	0	0	0	0	1.5128	0
F2S4_171120_025_C01	118	#665C47	Astro Aqp4	3	#808285	Non-Neuronal	0	0	0	2.72053	0	0	0	0	0	0	2.42992	0	2.927	0	0	0	2.76308	0	2.67335	0	2.9607	0	0.906081	0	2.13799	0	2.67766	0	0	0	0	0	1.79341	2.35106
F2S4_171120_025_D01	118	#665C47	Astro Aqp4	3	#808285	Non-Neuronal	2.70384	0	0	2.06361	0	0	0	0	2.58592	0	2.60204	0	2.89453	0	0	0	3.11937	0	2.95471	0	3.00523	0	2.3195	0	0	1.90934	0	2.83977	0	0	0	0	0	0
F2S4_171120_025_E01	118	#665C47	Astro Aqp4	3	#808285	Non-Neuronal	0	0	0	1.98172	0	0	0	0	2.92575	0	0	0	2.71898	1.2804	0	0	3.30869	0	2.35871	0	2.48029	0	1.9462	0	0	0	0.398981	0	0	0	0	0	1.73005	0
F2S4_171120_025_F01	118	#665C47	Astro Aqp4	3	#808285	Non-Neuronal	0	0	0	2.44326	0	0	0	0	0	0	2.77528	0	2.56971	2.13616	0	0	2.42781	0	2.85571	0	2.25253	0	0	0	0	0	0	0	1.8955	0	0	0	1.7724	2.7846
F2S4_171120_025_G01	118	#665C47	Astro Aqp4	3	#808285	Non-Neuronal	0	0	0	2.39687	0	0	0	0	0.842688	0	2.69004	0	2.87514	2.15254	0	0	0	2.42695	2.58714	0	2.70561	0	0	0	1.03884	0	0	0	0	0	0	0	0	3.07017
F2S4_171120_026_B01	118	#665C47	Astro Aqp4	3	#808285	Non-Neuronal	1.81375	0	0	2.57328	0	0	0	0	1.4257	0	3.20176	0	2.5495	0.384715	0	0	2.60668	0	2.795	0	2.31728	2.41318	0.826079	0	2.85513	0	2.24267	0	0	0	2.10662	0	0	2.54775
F2S4_171120_026_C01	118	#665C47	Astro Aqp4	3	#808285	Non-Neuronal	0	0	0	2.56054	0	0	0	0	0.400859	0	3.05407	0	2.19234	2.10346	0	0	3.02084	0	3.13791	0	2.4962	0	2.63374	0	2.04224	0	0.605706	0	0	0	0	0	1.91059	0
F2S4_171120_026_D01	118	#665C47	Astro Aqp4	3	#808285	Non-Neuronal	0	0	0	2.07863	0	0	0	0	0.723924	0	2.56534	0	2.80593	2.33402	0	0	2.69586	0	2.29798	0	2.04633	0	2.07341	0	1.40385	0	0	0	0	0	0	2.32822	0	0
F2S4_171120_026_E01	118	#665C47	Astro Aqp4	3	#808285	Non-Neuronal	0	0	0	2.37658	0	0	0	0	2.8657	0	2.68739	0	2.66253	0	0	0	2.94428	1.89692	2.87658	0	1.92402	0	0.7838	0	0	0	2.33102	0	0	0	1.49792	0	1.71421	2.01813
F2S4_171120_026_F01	118	#665C47	Astro Aqp4	3	#808285	Non-Neuronal	0	0	0	2.10137	0	0	0	0	1.3348	0	2.46894	0.412621	2.63267	2.50485	0	0	0	0	0.412621	2.61964	2.17171	0	0.865923	0	0.412621	0	0	1.55499	0	2.72095	0	0	0	2.44489
F2S4_171120_026_G01	118	#665C47	Astro Aqp4	3	#808285	Non-Neuronal	0	0	0	0	0	0	0	0	3.14905	0	0	0	3.13299	1.82832	0	0	0.461745	1.43995	3.01537	0	2.38336	0	2.71317	0	3.21754	0	0	2.66608	1.71752	1.40898	1.9726	0	0	0
F2S4_171120_026_H01	118	#665C47	Astro Aqp4	3	#808285	Non-Neuronal	0	0	0	2.68991	0	0	0	0	0	0	2.49129	0	2.36404	2.67924	0	0	2.56218	0	0.598863	1.96192	2.68594	0	0	0	0	0	0	2.47647	1.5813	2.48288	0	1.88509	2.20795	1.52734
F2S4_171120_027_A01	118	#665C47	Astro Aqp4	3	#808285	Non-Neuronal	0	0	0	2.58909	0	0	0	0	2.76616	0	2.30504	0	2.52603	0	0	0	0	2.01762	2.8217	0	2.47386	0	1.13566	0	0.664548	0	1.00206	0	0	0	0	0	0	0
F2S4_171120_027_B01	118	#665C47	Astro Aqp4	3	#808285	Non-Neuronal	0	0	0	2.67379	0	0	0	0	2.72079	0	2.64178	0	2.87857	0	0	0	2.74537	0	1.92474	0	2.40343	0	2.80976	0	0.390527	0	1.41129	0	0	2.25246	0	2.33593	1.43518	2.13534
F2S4_171120_027_C01	118	#665C47	Astro Aqp4	3	#808285	Non-Neuronal	2.08582	0	0	2.73865	0	0	0	0	2.87346	0	1.00275	0	2.77976	0	0	0	0	0	3.12642	2.40359	2.70505	0	2.11194	0	0	0	0	0	2.41129	0	0	0	1.76644	0
F2S4_171120_027_D01	118	#665C47	Astro Aqp4	3	#808285	Non-Neuronal	0	0	0	2.67253	0	0	0	0	2.62433	0	0	0	2.39151	2.43864	0	0	2.35585	0	0	0	2.53131	0	1.88588	0	0	0	0	0	0	0	1.7595	0	0.798979	2.72755
F2S4_171120_027_F01	118	#665C47	Astro Aqp4	3	#808285	Non-Neuronal	0	0	0	1.88944	0	2.6281	0	0	1.446	0	2.3811	2.29662	2.52378	2.57088	2.30585	0	2.98181	0	2.77949	0	2.53108	0	0	0	2.82783	0	2.284	0	0	0	1.4675	0	1.60937	0
F2S4_171120_027_G01	118	#665C47	Astro Aqp4	3	#808285	Non-Neuronal	0	0	0	0	0	0	0	0	2.50664	0	2.5704	0	3.10349	2.45825	0	0	2.69863	0	0	0	2.45357	0	2.63693	0	2.95928	0	2.47199	0	1.72692	0	0	0	0	0
F2S4_171120_027_H01	118	#665C47	Astro Aqp4	3	#808285	Non-Neuronal	0.351424	0	0	2.59496	0	0	0	0	1.80143	0	2.88989	0	2.26522	0.987778	0	2.38514	2.03408	0	0	0	2.53928	0	0	0	0	0	0	0	0	0	0	2.65521	0	1.16752
F2S4_171120_028_A01	118	#665C47	Astro Aqp4	3	#808285	Non-Neuronal	0	0	0	2.47311	0	0	0	0	0	0	2.52091	0	2.98853	2.08922	0	0	0	0	2.78428	1.80725	2.23661	0	2.95581	0	0	0	0	2.49663	0	0	0	0	0	0
F2S4_171120_028_B01	118	#665C47	Astro Aqp4	3	#808285	Non-Neuronal	0	0	0	2.56715	1.93139	0	0	0	0.917755	0	2.74796	0	2.83926	1.82264	0	0	2.68878	0	2.23358	2.075	1.82264	0	2.25517	0	1.14905	0	2.22987	0	0	0	0	2.40511	0	1.97367
F2S4_171120_028_C01	118	#665C47	Astro Aqp4	3	#808285	Non-Neuronal	0	0	0	2.55233	0	0	0	0	2.94282	0	2.74154	0	2.80619	2.68905	0	0	2.78949	0	3.19645	0	2.87288	0	2.18271	0	0	0	2.42845	1.59803	0	0	0	0	0	0
F2S4_171120_028_D01	118	#665C47	Astro Aqp4	3	#808285	Non-Neuronal	0	0	0	2.678	0	0	0	0	0.399555	0	2.59652	0	2.40322	2.11157	0	0	2.70339	0	2.59486	2.28484	2.72243	0	2.14097	0	0	0	0	0	0	0	0	0	0	0
F2S4_171120_028_E01	118	#665C47	Astro Aqp4	3	#808285	Non-Neuronal	2.32429	0	0	0	0	2.75447	0	0	2.9098	0	0	0	2.66506	0	0	0	2.61082	0	2.49476	0	1.65597	0	0	0	0	0	0	1.88489	1.40289	2.69612	0	2.53998	2.17486	0.385358
F2S4_171120_028_F01	118	#665C47	Astro Aqp4	3	#808285	Non-Neuronal	2.15921	0	0	2.3581	1.87705	0	0	0	2.4181	0	2.72499	0	2.94094	2.3343	0	0	3.20561	1.40365	2.64376	0	2.40904	0	1.16188	0	0	0	0	2.26038	1.52428	0	0	2.36067	2.29446	2.2338
F2S4_171120_028_G01	118	#665C47	Astro Aqp4	3	#808285	Non-Neuronal	0	0	0	2.15925	0	0	0	0	0	0	2.62335	0	2.65557	2.18621	0	0.404968	3.21982	0	2.55631	0	2.49234	0	1.61342	0	2.47922	1.54279	0.404968	0	0	0	1.73979	0	0	0
F2S4_171120_028_H01	118	#665C47	Astro Aqp4	3	#808285	Non-Neuronal	0	0	0	2.02131	0	2.54264	0	0	2.19602	0	3.16358	0	2.98521	0	0	0	2.65754	1.58417	2.94467	0	2.92499	0.419206	2.07795	0	0	0	2.45306	1.61948	0	0	0	2.56435	0	0
							1.69031	0.000336323	0.063086	2.1716	0.407123	0.226809	0.0750623	0	0.968653	0	2.51773	0.27179	2.56784	1.4404	0.390879	0.266067	2.20395	0.436019	1.76458	0.67085	2.33802	0.213749	1.12021	0.000704534	0.638378	0.226074	0.600455	0.413372	0.163739	0.698797	0.358161	1.30901	1.36443	1.56858

## Sheet: Male Ms Glutamatergic
sample_name	cluster_id	cluster_color	cluster_label	class_id	class_color	class_label	Gpx1_log10_cpm	Gpx2_log10_cpm	Gpx3_log10_cpm	Gpx4_log10_cpm	Txnrd1_log10_cpm	Txnrd2_log10_cpm	Txnrd3_log10_cpm	Dio1_log10_cpm	Dio2_log10_cpm	Dio3_log10_cpm	Sep15_log10_cpm	Ept1_log10_cpm	Selk_log10_cpm	Selm_log10_cpm	Sepn1_log10_cpm	Selo_log10_cpm	Sepp1_log10_cpm	Msrb1_log10_cpm	Vimp_log10_cpm	Selt_log10_cpm	Sepw1_log10_cpm	Sephs2_log10_cpm	Lrp1_log10_cpm	Lrp2_log10_cpm	Lrp8_log10_cpm	Scly_log10_cpm	Selenbp1_log10_cpm	Secisbp2_log10_cpm	Sepsecs_log10_cpm	Trnau1ap_log10_cpm	Eefsec_log10_cpm	Eif4a3_log10_cpm	Rpl30_log10_cpm	Ncl_log10_cpm
F1S4_161216_001_A01	94	#53D385	L5 PT ALM Slco2a1	2	#27AAE1	Glutamatergic	2.25981	0	0	2.63466	1.57029	1.71967	0	0	0	0	2.80564	1.66485	2.63352	2.42507	0	1.04825	0	0.695217	2.11356	1.53595	2.64921	1.54304	1.46634	0	1.73349	1.14617	0	0.891168	0	0	1.56363	2.06775	1.78071	2.61306
F2S4_160202_008_G01	65	#B8FFCA	L2/3 IT ALM Ptrf	2	#27AAE1	Glutamatergic	2.16502	0	0	2.71571	1.03659	1.31719	0.298397	0	0	0	2.67506	1.99041	2.86805	1.62831	0	1.63829	0	0	2.09167	2.17084	2.92516	0	1.59691	0	0	0	0	1.53894	0	1.85212	1.25029	1.94902	1.86985	2.46456
F2S4_160208_002_B01	102	#006091	L6 CT ALM Nxph2 Sla	2	#27AAE1	Glutamatergic	2.41196	0	0	2.71402	1.05717	1.74245	0	0	0	0	2.40566	1.75963	2.92171	2.05969	0	1.55555	0	1.02791	1.8505	2.14845	3.00453	1.81738	1.32368	0	1.72456	0	0	1.08459	0	1.51805	1.36737	1.9256	1.69301	2.55366
F2S4_160208_002_F01	101	#00B8C3	L6 CT ALM Cpa6	2	#27AAE1	Glutamatergic	2.22009	0	0	2.38765	1.52987	0.926508	0	0	0	0	2.32228	1.4703	2.52867	1.9375	0	1.34418	0	0.775403	1.87756	1.65953	2.62548	1.80799	1.98741	0	1.60289	0	0	1.23368	0	1.60289	1.84416	1.95578	1.68807	2.61187
F2S4_160208_002_G01	101	#00B8C3	L6 CT ALM Cpa6	2	#27AAE1	Glutamatergic	2.60238	0	1.22132	2.52042	1.89199	1.38304	0	0	0	0	2.53415	0	2.58789	1.94446	0	0	0	0.459027	2.01815	1.78144	2.92507	1.80336	2.1095	0	1.90232	0.778649	0	0.989541	1.28217	1.6574	1.48309	2.14008	1.70816	2.66782
F2S4_160209_001_A01	77	#00879D	L5 IT ALM Tnc	2	#27AAE1	Glutamatergic	2.16835	0	0.582663	2.39135	1.85511	1.61404	1.38323	0	0	0	2.44999	1.44906	2.6407	1.79651	1.48263	0	0	0.642497	2.15653	1.72415	2.86395	1.52124	1.61404	0	1.61404	0	0	1.04809	0.582663	1.73783	1.32923	2.2201	1.87191	2.73696
F2S4_160209_001_B01	77	#00879D	L5 IT ALM Tnc	2	#27AAE1	Glutamatergic	2.41567	0	0.367422	2.48428	1.72332	2.00336	0	0	0	0	2.76619	1.60472	2.8464	2.24041	0.883762	0	0	0.563565	2.11186	1.88176	2.96736	1.04051	1.83368	0	1.90032	0	0	0.476474	0.563565	1.7699	1.54312	2.20406	1.82942	2.4659
F2S4_160209_001_C01	77	#00879D	L5 IT ALM Tnc	2	#27AAE1	Glutamatergic	2.08857	0	0	2.37571	1.15974	1.2724	0	0	0	0	2.51341	1.31297	2.786	2.22334	1.53152	0	0	1.21163	2.3504	1.64732	2.94622	1.8567	1.61634	0	2.1729	0.66904	0	0	0.34681	1.25798	1.38425	1.94343	1.86764	2.67582
F2S4_160209_001_D01	76	#2F8C4D	L5 IT ALM Lypd1 Gpr88	2	#27AAE1	Glutamatergic	2.28605	0	0	2.3705	1.00928	1.60031	1.36888	0	0	0	2.42104	1.38094	2.79775	2.1184	0.21966	0	0	1.10888	2.27859	1.83761	3.00917	1.41522	1.67887	0	1.46696	0.473467	0	1.06193	0	1.55496	0.915989	2.35056	1.79851	2.67485
F2S4_160209_001_E01	82	#53A39D	L6 IT ALM Tgfb1	2	#27AAE1	Glutamatergic	2.22526	0	0	2.51165	1.67183	1.50648	1.34158	0	0	0	2.5388	1.58186	2.81201	2.10524	1.20066	0	0	0.990716	2.19071	1.59697	2.89648	0.371452	1.80531	0	1.78652	0	0	0	0.224284	1.67803	0.568689	1.96184	1.74632	2.43901
F2S4_160209_001_F01	77	#00879D	L5 IT ALM Tnc	2	#27AAE1	Glutamatergic	2.0862	0	0	2.46006	1.91814	1.57155	0	0	0	0	2.51531	1.61112	2.72747	1.97408	0	0.496166	0	0.585006	2.09621	1.96412	2.95268	1.40124	1.1827	0	1.77854	0	0	1.22149	0	1.84075	1.33512	2.02362	1.87503	2.48907
F2S4_160209_001_G01	74	#0094C2	L5 IT ALM Pld5	2	#27AAE1	Glutamatergic	2.25786	0	0	2.42368	0.754138	0	0	0	0	0	1.64986	1.6102	2.53061	2.08016	0	1.61843	0	1.04665	2.41854	1.72615	2.92898	1.4394	1.80715	0	1.79646	0	0	1.12945	0.810017	1.66477	0	1.94215	2.01661	2.68091
F2S4_160209_001_H01	77	#00879D	L5 IT ALM Tnc	2	#27AAE1	Glutamatergic	2.30591	0	1.44264	2.41085	0.89392	0.818919	0	0	0	0.957856	2.46955	0	2.72243	2.04995	0.209828	0	0	0.775927	2.13486	1.71024	2.9263	1.53048	1.39101	0	1.99079	0	0	1.67749	0.542162	1.65421	1.77371	2.31775	1.74069	2.44216
F2S4_160209_002_A01	75	#00A79D	L5 IT ALM Cbln4 Fezf2	2	#27AAE1	Glutamatergic	2.34195	0	0	2.4691	1.45248	1.67379	0	0	0	0	2.43847	2.08175	2.6811	2.07068	0.720467	1.07694	0	1.13866	1.67379	1.53684	2.65968	1.64488	2.12341	0	1.64488	0.885611	0	1.11904	0	0.206198	1.54444	1.95874	1.88968	2.58346
F2S4_160209_002_B01	76	#2F8C4D	L5 IT ALM Lypd1 Gpr88	2	#27AAE1	Glutamatergic	1.95961	0	0.271036	2.23038	1.73126	1.33839	0.649933	0	0	0	2.19823	1.56263	2.62097	1.80202	1.37162	0.944425	0	1.14607	2.03523	1.98371	2.98629	0.792337	2.1583	0	1.62935	0	0	1.73126	0	1.22005	1.44502	1.57281	1.80202	2.55285
F2S4_160209_002_C01	75	#00A79D	L5 IT ALM Cbln4 Fezf2	2	#27AAE1	Glutamatergic	2.59176	0	1.06724	2.6252	1.36383	1.70382	0	0	0	0	2.60429	1.83797	2.95385	2.07899	0	1.41767	0	0.402253	2.10834	1.72925	3.0165	0.246123	2.14542	0	2.25937	0.972538	0	1.2498	0	1.16804	1.12056	2.25937	2.03547	2.64738
F2S4_160209_002_D01	77	#00879D	L5 IT ALM Tnc	2	#27AAE1	Glutamatergic	2.08229	0	1.07667	2.54082	1.7628	0	0	0	0	0	2.12113	1.57037	2.82267	2.18334	0	0.328537	0	0.823074	2.35991	0.823074	3.06391	1.78484	1.38684	0	2.20735	0.711484	0	0	0	1.35911	0.711484	2.24338	2.05287	2.74641
F2S4_160209_002_E01	75	#00A79D	L5 IT ALM Cbln4 Fezf2	2	#27AAE1	Glutamatergic	2.11096	0	0	2.37898	1.73793	1.05544	0	0	0	0	2.32441	2.0196	2.78499	2.19431	1.35536	1.20606	0	0.976707	1.37305	0.288244	2.93168	0	2.13858	0	1.48003	0	0	1.31768	0	1.74535	1.75264	2.2197	1.95205	2.15031
F2S4_160209_002_F01	74	#0094C2	L5 IT ALM Pld5	2	#27AAE1	Glutamatergic	1.84162	0	0	2.43497	0.616948	1.91712	0	0	0	0	2.58859	1.75016	2.73671	2.01165	1.17067	1.58742	0	0.822894	2.44487	1.29748	3.07769	0	1.38439	0	1.85324	0.931193	0	0.211628	0	1.82967	1.32413	1.70419	1.85324	2.49126
F2S4_160209_002_G01	75	#00A79D	L5 IT ALM Cbln4 Fezf2	2	#27AAE1	Glutamatergic	2.27973	0	0.230191	2.55916	1.24983	0.715498	0	0	0	0	2.66034	0	2.88207	2.15502	0	1.70439	0	0.652726	1.82869	2.11731	2.93418	0	2.14208	0	1.84634	0	0	1.81496	1.73896	1.69836	0.819013	2.26514	2.16134	2.62221
F2S4_160209_002_H01	77	#00879D	L5 IT ALM Tnc	2	#27AAE1	Glutamatergic	2.25395	0	1.15473	2.48399	0.968486	0.883096	1.26553	0	0	0	2.35874	1.63679	2.80115	1.91997	0	1.32056	0	1.48968	2.2812	1.92428	3.00658	1.07152	1.88384	0	2.34593	0.83315	0	1.51242	0	1.61983	1.39916	2.29785	1.83398	2.43786
F2S4_160209_003_A01	75	#00A79D	L5 IT ALM Cbln4 Fezf2	2	#27AAE1	Glutamatergic	2.06821	0	0	2.50357	0.583131	1.84416	0	0	0	0	2.48386	1.59845	2.83793	2.02788	0	1.46678	0	0.823396	2.3585	1.68266	2.86053	0.678749	2.2324	0	1.49388	0	0	1.79451	0	1.9043	0.977184	2.00013	1.79451	2.65677
F2S4_160209_003_C01	81	#53879D	L5 IT ALM Gkn1 Pcdh19	2	#27AAE1	Glutamatergic	2.10735	0	0	2.55964	1.56034	1.30858	0	0	0	0	2.56861	1.13418	2.81438	1.96711	0	1.13418	0	0.64002	2.00843	1.68981	2.95726	1.20801	1.89433	0	1.50691	0.265134	0	1.10649	0.83818	1.62558	1.55017	2.33859	1.73243	2.55048
F2S4_160209_003_D01	77	#00879D	L5 IT ALM Tnc	2	#27AAE1	Glutamatergic	2.43165	0	0	2.56669	0	1.39853	0	0	0	0	2.7858	1.5593	2.92829	2.24464	0	1.08692	0	0.914351	2.29507	1.68365	2.99299	1.70475	1.3228	0	1.39853	0	0	1.14045	0	1.92177	0.869761	2.10578	1.94607	2.51356
F2S4_160209_003_E01	77	#00879D	L5 IT ALM Tnc	2	#27AAE1	Glutamatergic	2.43745	0	0.837761	2.57944	1.40254	1.74363	0.595647	0	0	0	2.56923	1.92854	2.69859	2.11042	0	1.19609	0	0.733362	2.18738	1.52316	2.90723	1.46154	2.07158	0	2.10544	0	0	1.17526	0.392817	1.72599	0.239385	2.13684	1.92095	2.57351
F2S4_160209_003_F01	77	#00879D	L5 IT ALM Tnc	2	#27AAE1	Glutamatergic	2.23259	0	0	2.43544	1.85192	1.83344	0	0	0	0	2.37293	1.44187	2.80542	2.01987	1.22528	0	0	0.89829	2.23758	1.69359	2.96393	1.4097	1.64785	0	1.9677	0	0	0	0	2.1085	0	2.26405	2.0074	2.60091
F2S4_160209_003_G01	80	#008F1F	L5 IT ALM Cpa6 Gpr88	2	#27AAE1	Glutamatergic	2.35571	0	0	2.5843	1.24508	1.88984	1.50237	0	0	0	2.45766	1.75637	2.90827	2.0913	1.22512	0	0	0	2.07139	1.78542	3.04146	1.52343	1.84812	0	1.28244	0.908848	0	0.527491	0.758749	1.40618	1.24508	1.97757	2.04747	2.63324
F2S4_160209_003_H01	77	#00879D	L5 IT ALM Tnc	2	#27AAE1	Glutamatergic	2.06398	0	1.54653	2.4359	2.14472	1.24701	0.439928	0	0	0	2.41736	1.54653	2.7499	2.10473	0.85359	1.69989	0	1.24701	2.28761	1.86795	2.93112	0	1.96882	0	1.83582	0	0	1.58778	0	0.948999	1.12308	1.79506	1.85218	2.45234
F2S4_160209_004_A01	77	#00879D	L5 IT ALM Tnc	2	#27AAE1	Glutamatergic	2.41356	0	0	2.4321	0.945614	0	0	0	0	0	2.43488	1.44632	2.84769	1.98893	0	0	0	0.728036	2.4121	1.56393	3.09054	0	1.83206	0	1.02372	0	0	0.437502	0.850311	1.32205	0	2.32321	2.10983	2.64768
F2S4_160209_004_B01	74	#0094C2	L5 IT ALM Pld5	2	#27AAE1	Glutamatergic	2.57148	0	0	2.33608	0.8366	1.52944	0	0	0	0	2.114	2.003	2.88206	2.30693	1.78402	0	0	0	1.92569	1.88118	2.99138	1.44679	2.02759	0	1.5724	1.14306	0	1.17824	0.655005	1.66971	0	1.83902	2.19911	2.45459
F2S4_160209_004_C01	77	#00879D	L5 IT ALM Tnc	2	#27AAE1	Glutamatergic	2.26084	0	1.51708	2.49248	1.76644	1.3762	0	0	0	0	2.5693	1.73117	2.92201	2.16669	0	0	0	1.16636	2.23858	1.34157	3.0548	0.450609	1.84664	0	1.67642	0	0	1.668	0	1.56272	1.51708	1.62328	1.99741	2.52792
F2S4_160209_004_D01	98	#3D9946	L5 NP ALM Trhr Nefl	2	#27AAE1	Glutamatergic	2.54823	0	0	2.81597	2.08453	1.6165	0	0	0	0	2.54472	0.19544	2.66296	2.41808	0	0	0	0.584523	1.89057	0.952151	2.88871	1.07183	0.893211	0	1.80676	0.744036	0	0.786401	0	1.93289	0.952151	0.329739	1.73579	2.7029
F2S4_160209_004_E01	75	#00A79D	L5 IT ALM Cbln4 Fezf2	2	#27AAE1	Glutamatergic	2.20796	0	0	2.49578	1.73156	1.76516	0.556477	0	0	0	2.57071	0.436846	2.78453	2.11463	1.35562	0	0	1.26347	2.09692	1.75864	2.99315	1.80233	1.63839	0	1.28353	0	0	1.45862	0.985493	1.82545	0.849422	1.50809	2.07845	2.44209
F2S4_160209_004_F01	74	#0094C2	L5 IT ALM Pld5	2	#27AAE1	Glutamatergic	2.29244	0	0	2.59914	0	1.58868	0	0	0	0	2.7582	1.3442	2.97895	1.72301	0	0	0	0	2.06817	0.990671	2.95886	1.64403	1.90356	0	0.273869	0.73189	0	1.30819	0.440515	0.273869	0.654657	2.09351	1.75098	2.60675
F2S4_160209_004_G01	76	#2F8C4D	L5 IT ALM Lypd1 Gpr88	2	#27AAE1	Glutamatergic	2.62469	0	0	2.49759	1.69549	1.44296	0	0	0	0	2.54822	0.627374	2.8365	2.14713	0	1.21459	0	0.767906	2.23531	0.257683	2.93102	1.59185	2.05224	0	1.58275	0	0	1.63469	0	0	0.95905	2.03636	2.1266	2.66834
F2S4_160209_004_H01	80	#008F1F	L5 IT ALM Cpa6 Gpr88	2	#27AAE1	Glutamatergic	2.32923	0	0.543949	2.55432	1.20396	0.969888	0	0	0	0	2.64509	1.74802	2.76026	2.3084	0.929271	1.22601	0	0.83449	1.99693	1.61262	3.10369	1.92583	1.7349	0	1.52488	0	0	0.778012	0.543949	1.4418	1.47937	2.0674	2.06116	2.60836
F2S4_160209_005_A01	74	#0094C2	L5 IT ALM Pld5	2	#27AAE1	Glutamatergic	2.0844	0	0	2.40311	1.11895	1.92398	0	0	0	0	2.51449	0.760016	2.98101	2.08628	0	0	0	1.11895	1.97058	1.93743	2.93289	0	1.88091	0	0.620109	0.924076	0	1.56731	0	1.52833	1.73102	2.15887	2.15245	2.51097
F2S4_160209_005_B01	76	#2F8C4D	L5 IT ALM Lypd1 Gpr88	2	#27AAE1	Glutamatergic	2.00322	0	0	2.37336	1.84901	0.616644	0	0	0	0	2.54381	1.69837	3.02502	1.91341	0	0	0	0.897657	2.24711	1.39512	2.92898	1.42684	2.12299	0	1.65839	0	0	1.28313	0.616644	1.33649	1.4564	1.64006	1.97817	2.6233
F2S4_160209_005_C01	76	#2F8C4D	L5 IT ALM Lypd1 Gpr88	2	#27AAE1	Glutamatergic	2.17626	0	0	2.44657	1.44785	0	0	0	0	0	2.81505	1.87266	2.93805	1.91452	0	1.25482	0	1.01846	2.36397	1.69947	2.82087	0	1.9527	0	2.07182	0.211905	0	1.15253	0	1.83838	0.46042	1.96471	1.96471	2.65388
F2S4_160209_005_D01	77	#00879D	L5 IT ALM Tnc	2	#27AAE1	Glutamatergic	2.05977	0	1.63501	2.42589	1.27647	1.51533	0.43653	0	0	0	2.54664	1.71926	2.81678	2.08729	0	0.649784	0	0.830868	2.13941	1.92803	2.99035	0.985047	0	0	2.45587	1.03408	0	1.49174	0	1.76034	0.333422	1.83607	1.85046	2.5292
F2S4_160209_005_E01	74	#0094C2	L5 IT ALM Pld5	2	#27AAE1	Glutamatergic	2.25768	0	0	2.58755	1.90072	1.50282	0	0	0	0	2.57279	1.56586	2.80917	2.1082	1.44484	0.843037	0	1.44484	2.42249	2.12472	2.94257	1.69661	1.75351	0	0.900986	0	0	1.31993	0	2.03504	1.11172	2.13433	1.93714	2.66505
F2S4_160209_005_F01	76	#2F8C4D	L5 IT ALM Lypd1 Gpr88	2	#27AAE1	Glutamatergic	2.34959	0	0	2.46855	0.210506	1.33409	0.859559	0	0	0	2.75526	0.820418	2.82622	2.08635	0	1.77088	0	0.35168	2.34594	2.20929	3.03015	1.55542	1.92725	0	2.21593	0	0	0	0	1.69042	1.77545	1.75689	2.08857	2.44197
F2S4_160209_005_G01	75	#00A79D	L5 IT ALM Cbln4 Fezf2	2	#27AAE1	Glutamatergic	2.3968	0	0	2.47146	0.817447	0.637583	1.75345	0	0	0	2.43395	1.24809	2.84705	1.85898	0	1.45154	0	0.885466	2.09557	2.07572	2.82374	0.325032	2.27179	0	2.1553	1.37712	0	1.24809	0	1.41592	0.915858	1.98073	1.98073	2.64815
F2S4_160209_005_H01	75	#00A79D	L5 IT ALM Cbln4 Fezf2	2	#27AAE1	Glutamatergic	2.10692	0	0	2.57951	1.61618	0.696011	0	0	0	0	2.72574	2.18478	2.90497	2.08387	0	0.798517	0	0	1.80927	0	3.04925	0.365865	1.57235	0	1.91542	0	0	1.53212	1.29022	1.68657	1.50606	2.19772	2.03641	2.60448
F2S4_160209_007_A01	64	#82AD7D	L2/3 IT ALM Sla	2	#27AAE1	Glutamatergic	2.09133	0	0	2.26758	1.80165	1.84242	0	0	0	0	2.56876	0.922566	2.50751	1.49184	1.72538	0.977737	0	0.329067	2.13494	1.95135	2.76184	1.515	1.69169	0	0.431373	0	0	1.25529	0	1.55106	1.41387	1.92584	1.8529	2.52181
F2S4_160209_007_B01	64	#82AD7D	L2/3 IT ALM Sla	2	#27AAE1	Glutamatergic	2.33746	0	0	2.34334	1.23833	1.10934	0	0	0	0	2.59545	1.6649	2.69637	2.06138	1.75852	0	0	0.394953	2.45253	1.91284	3.03214	1.55446	1.76961	0	1.93583	1.25655	0	1.45382	0.736284	1.61318	1.45382	2.15416	2.02342	2.66619
F2S4_160209_007_C01	64	#82AD7D	L2/3 IT ALM Sla	2	#27AAE1	Glutamatergic	2.09936	0	0	2.41922	0.88205	1.48852	0	0	0	0	2.33708	1.53286	2.78625	1.91733	0	1.18602	0	0.322966	2.31211	0.992505	3.09509	1.57309	2.02917	0	1.89958	0	0	1.03872	0	2.01551	1.47267	2.09936	2.05102	2.58924
F2S4_160209_007_E01	64	#82AD7D	L2/3 IT ALM Sla	2	#27AAE1	Glutamatergic	2.02039	0	0	2.35092	1.97942	1.07954	0	0	0	0	2.76797	1.95738	2.59225	1.90114	0	0	0	0.410414	2.47689	1.97219	2.96653	1.41773	1.29829	0	1.07954	0	0	0.410414	0	1.44308	0	2.13438	2.04571	2.63386
F2S4_160209_008_B01	65	#B8FFCA	L2/3 IT ALM Ptrf	2	#27AAE1	Glutamatergic	2.45031	0	1.36306	2.54372	1.13055	0.506111	0	0	0	0	2.76011	2.05241	2.8572	1.15359	0	1.56007	0	0.670105	2.30817	2.02008	2.92979	1.51368	1.4152	0	0.506111	0	0	1.53284	0.670105	1.7015	1.66851	2.38172	2.01394	2.49545
F2S4_160209_008_G01	73	#33A9CE	L5 IT ALM Npw	2	#27AAE1	Glutamatergic	2.3623	0	0	2.47134	1.68845	0.998394	0	0	0	0	2.71422	0.738903	2.60594	1.89997	1.13665	0.794381	0	0.39687	1.479	1.98501	3.02198	1.54849	1.73265	0	1.1123	0.39687	0	1.65387	0.39687	1.77276	0.738903	2.27007	1.88332	2.69957
F2S4_160209_008_H01	64	#82AD7D	L2/3 IT ALM Sla	2	#27AAE1	Glutamatergic	2.40511	0	0	2.33287	1.04636	1.41375	0	0	0	0	2.5498	1.61811	2.80069	1.64955	1.2395	0.614458	0	0.250166	2.40244	2.02596	2.86845	1.79614	2.02913	0	1.85664	0	0	0.809743	0.523341	1.86595	1.34305	2.22047	2.03542	2.57662
F2S4_160209_010_B01	73	#33A9CE	L5 IT ALM Npw	2	#27AAE1	Glutamatergic	2.067	0	0	2.32062	1.09927	1.45615	0	0	0	0	2.58089	0.736341	2.73403	1.96687	1.45615	0	0	0.444002	1.67461	1.38267	3.05827	1.64061	1.95418	0	1.594	0.564617	0	1.55272	0.564617	1.594	1.49492	2.3645	1.94986	2.66292
F2S4_160209_010_C01	64	#82AD7D	L2/3 IT ALM Sla	2	#27AAE1	Glutamatergic	2.42278	0	0	2.60115	1.92956	2.0499	1.73241	0	0	0	2.55206	1.64009	2.63496	1.76253	0	1.61358	0	0	2.3284	1.33613	2.95022	1.58534	1.90929	0	1.53922	0	0	1.05469	0	2.00789	1.28099	2.10615	1.88802	2.40987
F2S4_160209_010_D01	64	#82AD7D	L2/3 IT ALM Sla	2	#27AAE1	Glutamatergic	2.03835	0	0	2.45279	1.77189	1.65156	0	0	0	0	2.60296	1.45831	2.72471	2.03117	0	0.56625	0	0	2.35489	1.79116	2.98784	1.4971	1.96909	0	2.08228	0	0	0.445439	0.997592	0	1.13106	2.11923	2.03477	2.64009
F2S4_160209_010_E01	65	#B8FFCA	L2/3 IT ALM Ptrf	2	#27AAE1	Glutamatergic	1.99629	0	0	2.21031	1.77835	1.64582	0	0	0	0	2.5173	1.41009	2.32716	1.53948	0.763769	1.49416	0	0.895624	1.62513	1.61076	2.63827	1.88754	1.79777	0	0.226952	0	0	0.931967	0.485593	1.6591	0.375248	2.05524	1.5959	2.60848
F2S4_160209_010_F01	74	#0094C2	L5 IT ALM Pld5	2	#27AAE1	Glutamatergic	2.19287	0	0	2.42217	1.55454	0.987381	1.68521	0	0	0	2.48155	1.72658	2.75977	1.61976	0	0.833088	0	0.941781	2.21393	1.96383	2.76773	1.26546	2.27383	0	1.06632	0	0	1.40148	0	1.78552	1.71861	2.03141	2.09666	2.57594
F2S4_160209_010_G01	64	#82AD7D	L2/3 IT ALM Sla	2	#27AAE1	Glutamatergic	1.90515	0	0	2.50458	1.7054	1.51524	0.718804	0	0	0	2.44945	2.00212	2.87953	2.02874	0.62068	0	0	0	1.7054	1.22727	2.9206	1.74848	2.06186	0	0.493712	0	0	0.798792	0	1.4387	0	2.05786	1.97377	2.65503
F2S4_160209_010_H01	77	#00879D	L5 IT ALM Tnc	2	#27AAE1	Glutamatergic	2.02683	0	1.14075	2.52443	1.30625	1.83179	0	0	0	0.282458	2.61917	2.26972	2.74599	2.19525	1.0445	0.452178	0	0.870048	2.33694	1.5313	2.93842	1.44047	1.58622	0	2.26542	1.11098	0	1.4106	0.282458	1.64409	1.46841	2.21267	2.06955	2.64335
F2S4_160209_011_A01	64	#82AD7D	L2/3 IT ALM Sla	2	#27AAE1	Glutamatergic	2.26034	0	0	2.37278	0.710941	0.967524	0	0	0	0	2.53731	1.77053	2.45891	1.94924	0.48712	0	0	0.857912	2.18508	2.05617	3.08048	1.6056	2.064	0	1.67735	0	0	1.73891	0.308551	0	1.47681	2.32871	1.98789	2.4381
F2S4_160209_011_B01	73	#33A9CE	L5 IT ALM Npw	2	#27AAE1	Glutamatergic	2.26648	0.289353	0	2.45641	0.97875	1.9543	0	0	0	0	2.60169	2.04841	2.66032	1.99359	0	0	0	0.933261	2.24829	1.98516	3.02088	0	1.93563	0	1.33911	0	0	1.2082	0.289353	1.49557	0.584424	1.80919	2.19395	2.76098
F2S4_160209_011_C01	77	#00879D	L5 IT ALM Tnc	2	#27AAE1	Glutamatergic	2.05184	0	0	2.30468	1.81169	1.20722	1.20722	0	0	0	2.55576	1.7826	2.63015	1.56945	0.932333	1.30777	0	0.639364	1.8228	1.81728	2.60824	1.20722	1.95831	0	1.89813	0.715875	0	1.18397	0	1.48272	1.13339	1.89813	1.52825	2.49837
F2S4_160209_011_D01	65	#B8FFCA	L2/3 IT ALM Ptrf	2	#27AAE1	Glutamatergic	2.5642	0	0	2.40557	1.74045	1.85509	0	0	0	0	2.57777	1.00605	2.76417	1.86505	1.6455	1.20294	0	1.07196	2.32645	1.75969	3.0319	1.32102	2.25643	0	1.12917	0.635858	0	1.50167	0	1.6455	1.15518	2.05375	1.91169	2.6161
F2S4_160209_011_E01	73	#33A9CE	L5 IT ALM Npw	2	#27AAE1	Glutamatergic	2.31021	0	0	2.36267	1.22851	1.94505	0	0	0.287069	0	2.39333	0	2.65292	1.82935	1.38771	1.7916	0	0.820883	1.86409	1.74296	3.02625	1.11983	1.93098	0	1.44971	1.05323	0	0.580947	0	2.06527	1.66241	2.01327	1.85849	2.4889
F2S4_160209_011_G01	73	#33A9CE	L5 IT ALM Npw	2	#27AAE1	Glutamatergic	2.40561	0	0	2.40729	0.597541	1.45657	0	0	0	0	2.38138	1.74995	2.7544	1.91312	0	0	0	0.694148	1.4993	1.93852	3.11421	1.03591	0.694148	0	1.94342	0	0	0.948881	0	1.73444	1.66619	1.89713	2.09782	2.52546
F2S4_160209_011_H01	64	#82AD7D	L2/3 IT ALM Sla	2	#27AAE1	Glutamatergic	2.30412	0	0	2.39929	1.32518	1.69324	0	0	0	0	2.50141	1.2817	2.58288	1.6365	1.6658	0	0	0	2.27493	1.61582	3.06531	0	1.67514	0	1.4654	0.847763	0	1.14901	0.479196	1.52153	0.479196	2.13981	2.27026	2.58743
F2S4_160210_001_A01	74	#0094C2	L5 IT ALM Pld5	2	#27AAE1	Glutamatergic	2.25857	0	0	2.39568	1.75749	0.855952	1.14526	0	0	0	2.37695	1.59437	2.69367	1.68631	0.208902	1.83462	0	1.21598	1.98563	1.26236	2.72408	1.9744	1.99928	0	1.06074	0.672679	0	1.06074	0.349361	0	1.36619	2.31663	1.6918	2.61074
F2S4_160210_001_B01	77	#00879D	L5 IT ALM Tnc	2	#27AAE1	Glutamatergic	2.2474	0	0	2.53028	1.00917	0	0	0	0	0	2.60514	1.37437	2.93841	1.97567	0	0	0	1.00917	2.11153	2.0611	2.95065	1.56154	1.90129	0	1.48808	0	0	1.34756	0	1.2199	1.81148	1.86923	1.90514	2.69459
F2S4_160210_001_C01	75	#00A79D	L5 IT ALM Cbln4 Fezf2	2	#27AAE1	Glutamatergic	1.53184	0	0	2.42582	1.99448	1.79003	0	0	0	0	2.50123	0	2.64657	1.85187	1.3663	0.223766	0	0	2.06291	1.75029	2.8025	1.32677	2.05266	0	1.78043	1.01856	0	1.21756	0	1.76057	1.53184	1.90235	1.9238	2.54925
F2S4_160210_001_D01	77	#00879D	L5 IT ALM Tnc	2	#27AAE1	Glutamatergic	2.25067	0	0	2.54959	1.53062	1.05099	0.920038	0	0	0	2.23616	0	2.82267	2.22683	0	0.50454	0	0.786954	1.8252	2.2173	3.01834	0	1.37451	0	1.80076	0	0	1.23301	0.391583	2.10588	0	2.11815	1.9829	2.64571
F2S4_160210_001_E01	74	#0094C2	L5 IT ALM Pld5	2	#27AAE1	Glutamatergic	2.01497	0	0	2.41152	0	1.01876	0	0	0	0	2.51953	1.37893	2.9232	2.21893	0.95869	1.65162	0	1.31296	2.14798	1.66449	2.90354	0.223856	2.0064	0	1.29848	0	0	1.23516	0	1.28349	1.19966	1.68311	2.0925	2.58591
F2S4_160210_001_F01	82	#53A39D	L6 IT ALM Tgfb1	2	#27AAE1	Glutamatergic	2.52081	0	0	2.54964	0.21283	0.864757	0	0	0	0	2.4509	1.28646	2.81197	1.85247	0	1.53804	0	1.4199	2.07187	1.71259	2.9138	1.28646	1.72311	0	0.782423	0.964796	0	0.864757	0.547732	1.63083	1.76281	2.06954	1.77681	2.46431
F2S4_160210_001_G01	74	#0094C2	L5 IT ALM Pld5	2	#27AAE1	Glutamatergic	2.3993	0	0	2.30143	1.11553	0.821	0	0	0	0	2.45655	0	2.77183	2.0423	0	0	0	0.764848	2.14845	1.95109	2.83384	1.25204	1.78702	0	2.30317	0	0	1.80922	0.532691	0	1.11553	1.91867	1.87906	2.24176
F2S4_160210_001_H01	77	#00879D	L5 IT ALM Tnc	2	#27AAE1	Glutamatergic	2.04333	0	0	2.13032	1.75507	1.59422	0	0	0	0	2.40559	0.74773	2.70707	1.74322	0	1.65715	0	0.518126	1.89395	1.26976	2.7517	0	1.93445	0	1.67155	0.683805	0	1.33593	0	1.16974	1.5206	1.96434	1.82009	2.55827
F2S4_160210_002_A01	98	#3D9946	L5 NP ALM Trhr Nefl	2	#27AAE1	Glutamatergic	2.56089	0	0	2.52075	1.77832	0.792951	0	0	0	0	2.66045	1.24284	2.83292	2.2569	0	0.437115	0	0.792951	2.02185	1.93918	2.79775	0.792951	0.792951	0	1.26387	0.437115	0	1.55291	0	1.26387	0.985874	0.437115	1.96852	2.70206
F2S4_160210_002_B01	77	#00879D	L5 IT ALM Tnc	2	#27AAE1	Glutamatergic	2.31717	0	0	2.56748	1.84421	1.74885	0	0	0	0	2.61498	1.27653	2.90407	2.21717	0	0	0	1.18921	2.15277	1.81316	3.00154	2.00067	1.62649	0	1.64719	0	0	1.34919	0.647661	1.36237	1.72698	1.61936	1.89276	2.47987
F2S4_160210_002_C01	76	#2F8C4D	L5 IT ALM Lypd1 Gpr88	2	#27AAE1	Glutamatergic	2.21058	0	0	2.22417	1.82927	1.38455	0	0	0	0	2.418	1.71059	2.60203	1.8375	1.30894	0.626127	0	1.00165	2.05927	1.8251	2.64089	1.65844	2.3729	0	1.87646	0	0	1.19999	1.44893	1.16308	0.467867	2.08307	1.81663	2.45296
F2S4_160210_002_D01	74	#0094C2	L5 IT ALM Pld5	2	#27AAE1	Glutamatergic	2.2862	0	0	2.35055	1.69678	1.63597	0	0	0	0	2.5731	1.85378	2.70538	1.70613	0	1.27587	0	1.12898	2.12614	1.96885	2.7778	1.47286	2.1501	0	0.50059	0	0	1.32306	0	1.67744	1.26322	2.365	1.80133	2.2373
F2S4_160210_002_E01	75	#00A79D	L5 IT ALM Cbln4 Fezf2	2	#27AAE1	Glutamatergic	2.46137	0	0	2.40953	0.883272	0.752064	0	0	0	0	2.6316	1.29227	2.70689	2.1373	0.221235	0	0	1.06554	1.8024	1.57446	2.98866	1.52571	1.96384	0	1.58957	1.01285	0	1.81583	0	1.49912	0.3671	1.91756	1.74409	2.63093
F2S4_160210_002_F01	75	#00A79D	L5 IT ALM Cbln4 Fezf2	2	#27AAE1	Glutamatergic	2.09472	0	0	2.42399	0.934097	1.58351	0	0	0	0	2.49978	0.619444	2.87657	2.12665	0	0	0	1.31414	1.99313	1.87151	3.05296	1.5461	1.62453	0	2.36416	0.212899	0	0	0.212899	1.5461	0.355134	1.99313	2.06971	2.62045
F2S4_160210_002_G01	77	#00879D	L5 IT ALM Tnc	2	#27AAE1	Glutamatergic	2.2568	0	0	2.55979	1.3687	1.60724	0	0	0	0	2.58279	1.58553	2.80702	1.94051	0	0.219585	0	1.00911	2.10044	1.57043	3.13431	1.62114	1.27337	0	1.91694	0.219585	0	0.219585	0	1.53855	0.949197	2.09817	2.04229	2.54293
F2S4_160210_002_H01	74	#0094C2	L5 IT ALM Pld5	2	#27AAE1	Glutamatergic	2.29085	0	0	2.3687	1.10384	1.4314	0	0	0	0	2.85456	1.61599	2.88245	1.99633	0	0	0	1.14616	2.28503	1.66138	2.95738	1.32535	1.92535	0	0	0	0	1.12552	0	1.66138	0.556331	1.6091	2.08604	2.4781
F2S4_160210_003_A01	74	#0094C2	L5 IT ALM Pld5	2	#27AAE1	Glutamatergic	2.29504	0	0	2.45502	1.75023	0	0	0	0	0	2.49223	1.49785	2.59653	2.03903	0	0.944171	0	0.944171	2.38363	2.10661	2.94671	1.75023	2.23131	0	1.89336	0.775219	0	0.775219	0	1.73916	1.43481	2.03621	1.94869	2.47711
F2S4_160210_003_B01	74	#0094C2	L5 IT ALM Pld5	2	#27AAE1	Glutamatergic	1.18562	0	0	2.42205	1.00226	0.678679	0	0	0	0	2.45544	1.22638	2.8339	2.2726	0	0	0	1.18562	2.48107	2.22261	2.98354	0	2.09063	0	0.847253	0	0	0.678679	0	1.11626	1.61258	1.81371	1.60451	2.31266
F2S4_160210_003_C01	75	#00A79D	L5 IT ALM Cbln4 Fezf2	2	#27AAE1	Glutamatergic	2.17782	0	1.48754	2.39852	1.51383	0.82955	0	0	0	0	2.58283	1.61571	2.78324	2.18875	0	0	0	0.763043	1.70643	1.87967	2.7791	1.23811	1.80163	0	1.85711	0	0	0	0.98366	1.50088	1.26154	1.86854	2.27416	2.385
F2S4_160210_003_D01	74	#0094C2	L5 IT ALM Pld5	2	#27AAE1	Glutamatergic	2.35896	0	0	2.33307	1.50335	0.655882	0	0	0	0	2.40654	0.441518	2.83816	2.13893	0	1.59021	0	0.906092	2.1472	1.90033	2.88452	1.46571	2.0251	0	2.32408	0	0	1.55964	0	1.99128	1.20393	2.03582	1.93281	2.3689
F2S4_160210_003_E01	75	#00A79D	L5 IT ALM Cbln4 Fezf2	2	#27AAE1	Glutamatergic	2.20668	0	0	2.47071	1.88577	1.2574	0	0	0	0	2.36938	2.04818	2.87237	2.1368	0	0	0	0.963903	2.24039	1.43095	2.88532	1.53773	1.62338	0	1.95686	1.02405	0	0.81079	0	0	1.31853	1.96012	2.23696	2.32255
F2S4_160210_003_F01	74	#0094C2	L5 IT ALM Pld5	2	#27AAE1	Glutamatergic	2.4486	0	0	2.369	1.75487	1.30978	0	0	0	0	2.59468	1.0413	2.54081	1.72706	1.10591	1.55973	0	0.200876	1.86531	1.12548	2.63909	1.69733	2.36571	0	0.873264	1.19596	0	0.525352	0	1.22733	0	1.87222	1.75487	2.58879
F2S4_160210_003_G01	74	#0094C2	L5 IT ALM Pld5	2	#27AAE1	Glutamatergic	2.0928	0	0	2.31887	2.0456	0	0	0	0	0	2.81915	1.87406	2.856	2.11572	0	1.88178	0	0.755732	2.13962	1.95227	2.95279	1.01688	2.03497	0	0.755732	1.15906	0	1.57104	0.923387	1.266	1.04405	2.21509	2.0928	2.56994
F2S4_160210_003_H01	77	#00879D	L5 IT ALM Tnc	2	#27AAE1	Glutamatergic	2.17062	0	0	2.32896	1.83365	1.51287	0	0	0	0.847949	2.44579	1.04442	2.84447	2.08368	0	0	0	1.44516	2.41549	1.23358	3.03365	1.25029	1.67535	0	1.76419	0	0	0.47934	0	0	0.701631	2.08847	2.16666	2.54945
F2S4_160210_004_A01	75	#00A79D	L5 IT ALM Cbln4 Fezf2	2	#27AAE1	Glutamatergic	2.23004	0	0	2.47086	1.75606	1.66539	1.83103	0	0	0	2.60214	1.77883	2.91171	1.94689	0	0.748556	0	0.247349	2.15527	1.89068	2.86882	0.748556	1.98647	0	1.88637	0	0	0	0	0.247349	1.43287	2.04433	2.03212	2.49283
F2S4_160210_004_B01	75	#00A79D	L5 IT ALM Cbln4 Fezf2	2	#27AAE1	Glutamatergic	2.41633	0	0	2.22041	1.44264	1.64244	0	0	0	0	2.59411	1.91776	2.72056	1.87774	0	0	0	0.257533	2.1183	1.8587	2.62101	0	2.3724	0	1.74849	0	0	1.37407	0	1.19226	1.86354	1.91349	1.73576	2.54987
F2S4_160210_004_C01	74	#0094C2	L5 IT ALM Pld5	2	#27AAE1	Glutamatergic	2.29984	0	0	2.26441	0.25074	0.25074	0	0	0	0	2.67835	2.2358	2.85057	2.34657	1.99758	0	0	1.13037	1.86724	0.524258	3.03561	1.27807	2.23777	0	0.982019	0	0	0	0	1.2956	1.68014	2.04901	2.12653	2.26991
F2S4_160210_004_D01	77	#00879D	L5 IT ALM Tnc	2	#27AAE1	Glutamatergic	1.81456	0	0	2.34768	1.91091	1.8654	1.33919	0	0	0	2.33041	1.66955	2.5498	1.74808	0	1.26397	0	0.750541	2.06514	1.55301	2.75849	1.87556	1.99737	0	1.89199	0	0	1.13779	0	1.70069	0.750541	2.04748	1.50074	2.57793
F2S4_160210_004_F01	74	#0094C2	L5 IT ALM Pld5	2	#27AAE1	Glutamatergic	2.36755	0	0.368087	2.5593	0.845264	0.636971	1.30839	0	0	0	2.61614	0.699125	2.97501	2.14112	0	0	0	1.06712	2.49942	1.99874	2.92014	0	2.2658	0	2.23656	0	0	1.75096	0.221926	1.6534	1.15653	2.17143	2.17338	2.642
F2S4_160210_004_G01	75	#00A79D	L5 IT ALM Cbln4 Fezf2	2	#27AAE1	Glutamatergic	2.24683	0	0	2.55624	1.59867	1.32348	0	0	0	0	2.77501	1.52168	2.88026	2.19643	0	0	0	1.27673	2.29199	1.8697	3.034	0	1.96712	0	1.79169	0	0	1.48252	0	1.57449	1.22434	2.10658	1.96035	2.67893
F2S4_160210_004_H01	75	#00A79D	L5 IT ALM Cbln4 Fezf2	2	#27AAE1	Glutamatergic	2.05366	0	0	2.40855	1.21593	1.94827	0.997367	0	0	0	2.53444	1.89773	2.91305	1.8748	0	1.50355	0	0.875148	2.59677	1.44434	2.95062	1.55565	2.2995	0	1.77462	0	0	1.25687	0.769091	1.37576	1.19391	1.68974	1.98631	2.37416
F2S4_160210_005_A01	74	#0094C2	L5 IT ALM Pld5	2	#27AAE1	Glutamatergic	2.43032	0	0	2.29154	0.724457	1.74705	0	0	0	0	2.56238	1.75533	2.83402	2.01584	0.186893	0.317134	0	1.12609	2.4099	1.85071	2.84517	0	2.18675	0	1.24726	0	0	0	0	0	1.69373	0	2.0977	2.53191
F2S4_160210_005_B01	75	#00A79D	L5 IT ALM Cbln4 Fezf2	2	#27AAE1	Glutamatergic	2.11468	0	0.187076	2.4753	1.44593	0	0	0	0	0	2.42997	0	2.90105	2.24148	1.52948	0.317404	0	1.17606	2.30033	1.95086	2.84267	0	1.82052	0	2.4256	1.20617	0	0	0	1.54308	0.317404	1.76798	1.62242	2.57489
F2S4_160210_005_C01	75	#00A79D	L5 IT ALM Cbln4 Fezf2	2	#27AAE1	Glutamatergic	2.37389	0	1.05367	2.54478	1.78247	0	0	0	0	0	2.19077	1.78656	2.90457	2.23351	0	0.955352	0	1.54881	2.29571	0.789416	3.02906	1.8713	1.84008	0	1.97502	0	0	1.32341	0	0	1.39914	1.58909	2.02478	2.63428
F2S4_160210_005_D01	74	#0094C2	L5 IT ALM Pld5	2	#27AAE1	Glutamatergic	2.32357	0	0	2.49668	1.66727	0	1.65144	0	0	0	2.64699	1.42347	2.91392	2.0246	0	0.324135	0	0.883984	2.44799	2.26227	2.9393	0.688641	2.1184	0	1.61209	0	0	1.39532	0	0	0.914361	1.91953	1.91662	2.7138
F2S4_160210_005_E01	74	#0094C2	L5 IT ALM Pld5	2	#27AAE1	Glutamatergic	2.27081	0	0	2.57984	1.16865	2.16391	0.924341	0	0	0	2.40341	0.718439	2.64324	2.18391	0	1.50773	0	0.999442	2.1869	2.00396	2.97014	1.08285	1.60905	0	1.74391	0.83348	0	0	0	1.99939	0.83348	1.11923	2.09772	2.44736
F2S4_160210_005_F01	74	#0094C2	L5 IT ALM Pld5	2	#27AAE1	Glutamatergic	1.74408	0	0	2.50731	1.81748	0.584007	0	0	0	0	2.69331	0.743464	2.8164	1.8737	0	0	0	0.859841	2.40786	1.55161	2.71569	0.743464	1.84298	0	0.743464	0	0	0.329368	0	1.59753	0	1.9863	1.87039	2.35134
F2S4_160210_005_G01	74	#0094C2	L5 IT ALM Pld5	2	#27AAE1	Glutamatergic	2.32468	0	0	2.34967	0	1.02155	0	0	0	0	2.59809	1.6536	2.81097	2.02978	2.14341	1.78927	0	0.903439	2.44678	1.62878	2.88035	1.89249	2.30575	0	1.31213	0	0	1.45523	0	1.09728	1.39832	2.0592	1.95704	2.54385
F2S4_160210_005_H01	75	#00A79D	L5 IT ALM Cbln4 Fezf2	2	#27AAE1	Glutamatergic	1.99863	0	0	2.39491	0.189842	1.62448	0.321497	0	0	0	2.42635	2.17327	2.85052	2.18119	0	0.909947	0	1.07792	2.5382	0	2.83304	0	2.02639	0	0.573019	0	0	0.964911	0.632409	1.58299	0	2.23843	1.94802	2.05458
F2S4_160210_006_A01	74	#0094C2	L5 IT ALM Pld5	2	#27AAE1	Glutamatergic	2.04036	0	0	2.32539	1.05733	1.20516	0	0	0	0	2.44322	0	2.59328	2.25039	0	1.53841	0	0.899862	2.4627	2.13094	2.84058	0	2.3371	0	2.00707	0	0	0.958925	0	2.01684	1.90751	2.11964	1.92577	2.48464
F2S4_160210_006_B01	74	#0094C2	L5 IT ALM Pld5	2	#27AAE1	Glutamatergic	2.47696	0	0	2.3595	1.22209	1.49564	0	0	0	0	2.5569	1.74306	2.79508	2.09816	0	0	0	0.971296	2.44231	1.27337	2.88005	1.16393	2.3308	0	0.794158	0	0	1.56267	1.49564	2.08344	0.971296	2.16823	2.1262	2.51044
F2S4_160210_006_C01	74	#0094C2	L5 IT ALM Pld5	2	#27AAE1	Glutamatergic	2.52854	0	0	2.28071	1.46719	1.79856	0	0	0	0	2.39173	1.85931	2.76029	2.13787	1.74464	0	0	0.71565	1.01872	1.57649	2.99015	1.68307	1.91812	0	0	1.3816	0	1.6	1.01872	1.95501	0	1.82661	2.14445	2.69281
F2S4_160210_006_D01	74	#0094C2	L5 IT ALM Pld5	2	#27AAE1	Glutamatergic	2.50883	0	0	2.46364	1.33516	1.55272	0	0	0.287345	0	2.74087	1.89161	2.78179	2.10273	0	1.31591	0	1.37127	2.43468	1.97247	2.88231	1.49157	2.02166	0	0	0.581367	0	1.55272	0.676862	1.42037	0.287345	2.30476	1.94562	2.60874
F2S4_160210_006_E01	74	#0094C2	L5 IT ALM Pld5	2	#27AAE1	Glutamatergic	2.3242	0	0	2.54077	2.08818	1.62666	0	0	0	0	2.50074	1.83223	2.7035	2.09975	0	0.261649	0	0.775227	2.42138	1.6897	2.94229	1.54272	1.90053	0	1.53231	0.541563	0	1.93522	0.541563	1.09943	1.20083	2.29609	1.76985	2.77235
F2S4_160210_006_F01	75	#00A79D	L5 IT ALM Cbln4 Fezf2	2	#27AAE1	Glutamatergic	2.23313	0	0	2.36076	0.472715	1.68371	0	0	0	0	2.439	2.08097	2.51757	2.0516	0	1.44591	0	0.364203	2.06898	1.68371	2.76644	1.52077	2.36693	0	1.83649	0.693677	0	1.27248	0	2.02282	1.76434	2.26834	1.7232	2.73243
F2S4_160210_006_G01	74	#0094C2	L5 IT ALM Pld5	2	#27AAE1	Glutamatergic	2.23262	0	0	2.43662	1.61568	0.796097	0	0	0	0	2.38653	1.40679	2.7755	1.92064	0	0.273122	0	0.273122	2.01467	1.71416	2.87022	0	1.12245	0	1.54587	0.559495	0	1.52367	1.02656	2.20977	0.796097	2.02913	2.08572	2.58289
F2S4_160210_006_H01	75	#00A79D	L5 IT ALM Cbln4 Fezf2	2	#27AAE1	Glutamatergic	2.18624	0	0	2.28405	0	0.554555	1.23993	0	0	0	2.50265	1.82842	2.80826	2.12058	1.60901	1.35307	0	0.269944	2.06305	1.51704	2.80826	0.942337	2.23897	0	2.25174	0	0	1.74941	0	1.38507	0.725032	2.10026	1.63579	2.5974
F2S4_160210_007_A01	74	#0094C2	L5 IT ALM Pld5	2	#27AAE1	Glutamatergic	1.80235	0	0	2.55984	0.469995	1.77477	0	0	0	0	2.44567	2.01875	2.86895	2.08277	1.19406	1.50811	0	1.88703	2.49036	1.312	2.89345	0	1.73765	0	1.13617	0	0	1.83452	0	2.01056	0	2.15369	1.67073	2.34534
F2S4_160210_007_B01	74	#0094C2	L5 IT ALM Pld5	2	#27AAE1	Glutamatergic	2.22443	0	0	2.4055	1.73012	0.643571	0	0	0	0	2.51297	0	2.82065	2.0021	0	1.48799	0	0	2.17305	1.67132	2.93225	1.47582	2.33299	0	0.842116	0	0	0.550338	0	1.79984	0.977861	1.73695	2.10617	2.47262
F2S4_160210_007_C01	75	#00A79D	L5 IT ALM Cbln4 Fezf2	2	#27AAE1	Glutamatergic	2.53995	0	0	2.49588	0.817946	1.71693	0.456151	0	0	0	2.67065	1.73956	2.82432	2.09225	0.751777	1.05008	0	1.01254	2.44538	1.78157	2.93198	0	1.61236	0	1.56006	1.20054	0	1.27083	0	0	0.751777	2.1832	2.11452	2.43216
F2S4_160210_007_D01	74	#0094C2	L5 IT ALM Pld5	2	#27AAE1	Glutamatergic	2.45036	0	1.3708	2.4257	1.43048	1.61047	0	0	0	0	2.60546	0	2.83133	1.90614	0	0	0	0.848423	2.09877	1.8243	2.92556	1.54068	1.61958	0	1.40166	0	0	1.08788	0	1.56179	0.98445	2.05139	1.88708	2.6539
F2S4_160210_007_E01	74	#0094C2	L5 IT ALM Pld5	2	#27AAE1	Glutamatergic	1.53686	0	0	2.61682	2.0992	1.3196	0	0	0	0	2.38254	1.87023	2.66266	2.00549	1.53686	0	0	0.664019	1.75593	1.67275	2.96789	0	2.20653	0	0.279517	0	0	1.07336	0	1.73478	0.915229	1.98567	2.04965	2.75181
F2S4_160210_007_F01	75	#00A79D	L5 IT ALM Cbln4 Fezf2	2	#27AAE1	Glutamatergic	2.07689	0	0	2.50303	1.82374	1.8639	0.804847	0	0	0	2.70295	1.28541	2.90802	1.85746	1.62212	0	0	0.626159	2.33489	1.88875	2.95245	0.931078	2.25697	0	2.04858	0	0	0	1.39223	0	0	1.92908	1.57503	2.70572
F2S4_160210_007_G01	74	#0094C2	L5 IT ALM Pld5	2	#27AAE1	Glutamatergic	2.4372	0	0	2.50812	1.37514	0.857134	0	0	0	0	2.57148	1.37514	2.66234	1.85266	0.710214	0	0	1.39365	2.19001	2.02247	2.86402	0	1.94327	0	1.60472	0	0	0.486511	0	0.308091	1.18918	2.43391	1.97765	2.37379
F2S4_160210_007_H01	77	#00879D	L5 IT ALM Tnc	2	#27AAE1	Glutamatergic	1.85866	0	0	2.33348	0.788765	1.90278	0	0	0	0	2.46649	1.62518	2.74921	2.12151	1.734	0	0	1.29836	2.16184	1.76709	2.92216	0.646629	1.70559	0	1.99106	0	0	1.2792	0	1.65091	1.01865	2.02047	1.80954	2.71468
F2S4_160210_008_A01	75	#00A79D	L5 IT ALM Cbln4 Fezf2	2	#27AAE1	Glutamatergic	2.19259	0	0	2.62802	1.43066	1.66674	0	0	0	0	2.69142	1.33029	2.77467	2.25506	0	1.63058	0	0.577608	2.1632	1.48663	2.93185	0.284883	1.80643	0	1.39971	1.19954	0	0	0	0.284883	0.455455	2.15763	1.73851	2.4655
F2S4_160210_008_B01	76	#2F8C4D	L5 IT ALM Lypd1 Gpr88	2	#27AAE1	Glutamatergic	2.42476	0	0	2.49018	1.7705	0.922157	0	0	0	0	2.32938	0	2.98537	2.24039	0	1.36318	0	0.8142	2.4032	1.78385	2.95984	1.49632	1.84504	0	2.1944	1.08058	0	1.72781	0	1.70478	0	2.39524	2.12834	2.43662
F2S4_160210_008_C01	74	#0094C2	L5 IT ALM Pld5	2	#27AAE1	Glutamatergic	1.76236	0	0	2.36567	1.51979	1.89228	0	0	0	0	2.65444	2.0455	2.53769	2.33914	0.747044	0	0	0.452416	2.34457	2.24135	2.88256	1.49503	1.96279	0	0	0	0	1.42614	0	1.34424	1.81421	1.60674	1.66215	2.65708
F2S4_160210_008_D01	74	#0094C2	L5 IT ALM Pld5	2	#27AAE1	Glutamatergic	2.47613	0	0	2.5234	1.77387	1.94238	0	0	0	0	2.15806	0	2.77719	2.14203	0	0.615865	0	1.16316	2.19138	1.53628	3.00327	0	2.17352	0	1.92118	0	0	1.75037	0	0	0.71368	2.2196	1.83758	2.43322
F2S4_160210_008_E01	77	#00879D	L5 IT ALM Tnc	2	#27AAE1	Glutamatergic	2.38309	0	0	2.48538	1.58463	1.40555	1.76556	0	0	0	2.29344	2.03315	2.82116	2.2396	0	0	0	0.517382	2.50135	1.82899	2.9666	1.06794	1.76556	0	2.26012	0	0	1.31929	0.851896	1.37865	0	2.12926	2.04527	2.47882
F2S4_160210_008_F01	74	#0094C2	L5 IT ALM Pld5	2	#27AAE1	Glutamatergic	2.23483	0	0	2.46966	1.93014	1.61534	0	0	0	0	2.64225	0	2.7995	1.61534	0.346245	1.36078	0	0.919951	1.8251	2.04435	2.98424	1.8251	2.12685	0	1.70755	1.38327	0	1.36078	0	1.575	1.38327	1.97164	1.98828	2.4302
F2S4_160210_008_G01	74	#0094C2	L5 IT ALM Pld5	2	#27AAE1	Glutamatergic	2.21282	0	0	2.53255	1.65475	0	0	0	0	0	2.41047	0.292254	2.70246	2.3025	0.292254	0.292254	0	0.465379	2.64789	0.763424	2.73969	1.95559	1.96018	0	1.06295	0	0	0	0	1.84584	1.74601	1.77495	1.83985	2.07232
F2S4_160210_008_H01	74	#0094C2	L5 IT ALM Pld5	2	#27AAE1	Glutamatergic	2.3046	0	0	2.37427	1.98895	0	1.7382	0	0	0	2.73364	0	2.77632	1.91454	0	1.11598	0	1.33911	2.20999	1.7875	2.98787	1.67257	1.98895	0	1.11598	0.321485	0	1.03615	1.18338	1.50107	0.731251	2.27276	1.96381	2.57008
F2S4_160210_009_A01	75	#00A79D	L5 IT ALM Cbln4 Fezf2	2	#27AAE1	Glutamatergic	2.32662	0	0	2.47673	1.87367	1.72125	0	0	0	0	2.557	0.748962	2.71838	2.08886	0.283753	0	0	1.17114	2.393	2.03323	2.88123	1.53392	1.82257	0	1.6897	0	0	1.2887	0.283753	1.90963	1.54548	2.05139	1.93825	2.64605
F2S4_160210_009_B01	75	#00A79D	L5 IT ALM Cbln4 Fezf2	2	#27AAE1	Glutamatergic	2.06045	0	0	2.5418	1.88826	1.52173	0.982218	0	0	0	2.52261	1.108	2.82088	2.01781	0	0	0	1.57455	1.73833	1.91745	2.85803	0	2.18647	0	1.108	0	0	0	0	1.65388	1.35213	1.9804	2.22428	2.57034
F2S4_160210_009_C01	74	#0094C2	L5 IT ALM Pld5	2	#27AAE1	Glutamatergic	2.225	0	0	2.51659	1.56237	1.58299	1.65689	0	0	0	2.5095	2.07576	2.68554	2.11297	0	1.36533	0	0.994605	1.86273	2.00942	2.88633	0	2.00563	0	0	1.36533	0	0	0	1.68165	0.908551	2.11888	1.86798	2.73862
F2S4_160210_009_D01	74	#0094C2	L5 IT ALM Pld5	2	#27AAE1	Glutamatergic	2.4934	0	0	2.48174	1.60416	1.37459	0	0	0	0	2.6283	0	2.88206	1.99557	1.91089	1.09151	0	0	2.32512	2.0345	2.93976	0	2.3751	0	0.612174	0.307799	0	0	0	0	1.49011	2.6089	2.15635	2.6304
F2S4_160210_009_E01	74	#0094C2	L5 IT ALM Pld5	2	#27AAE1	Glutamatergic	2.19975	0	0	2.65258	1.71496	1.28518	0	0	0	0	2.38783	1.75316	2.73364	2.2353	1.68034	0.911391	0	1.48305	2.07135	2.06545	2.9137	0	1.87002	0	0.817203	0	0	1.87002	0	1.40897	0.911391	2.0997	1.9544	2.45087
F2S4_160210_009_F01	74	#0094C2	L5 IT ALM Pld5	2	#27AAE1	Glutamatergic	2.44318	0	0	2.44476	1.8687	1.49664	0	0	0	0	2.34982	1.96443	2.83603	1.83144	0.959091	1.00491	0	0.849775	2.41026	2.02243	2.88108	0	2.25827	0	2.04679	0	0	1.66809	0.303764	0	1.79776	1.94491	1.96443	2.43679
F2S4_160210_009_G01	75	#00A79D	L5 IT ALM Cbln4 Fezf2	2	#27AAE1	Glutamatergic	2.21631	0	0	2.44289	1.59256	0.642436	0	0	0	0	2.63752	1.07978	2.8113	2.19804	0	1.40782	0	0.430535	2.13541	1.95004	2.94978	1.27406	2.22297	0	1.60186	1.07978	0	1.21095	1.56339	1.81561	1.4744	2.1076	1.80994	2.67097
F2S4_160210_009_H01	77	#00879D	L5 IT ALM Tnc	2	#27AAE1	Glutamatergic	2.15355	0	1.84604	2.37654	1.21853	0	0	0	0	1.37167	2.41453	1.67064	2.74246	1.92898	0	1.17568	0	0.752965	2.25457	1.71184	2.97616	1.50623	1.91279	0	1.98133	0	0	1.53669	0	1.74343	0.808813	2.12414	1.86945	2.57101
F2S4_160210_010_A01	75	#00A79D	L5 IT ALM Cbln4 Fezf2	2	#27AAE1	Glutamatergic	2.22026	0	1.67741	2.60386	1.54861	1.09009	0	0	0	0	2.38791	0	2.8633	2.2143	0	0	0	0.83751	2.24217	1.78956	3.08075	0	2.16213	0	1.51992	0.891158	0	0	0	0	1.45614	2.21069	2.16213	2.44224
F2S4_160210_010_B01	74	#0094C2	L5 IT ALM Pld5	2	#27AAE1	Glutamatergic	2.34931	0	0	2.4518	1.67036	1.68661	0	0	0	0	2.5971	1.87376	2.65397	2.3119	0	1.6176	0	1.06853	2.40662	1.21666	2.78465	1.33892	2.37511	0	1.50431	1.31458	0	1.52019	0	2.04791	0.599314	0.713046	1.84149	2.46351
F2S4_160210_010_C01	74	#0094C2	L5 IT ALM Pld5	2	#27AAE1	Glutamatergic	1.95655	0	0	2.4596	2.08931	0	0	0	0	0	2.58168	1.85902	2.98523	1.96377	0	0	0	0.816958	2.50513	1.42784	2.95245	1.99373	1.37564	0	1.96137	0	0	1.99595	0	1.75288	0.480311	2.02592	1.91051	2.46491
F2S4_160210_010_D01	77	#00879D	L5 IT ALM Tnc	2	#27AAE1	Glutamatergic	2.14996	0	0.669434	2.31201	1.81211	1.63197	0	0	0	0	2.48007	1.80717	2.61894	2.0869	0	1.3891	0	1.30299	2.20502	1.79711	2.49968	1.82661	2.19292	0	0.239112	0	0	1.02306	0	1.52254	0.239112	1.97088	1.94271	2.56339
F2S4_160210_010_E01	74	#0094C2	L5 IT ALM Pld5	2	#27AAE1	Glutamatergic	2.24755	0	0	2.4334	0	0	0	0	1.46178	0	2.38505	1.71556	2.71008	2.23044	0	0	0	0.728283	2.31524	1.85252	2.99323	1.56862	2.27131	0	1.12795	0	0	1.56127	0	1.53057	1.48887	1.93822	2.13297	2.59649
F2S4_160210_010_F01	74	#0094C2	L5 IT ALM Pld5	2	#27AAE1	Glutamatergic	2.49361	0	0	2.50162	0	0.901287	0	0	0	0	2.63116	0.438022	2.74464	1.87351	0	1.49401	0	1.47753	2.2198	0.901287	2.98858	0	2.23474	0	2.01115	0	0	1.54721	0	1.83101	0	1.97263	2.08343	2.5389
F2S4_160210_010_G01	74	#0094C2	L5 IT ALM Pld5	2	#27AAE1	Glutamatergic	2.34777	0	0	2.51023	2.15025	1.79759	0	0	0	0	2.73365	0.326883	2.88777	2.18821	1.19298	1.40032	0	0.888518	1.82397	1.78578	2.89217	0	2.07099	0	1.62879	0	0	1.67237	0	1.57388	1.22317	1.67237	1.29057	2.55525
F2S4_160210_010_H01	74	#0094C2	L5 IT ALM Pld5	2	#27AAE1	Glutamatergic	2.3323	0	0	2.40023	1.1698	1.34147	0	0	0	0	2.30232	0.881751	2.73656	2.12132	1.71371	0.322785	0	0.190715	2.21829	1.83421	2.74911	0	2.14079	0	2.03328	0	0	0.775415	1.28319	1.40244	0.940474	1.65427	2.04854	2.37874
F2S4_160210_011_A01	75	#00A79D	L5 IT ALM Cbln4 Fezf2	2	#27AAE1	Glutamatergic	2.67537	0	0	2.43223	0	1.77449	0	0	0	0	2.52549	1.63787	2.78983	1.87495	0	0	0	0.927133	2.27538	1.81062	3.01638	0	1.52003	0	0	0	0	0	0	1.57638	1.49686	1.09586	2.01318	2.4891
F2S4_160210_011_B01	77	#00879D	L5 IT ALM Tnc	2	#27AAE1	Glutamatergic	2.32912	0	0	2.47653	1.23704	1.17015	0	0	0	0	2.50218	1.2115	2.78498	2.2747	0	0	0	1.10807	2.28481	1.78961	3.12972	0.869547	1.80664	0	2.26434	0	0	1.17015	0	2.0251	0.994272	2.30858	1.72614	2.64541
F2S4_160210_011_C01	74	#0094C2	L5 IT ALM Pld5	2	#27AAE1	Glutamatergic	2.07686	0	0	2.44895	1.87727	1.73839	0	0	0	0	2.08469	1.16356	2.86728	2.02666	0	0	0	0.188349	2.65635	2.01085	3.29007	0.188349	2.65059	0	1.60305	1.23775	0	1.25118	0	2.23008	1.533	1.9724	2.05664	2.51279
F2S4_160210_011_D01	80	#008F1F	L5 IT ALM Cpa6 Gpr88	2	#27AAE1	Glutamatergic	1.87128	0	0	2.52283	0.816689	1.23337	0.73603	0	0	0	2.4488	0	2.74343	2.43395	1.82328	0.426027	0	0.816689	2.15102	1.90858	2.99127	0	1.92322	0	2.22454	1.12139	0	1.73958	0	1.44205	1.08327	1.72618	1.89342	2.6946
F2S4_160210_011_E01	74	#0094C2	L5 IT ALM Pld5	2	#27AAE1	Glutamatergic	2.13831	0	0	2.63101	0	1.99793	0	0	0	0	2.39179	0	2.60331	2.14521	0	0.423449	1.46346	1.30674	2.43776	2.05205	3.05113	1.78529	1.91914	0	0.966433	0	0	0	0.686001	1.70832	0	2.40984	1.96552	2.37296
F2S4_160210_011_F01	75	#00A79D	L5 IT ALM Cbln4 Fezf2	2	#27AAE1	Glutamatergic	2.46772	0	0	2.65061	0	1.11429	0	0	0	0	2.45765	0.170385	2.87085	2.2452	0	1.13004	0	0.465632	2.00401	1.83416	3.11954	0.962233	1.79248	0	2.36112	0	0	1.17412	0	1.63141	1.38988	2.41247	2.00607	2.46701
F2S4_160210_011_G01	75	#00A79D	L5 IT ALM Cbln4 Fezf2	2	#27AAE1	Glutamatergic	2.56918	0	0	2.5095	1.52767	0.685512	0	0	0	0	2.78557	1.75792	2.76633	2.23848	1.49552	0.170534	0	0.685512	2.39227	1.6415	3.00328	0	2.3266	0	1.02607	0	0	0.98483	0	1.63671	1.11472	2.09383	1.59631	2.60172
F2S4_160210_011_H01	75	#00A79D	L5 IT ALM Cbln4 Fezf2	2	#27AAE1	Glutamatergic	2.11396	0.198959	0	2.55151	0.198959	0	0	0	0	0	2.28763	1.25168	2.83345	2.14214	0	0	0	0.960728	2.26218	1.66034	2.8256	0.591677	2.31414	0	1.67124	0	0	0	0	1.23731	0.794481	1.92777	2.01885	2.72364
F2S4_160210_012_A01	74	#0094C2	L5 IT ALM Pld5	2	#27AAE1	Glutamatergic	2.36647	0	0	2.37679	1.76566	1.53244	0	0	0	0	2.5874	1.86455	2.77107	2.2075	0	2.07842	0	0.674563	2.22592	1.91164	2.92643	1.57213	2.24475	0	1.63741	0	0	1.34169	0	1.92627	0.166088	2.34507	1.67747	2.28012
F2S4_160210_012_B01	74	#0094C2	L5 IT ALM Pld5	2	#27AAE1	Glutamatergic	2.14854	0	0	2.42123	1.21565	1.1072	0	0	0	0	2.49713	0.162515	2.62734	1.72212	0	1.53887	0	1.1648	2.0997	1.9496	2.90246	1.81587	1.95181	0	1.94739	0	0	1.64458	0	1.5094	0.280503	2.2086	1.86157	2.35343
F2S4_160210_012_C01	76	#2F8C4D	L5 IT ALM Lypd1 Gpr88	2	#27AAE1	Glutamatergic	2.21932	0	0	2.37206	0.288657	1.60389	0	0	0	0	2.4835	0	2.75705	2.22301	1.57214	0	0	0.955327	2.08903	1.5776	2.93085	0.853385	1.82345	0	0.853385	0	0	0.719928	0	1.32822	1.75347	2.01454	1.78147	2.22055
F2S4_160210_012_D01	74	#0094C2	L5 IT ALM Pld5	2	#27AAE1	Glutamatergic	2.14318	0	0	2.57295	0	1.94805	0	0	0	0	2.49314	0	2.88243	2.30996	0	0	0	1.14389	2.36349	1.9807	2.95244	0	2.41192	0	1.8978	0	0	0	0	0	0.626549	2.21358	1.80791	2.47606
F2S4_160210_012_E01	74	#0094C2	L5 IT ALM Pld5	2	#27AAE1	Glutamatergic	2.16299	0	0	2.63452	1.52114	0	0.234404	0	0	0	2.49052	0.385803	2.83025	1.79614	1.88157	2.04046	0	1.35154	2.59924	2.08355	3.1305	0	1.70832	0	1.01293	0	0	1.59813	1.502	1.80108	0.947975	1.86915	2.11087	2.52987
F2S4_160210_012_F01	67	#00979D	L4 IT VISp Rspo1	2	#27AAE1	Glutamatergic	2.13689	0	0.316243	2.27772	0.186292	1.4602	0	0	0	0	2.76705	0	2.89438	2.04457	0	0.316243	0	1.38081	1.80758	1.96407	3.21231	1.96659	2.1453	0	0	0	0	0.723061	0	1.78908	0	1.63125	2.13177	2.35611
F2S4_160210_012_G01	77	#00879D	L5 IT ALM Tnc	2	#27AAE1	Glutamatergic	2.03208	0	0	2.40521	0.566913	0	0	0	0	0	2.48282	0.957469	2.89305	2.04102	0	0	0	1.03582	2.19206	1.87993	2.92381	1.7793	2.12745	0	2.48981	0.834182	0	1.22235	0.661376	1.72784	1.82239	2.277	1.85889	2.4348
F2S4_160210_012_H01	74	#0094C2	L5 IT ALM Pld5	2	#27AAE1	Glutamatergic	2.26041	0	0	2.54826	1.89365	0.956028	0	0	0	0	2.77053	0.209042	2.91911	2.01806	0	0	0	0	2.20381	1.6015	2.94149	1.30461	2.12685	0	0	1.0838	0	1.01172	0.349564	1.95734	0.774217	1.83103	1.80659	2.59775
F2S4_160210_013_A01	75	#00A79D	L5 IT ALM Cbln4 Fezf2	2	#27AAE1	Glutamatergic	2.18441	0	0	2.70077	0	1.70173	0	0	0	0	2.72845	0	2.79062	2.26591	2.07327	0.773189	0.174113	0.807874	2.21938	1.84538	2.87572	0.298059	1.68876	0	1.66626	0	0	0.807874	0	0	1.15582	2.04331	2.04524	2.16287
F2S4_160210_013_B01	77	#00879D	L5 IT ALM Tnc	2	#27AAE1	Glutamatergic	2.40239	0	0	2.52333	1.32524	1.78845	0	0	0	0	2.36241	0	2.73015	2.15395	1.35596	1.10996	0	1.28059	1.7085	1.87131	3.12593	1.65234	1.80282	0	2.01403	0	0	1.47609	0.915515	1.65234	1.43689	2.2368	2.06904	2.32267
F2S4_160210_013_C01	74	#0094C2	L5 IT ALM Pld5	2	#27AAE1	Glutamatergic	2.42357	0	0	2.55494	0.193384	0.781639	0	0	0	0	2.36673	0	2.76669	2.22572	0	1.83091	0	1.29027	2.42905	1.44599	3.04289	0	2.03622	0	0.193384	0	0	0.193384	0	0	0	2.32844	2.19728	2.23574
F2S4_160210_013_D01	75	#00A79D	L5 IT ALM Cbln4 Fezf2	2	#27AAE1	Glutamatergic	2.35783	0	0	2.28365	0	1.67279	0	0	0	0	2.56907	0.801468	2.9537	2.26965	0.140125	1.64747	0	0.801468	2.46185	1.36334	2.94328	0.401939	1.03744	0	1.58339	0	0	1.75277	0	1.59193	0.801468	2.02725	1.63232	2.15195
F2S4_160210_013_E01	75	#00A79D	L5 IT ALM Cbln4 Fezf2	2	#27AAE1	Glutamatergic	2.38501	0	0	2.59683	0	0	0	0	0	0	2.46167	0.9809	2.93836	2.00424	1.88641	0	0	1.11386	2.06384	1.9264	3.04305	1.39786	2.14024	0	1.4791	0	0	1.65861	0.788298	2.1105	2.12563	2.10858	1.75579	2.5156
F2S4_160210_013_G01	74	#0094C2	L5 IT ALM Pld5	2	#27AAE1	Glutamatergic	1.88208	0	0	2.55915	2.10743	1.484	0	0	0	0	2.35344	0	2.7709	2.08077	1.95398	1.15274	0	0	2.44006	0.607406	2.99365	0	1.91012	0	2.46193	0	0	1.19699	0	1.53839	2.08804	2.14537	2.16843	2.54048
F2S4_160210_013_H01	76	#2F8C4D	L5 IT ALM Lypd1 Gpr88	2	#27AAE1	Glutamatergic	2.25695	0	0	2.58887	0.986916	1.76213	0	0	0	0	2.53398	1.65839	2.92512	2.01233	0	1.6728	0	1.0886	2.15941	1.94464	3.01821	0.551422	1.52847	0	1.92659	0	0	0.963376	0.707199	0	1.18568	2.03342	1.6775	2.3624
F2S4_160210_014_A01	74	#0094C2	L5 IT ALM Pld5	2	#27AAE1	Glutamatergic	2.39359	0	0	2.44607	2.03965	0	0	0	0	0	2.29607	0.531367	2.47143	1.94433	0	1.44701	0	0.662634	2.31413	2.05827	2.91745	0	1.39779	0	1.33026	0	0	0	0	0	0.531367	1.77655	1.36534	2.3039
F2S4_160210_014_B01	74	#0094C2	L5 IT ALM Pld5	2	#27AAE1	Glutamatergic	1.90169	0	0	2.35216	0.185271	2.06615	1.33745	0	0	0	2.73492	1.42387	2.95457	2.16032	2.32241	0	0	0	2.32241	1.8591	3.06198	0.495291	2.25599	0	0	0	0	1.49591	0	0	0	1.8083	2.24166	2.40161
F2S4_160210_014_C01	75	#00A79D	L5 IT ALM Cbln4 Fezf2	2	#27AAE1	Glutamatergic	2.46817	0.299468	0	2.62933	1.27579	1.41196	0	0	0	0	2.35767	0.396064	2.81773	2.25216	0	0	0	1.20119	2.38516	1.54719	2.97368	0	1.89178	0	1.92119	0	0	1.20119	0	1.21454	1.55326	2.26757	2.17298	2.52386
F2S4_160210_014_D01	75	#00A79D	L5 IT ALM Cbln4 Fezf2	2	#27AAE1	Glutamatergic	2.46406	0	0	2.59009	1.54379	1.3319	0	0	0	0	2.63178	0	2.70702	2.08826	0	0.823661	0	0.728845	2.22826	1.6777	3.15248	0.157035	2.31146	0	2.39443	0.272123	0	1.91393	0.438134	0.157035	1.94293	2.05623	2.10044	2.60065
F2S4_160210_014_E01	74	#0094C2	L5 IT ALM Pld5	2	#27AAE1	Glutamatergic	2.34488	0	0	2.68021	1.96467	0.300289	0	0	0	0	2.81938	1.55486	2.7293	2.00713	1.18894	0	0	0.976396	2.50974	0.998665	3.01135	0	1.04004	0	2.13047	0.776915	0	0.811658	0	1.95036	1.86482	2.24894	1.86482	2.42095
F2S4_160210_014_F01	74	#0094C2	L5 IT ALM Pld5	2	#27AAE1	Glutamatergic	2.43588	0	0	2.59343	2.08377	1.8643	0	0	0	0	2.57326	2.03457	2.78675	2.41146	0	0	0	0.860595	2.40984	1.46095	3.01063	0	2.15511	0	1.41526	0	0	0.170584	0	1.99627	1.39047	1.94487	2.06439	2.6302
F2S4_160210_014_G01	75	#00A79D	L5 IT ALM Cbln4 Fezf2	2	#27AAE1	Glutamatergic	2.22875	0	0	2.55591	0.169742	1.81347	2.076	0	0	0	2.52417	0	2.92861	2.04342	1.26046	1.23704	0	0.796612	2.08803	1.07916	2.87914	1.99997	1.88128	0	2.05455	0	0	1.41276	0	1.79389	0.638252	2.08973	1.93754	2.70946
F2S4_160210_014_H01	74	#0094C2	L5 IT ALM Pld5	2	#27AAE1	Glutamatergic	2.63808	0	0	2.61677	0	1.64455	2.01317	0	0	0	2.6341	1.80572	2.82347	1.94309	0	0	0	1.09332	2.27715	1.77432	2.99393	0	1.83814	0	0	0.299084	0	0	1.14251	1.92556	1.03785	2.51921	1.74436	2.22785
F2S4_160210_015_A01	75	#00A79D	L5 IT ALM Cbln4 Fezf2	2	#27AAE1	Glutamatergic	2.19202	0	0	2.50229	1.16633	0.645097	0	0	0	0	2.6038	0	2.87115	2.00772	1.71809	1.43901	0	0	2.38052	1.78385	2.70764	0	1.84094	0	0.26815	0.979627	0	0.893949	0.787108	1.91005	0.551757	2.25823	1.98528	2.4118
F2S4_160210_015_B01	74	#0094C2	L5 IT ALM Pld5	2	#27AAE1	Glutamatergic	2.41684	0	0	2.47319	1.08626	0.790139	0	0	0	0	2.6881	1.6441	2.52193	1.82815	0	0	0	0.647899	2.22778	0.942101	2.78835	0	2.05627	0	1.54965	1.23968	0	0	0	1.73561	0.43499	2.22333	1.9271	2.69646
F2S4_160210_015_C01	75	#00A79D	L5 IT ALM Cbln4 Fezf2	2	#27AAE1	Glutamatergic	2.27232	0	0	2.45591	1.86269	1.84521	0	0	0	0	2.76539	1.68529	2.75945	2.19393	0.23526	1.01478	0	0.725391	2.27065	2.00093	2.92835	1.59222	1.9978	0	1.60013	0	0	0	1.30987	1.55034	0.8294	1.73401	1.72821	2.63657
F2S4_160210_015_E01	75	#00A79D	L5 IT ALM Cbln4 Fezf2	2	#27AAE1	Glutamatergic	2.17521	0	0	2.36688	0.949849	0.619487	0	0	0	0	2.66845	1.31751	2.75261	2.18877	0	2.00962	0	0	2.08074	1.57268	2.93964	1.26483	2.48051	0	1.44548	1.20488	0	1.40687	0.527994	1.81336	1.80267	2.21046	2.07788	2.52167
F2S4_160210_015_F01	74	#0094C2	L5 IT ALM Pld5	2	#27AAE1	Glutamatergic	2.10199	0	0	2.37858	1.29604	1.53896	0	0	0	0	2.56647	0	2.85688	1.90862	0	1.31721	0	1.71085	2.46752	1.97707	2.8727	1.2255	2.26661	0	0.773774	0.473623	0	0	0	2.23781	1.4263	2.03618	2.12832	2.56178
F2S4_160210_015_G01	74	#0094C2	L5 IT ALM Pld5	2	#27AAE1	Glutamatergic	1.85522	0	0	2.40955	1.76519	1.06936	0	0	0	0	2.53821	1.29624	2.56227	2.01263	0	0	0	1.18495	2.35137	1.91583	2.82371	2.0557	2.2698	0	1.9063	0.660604	0	1.38475	0.445389	1.96482	0.566193	1.4445	1.67673	2.35137
F2S4_160210_015_H01	74	#0094C2	L5 IT ALM Pld5	2	#27AAE1	Glutamatergic	2.50933	0	0	2.50157	1.80582	1.37821	0	0	0	0	2.74386	1.51696	2.77415	1.95476	0	0	0	1.57735	2.25337	1.7335	2.98038	1.51696	2.31941	0	2.00669	0	0	1.56785	0	1.4833	1.69225	2.08046	1.8678	2.48445
F2S4_160211_009_A01	81	#53879D	L5 IT ALM Gkn1 Pcdh19	2	#27AAE1	Glutamatergic	2.38103	0	0.647909	2.5678	1.3359	1.07593	0.197068	0	0	0	2.45609	1.09637	2.8604	1.90441	0.197068	0.927626	0	1.09637	2.17696	1.66618	3.05438	1.42879	1.20222	0	1.7447	1.09637	0	0.197068	0	1.47292	0	2.27062	2.03033	2.4178
F2S4_160211_009_B01	77	#00879D	L5 IT ALM Tnc	2	#27AAE1	Glutamatergic	2.03806	0	1.85746	2.46088	1.55063	0.470512	0	0	0	0	2.59967	1.73582	2.67461	2.171	0	0	0	0.793266	2.23971	1.76107	2.99624	1.66236	1.4427	0	1.58137	0.362318	0	0.836581	0	1.80755	1.46266	2.22141	1.87289	2.64232
F2S4_160211_009_C01	77	#00879D	L5 IT ALM Tnc	2	#27AAE1	Glutamatergic	2.27184	0	1.05435	2.40068	1.41809	1.40724	0	0	0	1.28065	2.53729	1.94221	2.83564	2.03165	0	0.216383	0	1.33579	2.15949	2.11878	3.01897	1.62	1.40724	0	1.23415	0.68797	0	1.07842	0	1.89842	1.86145	2.20553	1.72153	2.76414
F2S4_160211_009_D01	77	#00879D	L5 IT ALM Tnc	2	#27AAE1	Glutamatergic	2.40666	0	1.84105	2.57025	1.68698	1.14976	0	0	0	0	2.55963	1.37627	2.79884	2.22372	0	0	0	1.1705	2.09304	1.80028	3.03458	1.67447	1.85383	0	1.93059	0	0	0.934219	0.487311	1.20922	1.37627	2.15602	2.04714	2.40666
F2S4_160211_009_E01	75	#00A79D	L5 IT ALM Cbln4 Fezf2	2	#27AAE1	Glutamatergic	2.13989	0	0	2.54414	2.25115	1.40961	0	0	0	0	2.53594	1.78847	2.55096	2.05432	1.06362	1.45024	0	0.780817	2.12375	1.50141	2.75254	1.55334	1.82269	0	0.84784	0.780817	0	0	0	1.81606	1.73954	2.0386	1.7849	2.55403
F2S4_160211_009_F01	77	#00879D	L5 IT ALM Tnc	2	#27AAE1	Glutamatergic	2.27143	0	0	2.45126	1.87965	1.14163	0	0	0	0	2.46971	0	2.95496	2.10455	0	1.6037	0	0.962884	2.28874	1.54273	3.00162	1.41709	1.86258	0	1.93609	0.199851	0	1.49674	1.43609	1.74764	1.35451	2.00399	2.01882	2.5475
F2S4_160211_009_G01	75	#00A79D	L5 IT ALM Cbln4 Fezf2	2	#27AAE1	Glutamatergic	2.37527	0	0	2.48309	1.86749	1.67887	0	0	0	0	2.43304	0.627949	2.68247	2.33418	0	1.28276	0	0.910653	2.38815	1.73424	2.91186	0	1.67887	0	1.9783	0	0	0.910653	0.469442	1.48017	1.23625	2.28148	1.85586	2.62159
F2S4_160211_009_H01	75	#00A79D	L5 IT ALM Cbln4 Fezf2	2	#27AAE1	Glutamatergic	2.29313	0	0	2.45433	1.82627	1.66411	0	0	0	0	2.42784	1.58045	2.77176	1.77538	1.09532	1.37855	0	0.888618	1.95395	1.86389	2.98004	1.6704	1.90218	0	1.98834	0.805518	0	1.19929	0	1.50507	1.29811	2.03395	1.86787	2.59081
F2S4_160211_010_A01	78	#669D6A	L5 IT ALM Tmem163 Dmrtb1	2	#27AAE1	Glutamatergic	2.21516	0	0	2.4363	1.535	1.66907	0	0	0	1.00581	2.53018	1.86197	2.76762	2.09225	0.218136	0.557498	0	1.03291	2.3763	1.58197	3.01061	1.55912	1.80372	0	1.54319	0.218136	0	0.629654	0	1.9893	1.29933	2.19029	1.91677	2.72654
F2S4_160211_010_B01	80	#008F1F	L5 IT ALM Cpa6 Gpr88	2	#27AAE1	Glutamatergic	2.41596	0	0	2.47094	1.48555	1.37819	1.47755	0	0	0	2.52987	1.77128	2.62062	1.99183	0	1.27564	0	0.945253	2.05388	1.70488	2.81606	1.5516	1.81795	0	1.90758	1.27564	0	1.04331	0	1.22092	1.53068	2.23509	1.83953	2.4075
F2S4_160211_010_C01	76	#2F8C4D	L5 IT ALM Lypd1 Gpr88	2	#27AAE1	Glutamatergic	2.54354	0	0	2.52504	1.56946	1.89251	0.816572	0	0	0	2.34051	1.27998	2.84995	2.21531	0	0	0	1.2297	2.21531	1.81213	3.03121	0.229009	1.74707	0	1.98598	0.650489	0	0.969997	0	0	1.19262	1.90395	1.97012	2.5978
F2S4_160211_010_D01	77	#00879D	L5 IT ALM Tnc	2	#27AAE1	Glutamatergic	2.42541	0	1.46637	2.51245	1.27848	1.44688	0	0	0	0.870653	2.62443	1.63749	2.86341	2.15331	0.215486	0	0	1.29293	2.05716	1.95875	3.09102	0.466464	1.72457	0	2.04726	0	0	0.870653	0	1.72457	1.05226	2.0596	2.04223	2.43371
F2S4_160211_010_E01	80	#008F1F	L5 IT ALM Cpa6 Gpr88	2	#27AAE1	Glutamatergic	2.32527	0.551333	0	2.57655	1.82953	1.07467	0	0	0	0	2.44106	1.84568	2.73007	2.05781	0.465276	0	0	1.17825	1.50118	0.869091	3.03763	1.33188	1.24635	0	0	0.938376	0	1.1963	0.869091	1.1963	1.33188	2.17628	1.99512	2.61596
F2S4_160211_010_F01	77	#00879D	L5 IT ALM Tnc	2	#27AAE1	Glutamatergic	1.97421	0	0	2.50439	1.63368	0.979344	0.219212	0	0	0	2.52869	1.95566	2.92805	2.3245	0	0	0	1.39158	2.29081	1.86074	3.05143	1.46587	1.49419	0	1.61333	0	0	0.472718	0	1.25698	0.914996	2.03087	1.89836	2.53953
F2S4_160211_010_G01	77	#00879D	L5 IT ALM Tnc	2	#27AAE1	Glutamatergic	2.58344	0	0	2.64366	1.72931	1.61484	0	0	0	0	2.58427	1.91829	2.90692	2.28271	1.02121	0	0	1.05043	2.10277	1.55725	3.13036	0.66783	1.5745	0	1.72931	0	0	0	0	1.72931	0	2.04096	1.9921	2.53716
F2S4_160211_010_H01	77	#00879D	L5 IT ALM Tnc	2	#27AAE1	Glutamatergic	2.30782	0	1.9975	2.54034	1.49534	0.743727	1.73239	0	0	0	2.63605	1.66678	2.82969	1.90985	0	0.743727	0	1.11774	2.35531	1.72003	3.07015	0	1.65964	0	2.20411	0.67994	0	1.5722	0	1.38865	0	2.14238	1.84447	2.44065
F2S4_160211_011_A01	77	#00879D	L5 IT ALM Tnc	2	#27AAE1	Glutamatergic	2.23924	0	1.55982	2.29657	2.107	1.94774	1.00465	0	0	0.786972	2.5267	1.62894	2.57599	1.95875	0.64497	1.18272	0	0.744596	2.21882	1.51689	2.82339	1.66247	1.95052	0	1.80743	0	0	0.786972	0.195688	1.85482	1.57979	2.00998	1.59261	2.63195
F2S4_160211_011_B01	77	#00879D	L5 IT ALM Tnc	2	#27AAE1	Glutamatergic	2.12464	0	1.61486	2.39446	1.95488	1.6024	0.522477	0	0	1.22347	2.45882	1.69331	2.55683	2.01262	1.35324	0.834142	0	0.705687	2.02949	1.9714	2.81329	0	1.93477	0	2.00015	0.592489	0	0	1.12168	1.82117	1.23834	1.72779	1.85425	2.46407
F2S4_160211_011_C01	76	#2F8C4D	L5 IT ALM Lypd1 Gpr88	2	#27AAE1	Glutamatergic	2.11707	0	0.983242	2.4092	1.71178	1.59307	0	0	0	0	2.53967	1.53472	2.60545	2.14858	1.05952	1.51064	0	0.890646	2.0365	2.02149	2.80382	0	2.11296	0	0.539488	0	0	1.27551	0	1.62593	1.64451	1.76545	1.78782	2.65611
F2S4_160211_011_D01	80	#008F1F	L5 IT ALM Cpa6 Gpr88	2	#27AAE1	Glutamatergic	2.39526	0	0	2.59713	1.80342	1.68403	0	0	0	0	2.58825	0	2.77392	1.64288	0	1.41072	0	0.592326	1.97051	1.65002	2.94495	1.19192	1.86365	0	1.68403	0.988292	0	0	0	1.52831	1.24896	1.9871	2.05061	2.57668
F2S4_160211_011_E01	77	#00879D	L5 IT ALM Tnc	2	#27AAE1	Glutamatergic	2.39844	0	0	2.42588	1.87187	1.75316	0	0	0	0	2.65736	1.32289	2.7833	2.34943	0	0.79194	0	1.25683	2.29254	1.48682	2.96705	1.38021	1.50733	0	2.15219	0	0	0.885215	0	1.58926	0.961957	2.21935	1.92093	2.67542
F2S4_160211_011_F01	77	#00879D	L5 IT ALM Tnc	2	#27AAE1	Glutamatergic	2.274	0	0	2.50214	1.64156	1.61231	0	0	0	0	2.57962	1.06827	2.7936	2.14873	0	1.52918	0	1.01179	2.0069	1.72497	3.09153	1.29116	1.04095	0	1.87209	0	0	0.826585	1.11824	1.01179	1.74213	2.10478	2.0874	2.77632
F2S4_160211_011_G01	77	#00879D	L5 IT ALM Tnc	2	#27AAE1	Glutamatergic	2.49345	0	0.599705	2.49449	1.30876	1.79797	0	0	0	0	2.32115	1.79279	2.84428	2.016	1.05783	1.25829	0	1.13539	2.08235	1.97002	3.11752	1.39492	2.10578	0	1.86906	0.241694	0	1.29258	0.599705	1.79797	1.64529	2.26169	1.97002	2.32115
F2S4_160211_011_H01	74	#0094C2	L5 IT ALM Pld5	2	#27AAE1	Glutamatergic	2.02773	0	0	2.38982	1.73075	1.5526	0	0	0	0	2.58705	1.79828	2.79255	1.88749	1.14057	1.9469	0	1.1162	2.1501	1.82359	2.88582	1.86125	2.31893	0	2.31577	0	0	1.32969	0.244087	1.52416	0.742363	2.07154	1.98919	2.51332
F2S4_160211_012_A01	77	#00879D	L5 IT ALM Tnc	2	#27AAE1	Glutamatergic	2.23756	0	1.28069	2.3106	1.72157	1.20018	0	0	0	0.94204	2.38134	1.46863	2.5541	1.87292	0.468002	1.41813	0	0.833337	1.94544	1.62004	2.85018	1.46863	1.93903	0	2.08327	0.2164	0	0.626282	0	1.68259	1.55483	2.08095	1.46863	2.51392
F2S4_160211_012_B01	80	#008F1F	L5 IT ALM Cpa6 Gpr88	2	#27AAE1	Glutamatergic	2.53424	0	0	2.62609	1.43444	1.33884	0	0	0	0	2.64565	1.84617	2.79159	2.09071	0.755959	1.58669	0	0.957082	1.7837	1.7435	2.82991	1.17907	1.5303	0	1.0443	0.223129	0	0.639281	0	0.701527	0.887385	2.19163	1.90805	2.57722
F2S4_160211_012_C01	78	#669D6A	L5 IT ALM Tmem163 Dmrtb1	2	#27AAE1	Glutamatergic	1.73548	0	1.49422	2.46718	1.34386	1.62781	0	0	0	0	2.46822	1.56613	2.69689	2.16136	0	0	0	1.00568	2.46509	1.76789	3.03957	1.47421	2.04642	0	2.1171	0.381089	0	1.13493	0.381089	1.857	1.60569	2.15286	1.91264	2.62143
F2S4_160211_012_D01	74	#0094C2	L5 IT ALM Pld5	2	#27AAE1	Glutamatergic	2.47146	0	0	2.39847	1.60258	1.34293	1.55075	0	0	0	2.50839	1.5124	2.67101	2.09395	0	1.44767	0	0.96662	2.1838	1.532	2.95814	1.43588	1.89401	0	1.65614	0.889769	0	1.80671	0	2.00053	1.57744	1.88983	1.76953	2.44536
F2S4_160211_012_E01	77	#00879D	L5 IT ALM Tnc	2	#27AAE1	Glutamatergic	2.11076	0	1.17558	2.37651	1.10635	1.94731	0	0	0	0	2.52039	1.73228	2.7652	1.92128	0.239529	1.25348	0	1.02395	1.96498	1.62543	2.88858	0	1.81308	0	2.13484	0	0	0.958806	0.393019	1.92128	1.51381	2.17509	1.97862	2.54839
F2S4_160211_012_F01	75	#00A79D	L5 IT ALM Cbln4 Fezf2	2	#27AAE1	Glutamatergic	2.39404	0	0	2.54414	0.408543	1.24052	1.71398	0	0	0	2.44316	1.46407	2.90765	2.0302	0	0	0	0.981811	2.15807	1.13015	3.02108	0.524095	1.81314	0	1.97995	0.524095	0	0	0	1.38787	1.73943	2.39812	2.08927	2.65772
F2S4_160211_012_G01	78	#669D6A	L5 IT ALM Tmem163 Dmrtb1	2	#27AAE1	Glutamatergic	2.15719	0	1.17306	2.37112	1.64492	0.59388	0.238383	0	0	0	2.48568	1.82013	2.80631	2.01753	0.786709	1.17306	0	0.990166	2.31185	1.63767	2.90526	1.15119	1.63767	0	1.91476	0.731432	0	0.238383	0	1.75826	1.44808	2.09551	1.86571	2.60948
F2S4_160211_012_H01	77	#00879D	L5 IT ALM Tnc	2	#27AAE1	Glutamatergic	1.92568	0	1.56305	2.35843	1.72464	1.67979	0	0	0	0	2.60207	0.985608	2.74923	1.90273	0.271239	0	0	1.11872	2.22187	2.00325	2.90957	1.37204	1.76529	0	1.79648	0.436927	0	1.22046	0.727299	1.71748	1.7102	2.14276	1.81991	2.50777
F2S4_160211_013_A01	77	#00879D	L5 IT ALM Tnc	2	#27AAE1	Glutamatergic	2.06182	0	1.09447	2.27344	1.21058	2.02281	0	0	0	0.246004	2.58893	0	2.435	1.9126	1.4538	0.246004	0	0.607237	2.16596	1.60878	2.77533	1.46529	1.85652	0	1.92457	0	0	0	0	1.18971	1.60055	2.05605	1.69024	2.53062
F2S4_160211_013_B01	78	#669D6A	L5 IT ALM Tmem163 Dmrtb1	2	#27AAE1	Glutamatergic	2.06212	0	1.96538	2.43935	1.988	1.63312	0	0	0.965137	0	2.52728	1.7679	2.74925	2.20137	0.260754	0.829949	0	0.708787	2.34381	1.84584	3.02261	1.65739	1.82496	0	1.7679	0	0	1.17576	0	1.80862	0.708787	2.14633	1.83028	2.57545
F2S4_160211_013_C01	76	#2F8C4D	L5 IT ALM Lypd1 Gpr88	2	#27AAE1	Glutamatergic	2.34702	0	0	2.44319	1.78909	1.0734	0	0	0	0	2.60921	1.88073	2.9024	2.09611	0	0	0	1.38898	2.27627	1.72754	3.01815	1.81986	2.03547	0	1.72013	0.915269	0	0	0	0	1.16291	2.07682	1.85411	2.68108
F2S4_160211_013_D01	81	#53879D	L5 IT ALM Gkn1 Pcdh19	2	#27AAE1	Glutamatergic	2.37866	0	0	2.56089	1.58909	1.45204	0.939752	0	0	0	2.53059	1.58118	2.81217	1.85152	0.939752	0	0	1.06094	1.96405	1.74533	3.00656	1.13378	1.6742	0	1.35628	0	0	1.43001	0	1.3947	1.44116	2.13412	1.6266	2.58369
F2S4_160211_013_E01	77	#00879D	L5 IT ALM Tnc	2	#27AAE1	Glutamatergic	2.29379	0	0	2.43255	1.24916	0.991888	0	0	0	0	2.5124	1.88541	2.86905	2.05626	1.59973	1.76565	0	1.20372	2.1836	1.61856	3.07848	1.67869	2.16568	0	1.56986	0	0	1.12519	0	1.72434	1.45219	1.99881	2.03206	2.46391
F2S4_160211_013_F01	77	#00879D	L5 IT ALM Tnc	2	#27AAE1	Glutamatergic	2.1881	0	0	2.58483	1.8142	1.31567	0	0	0	0	2.54326	1.27815	2.64605	2.06007	0	0	0	1.14109	2.22726	1.97052	3.01848	0.433256	1.53631	0	1.70451	0.433256	0	1.42614	0	2.19764	0.787841	2.12601	1.91995	2.74811
F2S4_160211_013_G01	81	#53879D	L5 IT ALM Gkn1 Pcdh19	2	#27AAE1	Glutamatergic	2.39564	0	0	2.59053	1.67336	0.918279	1.09103	0	0	0	2.67624	1.96215	2.76201	2.2471	0.535072	0.918279	0	0.767637	1.7485	1.83367	3.04718	1.76087	1.47913	0	0.627126	0.418107	0	1.11864	0	1.67336	1.56365	2.25498	1.77289	2.57491
F2S4_160211_013_H01	77	#00879D	L5 IT ALM Tnc	2	#27AAE1	Glutamatergic	2.3279	0	1.41027	2.45149	1.50936	1.58069	0	0	0	0	2.59916	1.95816	2.83354	2.12333	0	0	0	1.17632	2.14692	1.5203	3.0883	1.06863	1.64195	0	1.59909	0	0	0.965669	0	1.60801	1.17632	2.04694	1.39613	2.72697
F2S4_160211_014_A01	77	#00879D	L5 IT ALM Tnc	2	#27AAE1	Glutamatergic	1.84482	0	2.04785	2.26626	1.43869	1.27043	0	0	0	0	2.37425	1.83474	2.39856	1.83474	1.43869	1.37015	0	0	1.89638	1.69818	2.75791	0.255705	1.45119	0	2.07505	0	0	1.25134	0	1.61373	0.764234	2.25285	1.84482	2.568
F2S4_160211_014_B01	77	#00879D	L5 IT ALM Tnc	2	#27AAE1	Glutamatergic	2.30065	0	1.85476	2.57153	1.18805	1.06536	0	0	0	0	2.54792	1.61511	2.74782	2.27866	1.37596	1.31661	0	1.06536	2.15736	1.6885	3.03469	0.893754	1.98506	0	2.30882	0.401012	0	1.37596	0.245235	1.85476	1.0046	2.12647	2.11901	2.54417
F2S4_160211_014_C01	81	#53879D	L5 IT ALM Gkn1 Pcdh19	2	#27AAE1	Glutamatergic	2.56207	0	0	2.49	0.767216	1.63388	1.11817	0	0	0	2.67942	1.65768	2.68671	2.05142	0	0.917832	0	1.23475	2.12048	1.95391	3.0329	1.70863	1.59995	0	1.78409	0	0	1.58194	0.417793	1.67286	1.14412	1.97301	1.84836	2.46546
F2S4_160211_014_D01	77	#00879D	L5 IT ALM Tnc	2	#27AAE1	Glutamatergic	2.17207	0	0	2.44632	1.65756	0.887048	0	0	0	0	2.64724	1.6066	2.81415	2.17936	0	0.638982	0	0.427725	2.05135	1.5056	3.04261	1.35807	1.78212	0	1.38889	0.780491	0	1.2498	0	1.48224	1.5056	2.25846	2.07954	2.71264
F2S4_160211_014_E01	77	#00879D	L5 IT ALM Tnc	2	#27AAE1	Glutamatergic	2.12671	0	1.81037	2.34252	1.86138	1.58939	0	0	0	1.16704	2.60254	1.77073	2.67033	2.2328	0.256555	1.14255	0	0.701276	2.61545	2.014	3.00677	0.625446	1.73361	0	2.27748	0.701276	0	1.14255	0.916344	1.88021	1.23316	2.13704	1.8709	2.66733
F2S4_160211_014_F01	82	#53A39D	L6 IT ALM Tgfb1	2	#27AAE1	Glutamatergic	2.31066	0	0.587259	2.63821	1.3959	1.3789	0	0	0	0	2.67567	2.00565	2.83509	1.58272	0	0	0	0.936644	1.70481	1.71292	2.87394	1.51223	2.15926	0	1.70481	0	0	1.82554	1.12773	0	0.982177	2.18979	1.7287	2.53651
F2S4_160211_014_G01	76	#2F8C4D	L5 IT ALM Lypd1 Gpr88	2	#27AAE1	Glutamatergic	2.11892	0	0	2.61319	1.49858	0	0	0	0	0	2.41126	1.6237	2.69331	2.1326	1.16676	1.27625	0	1.32213	1.86697	1.65514	3.02216	0	1.85437	0	0.974013	0	0	1.73777	0	1.99043	1.68447	1.74605	2.0554	2.68677
F2S4_160211_014_H01	83	#174F61	L6 IT ALM Oprk1	2	#27AAE1	Glutamatergic	2.15807	0	0	2.61016	0.260376	1.5793	0	0	0	0	2.61191	1.96455	2.78561	1.91543	1.29862	0	0	1.15046	2.01561	1.46125	3.02448	1.46125	1.34934	0	2.02916	0	0	1.19819	1.26119	0.772884	1.34934	1.94476	1.7084	2.5708
F2S4_160216_001_A01	77	#00879D	L5 IT ALM Tnc	2	#27AAE1	Glutamatergic	2.18407	0	0	2.48017	0	0.826866	0	0	0	0	2.52261	0.62983	2.75694	2.06773	0	0	0	0.705877	2.36537	1.69864	2.88401	0	1.09428	0	1.88124	0	0	1.39208	0	2.12978	2.03954	2.07969	1.85235	2.67754
F2S4_160216_001_B01	77	#00879D	L5 IT ALM Tnc	2	#27AAE1	Glutamatergic	2.52388	0	1.43309	2.45558	1.52387	0.278815	0	0	0	0	2.55328	1.73333	2.70651	2.17997	1.03754	0.66286	0	1.10392	2.27267	1.40325	2.9257	0.959157	1.88943	0	2.06196	0	0	0	0	1.91394	1.59892	1.98824	2.00013	2.59496
F2S4_160216_001_C01	73	#33A9CE	L5 IT ALM Npw	2	#27AAE1	Glutamatergic	1.63043	0	0	2.52678	1.17319	1.89866	0	0	0	0	2.39852	1.89387	2.83385	1.99638	0	0	0	1.05786	2.35412	1.63043	2.93107	1.6725	1.75282	0	1.95656	0	0	1.5204	0	1.85351	1.1978	2.20642	1.92634	2.36075
F2S4_160216_001_D01	64	#82AD7D	L2/3 IT ALM Sla	2	#27AAE1	Glutamatergic	2.12052	0	1.01519	2.37375	1.21993	1.0761	0	0	0	0	2.60731	1.3731	2.72459	2.16208	1.19903	0	0	0.250336	1.93441	2.05112	2.94624	1.35851	1.81764	0	2.00007	0.904007	0	0.810071	0	1.5666	1.15394	2.13811	2.06591	2.63406
F2S4_160216_001_E01	77	#00879D	L5 IT ALM Tnc	2	#27AAE1	Glutamatergic	2.29873	0	0	2.48111	1.51017	1.5752	1.46811	0	0	0	2.45574	1.47902	2.62637	2.00472	1.24137	1.18162	0	0.738917	1.95729	1.72662	2.86995	1.11231	1.93902	0	1.8095	0.794395	0	1.56648	0	1.56648	1.73863	2.2595	1.89174	2.63322
F2S4_160216_001_G01	77	#00879D	L5 IT ALM Tnc	2	#27AAE1	Glutamatergic	2.3146	0	0	2.55136	1.49724	1.74103	0	0	0	0	2.57737	0	2.74192	2.20606	0	0	0	0.266011	2.01033	2.04477	2.79915	1.61871	1.90545	0	2.02095	0	0	1.25288	0	1.61871	0.266011	2.05781	2.0858	2.50688
F2S4_160216_001_H01	77	#00879D	L5 IT ALM Tnc	2	#27AAE1	Glutamatergic	1.96582	0	0	2.47201	1.69921	0.475325	0	0	0	0	2.47201	1.62405	2.60619	1.7874	0.751108	1.40678	0	0.562312	2.12118	1.68161	2.7978	2.02941	2.1298	0	1.91291	0	0	1.26069	0	1.77791	0	2.09654	1.88757	2.65532
F2S4_160216_002_A01	73	#33A9CE	L5 IT ALM Npw	2	#27AAE1	Glutamatergic	2.13258	0	1.24011	2.37089	1.94632	0.571758	0	0	0	0	2.49705	1.19207	2.54917	1.67594	0	0	0	0.744348	2.02394	2.08653	2.93505	0.744348	1.94632	0	1.96385	0	0	1.35876	0	1.59357	1.75913	1.93269	2.10863	2.4603
F2S4_160216_002_B01	74	#0094C2	L5 IT ALM Pld5	2	#27AAE1	Glutamatergic	2.31899	0	0	2.43189	1.7801	0.901615	0	0	0	0	2.61256	1.64057	2.55114	1.83324	0.558088	0	0	0.651902	2.3505	1.59495	2.90794	1.71226	1.94096	0	1.65755	0	0	0	0	1.17452	1.85492	2.16601	1.83324	2.59174
F2S4_160216_002_C01	65	#B8FFCA	L2/3 IT ALM Ptrf	2	#27AAE1	Glutamatergic	2.48282	0	0	2.45003	1.42133	1.84374	0	0	0	0	2.52302	1.6553	2.83291	1.85876	0	1.66309	0	0.421217	2.04424	1.29739	2.85182	1.84374	1.77783	0	2.08702	0.25979	0	1.71405	0	2.10133	0.963232	2.08702	1.67075	2.54587
F2S4_160216_002_D01	64	#82AD7D	L2/3 IT ALM Sla	2	#27AAE1	Glutamatergic	2.32815	0	0	2.47645	1.71106	1.24406	0	0	0	0	2.66667	1.76128	2.67542	1.13363	1.33203	0	0	0.41084	2.08463	1.43126	2.91972	1.44375	1.55216	0	1.56165	0	0	1.36277	0	1.26314	0.526735	2.10926	1.91451	2.6432
F2S4_160216_002_F01	64	#82AD7D	L2/3 IT ALM Sla	2	#27AAE1	Glutamatergic	2.13791	0	0	2.37764	1.89893	1.60721	0	0	0	0	2.54475	1.54965	2.57812	1.99395	0.661704	1.12064	0	0.498766	2.17695	1.91439	2.89911	1.51298	1.95078	0	1.52244	0	0	1.18626	1.39246	1.70352	1.01414	1.9971	1.80729	2.67841
F2S4_160216_002_G01	77	#00879D	L5 IT ALM Tnc	2	#27AAE1	Glutamatergic	2.16823	0	0	2.58991	1.47376	1.6409	1.90704	0	0	0	2.5268	1.6799	2.73519	1.80256	0	1.1508	0	0.260539	1.75506	1.6409	2.94147	0.632239	1.76743	0	1.60696	0.632239	0	0.773184	0.964712	1.84025	1.26153	1.95314	1.8604	2.54753
F2S4_160216_002_H01	64	#82AD7D	L2/3 IT ALM Sla	2	#27AAE1	Glutamatergic	1.49374	0	0	2.17972	2.03372	1.54791	1.35961	0	0	0	2.53745	1.45044	2.49521	1.69468	1.32456	0.711048	0	0.875483	2.1624	1.55513	2.72755	1.63942	1.9472	0	1.9913	1.10828	0	0.908424	0	1.34824	0.711048	2.07018	1.63942	2.47417
F2S4_160216_006_A01	64	#82AD7D	L2/3 IT ALM Sla	2	#27AAE1	Glutamatergic	2.13154	0	0	2.43599	2.06638	1.22314	1.44276	0	0	0	2.81715	0.526009	2.78027	1.78335	1.29797	0	0.251837	0.526009	2.13154	1.82613	3.03434	1.93779	2.14641	0	0.617342	0.812961	0	0.984256	0.526009	1.39048	1.62182	1.79444	1.91764	2.61736
F2S4_160216_006_C01	64	#82AD7D	L2/3 IT ALM Sla	2	#27AAE1	Glutamatergic	2.07878	0	0	2.49798	2.13915	1.49683	0	0	0	0	2.5243	2.16909	2.67649	1.78456	0.803693	0	0.277359	0	2.04862	1.78456	3.01804	1.82122	1.36824	0	2.0345	0	0	1.36824	0.660452	1.33365	0.660452	2.21403	1.97709	2.57878
F2S4_160216_006_D01	65	#B8FFCA	L2/3 IT ALM Ptrf	2	#27AAE1	Glutamatergic	2.50097	0	0	2.3298	1.64043	1.4123	0	0	0	0	2.53375	1.43764	2.5406	1.54599	1.21815	1.34161	0	0.688536	2.1873	1.69133	2.72334	1.3567	1.71144	0	1.55548	0	0	1.44977	0.249507	1.37128	1.1753	2.17621	1.74303	2.51664
F2S4_160216_006_E01	73	#33A9CE	L5 IT ALM Npw	2	#27AAE1	Glutamatergic	2.22857	0	0	2.44785	2.03811	1.96329	0	0	0	0	2.50955	1.65629	2.4857	2.05568	0.966757	1.13894	0	0.512361	2.26903	1.50241	2.82676	1.76411	1.75845	0	1.78601	1.20477	0	1.00062	0	1.6108	1.57759	2.11463	1.74692	2.50854
F2S4_160216_006_F01	74	#0094C2	L5 IT ALM Pld5	2	#27AAE1	Glutamatergic	2.02368	0	0	2.29302	2.00515	1.31248	1.37448	0	0	0	2.25365	1.72158	2.5307	1.78883	0	1.76127	0	0.963403	2.16974	1.79764	2.68626	1.68923	1.88433	0	1.77984	0.863408	0	1.39699	0	1.29895	0.963403	1.74188	1.6603	2.58233
F2S4_160216_006_G01	74	#0094C2	L5 IT ALM Pld5	2	#27AAE1	Glutamatergic	2.35195	0	0	2.42177	0.259374	1.70622	0	0	0	0	2.69775	1.86759	2.73196	1.81657	0.921881	0	0	0	1.97381	1.97756	2.79206	0.537976	2.38681	0	1.96235	0	0	1.39262	0.259374	1.62174	0.962408	1.89101	2.10322	2.68767
F2S4_160216_006_H01	64	#82AD7D	L2/3 IT ALM Sla	2	#27AAE1	Glutamatergic	2.1154	0	1.36854	2.35017	2.09932	1.30049	0.92709	0	0	0.807636	2.51809	1.64711	2.43577	1.80173	1.598	1.14227	0	0.481881	1.94656	1.58289	2.80206	1.55918	2.20113	0	2.08745	0.569461	0	1.09763	0	1.02068	0	1.94322	1.85828	2.5172
F2S4_160216_007_A01	64	#82AD7D	L2/3 IT ALM Sla	2	#27AAE1	Glutamatergic	2.23412	0	0	2.32919	1.18814	0	1.63959	0	0	0	2.69886	1.7487	2.56906	1.83583	1.2868	1.10721	0	0.693137	2.17364	1.6947	2.83677	1.34198	1.62634	0	1.86786	0.631215	0	1.00765	0.558972	1.72254	1.06027	2.0803	1.7279	2.38307
F2S4_160216_007_B01	66	#ADE6A6	L2/3 IT ALM Macc1 Lrg1	2	#27AAE1	Glutamatergic	2.21826	0	1.20985	2.45787	1.68267	1.48663	0	0	0	0	2.76387	0.245666	2.71132	1.98945	1.39057	1.0055	0	0.606649	2.43543	1.49727	2.90332	1.58286	1.75805	0	2.05235	0	0	1.18898	1.03695	1.47572	0.606649	2.16518	1.79134	2.54892
F2S4_160216_007_C01	66	#ADE6A6	L2/3 IT ALM Macc1 Lrg1	2	#27AAE1	Glutamatergic	2.13372	0	0	2.4529	1.56371	1.17895	0	0	0	0	2.68292	1.88052	2.69609	2.09922	1.40634	1.02722	0	0.88528	2.2076	1.76447	2.98182	1.2569	1.8676	0	1.74751	1.02722	0	1.88474	1.45418	1.33801	0.395174	2.39594	1.88474	2.60311
F2S4_160216_007_D01	64	#82AD7D	L2/3 IT ALM Sla	2	#27AAE1	Glutamatergic	1.9805	0	0	2.22054	1.50878	1.51944	0	0	0	0	2.64302	1.45117	2.4965	1.80848	1.33937	1.67672	0	0.415563	2.08944	1.78627	2.76811	1.32313	1.76287	0	1.73172	0.992087	0	1.14077	0	1.48665	1.16525	2.07503	1.93443	2.54378
F2S4_160216_007_E01	64	#82AD7D	L2/3 IT ALM Sla	2	#27AAE1	Glutamatergic	2.22752	0	0	2.31012	2.01559	1.19218	0	0	0	0	2.51363	1.94983	2.61596	1.94983	1.02982	1.05707	0	0	2.15169	1.7466	2.96707	1.73567	1.77279	0	1.62959	0	0	1.80227	1.51728	1.42592	1.19218	1.69507	1.92549	2.54479
F2S4_160216_007_F01	66	#ADE6A6	L2/3 IT ALM Macc1 Lrg1	2	#27AAE1	Glutamatergic	1.7635	0	0	2.39174	1.10981	1.18334	1.42058	0	0	0	2.45282	1.58223	2.70157	1.925	0.865365	1.50352	0.25329	0.412225	2.14231	1.97512	2.97644	1.44593	1.91256	0	1.34983	0	0	1.3011	0	1.91256	0.98721	2.18476	1.7752	2.63442
F2S4_160216_007_G01	64	#82AD7D	L2/3 IT ALM Sla	2	#27AAE1	Glutamatergic	2.26005	0	0	2.25798	2.14744	1.92049	0	0	0	0	2.49521	1.90203	2.81613	1.65481	0	0.556059	0	1.41687	2.30516	1.75808	3.00909	1.99501	1.81921	0	2.10823	0.899161	0	1.56236	0.27091	1.11806	0.649722	1.91595	1.95519	2.55046
F2S4_160216_007_H01	74	#0094C2	L5 IT ALM Pld5	2	#27AAE1	Glutamatergic	2.51971	0	0	2.41464	2.02194	1.82164	0	0	0	0	2.3741	1.33588	2.62602	2.09412	0	1.36781	0	0.634209	2.21235	1.85297	2.85654	1.4117	2.34589	0	1.99736	0	0	1.00411	0	1.75758	1.6182	2.0548	2.05796	2.58693
F2S4_160219_001_G01	83	#174F61	L6 IT ALM Oprk1	2	#27AAE1	Glutamatergic	2.1983	0	0	2.6206	1.25243	1.83141	0	0	0	0	2.64617	1.62118	2.86193	2.06054	1.3965	1.64947	0	1.06265	1.9456	2.05249	2.88721	0.654873	2.07876	0	1.7788	0.381457	0	0.865165	0.821355	1.64257	1.74167	2.14263	1.73609	2.32784
F2S4_160225_001_A01	101	#00B8C3	L6 CT ALM Cpa6	2	#27AAE1	Glutamatergic	2.03992	0	0	2.45203	1.16625	0	0	0	0	0	2.56891	1.6763	2.64576	1.81891	0	1.22307	0	1.02386	2.09333	1.5626	2.77925	0	1.80519	0	1.84511	0.963708	0	0.374085	0	1.93651	1.46256	1.75081	1.83221	2.51891
F2S4_160225_001_B01	101	#00B8C3	L6 CT ALM Cpa6	2	#27AAE1	Glutamatergic	2.37839	0	0	2.47238	0.272995	0.439325	0	0	0	0	2.46981	1.77542	2.65139	1.58686	0	0	0	1.53465	1.91115	1.84041	2.84571	1.35935	1.96378	0	1.92941	0	0	0.730368	0.730368	0	1.69896	1.74914	1.89693	2.83361
F2S4_160225_001_C01	101	#00B8C3	L6 CT ALM Cpa6	2	#27AAE1	Glutamatergic	2.15816	0	0	2.39912	1.76337	0	0	0	0	0	2.79223	1.73539	2.87665	1.84356	0	0	0	0.74219	1.9781	2.10909	2.6841	1.4893	2.24001	0	0.569832	0.569832	0	1.86552	1.13561	1.10586	1.60097	1.65636	2.02133	2.77609
F2S4_160225_001_D01	101	#00B8C3	L6 CT ALM Cpa6	2	#27AAE1	Glutamatergic	2.22586	0	0	2.47607	1.57001	1.11566	0	0	0	0	2.69005	2.08998	2.77582	1.85156	0	1.00167	0	1.26302	2.0597	1.57001	2.66602	1.90763	2.15413	0	1.82301	0	0	0	1.00167	1.65743	1.59565	1.99195	1.76525	2.7562
F2S4_160225_001_E01	101	#00B8C3	L6 CT ALM Cpa6	2	#27AAE1	Glutamatergic	2.33128	0	0	2.49026	0.722699	1.8224	0	0	0	0	2.6313	1.72412	2.64894	2.15123	0	0.608281	0	1.00745	1.85326	1.05676	2.66531	1.27265	1.07946	0	1.73891	0.669247	0	0	1.49088	0.346956	1.00745	1.67649	1.87504	2.60176
F2S4_160225_001_H01	82	#53A39D	L6 IT ALM Tgfb1	2	#27AAE1	Glutamatergic	2.42479	0	0	2.49802	1.6282	1.24862	0	0	0	0	2.53515	1.56971	2.80204	1.7258	0.700213	0	0	1.35044	1.77238	1.86087	2.84644	1.74189	1.60718	0	1.98831	0.700213	0	1.21453	0	1.63499	1.35044	1.93435	1.94437	2.75564
F2S4_160225_004_E01	100	#47867A	L6 NP ALM Trh	2	#27AAE1	Glutamatergic	2.72676	0	1.08849	2.75416	1.25261	0.458891	0	0	0	0	2.44375	1.05391	2.71356	2.41651	0	0	0	0.677	1.86482	1.66314	2.69422	0.677	0.581496	0	1.60649	1.25261	0	0	0	1.29594	0.821515	2.40703	2.33609	2.65275
F2S4_160225_004_H01	82	#53A39D	L6 IT ALM Tgfb1	2	#27AAE1	Glutamatergic	1.99877	0	0	2.58584	1.5705	1.75037	1.36877	0	0	0	2.4533	1.90651	2.82155	1.77981	0	1.13047	0	0.219614	2.01838	1.30288	2.86849	1.45698	1.4765	0	1.59296	0.364781	0	0.473391	0.5602	0	0.632515	2.00163	2.04752	2.42201
F2S4_160225_005_A01	101	#00B8C3	L6 CT ALM Cpa6	2	#27AAE1	Glutamatergic	2.0923	0	1.04848	2.43751	0	0	0	0	0	0	2.51291	1.62565	2.69082	2.04713	0	1.16862	0.178702	1.25038	1.59305	1.90532	2.6071	1.7278	1.807	0	1.7278	0.96117	0	1.00701	1.36918	1.58737	1.19762	1.99223	1.81723	2.54747
F2S4_160225_006_F01	97	#008F39	L5 NP VISp Trhr Cpne7	2	#27AAE1	Glutamatergic	2.76046	0	1.62812	2.6486	1.43648	0.254687	0	0	0	0	2.65784	2.0757	2.97631	2.6287	0	0	0	0.762336	0	0	2.89178	0	0.95307	0	0	0	0	1.08515	0	0	0.697915	0	1.98903	2.33834
F2S4_160225_006_H01	106	#69A8E6	L6 CT VISp Ctxn3 Sla	2	#27AAE1	Glutamatergic	2.25451	0	0.193162	2.53204	1.02211	0	0	0	0	0	2.78603	1.3588	2.88431	2.05747	0	0	0	0.4282	1.56642	1.95183	2.80206	1.92376	1.83031	0	0.738866	0	0	1.51011	0	0.918122	1.55301	1.76022	1.87144	2.70436
F2S4_160225_007_A01	101	#00B8C3	L6 CT ALM Cpa6	2	#27AAE1	Glutamatergic	2.62805	0	0	2.54387	1.96622	1.4623	0	0	0	0	2.63893	1.71268	2.71955	1.92656	0	0	0	0.724824	1.74329	1.62235	2.82197	1.58753	2.18872	0	1.20611	0.931291	0	1.176	0	1.6279	1.9534	2.26743	1.64411	2.7078
F2S4_160225_010_B01	82	#53A39D	L6 IT ALM Tgfb1	2	#27AAE1	Glutamatergic	2.53005	0	0	2.49194	1.85459	1.73908	0	0	0	0	2.32128	0.612165	2.81302	2.12121	0	0	0	0.349795	2.09394	2.21746	2.93851	0	1.305	0	1.90423	0	0	0.209202	0	0	0.209202	1.83539	1.86572	2.4832
F2S4_160225_010_G01	98	#3D9946	L5 NP ALM Trhr Nefl	2	#27AAE1	Glutamatergic	2.47885	0	0	2.84278	0	0	0	0	0	0	2.37012	0	2.97728	2.57612	0	0	0	0	2.37286	1.33755	2.95892	1.05604	0.394883	0	0	0	0	1.84469	0	0	1.29072	2.10636	2.17174	2.45014
F2S4_160229_001_A01	77	#00879D	L5 IT ALM Tnc	2	#27AAE1	Glutamatergic	2.37147	0	1.10284	2.37003	1.59249	1.87008	0	0	0	0	2.29122	1.45078	2.5094	2.0255	1.51724	1.31076	0	0.753489	2.24953	1.61766	2.84398	1.73169	1.8655	0	1.73792	0	0	0.753489	0.407605	1.27639	0.980432	1.94522	1.8966	2.55784
F2S4_160229_001_B01	77	#00879D	L5 IT ALM Tnc	2	#27AAE1	Glutamatergic	2.17227	0	1.3568	2.46519	1.22384	1.57673	0	0	0	0.397826	2.50564	1.48054	2.63024	2.13095	0	0	0	0.242957	2.14749	1.84491	2.99424	1.31157	1.81105	0	1.95164	0.676544	0	1.24286	0.242957	1.85412	0	2.02512	1.85412	2.44929
F2S4_160229_001_C01	78	#669D6A	L5 IT ALM Tmem163 Dmrtb1	2	#27AAE1	Glutamatergic	1.81184	0	1.06595	2.48321	1.40346	1.37657	0	0	0	0	2.40626	1.48628	2.6872	2.02481	0.245511	1.00518	0	0.85003	2.17597	1.68232	2.97259	0.245511	1.70893	0	1.98909	0.515871	0	0.681238	0	1.4527	1.00518	2.08579	1.79098	2.58265
F2S4_160229_001_D01	74	#0094C2	L5 IT ALM Pld5	2	#27AAE1	Glutamatergic	2.0651	0	0	2.22785	1.85122	1.60004	0	0	0	0	2.39425	1.67037	2.44965	1.63981	0	1.70442	0	0.784648	2.27726	1.8018	2.60271	1.68773	2.23755	0	1.50757	0.736725	0	0.682851	0	1.52442	1.40105	2.14524	1.60693	2.4244
F2S4_160229_001_E01	75	#00A79D	L5 IT ALM Cbln4 Fezf2	2	#27AAE1	Glutamatergic	2.57195	0	0	2.50461	1.97249	1.43814	0	0	0	0	2.52759	1.84325	2.68298	2.15053	1.2983	1.35973	0	1.00259	1.82402	1.80901	2.72075	1.61293	1.69961	0	2.26233	0	0	1.2983	0.742717	1.4726	1.3301	1.99958	1.99296	2.56486
F2S4_160229_001_F01	77	#00879D	L5 IT ALM Tnc	2	#27AAE1	Glutamatergic	2.0861	0	0	2.46694	1.65429	1.11955	0	0	0	0	2.42682	1.80185	2.70481	2.16288	0.401589	1.33314	0	0.894589	2.11238	1.33314	2.87646	1.267	1.72195	0	1.96861	0.800981	0	1.34821	0	1.68263	1.66869	2.09148	1.95782	2.61618
F2S4_160229_001_G01	74	#0094C2	L5 IT ALM Pld5	2	#27AAE1	Glutamatergic	2.07179	0	0	2.36939	1.84923	1.93091	0	0	0	0	2.49585	1.84391	2.71499	2.08428	0	0	0	0.553925	2.25504	1.58934	2.74355	0	2.19502	0	1.52743	0	0	1.35224	0.553925	1.33531	1.60816	1.7066	1.59885	2.55068
F2S4_160229_002_A01	74	#0094C2	L5 IT ALM Pld5	2	#27AAE1	Glutamatergic	2.13542	0	0	2.32936	1.72498	0	0	0	0	0	2.40482	1.57261	2.54085	2.16341	0	0	0	0.423825	2.12477	1.86779	2.6344	1.45153	1.8629	0	1.3521	1.17768	0	1.30137	0.634182	1.94762	0.423825	2.15846	1.78195	2.69641
F2S4_160229_002_B01	77	#00879D	L5 IT ALM Tnc	2	#27AAE1	Glutamatergic	2.06069	0	1.51295	2.30873	1.65967	1.82764	0	0	0	0.805619	2.55436	1.25395	2.6848	1.99485	0	0.899396	0	0.749852	2.3358	1.50256	2.85432	1.49192	1.56148	0	1.64477	0	0	1.32277	0.404919	0.855034	1.25395	1.86113	1.80727	2.54493
F2S4_160229_002_C01	74	#0094C2	L5 IT ALM Pld5	2	#27AAE1	Glutamatergic	2.51228	0	0	2.52039	1.65151	1.4219	0	0	0	0	2.69026	1.8573	2.701	1.90719	0	1.4498	0	0.730974	2.0296	1.43607	2.83989	0.90373	2.19835	0	1.51259	0	0	1.51259	0	1.48855	0.90373	2.24408	2.02603	2.5261
F2S4_160229_002_D01	77	#00879D	L5 IT ALM Tnc	2	#27AAE1	Glutamatergic	1.96166	0	1.06823	2.47326	1.97322	1.55113	0	0	0	0	2.62664	1.48621	2.71083	1.977	0.540271	0	0	0.708921	2.31726	1.64153	2.93345	1.1514	1.55113	0	1.92074	0.632732	0	0.924724	0	1.64153	1.36597	2.21915	1.72313	2.55718
F2S4_160229_002_E01	77	#00879D	L5 IT ALM Tnc	2	#27AAE1	Glutamatergic	2.21465	0	0	2.45623	1.42977	0.779099	0	0	0	0	2.63477	1.78047	2.75459	1.92281	0.637697	1.18195	0	1.13139	1.96412	1.26825	2.8961	1.46846	1.80389	0	1.66387	0	0	1.30571	0.263759	1.41607	1.10371	1.90961	2.04645	2.44596
F2S4_160229_002_F01	75	#00A79D	L5 IT ALM Cbln4 Fezf2	2	#27AAE1	Glutamatergic	2.14565	0	0	2.46682	0.528942	2.06462	0	0	0	0	2.40904	2.11237	2.80704	2.09611	0	0.253677	0	0.528942	2.14318	1.58308	2.8553	1.88294	1.81468	0	1.92176	0	0	1.33502	0	1.78745	1.05362	1.76436	1.67226	2.56249
F2S4_160229_002_G01	74	#0094C2	L5 IT ALM Pld5	2	#27AAE1	Glutamatergic	2.25679	0	0	2.40127	2.10315	1.74443	0	0	0	0	2.33219	1.44028	2.5197	1.74987	0.972543	1.71032	0	0.23018	2.03318	1.76577	2.63923	1.71032	2.13544	0	0.770309	1.19529	0	1.42912	0	1.59596	1.59596	2.14641	1.63283	2.67531
F2S4_160229_002_H01	77	#00879D	L5 IT ALM Tnc	2	#27AAE1	Glutamatergic	2.16056	0	1.83832	2.26719	0.252787	1.51307	0	0	0	1.13468	2.58346	2.01231	2.69975	1.98832	0	1.08121	0	0.814786	2.36474	1.87642	2.78693	1.46879	1.43234	0	1.84327	0	0	0.252787	0	1.57203	1.41948	2.15579	2.00219	2.67292
F2S4_160229_007_A01	76	#2F8C4D	L5 IT ALM Lypd1 Gpr88	2	#27AAE1	Glutamatergic	2.0985	0	0	2.32433	1.36435	1.70469	1.5809	0	0	0	2.48425	1.46423	2.76089	1.99621	0	0	0	1.15118	2.20456	1.8657	2.90943	1.5067	1.99882	0	1.8249	0	0	1.40709	1.29112	1.48172	1.65589	2.04336	1.98559	2.53562
F2S4_160229_007_B01	77	#00879D	L5 IT ALM Tnc	2	#27AAE1	Glutamatergic	1.74771	0	1.84047	2.24913	1.77282	1.18044	1.20367	0	0	1.00674	2.39045	1.58499	2.78497	1.72788	0	0	0	0.83422	2.13571	1.54566	2.93704	1.20367	1.69267	0	2.25519	0.263022	0	1.60339	0	1.40036	1.26671	2.13306	2.00741	2.54483
F2S4_160229_007_C01	76	#2F8C4D	L5 IT ALM Lypd1 Gpr88	2	#27AAE1	Glutamatergic	2.36898	0	0	2.47729	1.57048	1.58614	1.14537	0	0	0	2.57114	1.86563	2.80026	2.03703	0	0	0	1.07652	2.23311	1.39624	2.9626	1.37174	1.75064	0	1.25703	0	0	0.571904	0	1.65696	1.45204	1.93634	1.82321	2.6063
F2S4_160229_007_D01	74	#0094C2	L5 IT ALM Pld5	2	#27AAE1	Glutamatergic	2.05425	0	0	2.63809	1.71244	1.47721	0	0	0	0	2.68323	1.55577	2.5466	1.76543	0	0.737388	0	1.20071	2.07376	1.84614	2.80255	0	1.84151	0	0.886135	0.673824	0	1.67994	0.241483	0.241483	0.509368	2.05425	1.87292	2.54752
F2S4_160229_007_E01	74	#0094C2	L5 IT ALM Pld5	2	#27AAE1	Glutamatergic	2.02194	0	0	2.38709	1.82983	1.62048	0	0	0	0	2.50702	1.99869	2.5718	1.81965	0.98302	1.68827	0	0.94612	2.2505	1.64427	2.68862	1.45357	1.97412	0	1.72821	0.525041	0	1.47688	0.25123	1.84952	1.63648	2.12764	1.8543	2.61516
F2S4_160229_007_F01	77	#00879D	L5 IT ALM Tnc	2	#27AAE1	Glutamatergic	2.18884	0	2.07889	2.45307	1.69206	1.49877	0	0	0	0	2.37074	1.78147	2.72469	1.99927	0	1.02703	0	0.915483	1.89286	1.61464	2.89142	1.14164	1.57005	0	2.15356	0.256118	0	0.870876	0	1.5097	1.39976	1.97036	2.02307	2.52538
F2S4_160229_007_G01	77	#00879D	L5 IT ALM Tnc	2	#27AAE1	Glutamatergic	2.00453	0	0	2.31238	1.72813	0.380081	1.21463	0	0	0.939321	2.56621	1.75565	2.6298	1.80596	0.819354	1.11038	0	0.715823	2.11539	1.50221	2.87362	1.42954	1.28309	0	2.01639	0	0	1.29864	0	1.57265	1.39424	1.95691	1.69875	2.54853
F2S4_160229_007_H01	77	#00879D	L5 IT ALM Tnc	2	#27AAE1	Glutamatergic	1.74195	0	1.18551	2.2853	1.51552	1.25093	0	0	0	1.5396	2.53769	1.47214	2.57235	1.88653	0.895036	1.43403	0	0.35141	2.07004	1.75641	2.68748	1.618	2.17579	0	1.68438	0	0	1.33363	1.04013	1.44387	0.61437	1.89002	1.65546	2.57163
F2S4_160229_008_A01	75	#00A79D	L5 IT ALM Cbln4 Fezf2	2	#27AAE1	Glutamatergic	1.99983	0	0	2.25347	1.48436	2.04301	0	0	0	0	2.43761	1.78264	2.53107	1.8325	0.889937	1.27474	0	0.609951	2.01557	1.56408	2.55848	1.75538	2.11009	0	1.84793	0.538909	0	1.10307	1.21396	1.49302	1.31533	2.17179	1.61876	2.58634
F2S4_160229_008_B01	74	#0094C2	L5 IT ALM Pld5	2	#27AAE1	Glutamatergic	2.18418	0	0	2.32806	0.774008	0.976523	0	0	0	0	2.62879	1.91862	2.63381	1.89193	0	0.774008	0	0	2.30741	1.9741	2.72995	1.6511	2.21888	0	0.656169	0.774008	0	1.58462	1.3981	1.45545	0.719073	2.17812	1.8507	2.60661
F2S4_160229_008_C01	75	#00A79D	L5 IT ALM Cbln4 Fezf2	2	#27AAE1	Glutamatergic	2.27636	0	0	2.45062	0.968116	1.84999	0	0	0	0	2.41172	1.88655	2.67036	2.02544	1.35066	1.29352	0	0.711476	2.13273	1.53363	2.58647	1.60625	2.12829	0	1.60625	1.10542	0	1.15012	1.58337	1.64869	0.999268	1.8542	1.85838	2.4632
F2S4_160229_008_D01	76	#2F8C4D	L5 IT ALM Lypd1 Gpr88	2	#27AAE1	Glutamatergic	2.22218	0	0	2.26532	1.16279	1.32219	1.24976	0	0	0	2.40574	1.47756	2.73627	1.97265	0	0	0	0.872226	2.31824	2.06864	2.98473	1.47756	1.97563	0	1.81632	0	0	0.872226	0.789648	1.50468	0.941582	1.9481	1.7519	2.6715
F2S4_160229_008_E01	77	#00879D	L5 IT ALM Tnc	2	#27AAE1	Glutamatergic	2.05821	0	1.58312	2.39982	1.67273	1.40021	0	0	0	1.12811	2.50689	2.07188	2.68581	2.08251	0.731382	0	0	0.786658	2.3791	1.49109	2.8581	1.52081	1.67942	0	2.15044	1.19381	0	1.19381	0.593835	1.26834	1.31688	2.12738	1.91855	2.66434
F2S4_160229_008_F01	74	#0094C2	L5 IT ALM Pld5	2	#27AAE1	Glutamatergic	2.16523	0.261392	0	2.43553	1.89997	2.08468	0.831153	0	0	0	2.58158	1.94291	2.87445	1.76929	1.12656	0	0	1.22233	2.1528	1.76929	2.83488	1.65877	1.88152	0	1.78132	0	0	1.61754	0	1.82636	1.03769	1.36716	1.77534	2.62021
F2S4_160229_008_G01	77	#00879D	L5 IT ALM Tnc	2	#27AAE1	Glutamatergic	2.05772	0	1.85355	2.29409	1.39294	1.81968	1.33553	0	0	0	2.55509	1.45543	2.61143	1.88497	1.61042	0	0	0.747391	1.94549	1.72441	2.92118	1.19129	1.46692	0	1.77744	1.19129	0	1.51005	0	1.45543	1.36518	2.02761	2.01815	2.61708
F2S4_160229_008_H01	75	#00A79D	L5 IT ALM Cbln4 Fezf2	2	#27AAE1	Glutamatergic	1.99196	0	0	2.24946	1.74934	1.5771	1.75938	0	0	0	2.55645	1.5032	2.50614	1.72854	0.839402	1.20683	0	0.2192	1.98905	1.91943	2.56352	1.20683	1.97719	0	1.68368	0.796037	0	0.948334	0.2192	1.31589	1.03535	1.95563	1.6717	2.52014
F2S4_160229_009_B01	77	#00879D	L5 IT ALM Tnc	2	#27AAE1	Glutamatergic	2.05418	0	0.899344	2.39036	1.53492	0	0	0	0	0	2.67169	2.04883	2.54276	2.25318	0.22869	0.22869	0	0.767297	2.28866	1.52604	2.51974	1.75697	1.24638	0	1.6432	0	0	0.377718	0.712547	1.6432	1.50773	2.03794	1.7298	2.44767
F2S4_160229_009_C01	74	#0094C2	L5 IT ALM Pld5	2	#27AAE1	Glutamatergic	1.65874	0	0	2.11282	1.18137	1.23577	0	0	0	0	2.22833	1.79089	2.88416	2.02678	1.60757	0	0	0	2.58198	1.95007	2.12618	0.849944	2.08115	0	1.90867	0.303864	0	0.303864	0	1.5618	0.303864	1.85683	2.0309	2.69848
F2S4_160229_009_D01	76	#2F8C4D	L5 IT ALM Lypd1 Gpr88	2	#27AAE1	Glutamatergic	2.23551	0	0	2.27741	1.69931	1.00145	1.40687	0	0	0	2.59331	1.9188	2.71474	2.08284	0	0	0	0.554004	2.35818	1.10087	2.522	1.32228	1.69931	0	1.93861	0.216232	0	1.37261	0	1.87995	1.16287	2.41238	1.59184	2.67099
F2S4_160229_009_E01	74	#0094C2	L5 IT ALM Pld5	2	#27AAE1	Glutamatergic	2.18026	0	0	2.34005	1.46727	1.0188	0	0	0	0	2.55683	1.72114	2.41134	1.60915	1.15288	1.73645	0	0.353913	2.10987	1.78392	2.26968	1.55172	1.73645	0	1.04422	0	0	0	0	1.49437	0.67915	2.19621	1.41796	2.40493
F2S4_160229_009_F01	78	#669D6A	L5 IT ALM Tmem163 Dmrtb1	2	#27AAE1	Glutamatergic	2.26371	0	1.21585	2.42958	1.40687	2.07242	0	0	0	0	2.6598	1.55033	2.7888	2.08558	1.165	0	0	0	2.28263	1.21585	2.40235	0.665814	1.82797	0	2.13741	0	0	1.65799	1.32178	1.68325	0.809474	2.01161	1.91287	2.7499
F2S4_160229_009_G01	74	#0094C2	L5 IT ALM Pld5	2	#27AAE1	Glutamatergic	1.41282	0	0	2.3452	1.67497	0	0	0	0	0	2.09217	1.56845	2.64861	1.82632	0.895483	0.268961	0	0.646457	1.90256	1.94261	2.53879	0	2.35518	0	0.940453	0	0	0	0	0.433814	0	2.30652	1.848	2.66179
F2S4_160229_009_H01	75	#00A79D	L5 IT ALM Cbln4 Fezf2	2	#27AAE1	Glutamatergic	2.16795	0	0	2.28463	1.71816	0.837723	0	0	0	0	2.69321	1.9165	2.63217	2.23234	0.428233	0	0	0	1.72508	2.08637	2.31216	0	2.31571	0	0	0	0	0.428233	0.428233	1.55982	1.53923	1.99333	1.68176	2.69469
F2S4_160229_010_A01	74	#0094C2	L5 IT ALM Pld5	2	#27AAE1	Glutamatergic	2.43856	0	0.221962	2.53642	1.294	1.27902	0	0	0	0	2.45002	1.24742	2.62111	1.95613	1.61306	0.884853	0	0.63704	2.19618	1.79033	2.84929	1.75104	2.27367	0	1.23072	0	0	1.37441	0	1.47254	1.37441	2.09253	1.85962	2.51836
F2S4_160229_010_B01	74	#0094C2	L5 IT ALM Pld5	2	#27AAE1	Glutamatergic	2.29971	0	0	2.40263	1.13183	1.13183	1.22228	0	0	0	2.68978	1.07839	2.8214	2.07987	0	0	0	0.906195	2.03515	1.99227	2.89582	1.79898	2.03515	0	2.3246	0	0	0.946529	1.22228	0	1.24223	1.64472	2.13564	2.66912
F2S4_160229_010_C01	77	#00879D	L5 IT ALM Tnc	2	#27AAE1	Glutamatergic	2.04199	0	1.62168	2.46483	1.01599	0.638313	0	0	0	0	2.55783	1.79663	2.86347	1.92791	1.11573	0	0	1.32406	1.95131	1.79196	2.97182	1.21489	1.97658	0	1.26507	0	0	1.68614	0.222625	1.13746	1.37599	2.1885	1.87309	2.71821
F2S4_160229_010_D01	77	#00879D	L5 IT ALM Tnc	2	#27AAE1	Glutamatergic	2.22995	0	0.511981	2.36493	1.534	1.1615	0	0	0	0	2.35641	1.68364	2.7111	2.04644	1.14432	1.58135	0	0.327434	2.13547	1.72697	2.81874	1.76216	1.73604	0	1.83225	0	0	0.511981	0.740478	1.66817	1.48086	2.03306	1.85331	2.40423
F2S4_160229_010_E01	75	#00A79D	L5 IT ALM Cbln4 Fezf2	2	#27AAE1	Glutamatergic	2.30081	0	0	2.53157	0.96419	1.84401	0	0	0	0	2.6069	1.47778	2.90841	2.02455	0	0	0	0.680204	2.27829	1.85944	2.99776	0.680204	1.98383	0	1.28581	0	0	1.41924	0.212567	1.8852	0.82496	2.06178	2.09165	2.71708
F2S4_160229_010_F01	75	#00A79D	L5 IT ALM Cbln4 Fezf2	2	#27AAE1	Glutamatergic	2.05423	0	0	2.59975	1.67155	1.78517	0	0	0	0	2.46437	1.65958	2.77825	2.01856	0	1.26073	0	0.21433	2.0393	1.73717	2.91057	1.37967	1.7056	0	1.07361	0	0	1.21255	1.65347	1.42361	0.96824	1.89677	1.74222	2.63837
F2S4_160229_010_G01	76	#2F8C4D	L5 IT ALM Lypd1 Gpr88	2	#27AAE1	Glutamatergic	2.14531	0	0	2.41715	0.871352	1.62816	0	0	0	0	2.5879	0.827439	2.8449	1.9457	0	0	0	1.04186	2.35736	2.01395	2.97311	1.42724	2.03737	0	1.86468	0.234298	0	1.25919	0.723522	1.18477	0.871352	1.7542	1.81533	2.54582
F2S4_160229_010_H01	76	#2F8C4D	L5 IT ALM Lypd1 Gpr88	2	#27AAE1	Glutamatergic	2.43992	0	0	2.41558	0.973374	1.07213	0	0	0	0	2.5386	1.74063	2.82557	2.00802	0	0	0	0.602267	2.14516	1.95931	2.79782	1.56137	1.94178	0	0.806413	0	0	1.22037	0	1.90768	1.36575	1.84163	1.80645	2.65618
F2S4_160301_003_A01	74	#0094C2	L5 IT ALM Pld5	2	#27AAE1	Glutamatergic	1.85278	0	0	2.33804	1.00279	1.98984	1.54396	0	0	0	2.45372	1.41375	2.51896	1.96567	1.18616	1.18616	0	0.847753	1.92863	1.9621	2.83014	0	1.91687	0	1.90479	0	0	1.1168	0.514029	1.69323	1.62107	2.41638	1.89654	2.6227
F2S4_160301_003_B01	77	#00879D	L5 IT ALM Tnc	2	#27AAE1	Glutamatergic	2.21649	0	0	2.40448	1.51893	1.65468	0	0	0	0	2.66667	1.62002	2.79117	2.11392	0.984852	0.555961	0	1.08829	2.25367	1.7772	2.89649	0	1.77088	0	1.95506	0	0	1.28285	0	1.69443	1.14569	2.2994	1.77088	2.62771
F2S4_160301_003_C01	77	#00879D	L5 IT ALM Tnc	2	#27AAE1	Glutamatergic	2.29203	0	1.23215	2.36851	1.58796	1.94948	0.579125	0	0	0	2.41758	1.17526	2.73206	1.98544	0	1.00352	0	1.08554	2.08831	1.28245	2.89937	1.31302	1.78587	0	1.81932	0.37969	0	1.40568	1.38116	1.87127	1.4919	2.10292	1.89509	2.6725
F2S4_160301_003_D01	77	#00879D	L5 IT ALM Tnc	2	#27AAE1	Glutamatergic	2.41304	0	1.09047	2.37182	1.68016	1.44207	0	0	0	0	2.48303	2.17058	2.72989	1.68016	0.995251	0.417736	0	0.702558	2.15613	1.78974	2.92009	0.995251	1.94594	0	2.12568	0.417736	0	1.19171	0.823348	1.68743	1.32649	2.19366	1.94594	2.62793
F2S4_160301_003_E01	74	#0094C2	L5 IT ALM Pld5	2	#27AAE1	Glutamatergic	1.48469	0	0	2.49282	1.71038	1.49414	0	0	0	0	2.45362	1.17877	2.53561	2.15615	0.887102	1.32495	0	0.566359	1.89678	1.044	2.80151	1.69888	2.13957	0	1.69888	0.566359	0	1.28147	0.566359	1.79287	1.19766	2.20968	1.79754	2.61741
F2S4_160301_003_F01	77	#00879D	L5 IT ALM Tnc	2	#27AAE1	Glutamatergic	1.78507	0	1.46436	2.37908	1.7744	1.74649	0	0	0	0	2.23555	1.67796	2.75722	1.96406	1.08295	0.507977	0	0.961102	2.32782	1.58833	2.92872	0	1.7955	0	2.07176	1.15611	0	1.05554	1.2734	1.65723	1.37929	2.09819	1.93143	2.44152
F2S4_160301_003_H01	77	#00879D	L5 IT ALM Tnc	2	#27AAE1	Glutamatergic	1.95188	0	1.50068	2.2308	1.65145	0.989607	0	0	0	0	2.51105	1.96856	2.64003	2.05374	1.37631	0	0	0.853362	2.11335	1.30706	2.96927	0.273314	1.69196	0	2.01874	1.06131	0	0.273314	0	2.07985	0.43976	1.98067	1.74982	2.50633
F2S4_160301_004_A01	77	#00879D	L5 IT ALM Tnc	2	#27AAE1	Glutamatergic	2.38454	0	0	2.28539	1.31159	1.34226	0.929266	0	0	0	2.33779	1.72818	2.66751	1.83074	0.929266	0	0	0.397836	2.21202	1.90562	2.76494	1.44699	1.86759	0	1.49119	0	0	1.56803	0	1.06054	1.76326	2.32101	1.41061	2.51171
F2S4_160301_004_B01	75	#00A79D	L5 IT ALM Cbln4 Fezf2	2	#27AAE1	Glutamatergic	2.2583	0	1.65191	2.41511	1.4095	1.82029	0	0	0	0	2.47985	1.6585	2.72269	1.97726	0	1.73059	0	0.573056	2.15288	1.58768	2.61946	0	2.0191	0	1.53888	1.10215	0	1.43209	0	1.5953	1.42094	2.16526	1.79239	2.70073
F2S4_160301_004_C01	74	#0094C2	L5 IT ALM Pld5	2	#27AAE1	Glutamatergic	2.16681	0	0	2.38218	1.98259	1.67878	0	0	0	0	2.47815	0	2.66977	2.05918	0	1.08918	0	0.416865	2.07419	1.76494	2.7802	1.34139	1.97152	0	1.45321	0.416865	0	1.5319	0.533648	1.59849	1.37215	2.15227	1.86635	2.58581
F2S4_160301_004_D01	77	#00879D	L5 IT ALM Tnc	2	#27AAE1	Glutamatergic	1.87844	0	1.69374	2.30651	1.94587	1.75843	0	1.02208	0	0	2.29965	1.08309	2.63052	1.95361	0.988029	0.696123	0	0.816523	2.3166	1.31883	2.80815	1.78748	1.13658	0	2.21394	0.412785	0	1.2271	0	0.988029	0	2.11241	1.75843	2.67714
F2S4_160301_004_E01	74	#0094C2	L5 IT ALM Pld5	2	#27AAE1	Glutamatergic	2.03627	0.278202	0	2.26718	1.85679	0	0	0	0	0	2.3016	0.805197	2.67167	2.06405	0	0.661846	0	0.912791	2.10265	1.07082	2.92208	1.18643	2.11777	0	1.80503	0	0	1.63535	0	1.64428	1.21109	2.12367	1.93586	2.33168
F2S4_160301_004_F01	77	#00879D	L5 IT ALM Tnc	2	#27AAE1	Glutamatergic	2.22847	0	0	2.43483	1.57832	0	0	0	0	0	2.64232	1.69368	2.73074	2.00373	1.04085	0	0	1.17105	1.70698	1.50142	2.86057	1.17105	2.12676	0	2.0566	0	0	1.58704	0	1.21387	1.52196	2.24396	1.73855	2.53799
F2S4_160301_004_G01	77	#00879D	L5 IT ALM Tnc	2	#27AAE1	Glutamatergic	2.10509	0	1.61612	2.46153	1.70433	1.19676	0.406649	0	0	0	2.34171	1.59951	2.82159	2.03959	0	0.857486	0	1.30927	1.93982	1.86394	2.87007	1.63213	1.58224	0	2.18238	0	0	1.92407	0.249276	1.59096	1.43713	2.21641	1.91597	2.45212
F2S4_160301_004_H01	78	#669D6A	L5 IT ALM Tmem163 Dmrtb1	2	#27AAE1	Glutamatergic	1.88086	0	1.25229	2.31458	1.47807	1.62588	0	0	0	0	2.4718	1.66281	2.57416	2.05862	1.15004	0	0	0.676734	2.25997	1.20417	2.84654	1.72073	1.59596	0	1.89665	0.974903	0	1.40446	0.82123	1.37112	0.87871	2.18439	1.75783	2.54264
F2S4_160301_005_A01	75	#00A79D	L5 IT ALM Cbln4 Fezf2	2	#27AAE1	Glutamatergic	1.84772	0	0	2.34301	1.61518	1.50709	1.71814	0	0	0	2.44106	1.77846	2.65941	2.01771	1.21936	1.18395	0	0.469299	2.11649	1.39805	2.79237	1.61518	1.91091	0	1.99551	0.689566	0	1.36285	0	1.38663	1.10307	2.0565	1.69602	2.55684
F2S4_160301_005_B01	74	#0094C2	L5 IT ALM Pld5	2	#27AAE1	Glutamatergic	2.18887	0	0	2.46583	2.14732	0	0	0	0	0	2.61993	1.66668	2.744	2.11723	0.251165	1.68812	0.251165	0.905662	1.97398	1.895	2.8978	1.5199	1.79839	0	1.58644	0	0	1.76465	1.04843	1.77046	1.71516	1.72166	1.8195	2.38833
F2S4_160301_005_C01	75	#00A79D	L5 IT ALM Cbln4 Fezf2	2	#27AAE1	Glutamatergic	1.97921	0	0	2.46832	1.3778	1.35098	0.778309	0	0	0	2.52745	1.90094	2.82876	1.92001	0	1.01241	0	0.723257	1.90482	1.8601	2.93699	1.66963	1.80051	0	1.89308	0	0	1.39061	1.40306	1.79557	1.06889	2.23499	1.83361	2.64533
F2S4_160301_005_D01	75	#00A79D	L5 IT ALM Cbln4 Fezf2	2	#27AAE1	Glutamatergic	2.24684	0	0	2.31117	1.94431	0.625406	1.72705	0	0	0	2.33445	2.28837	2.59544	1.71374	0	1.78238	0	1.19017	1.76471	1.67855	2.86793	1.84664	1.69297	0	1.1425	0	0	1.11656	0	1.78811	1.59825	2.11875	2.07099	2.55646
F2S4_160301_005_E01	75	#00A79D	L5 IT ALM Cbln4 Fezf2	2	#27AAE1	Glutamatergic	2.38434	0	0	2.50709	1.04478	1.61642	0.902151	0	0	0	2.70088	1.27519	2.80003	1.72413	0	1.04478	0	0.406833	2.04902	1.789	2.91847	1.59125	1.789	0	1.87785	0.249408	0	1.07416	0	0.249408	1.46136	1.86424	1.88229	2.5452
F2S4_160301_005_F01	74	#0094C2	L5 IT ALM Pld5	2	#27AAE1	Glutamatergic	2.29904	0	0	2.52931	1.96646	1.31433	0	0	0	0	2.81255	0.877407	2.76366	1.7839	1.33357	1.36968	0	0.457692	2.37718	1.63394	2.96045	1.79053	1.99611	0	1.77035	0.753726	0	1.05224	0.675549	1.36968	0.28654	2.0847	1.53955	2.30912
F2S4_160301_005_G01	74	#0094C2	L5 IT ALM Pld5	2	#27AAE1	Glutamatergic	2.01362	0	0	2.36919	1.33117	1.57734	0	0	0	0	2.3782	1.82748	2.77115	2.04673	0	0	0	0.962602	2.00669	1.67006	2.80135	1.85311	1.84304	0	1.34742	0	0	1.86296	0.420777	1.59574	0.53813	1.93045	1.58664	2.56106
F2S4_160301_005_H01	75	#00A79D	L5 IT ALM Cbln4 Fezf2	2	#27AAE1	Glutamatergic	2.21629	0	0	2.20994	1.60632	1.67721	0	0	0	0	2.61704	1.43557	2.79942	2.2583	0	0.529882	0	1.3032	2.1445	1.86817	2.68312	0.911827	1.87514	0	0.529882	0	0	1.41612	0	1.06981	1.1854	2.20673	1.87514	2.64021
F2S4_160301_006_A01	77	#00879D	L5 IT ALM Tnc	2	#27AAE1	Glutamatergic	2.50327	0	0	2.46004	1.79652	1.4308	0	0	0	0	2.43956	1.95017	2.68545	1.98411	0	1.34507	0	1.20672	2.09617	1.65976	2.94991	1.51856	1.96463	0	1.86961	0	0	1.17284	0.343935	1.3207	1.54177	2.1305	1.91972	2.62766
F2S4_160301_006_B01	74	#0094C2	L5 IT ALM Pld5	2	#27AAE1	Glutamatergic	2.29625	0	0	2.33604	1.03505	1.43148	0	0	0	0	2.5348	1.78852	2.61213	1.6946	0.654608	1.77335	0.231188	0.654608	1.46413	1.58267	2.71106	1.74133	1.99123	0	1.74684	0	0	1.55805	1.34414	1.7186	0.821066	1.81267	1.89387	2.63607
F2S4_160301_006_C01	74	#0094C2	L5 IT ALM Pld5	2	#27AAE1	Glutamatergic	2.07574	0	0	2.51529	1.62731	0	0	0	0	0	2.54094	1.61939	2.74627	2.29836	0	0	0	1.39382	2.36211	1.55945	2.9213	0	1.85908	0	1.04002	0	0	1.39382	0.897579	1.36606	1.77276	2.23925	2.01906	2.79747
F2S4_160301_006_D01	77	#00879D	L5 IT ALM Tnc	2	#27AAE1	Glutamatergic	2.18987	0	0	2.48097	1.11417	1.38495	0	0	0	0	2.53649	1.6023	2.58655	2.00349	0.398087	1.20435	0	0.602244	2.3615	1.38495	2.89911	1.20435	1.83593	0	1.69703	0	0	1.55047	0	1.54119	1.663	2.13855	1.8013	2.70547
F2S4_160301_006_E01	75	#00A79D	L5 IT ALM Cbln4 Fezf2	2	#27AAE1	Glutamatergic	1.89941	0	0	2.48066	1.66046	1.72962	0	0	0	0	2.6083	1.88101	2.81815	2.0983	1.24192	1.47655	0	1.30293	2.08675	1.72426	2.97385	0.840344	1.96299	0	1.67278	0.840344	0	1.03635	0	1.66046	0.796962	2.03457	1.70213	2.50007
F2S4_160301_006_F01	75	#00A79D	L5 IT ALM Cbln4 Fezf2	2	#27AAE1	Glutamatergic	2.29981	0	0	2.41403	1.7391	1.27162	1.12406	0	0	0	2.43045	2.19415	2.8809	1.62874	0	0	0	0.519493	2.16999	1.83197	2.81148	1.7961	2.16316	0	2.02368	0	0	1.43379	1.23432	1.82703	1.55159	1.82202	1.9043	2.63598
F2S4_160301_006_G01	76	#2F8C4D	L5 IT ALM Lypd1 Gpr88	2	#27AAE1	Glutamatergic	2.21428	0	0	2.49752	1.67361	1.06177	0	0	0	0	2.66902	1.50209	2.63125	1.98483	0.257651	0	0	0.627319	2.14454	1.66608	2.94674	1.82873	1.95074	0	2.16905	0	0	0.824073	0.257651	1.54426	0.53525	2.24535	1.80734	2.71544
F2S4_160301_006_H01	74	#0094C2	L5 IT ALM Pld5	2	#27AAE1	Glutamatergic	2.4677	0	0	2.35948	1.97185	1.66804	1.81257	0	0	0	2.76976	1.32188	2.743	1.9606	0	1.58624	0	0.622981	2.07374	1.7038	2.87134	1.62907	1.8385	0	1.35377	1.41128	0	1.38348	0	1.60388	1.26918	1.79064	1.88161	2.50289
F2S4_160301_009_A01	74	#0094C2	L5 IT ALM Pld5	2	#27AAE1	Glutamatergic	2.31944	0	0	2.40834	1.4991	1.63126	0	0	0	0	2.6586	1.70662	2.81718	1.67346	1.04051	1.89736	0	0	2.44484	1.79753	2.93718	1.43444	2.25672	0	1.92719	0	0	0	0.729593	0	1.46333	1.91087	1.87266	2.37424
F2S4_160301_009_B01	74	#0094C2	L5 IT ALM Pld5	2	#27AAE1	Glutamatergic	2.50223	0	0	2.61284	1.99734	1.59918	0	0	0	0	2.85212	1.79381	2.89316	2.18204	0	1.49435	0	0	1.96937	1.7235	2.95595	0	2.28932	0	1.44894	1.19644	0	1.53546	0	1.38456	0.406443	1.92773	1.95841	2.31936
F2S4_160301_009_C01	76	#2F8C4D	L5 IT ALM Lypd1 Gpr88	2	#27AAE1	Glutamatergic	1.95651	0	0.375933	2.40294	1.39947	1.36217	0	0	0	0.486389	2.5855	1.63329	2.67435	1.83536	0	1.37496	0	1.27633	2.43483	1.47576	3.02426	1.02675	1.93274	0	1.73235	0	0	0.966556	0	1.55751	1.1038	2.04847	1.95319	2.70899
F2S4_160301_009_D01	76	#2F8C4D	L5 IT ALM Lypd1 Gpr88	2	#27AAE1	Glutamatergic	2.12619	0	0	2.47957	1.71132	1.67242	0	0	0	0	2.60538	1.71952	2.67541	2.04029	0	1.25865	0	0	2.08797	1.71132	2.76149	1.50978	2.0245	0	2.04029	0	0	1.33383	0	1.47559	1.59328	2.17146	1.77647	2.70534
F2S4_160301_009_E01	75	#00A79D	L5 IT ALM Cbln4 Fezf2	2	#27AAE1	Glutamatergic	2.44583	0	0	2.38326	1.84071	1.65382	0	0	0	0	2.71541	1.67455	2.69754	2.12086	1.55931	1.16937	0	0.966691	2.1506	1.05937	2.89808	2.05656	2.17844	0	1.32999	0	0	0	0	1.11784	1.81585	2.11904	1.7614	2.74003
F2S4_160301_009_F01	76	#2F8C4D	L5 IT ALM Lypd1 Gpr88	2	#27AAE1	Glutamatergic	1.4239	0	0	2.11616	1.49764	1.93682	0	0	1.16886	0	2.37249	1.43968	2.82092	2.0217	0	0.29717	0.993028	0	2.13532	1.79855	2.97317	0.692778	2.33074	0	1.81844	0	0	1.35431	1.07208	0.692778	1.5945	2.13843	2.15665	2.5326
F2S4_160301_009_G01	76	#2F8C4D	L5 IT ALM Lypd1 Gpr88	2	#27AAE1	Glutamatergic	1.81416	0	0	2.26744	1.91868	0.889669	0	0	0	0	2.56829	1.39178	2.81883	2.01008	1.10802	0	0	1.13572	1.84668	1.92743	3.05055	0.265895	2.05756	0	2.18476	0.265895	0	1.82527	0.429614	1.72031	1.40641	2.04119	1.79695	2.30898
F2S4_160301_009_H01	78	#669D6A	L5 IT ALM Tmem163 Dmrtb1	2	#27AAE1	Glutamatergic	2.03489	0	1.22666	2.36335	1.6165	1.59318	0	0	0	0	2.55611	1.80407	2.60539	2.10414	1.12221	0	0	0.387592	2.26826	1.89664	2.95956	0.95067	1.82329	0	1.48492	0	0	1.16705	0	1.49504	1.75743	1.88863	1.90839	2.69425
F2S4_160301_010_A01	74	#0094C2	L5 IT ALM Pld5	2	#27AAE1	Glutamatergic	2.2208	0	0	2.35455	0.504307	1.74698	0	0	0	0	2.65882	1.52082	2.61332	1.90296	1.65903	1.42479	0	0	1.90692	1.69892	2.91729	1.36055	2.19116	0	1.71757	0	0	1.15115	0.238363	1.82009	1.72958	2.20722	1.89897	2.54655
F2S4_160301_010_B01	76	#2F8C4D	L5 IT ALM Lypd1 Gpr88	2	#27AAE1	Glutamatergic	2.60618	0	0	2.41822	1.27048	0	0	0	0	0	2.49304	0.669812	2.84146	2.19135	0.669812	1.40238	0	0.733229	2.2192	0.921721	2.98072	0.239316	1.9946	0	1.43874	0	0	0.239316	1.34863	1.36271	1.6173	2.26489	1.91306	2.56387
F2S4_160301_010_C01	76	#2F8C4D	L5 IT ALM Lypd1 Gpr88	2	#27AAE1	Glutamatergic	1.93636	0	0	2.06405	1.59436	1.18643	0	0	0	0	2.21842	1.1388	2.64641	2.1253	0	0	0	1.35299	2.20133	2.11478	3.13039	1.11287	2.26413	0	1.48459	0.762461	0	1.20842	1.3681	1.85739	0.414255	1.96358	1.88534	2.43116
F2S4_160301_010_D01	74	#0094C2	L5 IT ALM Pld5	2	#27AAE1	Glutamatergic	2.72978	0	0	2.62838	1.16733	1.61679	0	0	0	0	2.79469	1.22695	2.69137	2.25311	1.07247	1.01594	0	1.20797	1.85966	0.50013	3.15996	0.387772	1.76853	0	1.86822	0	0	0	0	1.50523	1.27937	1.98309	1.842	2.48982
F2S4_160301_010_E01	75	#00A79D	L5 IT ALM Cbln4 Fezf2	2	#27AAE1	Glutamatergic	2.31012	0	0	2.54358	0	0	0	0	0	0	2.60601	1.75835	2.8978	1.86965	0	0	0	1.00578	2.02547	2.12529	3.08541	1.37721	2.02234	0	2.14467	0	0	0.606879	0.935083	0.606879	1.54719	1.90806	1.99312	2.63068
F2S4_160301_010_F01	74	#0094C2	L5 IT ALM Pld5	2	#27AAE1	Glutamatergic	2.05305	0	0	2.52234	0	1.7799	1.64357	0	0	0	2.60236	1.87888	2.72504	2.36146	0	1.29371	0	1.06259	1.8742	2.01731	2.92853	1.51389	2.06535	0	0	1.23631	0	1.93557	0	2.04359	1.61886	0	1.89712	2.37056
F2S4_160301_010_G01	74	#0094C2	L5 IT ALM Pld5	2	#27AAE1	Glutamatergic	2.25275	0	0	2.4728	0	0	0	0	0	0	2.54943	0	2.86583	2.06951	0	1.5252	0	0.894568	2.13138	2.00476	2.90128	0	1.61502	0	1.25795	0	0	0.645645	0	1.46588	0	2.11458	2.09413	2.55361
F2S4_160301_010_H01	74	#0094C2	L5 IT ALM Pld5	2	#27AAE1	Glutamatergic	2.37108	0	0	2.42942	1.78518	0	0	0	0	0	2.33189	1.60054	2.85421	2.12315	0	1.81986	0	1.37674	1.60964	1.69895	3.02821	0	1.90985	0	2.03458	0	0	0	1.01252	1.66856	1.65252	0	1.98435	2.56641
F2S4_160301_011_A01	78	#669D6A	L5 IT ALM Tmem163 Dmrtb1	2	#27AAE1	Glutamatergic	2.10301	0	0.906634	2.44067	1.62304	0.494108	0.23212	0	0	0	2.49889	1.70898	2.55962	1.72081	1.3027	1.49668	0	1.00797	2.0781	1.60817	2.74369	1.0644	2.05977	0	1.88021	0.58277	0	1.33224	0	1.43365	1.54301	2.18843	1.75449	2.51041
F2S4_160301_011_B01	75	#00A79D	L5 IT ALM Cbln4 Fezf2	2	#27AAE1	Glutamatergic	2.49391	0	0	2.33047	0	1.56617	0.833135	0	0	0	2.56583	0.294092	2.71923	1.99475	0	0	0	0.59161	1.72663	1.87829	2.75762	1.80577	2.11645	0	1.6096	0	0	0	0.59161	1.02869	1.6096	2.182	1.96843	2.70371
F2S4_160301_011_C01	76	#2F8C4D	L5 IT ALM Lypd1 Gpr88	2	#27AAE1	Glutamatergic	2.12826	0	0	2.43434	1.2237	1.42615	0	0	0	0	2.65793	0.26205	2.74892	2.09488	0	0	0	0.42433	2.26495	1.77677	3.07359	1.26469	1.7391	0	2.04272	0.711094	0	1.5829	0.26205	1.67564	0.634804	2.06805	2.00172	2.34666
F2S4_160301_011_D01	74	#0094C2	L5 IT ALM Pld5	2	#27AAE1	Glutamatergic	2.10234	0	0	2.38838	1.68049	1.77053	1.60561	0	0	0	2.41568	1.70481	2.43701	1.88978	0.765649	1.47681	0	1.12773	2.17618	1.77053	2.79617	0.765649	2.02761	0	0.575171	0.710944	0	1.48669	0	1.7904	0.710944	2.13208	1.98635	2.62376
F2S4_160301_011_E01	74	#0094C2	L5 IT ALM Pld5	2	#27AAE1	Glutamatergic	2.36626	0	0	2.41086	1.40257	1.67151	1.55229	0	0	0	2.74889	1.49603	2.82839	2.10565	1.14615	1.71714	0	1.38741	1.95555	1.65516	2.90783	0.899478	1.73135	0	0.650004	0	0	1.41722	0.72702	1.51942	0.556321	2.2457	1.96789	2.71903
F2S4_160301_011_F01	75	#00A79D	L5 IT ALM Cbln4 Fezf2	2	#27AAE1	Glutamatergic	1.95321	0	0	2.57606	1.44642	1.35032	1.64155	0	0	0	2.67819	0	2.93023	2.03982	1.63361	0	0	0.950718	2.03667	1.80363	2.99264	1.26576	1.72689	0	0.62023	0	0	0.695799	0.253514	1.33467	1.33467	2.2381	2.09019	2.40598
F2S4_160301_011_G01	74	#0094C2	L5 IT ALM Pld5	2	#27AAE1	Glutamatergic	2.56346	0	0	2.43967	1.15765	1.63387	0	0	0	0	2.40517	0.291248	2.65511	1.7587	0	0	0	1.70487	1.90987	1.98473	3.0088	1.28225	2.16219	0	1.42809	0	0	1.6966	1.18559	2.15932	0.936697	2.22088	1.95815	2.58123
F2S4_160301_011_H01	75	#00A79D	L5 IT ALM Cbln4 Fezf2	2	#27AAE1	Glutamatergic	2.09856	0	0	2.47107	1.41322	1.41322	0	0	0	0	2.45478	1.69907	2.78599	1.98187	0.753415	0.858763	0	0.980351	1.76767	1.3863	2.95702	1.53722	2.02541	0	2.14208	0.249924	0	1.4625	0.40755	1.7316	1.94514	1.5924	1.64136	2.81123
F2S4_160307_011_B01	117	#00FF66	CR Lhx5	2	#27AAE1	Glutamatergic	0	0	0	2.87566	0	1.94993	0	0	0	0	2.51582	0	2.86371	2.2054	2.99749	0	0	0	0	1.91291	2.94516	2.69754	0.878159	0	0	0.729903	0	0.237591	0	2.33114	0.918129	2.45925	2.44245	2.63337
F2S4_160308_004_F01	117	#00FF66	CR Lhx5	2	#27AAE1	Glutamatergic	2.45789	0	0	2.3249	0	0	0	0	0	0	2.92589	0	0	1.17667	0	0	0	0	1.0148	0	2.88609	2.74595	0	0	0	0	0	0	0	0	0	0	2.10442	2.24033
F2S4_160309_004_A01	77	#00879D	L5 IT ALM Tnc	2	#27AAE1	Glutamatergic	2.18088	0	1.26173	2.42488	1.23246	1.31496	0	0	0	0	2.54697	2.01961	2.78036	1.96432	0	0.202899	0.202899	0.660206	2.4364	1.95005	2.93225	0.997064	1.82286	0	1.74187	0	0	0	0.529178	1.81103	0	1.80297	2.14905	2.68534
F2S4_160309_004_B01	82	#53A39D	L6 IT ALM Tgfb1	2	#27AAE1	Glutamatergic	2.40069	0	0	2.57942	0.542479	1.97438	1.59717	0	0	0	2.45793	1.81735	2.83212	2.1253	0	0	0	0.457187	2.11506	1.35723	2.90813	1.12827	1.29345	0	1.87862	1.08609	0	1.61718	0.350947	1.52288	1.46212	2.11506	2.07607	2.7062
F2S4_160309_004_C01	77	#00879D	L5 IT ALM Tnc	2	#27AAE1	Glutamatergic	1.80473	0	1.77259	2.25149	1.87861	1.4229	1.10821	0	0	1.22851	2.6001	1.97437	2.41931	1.96804	1.38388	1.5342	0	0.281023	2.03856	1.74859	2.75808	1.90399	1.92327	0	1.96161	1.02344	0	1.41537	0	1.65449	1.53993	1.74859	1.75904	2.60699
F2S4_160309_004_D01	82	#53A39D	L6 IT ALM Tgfb1	2	#27AAE1	Glutamatergic	2.36212	0	1.06193	2.61466	1.06193	1.58677	1.19159	0	0	0	2.70721	1.49961	2.77659	1.95315	0	0	0	0.65426	2.16865	1.51982	2.97216	1.59238	1.70029	0	1.69151	0.54503	0	1.09815	0.17654	1.04262	0.478019	1.84331	2.08232	2.61466
F2S4_160309_004_E01	77	#00879D	L5 IT ALM Tnc	2	#27AAE1	Glutamatergic	2.02559	0	0	2.30598	1.74622	1.36399	0	0	0	0	2.63694	1.62814	2.69105	2.18176	1.01708	0	0	0.575766	1.86595	1.39409	2.91789	0	1.57401	0	1.44003	0	0	0.99335	0.42472	1.73752	0.776485	0.734321	1.9828	2.61826
F2S4_160309_004_F01	77	#00879D	L5 IT ALM Tnc	2	#27AAE1	Glutamatergic	2.13895	0	0	2.51343	0.536702	1.78221	0	0	0	0	2.67227	1.63825	2.75979	2.04474	0	0	0.391761	0.990698	2.42346	1.87345	2.94511	0	1.74571	0	2.05232	0.690712	0	1.25739	0	1.79259	0.391761	1.95119	2.02317	2.67362
F2S4_160309_004_G01	75	#00A79D	L5 IT ALM Cbln4 Fezf2	2	#27AAE1	Glutamatergic	2.23201	0	0	2.55197	1.23557	1.15119	0.703331	0	0	0	2.68531	1.80124	2.76998	1.92966	0	1.42849	0	1.33763	1.72134	1.51716	3.01062	1.48957	1.63371	0	1.9762	0	0	1.08417	0	1.78711	1.27232	1.74174	1.78711	2.53112
F2S4_160309_004_H01	81	#53879D	L5 IT ALM Gkn1 Pcdh19	2	#27AAE1	Glutamatergic	2.05917	0	0	2.38988	2.00358	1.70683	1.60838	0	0	0	2.59104	1.70683	2.62246	1.8946	0	1.50489	0	1.05411	1.82219	1.16936	2.88572	1.56989	1.67643	0	1.85472	0.64761	0	0.789826	0.982533	1.48086	1.33554	1.93114	1.78704	2.30984
F2S4_160309_005_A01	77	#00879D	L5 IT ALM Tnc	2	#27AAE1	Glutamatergic	2.12038	0	1.61625	2.4123	1.48251	1.35996	1.1886	0	0	0.843515	2.50127	1.80774	2.75479	1.96666	0.811351	0.873461	0	1.07749	2.164	1.97818	2.80872	1.71419	1.84637	0	1.67943	1.09521	0	1.12862	0	1.70576	1.5664	2.0863	1.81109	2.48952
F2S4_160309_005_B01	82	#53A39D	L6 IT ALM Tgfb1	2	#27AAE1	Glutamatergic	2.17633	0	0	2.58411	1.67594	0.50302	1.51419	0	0	0	2.65834	1.36902	2.98298	1.90995	0	0	0	0.63109	1.93545	1.98727	2.973	1.25355	1.48414	0	1.56869	0	0	1.18179	0	0.908437	1.35876	2.21702	1.87661	2.58842
F2S4_160309_005_C01	81	#53879D	L5 IT ALM Gkn1 Pcdh19	2	#27AAE1	Glutamatergic	2.27598	0	0	2.57177	1.28159	1.81251	0	0	0	0	2.63797	1.82577	2.82971	2.073	1.06343	0.93206	0	1.00269	2.09639	1.47271	2.93572	1.76637	1.65614	0	1.66568	0.604306	0	0.877655	0	1.58837	0.815446	2.12519	1.79882	2.54206
F2S4_160309_005_D01	81	#53879D	L5 IT ALM Gkn1 Pcdh19	2	#27AAE1	Glutamatergic	2.30203	0	1.21334	2.51654	2.01331	1.44689	1.74426	0	0	0	2.7838	1.63675	2.87973	2.01553	0.561745	0.833776	0	1.11955	1.99278	1.50807	3.04468	1.41274	1.25359	0.18443	0.798705	0.999754	0	0.866225	0	1.82005	0.999754	2.12645	1.95624	2.52416
F2S4_160309_005_E01	77	#00879D	L5 IT ALM Tnc	2	#27AAE1	Glutamatergic	2.24977	0	0.279144	2.43952	1.61885	1.85329	0	0	0	0	2.56478	1.41909	2.78956	1.90009	0	1.10456	0.279144	0.959776	2.13722	1.569	2.96115	1.75516	1.54734	0	2.27127	0	0	0.279144	0	1.67198	1.67198	1.74117	1.94678	2.65673
F2S4_160309_005_F01	77	#00879D	L5 IT ALM Tnc	2	#27AAE1	Glutamatergic	1.94942	0.916323	1.80724	2.47519	1.79299	1.65821	0	0	0	0.790763	2.57436	1.72237	2.70304	2.08315	0.18118	0	0	0.991251	2.07187	1.14432	2.92703	1.65821	1.65324	0	1.95444	0.967682	0	1.53316	0	1.74317	1.35684	1.89856	1.80372	2.61
F2S4_160309_005_G01	82	#53A39D	L6 IT ALM Tgfb1	2	#27AAE1	Glutamatergic	2.28787	0	0	2.40656	1.46732	0	0	0	0	0	2.63083	1.6595	2.77275	1.74617	0.170314	0	0	0.387485	2.07775	0.639611	2.84815	0.465489	1.50149	0	1.90693	0.387485	0	0.887758	0	1.43023	0.684973	2.05813	1.84001	2.2366
F2S4_160309_005_H01	81	#53879D	L5 IT ALM Gkn1 Pcdh19	2	#27AAE1	Glutamatergic	2.10623	0	0	2.44854	0.641376	1.40168	0	1.38184	0	0	2.64372	0.783083	2.78996	2.07032	1.30423	0.429673	0	0.327632	1.9956	1.684	2.8625	1.25273	1.38184	0	1.83262	0	0	1.06819	0	1.5687	1.51984	2.21717	2.05551	2.53652
F2S4_160309_006_A01	82	#53A39D	L6 IT ALM Tgfb1	2	#27AAE1	Glutamatergic	2.30562	0	0	2.63055	0.304441	1.79556	0	0	0	0	2.85281	1.74704	2.71985	1.82952	0.909043	1.19669	0	0.481664	2.2216	1.81287	2.94904	0.481664	1.62468	0	1.88752	0	0	1.49794	0	1.70127	0.178369	2.20541	1.86404	2.59617
F2S4_160309_006_B01	70	#00A809	L5 IT VISp Batf3	2	#27AAE1	Glutamatergic	2.55469	0	0	2.54416	1.49222	0	1.31453	0	0	0	2.62326	1.43743	2.86212	2.17632	1.69966	1.12286	0	1.33962	2.01731	1.65486	2.81008	0.347717	0.853388	0	1.16127	0	0	0.853388	0	1.90385	0.72382	1.72548	1.90716	2.72414
F2S4_160309_006_C01	77	#00879D	L5 IT ALM Tnc	2	#27AAE1	Glutamatergic	2.40033	0	0	2.46182	0.539926	0.773314	0	0	0	0	2.55991	1.72265	2.90986	2.19426	0	0	0	1.06009	2.29471	1.67442	2.99598	0.924296	1.66871	0	1.30357	1.2153	0	0.955063	1.30357	1.92876	0.208628	2.26373	2.18561	2.57938
F2S4_160309_006_D01	80	#008F1F	L5 IT ALM Cpa6 Gpr88	2	#27AAE1	Glutamatergic	2.31858	0	0	2.5982	0	0.844078	0	0	0	0	2.56669	1.46666	2.80886	2.29168	1.16432	0	0	0.68194	2.18248	1.77632	3.11284	0.188636	1.55405	0	0	0	0	1.13069	0	1.56059	1.61546	2.12798	1.87178	2.47817
F2S4_160309_006_E01	80	#008F1F	L5 IT ALM Cpa6 Gpr88	2	#27AAE1	Glutamatergic	2.39308	0	0	2.50826	1.64731	0.835736	0	0	0	0	2.79287	1.85844	2.74761	2.13215	0.893531	1.25683	0	0.865594	2.29661	1.42879	2.8449	0	1.78857	0	0.835736	0.731431	0	0.295594	1.33198	1.13598	1.52086	1.94822	1.95297	2.37915
F2S4_160309_006_F01	77	#00879D	L5 IT ALM Tnc	2	#27AAE1	Glutamatergic	2.05841	0	0	2.34769	1.79446	1.66229	0	0	0	1.23919	2.52776	1.00836	2.73802	2.14909	0.179206	1.52751	0	0.660446	2.12148	1.79088	2.81238	1.37996	2.10437	0	1.63745	0	0	0.911219	0.403531	1.48609	1.48609	2.04861	1.7415	2.46637
F2S4_160309_006_G01	82	#53A39D	L6 IT ALM Tgfb1	2	#27AAE1	Glutamatergic	2.47803	0	0	2.56786	1.24664	0.636406	0	0	0	0	2.65042	1.66223	2.91292	1.77882	0.928942	0	0.262996	0.834171	1.83516	1.82984	2.94485	1.56571	1.12983	0	1.53519	0	0	1.72782	0	1.54561	1.42815	2.19026	1.98921	2.45709
F2S4_160309_006_H01	77	#00879D	L5 IT ALM Tnc	2	#27AAE1	Glutamatergic	2.13329	0	0	2.42229	0	1.61596	0	0	0	0	2.43365	1.76522	2.77749	2.02105	0	1.34295	0	1.0612	1.90228	1.57069	2.9823	1.85888	1.41689	0	2.0625	0.870687	0	0.753783	0	1.80672	1.49654	2.10235	1.81844	2.66886
F2S4_160309_007_A01	76	#2F8C4D	L5 IT ALM Lypd1 Gpr88	2	#27AAE1	Glutamatergic	1.99926	0	0	2.29356	1.58269	1.64801	0	0	0	0	2.48244	1.03468	2.64067	1.84074	0.487099	1.55228	0	0.181109	2.164	1.50577	2.8069	1.46152	1.87201	0	1.07431	1.20427	0	1.31518	0	1.84074	1.52632	2.08848	1.46921	2.52939
F2S4_160309_007_B01	77	#00879D	L5 IT ALM Tnc	2	#27AAE1	Glutamatergic	2.27456	0	0	2.49522	0.982826	1.00802	0	0.518067	0	0	2.59582	1.42873	2.72925	1.98625	0	0.332095	0	0.518067	2.23577	2.20423	3.02047	0.197046	1.52052	0	1.40974	0.897066	0	1.48118	0	1.69222	1.50521	2.3768	2.01608	2.63045
F2S4_160309_007_C01	82	#53A39D	L6 IT ALM Tgfb1	2	#27AAE1	Glutamatergic	2.31166	0	0	2.60639	0.936251	1.76538	1.54172	0	0	0	2.58782	1.47572	2.85256	1.98912	0	0.962848	0.189024	0.682811	2.03734	1.86647	2.98997	0.571325	1.95371	0	1.52789	0.729386	0	1.30291	0	1.78524	0.502613	2.00579	1.79674	2.48161
F2S4_160309_007_D01	79	#005C07	L5 IT ALM Tmem163 Arhgap25	2	#27AAE1	Glutamatergic	2.36442	0	0	2.50944	1.35448	1.15175	0	0	0	0	2.57872	1.60228	2.69973	2.16905	0.671272	1.35448	0	0.923355	2.04199	1.59068	3.08902	1.62458	1.74694	0	1.39319	0.832525	0	0	0	1.31196	1.51372	2.08169	1.75506	2.60566
F2S4_160309_007_E01	75	#00A79D	L5 IT ALM Cbln4 Fezf2	2	#27AAE1	Glutamatergic	2.02115	0	0	2.42109	1.64225	0	1.65189	0	0	0	2.40116	0	2.58981	1.76101	1.40896	1.73815	0	0.174016	1.83582	1.60135	2.51946	1.56212	2.1209	0	1.92578	0.297913	0	1.10817	0	0.174016	1.49225	1.72625	1.7756	2.49276
F2S4_160309_007_F01	76	#2F8C4D	L5 IT ALM Lypd1 Gpr88	2	#27AAE1	Glutamatergic	2.2351	0	0	2.55701	1.20744	1.27699	0	0	0	0	2.5729	0.193152	2.60967	1.93235	0.738844	0	0	1.02209	2.00302	1.72501	3.07843	0.639546	2.00782	0	0.193152	0	0	0.692027	0	1.17616	0.81961	2.2612	1.97042	2.55701
F2S4_160309_007_G01	80	#008F1F	L5 IT ALM Cpa6 Gpr88	2	#27AAE1	Glutamatergic	2.38491	0	0	2.40085	0.801649	1.43352	0	0	0.185643	0	2.58367	0.92773	2.80179	2.18167	0	0	0	1.20233	2.019	1.95715	2.98682	1.10496	1.71769	0	1.46639	1.06696	0	0.836763	0	1.4161	1.8338	2.0469	1.77185	2.59086
F2S4_160309_007_H01	79	#005C07	L5 IT ALM Tmem163 Arhgap25	2	#27AAE1	Glutamatergic	2.28735	0	1.0299	2.40153	1.1496	1.75099	0	0	0	0	2.44451	1.0299	2.55499	2.13511	1.3858	1.16429	0	0.864115	2.04245	1.76208	2.99681	1.62613	2.09466	0	1.82638	1.23112	0	0	0.171914	1.87117	1.6057	2.00658	1.72794	2.53638
F2S4_160309_008_A01	76	#2F8C4D	L5 IT ALM Lypd1 Gpr88	2	#27AAE1	Glutamatergic	2.39457	0	1.47501	2.38175	0.371539	1.71177	0	0	0	0	2.44377	1.35489	2.807	2.2118	0.980737	1.53609	0	0.161622	1.734	0	3.06988	1.79144	1.69233	0	1.94232	0	0	0	0	1.94677	0	2.11375	1.85874	2.60353
F2S4_160309_008_B01	75	#00A79D	L5 IT ALM Cbln4 Fezf2	2	#27AAE1	Glutamatergic	2.38043	0	0	2.60118	0	0.548148	0.48093	0	0	0	2.51623	1.63904	2.74129	1.98336	1.26066	0	0	1.10216	2.14711	1.89493	3.00829	0.745032	2.12623	0	0	0.782907	0	0	0.849989	1.93505	1.48263	1.9376	1.97178	2.55346
F2S4_160309_008_C01	77	#00879D	L5 IT ALM Tnc	2	#27AAE1	Glutamatergic	2.08108	0	1.96855	2.53766	1.39297	2.13107	1.32058	0	0	0	2.46642	1.23367	2.54418	2.06542	0	0	0	0.825535	2.19995	1.64969	2.95984	1.56876	1.78701	0	2.13712	1.02061	0	0.979435	0	1.82252	0.584991	2.11871	1.7768	2.58993
F2S4_160309_008_D01	78	#669D6A	L5 IT ALM Tmem163 Dmrtb1	2	#27AAE1	Glutamatergic	1.74116	0	1.12303	2.3013	1.86232	1.52216	0	0	0	0	2.42496	1.6671	2.42273	2.11432	1.12303	1.26188	0	0.778215	2.27065	1.50399	2.78773	1.49776	1.90612	0	1.63629	0.162751	0	1.04146	0.571447	1.69983	1.8677	1.95912	1.67133	2.41292
F2S4_160309_008_E01	76	#2F8C4D	L5 IT ALM Lypd1 Gpr88	2	#27AAE1	Glutamatergic	1.99958	0	0	2.50096	1.43133	1.54295	0	0	0	0	2.55479	1.87528	2.81542	2.23041	0	0.642564	0	1.10953	2.09414	1.51388	3.06218	1.61413	2.10198	0	1.44032	0.891092	0	0	0	1.94744	1.47456	1.7966	1.9502	2.54018
F2S4_160309_008_F01	77	#00879D	L5 IT ALM Tnc	2	#27AAE1	Glutamatergic	2.29179	0	1.31246	2.62031	1.96707	1.33483	0	0	0	1.34559	2.6152	1.70222	2.65295	1.98451	0	0	0	1.07379	2.27335	1.30083	3.1459	1.20932	1.6831	0	2.01968	0	0	1.54634	0	1.54634	0.628956	1.94088	1.94624	2.43331
F2S4_160309_008_G01	78	#669D6A	L5 IT ALM Tmem163 Dmrtb1	2	#27AAE1	Glutamatergic	2.26198	0	1.39564	2.57316	1.51842	1.79196	0	0	0	0	2.47948	0.908997	2.73346	2.22155	1.15239	0	0	0.704373	2.37871	1.55678	3.07604	1.36818	1.86398	0	2.27622	0	0	1.51168	0	1.16765	1.00607	1.91246	1.87589	2.47061
F2S4_160309_008_H01	77	#00879D	L5 IT ALM Tnc	2	#27AAE1	Glutamatergic	2.28473	0	0	2.56732	0	1.87092	0	0	0	0	2.41883	1.88133	2.7662	2.24207	0	1.13403	0	1.18801	2.31355	2.03795	3.11306	1.63398	1.98189	0	1.27925	0	0	0.94495	0.914277	1.97365	1.09391	2.2625	2.19309	2.65355
F2S4_160309_011_A01	82	#53A39D	L6 IT ALM Tgfb1	2	#27AAE1	Glutamatergic	2.40573	0	1.15205	2.65827	1.71641	1.36865	0	0	0	0	2.69698	0.331864	2.69598	1.92515	0	1.48076	0	1.41892	2.1064	1.32377	2.97942	0.982438	1.51251	0	2.18306	0.517765	0	0.955693	0	1.60828	1.35786	2.21152	1.9397	2.65498
F2S4_160309_011_B01	76	#2F8C4D	L5 IT ALM Lypd1 Gpr88	2	#27AAE1	Glutamatergic	2.0951	0	0	2.54391	1.343	1.69011	0	0	0	0	2.45919	1.88361	2.82966	2.37408	0	0.903623	0.1873	1.05096	2.00094	2.0237	3.1321	0	2.00094	0	1.74819	0	0	0.626885	0	1.93549	0.317737	2.28789	2.03248	2.66971
F2S4_160309_011_C01	76	#2F8C4D	L5 IT ALM Lypd1 Gpr88	2	#27AAE1	Glutamatergic	2.13017	0	0	2.26401	0	1.4533	0	0	0	0	2.57172	1.3485	2.85183	2.14367	0.811558	1.44389	0	0	2.14367	1.99307	3.10397	0	1.77416	0	0.345907	0	0	0.886347	0	1.68566	0.451261	2.18702	2.05553	2.4744
F2S4_160309_011_D01	78	#669D6A	L5 IT ALM Tmem163 Dmrtb1	2	#27AAE1	Glutamatergic	2.41755	0	0.99853	2.47182	1.68546	1.64069	0	0	0	0	2.65912	1.65613	2.73242	2.22717	1.1677	0	0	0.923448	2.36154	1.44558	3.03601	1.1677	1.79733	0	1.47724	1.28914	0	1.44558	0	1.42884	0.832616	2.15975	1.74292	2.5709
F2S4_160309_011_E01	80	#008F1F	L5 IT ALM Cpa6 Gpr88	2	#27AAE1	Glutamatergic	2.33713	0	0	2.59642	1.08257	1.99886	1.40495	0	0	0	2.67081	1.58793	2.7352	2.02007	0.636308	0.636308	0	1.01828	1.82614	1.44995	3.04156	0.425551	1.94217	0	1.50601	0	0	1.55565	0	1.67247	1.18815	2.08609	1.79638	2.40284
F2S4_160309_011_F01	79	#005C07	L5 IT ALM Tmem163 Arhgap25	2	#27AAE1	Glutamatergic	2.26502	0	0	2.5501	1.1705	0	0	0	0	0	2.64526	1.43268	2.69552	2.13683	0	1.44878	0	1.03006	2.11523	1.83248	3.11886	1.61162	1.86397	0	1.68629	1.1705	0	1.10593	0	1.55359	1.47186	2.00093	1.91004	2.46991
F2S4_160309_011_G01	69	#26FFF2	L5 IT VISp Whrn Tox2	2	#27AAE1	Glutamatergic	2.40766	0	0	2.57719	1.03915	0.424427	0	0	0	0	2.67107	1.74576	2.62751	2.27731	0	1.06054	0	1.2018	2.33088	1.59844	3.14979	1.42178	1.90605	0	1.08092	0.733938	0	1.37381	0.323213	1.3312	1.61037	2.10739	1.64972	2.54831
F2S4_160309_011_H01	80	#008F1F	L5 IT ALM Cpa6 Gpr88	2	#27AAE1	Glutamatergic	2.40431	0	0	2.53849	1.79531	1.55037	1.14204	0	0	0	2.62063	1.72953	2.68394	1.83048	1.45473	0	0	0.523715	1.72476	1.74351	2.84835	2.10299	1.85951	0	1.37681	1.10376	0	1.2683	1.29486	1.54316	0.336436	2.12829	1.56445	2.51662
F2S4_160309_012_B01	80	#008F1F	L5 IT ALM Cpa6 Gpr88	2	#27AAE1	Glutamatergic	2.29771	0	1.34859	2.56628	0	0	0.779253	0	0	0	2.53328	0.616426	2.75125	2.12882	1.62712	1.18805	0	1.11097	2.03171	1.80833	2.99575	0.779253	1.28285	0	1.41624	0.459501	0	1.56506	0	1.56506	1.8927	2.02662	1.89618	2.58367
F2S4_160309_012_D01	76	#2F8C4D	L5 IT ALM Lypd1 Gpr88	2	#27AAE1	Glutamatergic	2.2352	0	1.09734	2.63285	0.449903	1.2963	0	0	0	0	2.78183	1.26885	2.67598	1.75392	1.44186	0	0	0.948263	2.19006	1.94573	2.98779	1.4224	1.89519	0	2.12017	0.917558	0	1.09734	0	0.205723	1.71514	2.14912	2.07389	2.54182
F2S4_160309_012_E01	78	#669D6A	L5 IT ALM Tmem163 Dmrtb1	2	#27AAE1	Glutamatergic	2.23545	0	1.15624	2.45127	0.959697	0.651018	0.832223	0	0	0	2.6725	1.56054	2.84036	2.20199	1.20597	1.23622	0	0.751004	2.43308	1.85555	3.11329	1.23622	2.13917	0	1.84128	0.986472	0	1.45085	0.751004	1.50128	1.15624	2.28125	1.89254	2.43586
F2S4_160309_012_F01	78	#669D6A	L5 IT ALM Tmem163 Dmrtb1	2	#27AAE1	Glutamatergic	2.19738	0	0	2.44033	1.33468	1.58973	1.22005	0	0	0	2.6478	1.52977	2.76452	2.12028	0	0	0	0.508967	2.49082	1.76625	3.06351	1.4925	2.04649	0	0.88563	0	0	1.15744	1.14027	1.67937	1.73622	2.21098	1.73622	2.62316
F2S4_160309_012_G01	77	#00879D	L5 IT ALM Tnc	2	#27AAE1	Glutamatergic	2.135	0	0.467628	2.44763	1.05387	0.872182	0	0	0	0	2.4187	1.93847	2.65565	2.11181	0	0.553904	0	0.625849	2.30312	1.14304	3.07946	1.72101	1.91527	0	1.94488	1.02839	0	1.30859	0	1.24972	1.49578	2.17797	1.92868	2.52017
F2S4_160309_012_H01	74	#0094C2	L5 IT ALM Pld5	2	#27AAE1	Glutamatergic	2.32576	0	0	2.4991	0.883186	1.54173	0	0	0	0	2.7768	0.883186	2.76973	2.13046	0.205146	1.70854	0	1.09593	2.39224	1.8731	2.902	0	2.12656	0	1.96174	0	0	1.00246	0	2.13816	0.916212	1.68752	1.86243	2.71622
F2S4_160316_001_D01	101	#00B8C3	L6 CT ALM Cpa6	2	#27AAE1	Glutamatergic	2.45062	0	0	2.60447	0	0.732635	0	0	0	0	2.73401	0.505354	2.84916	1.83693	0	0	0	0.42343	2.32929	2.1636	2.88299	1.78133	0.991492	0	0.991492	0	0	1.36201	0	1.56555	1.13541	2.03911	1.82637	2.55876
F2S4_160316_002_A01	101	#00B8C3	L6 CT ALM Cpa6	2	#27AAE1	Glutamatergic	2.50123	0	0	2.73261	0	0	0	0	0	0	2.32362	1.80509	2.92447	2.01534	0	0	0	1.42568	1.80509	1.96101	3.03375	0	1.65557	0	1.8222	0	0	0.623882	0	0	0.358401	1.92942	2.23927	2.63539
F2S4_160316_002_B01	101	#00B8C3	L6 CT ALM Cpa6	2	#27AAE1	Glutamatergic	2.25706	0	0	2.5382	0.450512	0	0	0	0	0	2.64884	1.71607	2.80316	2.15192	0	0.885338	0	0.53516	2.02302	1.9755	2.95322	0	1.76855	0	1.4964	0.53516	0	0.53516	1.38157	1.00469	0	1.96419	1.98923	2.82737
F2S4_160316_002_C01	101	#00B8C3	L6 CT ALM Cpa6	2	#27AAE1	Glutamatergic	2.39442	0	0	2.37372	1.77714	1.55174	0	0	0	0	2.68433	1.87427	2.76885	1.75126	0	1.52264	0	1.20422	2.19215	1.59202	2.93781	0	1.60466	0	1.4833	0	0	1.44004	0	1.70438	1.45786	2.1673	1.65738	2.37689
F2S4_160316_002_D01	101	#00B8C3	L6 CT ALM Cpa6	2	#27AAE1	Glutamatergic	2.01694	0	0	2.48974	1.59038	0.569365	0	0	0	0	2.80618	0.18808	2.71979	2.24432	0	0	0	1.11139	1.87022	1.70175	2.91436	0	1.312	0	1.75866	0	0	1.44869	0	1.39528	1.22317	1.99844	1.93496	2.70519
F2S4_160316_002_E01	101	#00B8C3	L6 CT ALM Cpa6	2	#27AAE1	Glutamatergic	2.24865	0	0	2.41391	2.23759	1.38998	0	0	0	0	2.83575	0	2.56607	1.81048	0	1.11697	0	0.736762	1.98145	1.49894	2.65654	0.784686	2.07688	0	2.00119	0	0	1.21146	1.04852	1.02307	1.28903	1.85126	1.70447	2.69109
F2S4_160316_002_F01	101	#00B8C3	L6 CT ALM Cpa6	2	#27AAE1	Glutamatergic	2.48213	0	0	2.57532	1.88508	0	0	0	0	0	2.40249	1.05602	2.8602	2.15425	0	0	0	1.03575	2.20629	2.1906	3.04644	1.41337	0.5556	0	0	1.1911	0	1.07539	0	1.52746	1.42198	2.14305	1.47035	2.66243
F2S4_160316_002_G01	101	#00B8C3	L6 CT ALM Cpa6	2	#27AAE1	Glutamatergic	2.60813	0	0	2.62187	1.88722	0.970483	0	0	0	0	2.61423	0	2.85516	1.42407	0	0	0	0.919082	2.1942	0.793395	2.94378	1.72117	1.19313	0	1.01644	1.07737	0	1.5362	0	2.09363	0.713614	1.23463	2.10087	2.75459
F2S4_160316_002_H01	102	#006091	L6 CT ALM Nxph2 Sla	2	#27AAE1	Glutamatergic	1.87691	0	0	2.52479	0	0.215028	0	0	0	0	2.76261	1.35762	2.93781	2.02298	0	1.65521	0.215028	0.623608	2.05108	1.99293	2.65086	0	1.73382	0	0.787146	0	0	1.65521	0	1.67916	0.869639	2.17319	2.1382	2.77259
F2S4_160316_003_G01	81	#53879D	L5 IT ALM Gkn1 Pcdh19	2	#27AAE1	Glutamatergic	2.41421	0	1.03487	2.61908	1.59038	1.43503	0	0	0	0	2.37828	1.72419	2.92903	2.09077	0	1.21634	0	0.820893	1.9286	1.95646	3.11074	1.46393	1.03487	0	1.50397	0	0	0.580955	0	1.45689	1.66242	2.09733	1.79814	2.60868
F2S4_160316_004_D01	83	#174F61	L6 IT ALM Oprk1	2	#27AAE1	Glutamatergic	2.7533	0	0	2.68711	0	1.05782	0	0	0	0	2.78414	0.189947	2.94794	2.18305	0	1.4938	0	1.55101	2.26668	1.26849	3.3657	0.847258	1.70693	0	0.189947	0	0	1.15128	0	0.189947	0	2.32114	1.88486	2.25887
F2S4_160420_001_C01	66	#ADE6A6	L2/3 IT ALM Macc1 Lrg1	2	#27AAE1	Glutamatergic	2.10211	0	0	2.36067	1.65884	1.63735	1.4293	0	0	0	2.68115	1.69408	2.70159	1.76937	1.55906	0.966467	0	0	2.19529	1.7931	2.89813	1.59695	1.85406	0	1.65884	0.423473	0	1.18503	0	1.54566	0.686031	2.33712	1.77341	2.51365
F2S4_160420_001_D01	64	#82AD7D	L2/3 IT ALM Sla	2	#27AAE1	Glutamatergic	2.18089	0	0	2.40819	2.01828	1.76298	0	0	0	0	2.71853	1.86961	2.55114	1.67075	0	1.64675	0	0.655838	2.33781	1.71088	2.94785	1.36495	1.4581	0	1.19349	0.70167	0	1.4581	0	1.02424	1.40978	2.21687	1.7066	2.51054
F2S4_160420_001_F01	75	#00A79D	L5 IT ALM Cbln4 Fezf2	2	#27AAE1	Glutamatergic	2.43368	0	0	2.35715	1.98939	1.8038	0	0	0	0	2.52522	1.42459	2.7076	2.09599	1.65182	0.99456	0.18244	0.970971	2.22142	1.07787	2.82898	1.69963	1.81436	0	1.65684	0	0	1.41598	0.310519	1.73443	0.919562	2.16632	1.66181	2.4444
F2S4_160420_001_G01	75	#00A79D	L5 IT ALM Cbln4 Fezf2	2	#27AAE1	Glutamatergic	1.9764	0	0	2.41582	1.6305	0.7092	0	0	0	0	2.50126	1.053	2.59078	2.25572	0.940688	1.59788	0	0.788802	1.44365	0.7092	2.81721	1.45946	1.4014	0	2.05796	0.307452	0	0	0	2.08819	0.485663	2.06186	1.6305	2.55802
F2S4_160420_001_H01	77	#00879D	L5 IT ALM Tnc	2	#27AAE1	Glutamatergic	2.25972	0	0	2.3528	1.95389	1.8776	0	0	0	0	2.62186	1.83534	2.6894	1.73205	0.652939	1.66711	0	0.999683	2.0229	1.82248	2.81022	1.6809	1.60711	0	1.78853	0	0	0.601796	0.175974	1.43102	1.63312	2.16549	1.69863	2.5175
F2S4_160420_002_A01	74	#0094C2	L5 IT ALM Pld5	2	#27AAE1	Glutamatergic	2.22352	0	0.178126	2.41259	0.783221	0.934785	0	0	0	0	2.68047	1.34823	2.69493	1.96266	0	2.02305	0	1.13596	2.3049	0.783221	2.80884	1.83206	1.00547	0	0.304079	0.745341	0	0	1.31754	1.31754	1.54997	2.27556	1.82553	2.67724
F2S4_160420_002_C01	75	#00A79D	L5 IT ALM Cbln4 Fezf2	2	#27AAE1	Glutamatergic	1.94695	0	1.14004	2.10169	1.66103	1.6241	0	0	0	0	2.52849	1.73095	2.55056	1.82364	0	1.18768	0	0.415078	1.88515	1.7759	2.63719	1.66103	2.02356	0	1.68561	0.899605	0	0	0	1.53249	1.00304	2.31361	1.6241	2.58443
F2S4_160420_002_D01	66	#ADE6A6	L2/3 IT ALM Macc1 Lrg1	2	#27AAE1	Glutamatergic	2.14918	0	0	2.21251	1.5546	1.53401	0	0	0	0	2.69422	1.32055	2.65243	1.65576	0	1.11968	0	0.734522	2.1318	1.86945	2.90816	1.85627	2.08303	0	1.65576	0	0	0.19126	0.323588	1.5546	0	2.25593	1.78754	2.65509
F2S4_160420_002_E01	65	#B8FFCA	L2/3 IT ALM Ptrf	2	#27AAE1	Glutamatergic	2.45445	0	0	2.44766	1.9037	1.20485	1.65933	0	0	0	2.51653	1.67584	2.7133	2.01323	0.562505	0	0	0.562505	2.33226	1.37181	2.91961	1.51027	2.01137	0	0.733971	1.06473	0	0.906951	0	0	0.612122	2.11853	2.10215	2.68964
F2S4_160420_002_F01	75	#00A79D	L5 IT ALM Cbln4 Fezf2	2	#27AAE1	Glutamatergic	2.36225	0	0	2.31552	1.90526	1.7406	2.01461	0	0	0	2.69688	0.822031	2.65966	1.91529	1.8484	0	0	0.822031	1.66813	1.60201	2.71021	1.8484	2.26647	0	2.05777	0	0	0	0	1.17883	1.44373	1.93941	1.72551	2.60193
F2S4_160420_002_H01	77	#00879D	L5 IT ALM Tnc	2	#27AAE1	Glutamatergic	2.16227	0	0	2.23603	0.825382	1.6164	1.03451	0	0	0	2.49394	1.29269	2.48521	1.80334	1.17507	0	0	0.752425	1.82739	1.53277	2.72224	1.18982	2.16072	0	1.85959	0.486975	0	1.29269	0.825382	1.4766	1.33623	2.06184	1.52614	2.46025
F2S4_160420_003_A01	77	#00879D	L5 IT ALM Tnc	2	#27AAE1	Glutamatergic	2.25055	0	0	2.46506	1.69085	1.40863	0	0	0	0	2.5298	0	2.61672	2.03692	0	1.93157	0	0.524403	2.02746	1.68034	2.9527	1.32083	1.7011	0	2.15138	0.83649	0	0	0.524403	1.64722	1.32083	1.42806	1.54411	2.67963
F2S4_160420_003_C01	77	#00879D	L5 IT ALM Tnc	2	#27AAE1	Glutamatergic	2.09117	0	1.2881	2.36892	1.83327	1.88329	0	0	0	0	2.50591	1.02134	2.65952	1.79778	0	0.340037	0	1.02134	1.89659	1.37238	2.95695	1.49544	1.2746	0	2.09326	0	0	1.46998	0	1.47864	2.00341	2.24606	1.89985	2.54878
F2S4_160420_003_D01	65	#B8FFCA	L2/3 IT ALM Ptrf	2	#27AAE1	Glutamatergic	1.56267	0	1.2904	2.49245	1.69499	1.46277	1.00035	0	0	0	2.6226	1.06105	2.6622	1.81662	0	0	0	0.653515	2.09381	1.25564	2.91367	1.4775	2.3257	0	1.67707	0	0	1.31212	0	1.49869	0.176221	2.29153	1.59144	2.51093
F2S4_160420_003_G01	78	#669D6A	L5 IT ALM Tmem163 Dmrtb1	2	#27AAE1	Glutamatergic	2.1869	0	0.344889	2.38107	1.64983	1.57958	0	0	0	0	2.44697	1.09757	2.76703	2.04665	0	0	0	0.948483	2.37887	1.78977	2.89347	0.71965	2.3481	0	1.49573	0	0	0.605447	0	1.62558	1.68926	2.33368	1.96063	2.674
F2S4_160420_003_H01	75	#00A79D	L5 IT ALM Cbln4 Fezf2	2	#27AAE1	Glutamatergic	2.2474	0	0	2.42212	1.9238	1.86899	1.22836	0	0	0	2.52455	2.04312	2.62685	2.00498	0.843193	1.62451	0	0.799761	2.04312	1.33367	2.81579	1.75874	1.40723	0	1.82818	0	0	1.01223	0	1.49845	1.71103	1.90985	1.98755	2.54391
F2S4_160420_004_A01	74	#0094C2	L5 IT ALM Pld5	2	#27AAE1	Glutamatergic	2.10623	0	0	2.41875	1.89004	1.77911	1.50206	0	0	0	2.67969	1.64188	2.76226	1.81264	1.49373	1.46775	0	0.343761	2.24844	1.56348	2.89576	1.72339	2.17093	0	2.07871	0	0	0	0	1.738	1.43049	2.04461	1.75676	2.59794
F2S4_160420_004_B01	77	#00879D	L5 IT ALM Tnc	2	#27AAE1	Glutamatergic	1.94096	0	1.93818	2.45131	2.05482	1.90034	0	0	0	0.852709	2.47866	1.63658	2.71355	2.06949	0	0.637513	0	0.885387	2.30047	1.39687	2.84212	1.79792	2.00041	0	2.17181	0.995955	0	0	0	1.57038	1.248	2.12907	1.71316	2.68704
F2S4_160420_004_C01	66	#ADE6A6	L2/3 IT ALM Macc1 Lrg1	2	#27AAE1	Glutamatergic	2.22266	0	0.914686	2.50087	1.71659	1.42382	1.74785	0	0	0	2.57612	0.884306	2.62336	1.41464	0	0.884306	0	0.324329	2.01808	1.7967	2.82602	1.39567	1.9894	0	1.31025	0.735671	0	0.507917	0	0.816317	1.87729	2.25062	1.76059	2.55246
F2S4_160420_004_F01	75	#00A79D	L5 IT ALM Cbln4 Fezf2	2	#27AAE1	Glutamatergic	1.93272	0	0	2.3266	1.81604	0.734739	0	0	0	0	2.4301	1.89629	2.64198	2.01643	0	1.26066	0	0.297602	2.00602	0	2.67708	1.59535	2.19999	0	1.74529	0	0	0.393823	0	1.09058	1.57308	1.96632	1.71752	2.71535
F2S4_160420_004_G01	66	#ADE6A6	L2/3 IT ALM Macc1 Lrg1	2	#27AAE1	Glutamatergic	2.04335	0	0	2.34241	1.48944	1.08631	0	0	0	0	2.55628	2.01559	2.7027	1.84159	0.54265	1.29368	0	0.21009	2.25118	1.49811	2.97876	1.76982	2.06249	0	1.74136	0.987222	0	0.728762	0.35108	1.64274	1.83768	1.99422	1.46235	2.41048
F2S4_160420_004_H01	76	#2F8C4D	L5 IT ALM Lypd1 Gpr88	2	#27AAE1	Glutamatergic	1.74178	0	0	2.40312	1.8697	1.82704	1.81464	0	0	0	2.456	1.06855	2.65461	2.02873	1.50338	1.1532	0	0.733194	1.81043	1.27044	2.70057	1.27044	1.99961	0	1.58883	0.618045	0	1.17202	0.354106	1.20736	0.992108	2.17149	1.61616	2.5322
F2S4_160420_005_A01	66	#ADE6A6	L2/3 IT ALM Macc1 Lrg1	2	#27AAE1	Glutamatergic	2.19176	0	0	2.1201	2.17162	1.0633	0.479022	0	1.02377	0	2.67586	1.3549	2.50595	1.56506	0	1.14877	0	0.479022	1.91397	1.62083	2.75103	1.54683	1.89491	0	1.43411	0.177042	0	1.20679	0	1.36445	1.17875	2.05397	1.5768	2.39289
F2S4_160420_005_B01	77	#00879D	L5 IT ALM Tnc	2	#27AAE1	Glutamatergic	2.04622	0	0	2.35283	1.82911	1.90722	0	0	0	0	2.55354	1.54144	2.61197	1.96825	0	1.30935	0	0.635833	2.00065	0.993992	2.87978	1.52738	1.70155	0	1.42292	0	0	0.191427	1.06162	1.33233	1.5996	2.01483	1.67696	2.63375
F2S4_160420_005_C01	65	#B8FFCA	L2/3 IT ALM Ptrf	2	#27AAE1	Glutamatergic	2.06925	0	0.790167	2.36456	2.04363	1.03422	0	0	0	0	2.68367	1.68618	2.51333	1.43709	1.48372	1.51224	0	0.857452	1.96116	1.75448	2.72405	2.20462	1.75052	0	1.25661	0.180938	0	1.42881	0.308279	1.50528	1.32544	2.15416	1.51909	2.50076
F2S4_160420_005_D01	66	#ADE6A6	L2/3 IT ALM Macc1 Lrg1	2	#27AAE1	Glutamatergic	2.39532	0	0.179365	2.36189	1.65789	1.46426	0	0.179365	0	0	2.46073	1.33151	2.53928	1.97579	1.03002	1.12295	0	0.403816	2.27451	1.84212	2.86707	1.82251	1.70416	0	0.483645	0.483645	0	0.179365	0.179365	1.55354	0.883523	2.26376	1.71285	2.45141
F2S4_160420_005_F01	73	#33A9CE	L5 IT ALM Npw	2	#27AAE1	Glutamatergic	2.30873	0	1.14396	2.3412	1.97711	1.67627	1.26104	0	0	0	2.53217	1.47326	2.72561	1.85369	1.19992	1.24948	0	0.16994	2.20541	1.81725	2.9248	1.29397	1.70999	0	1.86234	0.858884	0	1.29397	0	1.70592	1.74504	2.05148	1.76692	2.43847
F2S4_160420_005_G01	74	#0094C2	L5 IT ALM Pld5	2	#27AAE1	Glutamatergic	2.17234	0	0	2.53424	0.813688	1.48802	0	0	0	0	2.65658	1.44726	2.65073	1.71815	0	1.05964	0	0.423816	2.03533	1.58522	2.67162	0.322699	2.03973	0	0.423816	0	0	0.775278	0.574702	0	1.46403	1.7617	1.70419	2.60686
F2S4_160420_005_H01	73	#33A9CE	L5 IT ALM Npw	2	#27AAE1	Glutamatergic	2.25007	0	0	2.30367	1.81338	1.9531	0	0	0	0	2.59999	1.97205	2.61922	1.65367	0	1.19542	0	0.564614	2.15983	1.64719	2.94578	0.368246	2.08801	0	1.56076	0.564614	0	1.15679	0	1.80438	1.69653	2.05098	1.47272	2.45936
F2S4_160420_006_A01	77	#00879D	L5 IT ALM Tnc	2	#27AAE1	Glutamatergic	2.06154	0	0	2.23057	1.69856	1.58211	0	0	0	1.41166	2.46262	1.88116	2.5664	1.76669	1.74173	1.00594	0	0.793902	2.05158	1.32703	2.80882	1.97767	1.5967	0	1.72604	0	0	1.20445	0	1.25455	0.912737	1.85027	1.69856	2.40748
F2S4_160420_006_B01	77	#00879D	L5 IT ALM Tnc	2	#27AAE1	Glutamatergic	2.45824	0	1.24366	2.37271	1.9099	1.65575	0	0	0	1.58185	2.41904	1.40135	2.6245	2.14333	0	0.526431	0	0	2.09669	1.33558	2.87809	1.21338	1.65005	0	0.938135	1.08684	0	1.08684	0	1.64427	1.56123	1.73804	1.82289	2.64933
F2S4_160420_006_E01	74	#0094C2	L5 IT ALM Pld5	2	#27AAE1	Glutamatergic	2.0637	0	0	2.41333	0.853087	1.37745	0	0	0	0	2.54595	1.45188	2.63018	1.74517	0.426805	0	0	0.57822	2.01975	1.7495	2.85759	1.35667	1.7495	0	1.63701	0	0	1.17411	0	1.45188	1.19002	1.90682	1.75803	2.61164
F2S4_160420_006_F01	64	#82AD7D	L2/3 IT ALM Sla	2	#27AAE1	Glutamatergic	2.21166	0	0	2.26579	1.91595	1.46449	1.68336	0	0	0	2.56741	1.79452	2.55543	1.66957	1.30308	1.31381	0	0.176813	1.97757	1.62536	2.81674	1.42533	1.87719	0	1.41705	0.742133	0	1.47191	1.11594	1.91062	0.603683	2.08133	1.44924	2.41796
F2S4_160420_006_G01	77	#00879D	L5 IT ALM Tnc	2	#27AAE1	Glutamatergic	2.20461	0	0	2.42768	1.24313	1.40636	0	0	0	1.18679	2.49402	1.49617	2.68281	1.9589	0	1.21587	0	1.00218	2.27752	1.37825	2.94472	0	1.83301	0	2.00469	1.37825	0	1.04591	0	1.44949	1.73854	2.18693	1.85616	2.74026
F2S4_160420_006_H01	76	#2F8C4D	L5 IT ALM Lypd1 Gpr88	2	#27AAE1	Glutamatergic	1.9609	0	0	2.35392	1.70789	1.8639	0	0	0	0	2.6816	1.17577	2.82032	2.31044	0	1.37287	0	0.62616	2.26339	1.69864	2.82837	1.3203	2.18392	0	1.12629	0	0	0.62616	0	0	0.67818	2	1.87025	2.65295
F2S4_160420_007_B01	77	#00879D	L5 IT ALM Tnc	2	#27AAE1	Glutamatergic	2.12181	0	0	2.49193	1.32994	1.4002	0	0	0	0	2.47276	1.64245	2.65562	1.94118	0.956334	0	0	0.981351	2.07934	1.70646	2.86285	1.56735	1.97944	0	0.565984	1.21882	0	1.57978	1.28402	1.40937	1.47649	2.02131	1.82926	2.56369
F2S4_160420_007_C01	77	#00879D	L5 IT ALM Tnc	2	#27AAE1	Glutamatergic	2.3336	0	0	2.40043	1.53697	0.206248	0	0	0	0	2.36204	1.47084	2.71863	2.05249	1.15754	0	0	1.07706	2.13142	1.70102	2.99026	0	1.52923	0	2.17056	1.32345	0	1.03043	0	2.01843	1.11916	2.00819	1.94109	2.43956
F2S4_160420_007_D01	64	#82AD7D	L2/3 IT ALM Sla	2	#27AAE1	Glutamatergic	2.39511	0	1.42114	2.46748	1.44155	0.901854	0.213331	0	0	0	2.58302	1.74468	2.64713	1.82586	0.681764	1.50624	0	0.355757	2.29864	1.76879	2.99446	1.37721	1.76879	0	1.64476	0.355757	0	0.462831	0	1.61904	1.64476	2.19424	1.98862	2.63835
F2S4_160420_007_E01	74	#0094C2	L5 IT ALM Pld5	2	#27AAE1	Glutamatergic	2.3576	0	0	2.45561	1.85389	1.50592	0	0	0	0	2.6743	0.425493	2.61891	1.81512	0	1.49834	0	0.576676	2.12743	1.72986	2.80798	1.53498	2.25825	0	1.0407	0	0	1.0621	0	1.88006	0.191614	2.2502	1.66723	2.5411
F2S4_160420_007_G01	65	#B8FFCA	L2/3 IT ALM Ptrf	2	#27AAE1	Glutamatergic	1.89724	0	0	2.46251	1.61297	1.45302	0	0	0	0	2.80705	1.87342	2.762	1.74633	1.79662	0.41156	0	0.922812	1.8914	1.38324	2.99372	2.11746	1.93866	0	1.08126	0	0	1.8825	0.41156	1.8249	1.15118	2.05969	1.78175	2.3638
F2S4_160420_008_A01	77	#00879D	L5 IT ALM Tnc	2	#27AAE1	Glutamatergic	1.93072	0	0	2.38187	1.75586	1.40925	0	0	0	0	2.42335	1.45069	2.57046	2.08172	1.41786	1.12483	0	0.180054	2.05109	1.45069	2.91891	0.822902	1.74796	0	1.42631	0	0	1.21517	0	1.65497	1.22856	2.41742	1.5855	2.56624
F2S4_160420_008_B01	81	#53879D	L5 IT ALM Gkn1 Pcdh19	2	#27AAE1	Glutamatergic	2.49598	0	0	2.55142	1.54437	0.745893	0	0	0	0	2.42585	1.65005	2.69382	1.81621	0	1.13659	0	0.745893	2.07673	1.41303	2.99419	0.481633	1.56287	0	1.79903	0.745893	0	1.27356	0.93538	1.47634	1.55063	2.19423	1.85484	2.56664
F2S4_160420_008_D01	82	#53A39D	L6 IT ALM Tgfb1	2	#27AAE1	Glutamatergic	2.10034	0	0	2.37503	1.75063	1.74235	0	0	0	0	2.58187	1.84927	2.62006	1.9186	0.4952	1.18641	0	0	1.77843	0.185225	2.76079	1.60018	1.9186	0	1.84599	0.314659	0	0	0	0	1.83936	2.0985	1.65971	2.52987
F2S4_160420_008_E01	81	#53879D	L5 IT ALM Gkn1 Pcdh19	2	#27AAE1	Glutamatergic	2.21707	0	0	2.40866	1.94918	1.05492	1.81166	0	0	0	2.56423	1.42927	2.73581	1.83418	0.790565	1.11636	0	0.648294	2.21707	1.99697	2.88073	1.30041	1.78791	0	2.2125	1.11636	0	0	0	1.45628	1.33638	2.00445	1.78791	2.4762
F2S4_160420_008_G01	98	#3D9946	L5 NP ALM Trhr Nefl	2	#27AAE1	Glutamatergic	2.33777	0	1.73437	2.52208	1.82274	0.207372	0	0	0	0	2.78661	1.87891	2.73058	2.45013	0	0	0	0.921391	1.6039	1.86824	2.55809	0.207372	1.37374	0	0	0.813464	0	1.39566	0	0	0.852497	2.00853	1.81057	2.54616
F2S4_160420_009_C01	98	#3D9946	L5 NP ALM Trhr Nefl	2	#27AAE1	Glutamatergic	2.33733	0	1.85828	2.54366	1.87577	0.801871	0	0	0	0	2.6888	0.443879	2.67813	2.54733	0	1.63449	0	0.909329	1.37168	0.968563	2.7395	1.46928	1.67442	0	1.06721	1.18274	0	0.443879	0	0	1.06721	1.74006	1.93347	2.61545
F2S4_160420_009_E01	78	#669D6A	L5 IT ALM Tmem163 Dmrtb1	2	#27AAE1	Glutamatergic	1.98982	0	0.947214	2.45944	1.4009	1.6179	0	0	0	0	2.54139	1.8252	2.70843	1.91045	0.88349	0.765979	0	0.449141	2.17683	1.80921	3.01338	1.15515	1.94753	0	1.45013	0.533656	0	1.1904	0	1.45934	1.00277	2.06826	1.6714	2.45578
F2S4_160420_009_H01	77	#00879D	L5 IT ALM Tnc	2	#27AAE1	Glutamatergic	1.98887	0	1.73643	2.40333	2.14244	1.47978	0	0	0	1.49129	2.5144	0	2.66031	2.09136	0	0	0	0.703582	2.23566	1.5738	2.9293	1.34395	2.11088	0	2.05878	0	0	0.703582	0.703582	1.23587	1.5831	1.90551	1.70287	2.68134
F2S4_160420_010_A01	98	#3D9946	L5 NP ALM Trhr Nefl	2	#27AAE1	Glutamatergic	2.14059	0	1.7577	2.58305	1.14411	0.693443	0	0	0	0	2.87513	1.9167	2.85853	2.46335	0	0	0	0.821118	2.15791	1.9047	2.647	1.32728	1.94533	0	1.84618	0	0	1.53379	0	1.43827	1.04623	2.29134	1.8061	2.91433
F2S4_160420_010_C01	80	#008F1F	L5 IT ALM Cpa6 Gpr88	2	#27AAE1	Glutamatergic	2.34082	0	0	2.57321	1.59528	1.78112	1.26364	0	0	0	2.4458	1.78861	2.8003	2.04073	0.670276	1.31076	0	0.758295	2.07471	1.82426	2.94296	1.11702	1.93004	0	0.716511	1.19649	0	1.46038	0.948726	1.33253	0.831445	1.95354	1.76179	2.52486
F2S4_160420_010_E01	80	#008F1F	L5 IT ALM Cpa6 Gpr88	2	#27AAE1	Glutamatergic	2.39829	0	1.33588	2.46896	1.88533	1.27416	0	0	0	0	2.42158	1.41937	2.6658	2.1315	0.587823	0	0	0.587823	2.08691	1.52055	2.92423	1.52801	1.11588	0	1.39996	0	0	0	0	1.4729	1.28723	2.0209	1.69225	2.54563
F2S4_160420_010_F01	81	#53879D	L5 IT ALM Gkn1 Pcdh19	2	#27AAE1	Glutamatergic	2.21644	0	0	2.52925	1.20618	1.79533	0	0	0	0	2.51541	1.17491	2.74553	1.88615	1.35749	1.41709	0	0.69096	2.0065	1.77137	2.87169	1.6854	1.43526	0	1.65963	1.23535	0	1.02087	0	1.40771	1.31267	2.08894	1.67528	2.57481
F2S4_160420_010_H01	82	#53A39D	L6 IT ALM Tgfb1	2	#27AAE1	Glutamatergic	2.3642	0	1.70446	2.5989	1.25228	1.14319	1.3949	0	0	0	2.69319	1.56512	2.77062	1.92629	1.07628	0.599685	0	0.475011	1.76031	1.80979	2.93884	0.842383	1.63037	0	0.951427	0.475011	0	0.475011	0	1.69586	1.72117	2.03429	1.77504	2.42335
F2S4_160420_011_A01	98	#3D9946	L5 NP ALM Trhr Nefl	2	#27AAE1	Glutamatergic	2.25395	0	0	2.52785	1.47009	1.72305	0	0	0	0	2.6014	1.7637	2.60607	2.19346	0	0	0	0.499751	1.4764	1.53493	2.42608	2.0494	2.41032	0	0.759896	1.15821	0	0	0	1.58161	0.555404	1.88186	1.72659	2.74996
F2S4_160420_011_B01	80	#008F1F	L5 IT ALM Cpa6 Gpr88	2	#27AAE1	Glutamatergic	2.3525	0	0	2.36922	1.84979	1.38478	0.752103	0	0	0	2.6101	0.165859	2.73576	1.89063	1.53763	1.40907	0	0.949693	1.99621	1.79511	2.97032	1.65941	1.43948	0	0.971799	0.456409	0	0.714802	0.456409	1.40112	1.59257	1.94433	1.72117	2.43553
F2S4_160420_011_C01	82	#53A39D	L6 IT ALM Tgfb1	2	#27AAE1	Glutamatergic	2.24834	0	0.644996	2.43427	1.83775	1.59713	1.77134	0	0	0	2.54089	1.42117	2.67338	1.6524	0	1.08717	0	0.391615	1.93401	1.80581	2.90004	1.50162	1.84989	0	1.79235	0.968258	0	1.22049	1.20754	1.48806	1.62814	2.16845	1.56947	2.4822
F2S4_160420_011_E01	98	#3D9946	L5 NP ALM Trhr Nefl	2	#27AAE1	Glutamatergic	2.34466	0	1.78762	2.6266	0	1.77065	0	0	0	0	2.80423	1.93252	2.77553	2.3553	0	0	0	0.75591	1.67414	2.00885	2.69627	2.05916	1.70875	0	0.616332	1.01707	0	0.983062	0	1.48812	1.26091	1.99531	1.9632	2.39406
F2S4_160420_011_F01	98	#3D9946	L5 NP ALM Trhr Nefl	2	#27AAE1	Glutamatergic	2.3156	0	2.05285	2.63113	0	1.46666	0	0	0	0	2.58201	0	2.89927	2.46221	0	0	0	1.15351	1.79926	1.98267	2.68129	1.93378	1.63476	0	0.532411	0	0	1.09463	1.87867	0	1.92143	2.18029	1.778	2.78579
F2S4_160420_011_H01	81	#53879D	L5 IT ALM Gkn1 Pcdh19	2	#27AAE1	Glutamatergic	2.1365	0	1.10934	2.54464	1.45003	1.41845	0.473803	0	0	0	2.54587	1.68531	2.71228	1.95411	0	1.26246	0	1.10934	2.09714	1.36629	3.03838	1.73547	1.56918	0	0.649339	0.598325	0	0.870742	1.2853	1.33766	0.870742	2.0937	1.79097	2.59217
F2S4_160420_012_B01	80	#008F1F	L5 IT ALM Cpa6 Gpr88	2	#27AAE1	Glutamatergic	2.29942	0	0.381917	2.54648	0.953608	1.46522	1.27538	0	0	0	2.56298	1.86262	2.74386	1.94868	0	1.03607	0	1.22978	1.78962	1.84257	3.04117	1.34521	1.63632	0	1.36326	0.524925	0	1.05446	0	1.70183	0.822023	2.31551	1.82154	2.44361
F2S4_160420_012_D01	98	#3D9946	L5 NP ALM Trhr Nefl	2	#27AAE1	Glutamatergic	2.50416	0	1.94798	2.60148	1.09788	0.813803	0	0	0	0	2.69301	1.69563	2.58254	2.29771	0.930346	0	0	1.02214	1.75691	1.49933	2.61857	1.56922	1.42426	0	0	0	0	0	0	1.63449	1.13131	2.14872	1.96718	2.63653
F2S4_160420_012_E01	77	#00879D	L5 IT ALM Tnc	2	#27AAE1	Glutamatergic	2.05903	0.187011	1.05021	2.43325	1.90662	1.90078	0	0	0	0.766692	2.52393	1.7678	2.75248	2.2064	0.317309	0	0	1.00644	2.24263	2.10359	3.03281	0	1.96863	0	1.99067	0	0	1.07055	0	1.94007	1.32042	2.06911	1.84105	2.52323
F2S4_160420_012_F01	98	#3D9946	L5 NP ALM Trhr Nefl	2	#27AAE1	Glutamatergic	2.41645	0	1.90157	2.41012	1.99621	0	0	0	0	0	2.3125	1.6755	2.70572	2.24874	0	0	0	1.22106	1.61741	1.62302	2.50395	1.44653	1.83845	0	0	1.29823	0	0	0	1.80675	0.678909	1.83161	1.93817	2.62597
F2S4_160420_012_G01	98	#3D9946	L5 NP ALM Trhr Nefl	2	#27AAE1	Glutamatergic	2.313	0	1.78637	2.46086	2.0655	0.515643	0	0	0	0	2.49127	1.68063	2.67575	2.17872	0	1.36786	0	0.96387	1.88702	1.68881	2.60321	0	2.10918	0	1.64178	0.45065	0	0	1.44535	1.57873	0	2.33642	1.55733	2.74005
F2S4_160420_012_H01	75	#00A79D	L5 IT ALM Cbln4 Fezf2	2	#27AAE1	Glutamatergic	2.56375	0	0.416854	2.49037	0.1867	0.765955	0	0	0	0	2.63577	1.98257	2.72825	2.0722	0	1.52147	0	0.956956	2.00389	1.54868	2.89138	0.1867	2.26895	0	1.5072	0	0	1.55523	0	1.9874	1.40087	2.22401	1.58655	2.54487
F2S4_160420_013_A01	81	#53879D	L5 IT ALM Gkn1 Pcdh19	2	#27AAE1	Glutamatergic	2.1439	0	0.772401	2.49622	1.6922	1.45573	0.734718	0	0	0	2.40809	1.656	2.6698	1.86534	0	1.05439	0	0.772401	1.91225	1.3999	2.87448	1.56731	1.99533	0	1.24875	0.647848	0	1.24875	0.472527	1.51182	1.37359	2.03257	1.73751	2.39019
F2S4_160420_013_B01	82	#53A39D	L6 IT ALM Tgfb1	2	#27AAE1	Glutamatergic	2.2328	0	0	2.60828	1.845	1.50435	1.86948	0	0	0	2.68611	1.19617	2.71209	1.77699	0	1.0664	0	0.745475	1.87539	1.70509	2.7674	1.41254	1.80202	0	1.13611	0.606748	0	1.65931	0.658073	1.3677	1.7658	2.01902	1.71793	2.49758
F2S4_160420_013_D01	80	#008F1F	L5 IT ALM Cpa6 Gpr88	2	#27AAE1	Glutamatergic	2.47609	0	0	2.55799	1.53171	1.53171	0	0	0	0	2.68981	1.50215	2.75084	2.01458	0.193023	0.946201	0	1.14213	1.71069	1.57905	2.97779	1.73372	1.63319	0	1.94044	1.06569	0	0.326186	0	1.47858	1.60996	2.13669	1.71069	2.51934
F2S4_160420_013_E01	78	#669D6A	L5 IT ALM Tmem163 Dmrtb1	2	#27AAE1	Glutamatergic	2.26235	0	0	2.48535	1.60495	1.38433	0	0	0	0	2.51933	1.54765	2.6463	2.0728	0.506808	1.01712	0	0.575799	2.10224	1.58668	3.09201	1.53382	1.78341	0	1.45717	0.814952	0	0.941652	0	1.21711	1.58668	2.13864	1.66084	2.44762
F2S4_160420_013_F01	82	#53A39D	L6 IT ALM Tgfb1	2	#27AAE1	Glutamatergic	2.33606	0	0	2.55365	1.77172	1.70366	1.05995	0	0	0	2.68016	1.70774	2.72214	1.86292	1.30222	1.24732	0	1.02233	2.02254	1.47798	3.01921	1.61797	1.44953	0	1.34164	1.07761	0	0.682237	0.529159	0.98113	1.45682	2.12059	1.73141	2.41203
F2S4_160420_013_G01	98	#3D9946	L5 NP ALM Trhr Nefl	2	#27AAE1	Glutamatergic	2.28525	0	0	2.61992	1.3423	0.653115	0	0	0	0	2.76697	1.6153	2.76654	2.44131	0	0	0	0.795775	2.29818	1.19254	2.71013	0	1.15875	0	0	1.30631	0	1.3423	0	0.199526	1.46228	1.9263	1.97454	2.81139
F2S4_160420_014_A01	101	#00B8C3	L6 CT ALM Cpa6	2	#27AAE1	Glutamatergic	2.17941	0	1.20334	2.43001	1.82924	1.79383	0	0	0	0	2.71686	0.971566	2.6039	2.00977	0	1.69405	0	0.365673	1.85133	1.85669	2.87455	1.4651	1.74508	0	0.27431	0.610905	0	1.36204	1.4585	1.47801	1.40171	2.23847	1.76851	2.72558
F2S4_160420_014_C01	100	#47867A	L6 NP ALM Trh	2	#27AAE1	Glutamatergic	2.54762	0	1.92952	2.54831	0	0.857506	0	0	0	0	2.47365	1.69948	2.78694	2.66806	0	0	0	0.641809	2.00593	1.63641	2.65362	1.53491	2.1435	0	0.741244	1.36158	0	0.694367	0	1.64203	0	2.25195	2.11999	2.76563
F2S4_160420_015_A01	98	#3D9946	L5 NP ALM Trhr Nefl	2	#27AAE1	Glutamatergic	2.3123	0	0	2.62392	1.75318	1.97296	0	0	0	0	2.75079	0.746845	2.81538	2.23354	0	0	0	0	0	1.4018	2.61435	1.80068	1.39037	0	0	0	0	1.66438	1.97897	0	0	2.0427	1.75318	2.49955
F2S4_160420_015_B01	81	#53879D	L5 IT ALM Gkn1 Pcdh19	2	#27AAE1	Glutamatergic	2.26727	0	0	2.53772	1.32324	0.964983	0	0	0	0	2.62904	1.60282	2.81104	1.93878	0.61114	1.05237	0	0.855459	2.07266	1.66501	2.98217	1.81122	1.44299	0	1.66501	0.788228	0	0.55272	0.18015	1.70202	1.68851	2.082	1.80426	2.53901
F2S4_160420_015_E01	100	#47867A	L6 NP ALM Trh	2	#27AAE1	Glutamatergic	2.50235	0	0.215265	2.70354	1.67389	1.71337	0	0	0	0	2.51869	0.624071	2.6935	2.61449	0	0	0	1.44633	1.63694	1.64332	2.75448	0	0.215265	0	1.2148	0.215265	0	0	0	1.44633	0.552226	2.26749	1.94575	2.38078
F2S4_160420_015_F01	100	#47867A	L6 NP ALM Trh	2	#27AAE1	Glutamatergic	2.52396	0	1.63275	2.52543	2.20316	0	0	0	0	0	2.49739	0.950969	2.91187	2.3212	0	0	0	1.12921	1.22698	1.4232	2.64357	1.72066	1.4232	0	0	0	0	0	0	1.89556	1.62113	1.30674	1.98821	2.54899
F2S4_160420_015_G01	102	#006091	L6 CT ALM Nxph2 Sla	2	#27AAE1	Glutamatergic	2.37267	0	0	2.27213	0.782803	0.213006	0	0	0	0	2.71663	2.07464	2.72603	1.99061	0	0	0	0.619654	2.21573	1.47888	2.78036	1.90037	1.53046	0	2.09278	1.11489	0	1.36469	0	1.32753	1.48791	2.08607	1.78634	2.77254
F2S4_160420_016_B01	82	#53A39D	L6 IT ALM Tgfb1	2	#27AAE1	Glutamatergic	2.43174	0	0	2.58939	1.59085	1.40687	0	0	0	0	2.35318	0.640023	2.73002	1.89434	0	0	0	1.17442	1.77212	1.02594	2.97288	1.39019	1.98314	0	1.33592	0	0	0.939136	0	1.26263	0.292597	2.26181	1.79947	2.63525
F2S4_160420_016_F01	98	#3D9946	L5 NP ALM Trhr Nefl	2	#27AAE1	Glutamatergic	2.37161	0	1.48578	2.60047	1.74141	0.153179	0	0	0	0	2.66303	1.22136	2.61631	2.20873	0	1.53669	0	0	1.87266	1.71034	2.66343	1.51479	1.41417	0	0	1.29244	0	0	0	0.153179	0.955946	2.17324	1.53132	2.80562
F2S4_160420_016_G01	98	#3D9946	L5 NP ALM Trhr Nefl	2	#27AAE1	Glutamatergic	2.52915	0	0	2.63702	1.91645	1.35869	0	0	0	0	2.82988	0	2.74344	2.54855	0	0	0	0.836284	1.58305	0.563878	2.64442	0	1.87221	0	0.953762	0	0	0.953762	0	1.81945	1.31615	2.04842	1.93024	2.53391
F2S4_160420_017_A01	82	#53A39D	L6 IT ALM Tgfb1	2	#27AAE1	Glutamatergic	2.36969	0	0	2.48344	1.95189	1.82767	0	0	0	0	2.60403	1.76596	2.72325	2.05481	0.50877	0	0	0.915772	2.09353	1.17369	2.74683	1.47637	1.37702	0	1.32307	0	0	0.944174	0	1.34546	0.32498	1.80931	1.77009	2.53576
F2S4_160420_017_B01	82	#53A39D	L6 IT ALM Tgfb1	2	#27AAE1	Glutamatergic	2.28019	0	0	2.57794	1.79764	1.50771	0	0	0	0	2.61955	1.67357	2.93886	1.96413	0.351711	1.53225	0	0.614781	1.8104	1.93993	2.9125	1.33415	2.0141	0	1.73755	0.777444	0	0	0	1.26637	1.23599	2.0952	1.87998	2.50141
F2S4_160420_017_D01	82	#53A39D	L6 IT ALM Tgfb1	2	#27AAE1	Glutamatergic	2.34103	0	0	2.54413	1.93317	0	0	0	0	0	2.62461	1.63435	2.84454	1.73935	0	1.53996	0	0	1.34878	1.72121	2.79158	1.33772	1.87549	0	1.51089	0	0	0	0	1.60511	1.08719	2.35952	1.76522	2.47564
F2S4_160420_017_F01	98	#3D9946	L5 NP ALM Trhr Nefl	2	#27AAE1	Glutamatergic	2.25002	0	0	2.53407	1.95482	1.38304	0	0	0	0	2.98681	0	2.82727	2.62679	0	1.53124	0	0.716866	1.6685	1.77264	2.72321	1.82583	1.54881	0	0	1.13453	0	0.940465	0	0	0.82045	2.07514	2.18348	2.48707
F2S4_160420_017_H01	98	#3D9946	L5 NP ALM Trhr Nefl	2	#27AAE1	Glutamatergic	2.51763	0	0	2.68272	1.79786	1.76697	0	0	0	0	2.83383	0	2.81371	2.3947	0	0	0	0.386834	1.8359	1.84491	2.60177	1.75066	2.00063	0	1.91478	0	0	0.725146	0	0	1.85374	2.18962	2.10776	2.76935
F2S4_160420_018_E01	102	#006091	L6 CT ALM Nxph2 Sla	2	#27AAE1	Glutamatergic	2.04587	0	1.29089	2.48697	1.49878	1.35812	0	0	0	0	2.60514	1.61069	2.65611	1.90342	0	1.76122	0	0.420902	1.84998	1.62776	2.37492	1.84324	1.88837	0	1.52074	1.31447	0	0.682751	0	1.16528	1.42531	2.13424	1.68025	2.63413
F2S4_160420_018_G01	98	#3D9946	L5 NP ALM Trhr Nefl	2	#27AAE1	Glutamatergic	2.19158	0	2.04828	2.45808	2.17045	0	0	0	0	0	2.69524	1.78748	2.71885	2.34976	0	0	0	0.772516	1.41877	1.2144	2.55	1.7605	1.83296	0	1.87413	0	0	1.53438	0.671356	0	1.73667	1.82902	1.88471	2.61299
F2S4_160420_018_H01	83	#174F61	L6 IT ALM Oprk1	2	#27AAE1	Glutamatergic	2.08113	0	0.22814	2.30995	2.01685	0.64884	0	0	0	0	2.65534	1.45696	2.63981	1.2277	1.1054	0.858469	0	1.08119	2.03384	1.71711	2.76758	1.54231	2.01685	0	1.54231	0.93454	0	0.814772	0.22814	1.37662	1.44636	1.99918	1.41289	2.46111
F2S4_160420_019_A01	98	#3D9946	L5 NP ALM Trhr Nefl	2	#27AAE1	Glutamatergic	2.29386	0	1.66771	2.61059	0	1.61168	0	0	0	0	2.8108	0.287516	2.68101	2.43653	0	1.49191	0	0.287516	1.89196	1.39685	2.61159	0	1.89456	0	0	0.953235	0	1.6406	1.42838	1.87598	0.381672	2.21821	1.78589	2.5009
F2S4_160420_019_H01	82	#53A39D	L6 IT ALM Tgfb1	2	#27AAE1	Glutamatergic	2.28891	0	1.52924	2.59725	1.78374	1.75305	0	0	0	0	2.60477	1.87273	2.84231	1.77877	0.613816	1.36387	0	0.648876	1.88658	1.54235	2.84894	1.15015	1.57148	0	0.435788	0	0	0	0	1.21877	0.711499	2.08613	1.7983	2.58611
F2S4_160420_020_A01	75	#00A79D	L5 IT ALM Cbln4 Fezf2	2	#27AAE1	Glutamatergic	2.10373	0	0	2.36692	1.52135	1.70763	0.64007	0	0	0	2.64298	0	2.62405	1.9918	0	1.17448	0	0.888276	2.24557	1.11464	2.88478	1.65549	1.53981	0	1.57454	0	0	0	1.65549	1.93017	1.13039	2.38707	1.6169	2.49094
F2S4_160420_020_C01	102	#006091	L6 CT ALM Nxph2 Sla	2	#27AAE1	Glutamatergic	1.82173	0	0	2.3896	2.171	0.956219	0	0	0	0	2.63112	1.85345	2.59661	1.71399	0	1.13239	0	0.905036	1.75806	1.5762	2.3797	1.70547	1.92127	0	1.46454	1.17817	0	1.57036	1.4493	1.51404	1.44148	2.14678	1.72646	2.76826
F2S4_160420_020_F01	98	#3D9946	L5 NP ALM Trhr Nefl	2	#27AAE1	Glutamatergic	1.88649	0	1.21407	2.35413	1.58628	0.600838	0	0	0	0	2.5114	1.62753	2.56958	2.20713	0	1.1908	0	1.15339	1.05104	1.8718	2.29347	1.44559	1.8792	0	1.78979	0	0	0	0.432626	1.38887	1.43889	2.0542	1.54071	2.62177
F2S4_160420_021_A01	77	#00879D	L5 IT ALM Tnc	2	#27AAE1	Glutamatergic	2.13597	0	1.6607	2.3681	1.69508	1.62822	0	0	0	0	2.42245	0.678627	2.71522	1.8381	0	0.382773	0	0.791368	2.01802	1.64244	3.03796	1.62822	1.77418	0	2.12842	0	0	1.52539	0	1.48711	0.525951	2.35019	1.89901	2.41147
F2S4_160420_021_B01	76	#2F8C4D	L5 IT ALM Lypd1 Gpr88	2	#27AAE1	Glutamatergic	2.10717	0	0	2.34149	1.62616	1.50464	0	0	0	0	2.54642	1.62616	2.72615	1.80497	0.446367	1.36149	0	0.912734	2.22628	1.32619	2.86183	1.58763	1.57744	0	1.62616	0.661795	0	0.661795	0.935928	0.978902	1.4985	2.11021	1.69428	2.65769
F2S4_160420_021_C01	78	#669D6A	L5 IT ALM Tmem163 Dmrtb1	2	#27AAE1	Glutamatergic	1.98594	0	1.42472	2.49284	1.81075	1.55043	0.34049	0	0	0	2.58124	1.70748	2.69141	2.08355	0	0	0.659983	0.760493	2.25271	1.63	2.90995	1.5986	1.88411	0	1.33904	0.34049	0	0.803187	0.202793	1.56475	0	1.9886	1.7986	2.64948
F2S4_160420_021_D01	77	#00879D	L5 IT ALM Tnc	2	#27AAE1	Glutamatergic	2.20793	0	1.26658	2.42967	1.80128	1.39354	1.73854	0	0	0	2.65145	2.22681	2.79662	2.16087	1.63467	0	0	0	2.05487	1.76272	2.88339	0.277873	1.87207	0	1.30679	0.957385	0	0	0	1.62555	1.55025	2.05487	1.8367	2.63282
F2S4_160420_021_E01	75	#00A79D	L5 IT ALM Cbln4 Fezf2	2	#27AAE1	Glutamatergic	1.89183	0	0	2.35329	1.69622	0	0	0	0	0	2.62948	0.182839	2.83615	2.13373	1.01798	1.48166	0	0.862242	2.28583	1.66786	2.87603	1.4171	1.76388	0	0.311113	0	0	0.920584	0	1.65295	0	2.07476	1.64787	2.43232
F2S4_160420_021_F01	78	#669D6A	L5 IT ALM Tmem163 Dmrtb1	2	#27AAE1	Glutamatergic	1.93339	0	1.56581	2.32539	1.6374	1.89606	1.01787	0	0	0	2.58955	1.70291	2.75153	2.06594	0.167615	1.03707	0	0.997786	2.15465	1.34626	2.94327	1.42217	1.6374	0	1.59275	0	0	1.51265	0	1.23081	1.24267	2.16874	1.83775	2.73453
F2S4_160420_021_H01	76	#2F8C4D	L5 IT ALM Lypd1 Gpr88	2	#27AAE1	Glutamatergic	2.32746	0	1.25643	2.51176	1.79929	1.56859	0	0	0	0	2.68463	1.69059	2.75125	2.19199	0	1.58201	0	0.901684	1.99744	1.54526	2.99605	1.12706	1.81503	0	1.88176	0.521754	0	1.27468	0	1.31723	0.467943	2.1963	1.92584	2.51331
F2S4_160420_022_A01	98	#3D9946	L5 NP ALM Trhr Nefl	2	#27AAE1	Glutamatergic	2.07285	0	1.82788	2.63887	0	1.39728	0	0	0	0	2.86729	0	2.7815	2.33884	0	0.882403	0	0.785213	1.68498	1.62104	2.67402	0	1.43139	0	1.66149	0	0	1.36027	0	1.00762	1.30907	2.22852	2.04181	2.72277
F2S4_160420_022_B01	77	#00879D	L5 IT ALM Tnc	2	#27AAE1	Glutamatergic	2.13237	0	0	2.27046	2.03153	1.1905	0	0	0	0	2.59402	1.36572	2.60881	1.80006	1.6396	1.52684	0	0.280267	2.07172	1.72163	2.77308	1.45023	1.52684	0	0.620471	0.705851	0	0.939838	0	1.75748	1.3395	2.0204	1.67844	2.49032
F2S4_160420_022_C01	77	#00879D	L5 IT ALM Tnc	2	#27AAE1	Glutamatergic	2.10463	0	0	2.41826	2.06485	1.81413	0	0	0	0	2.45208	0.719617	2.83552	2.09177	0	1.24163	0	1.08419	2.07659	1.74534	2.93385	1.13768	1.75355	0	2.04868	0	0	0	0.494395	1.32544	1.87349	2.31779	1.97962	2.61777
F2S4_160420_022_D01	77	#00879D	L5 IT ALM Tnc	2	#27AAE1	Glutamatergic	2.03575	0	1.96947	2.41704	1.74274	1.61774	0	0	0	0	2.58743	1.51536	2.81636	1.94994	0	1.08885	0	0.484176	2.25352	1.58429	2.86966	1.30004	1.41667	0	1.44152	0	0	1.0095	1.32178	1.65867	0.963623	2.13103	2.04387	2.52836
F2S4_160420_022_E01	80	#008F1F	L5 IT ALM Cpa6 Gpr88	2	#27AAE1	Glutamatergic	2.41112	0	0	2.64126	1.52127	1.52127	0	0	0	0	2.4103	1.28006	2.78083	1.90342	1.24534	1.10424	0	1.1206	1.94624	1.92662	2.93937	1.45966	0.7694	0	1.25722	0.920147	0	1.08724	0	0	1.57521	2.2004	1.87892	2.56005
F2S4_160420_022_F01	76	#2F8C4D	L5 IT ALM Lypd1 Gpr88	2	#27AAE1	Glutamatergic	2.03001	0	0.169096	2.23043	1.66931	1.42661	1.19748	0	0	0	2.3202	1.87104	2.43511	1.71943	1.74989	1.25857	0	0.528939	1.79192	1.74989	2.53261	1.81468	2.34519	0	1.8115	0.980849	0	0.980849	1.11062	1.52336	1.49784	1.78857	1.38606	2.24596
F2S4_160420_022_H01	77	#00879D	L5 IT ALM Tnc	2	#27AAE1	Glutamatergic	1.96054	0	0	2.38415	1.90781	1.37011	0	0	0	0	2.61198	1.45741	2.77686	2.0356	0	1.31885	0	1.13127	2.14894	0.310502	2.93858	1.66669	2.08677	0	2.09596	0.667859	0	0.489705	0	1.39819	1.5367	2.13587	1.75877	2.52789
F2S4_160420_023_A01	77	#00879D	L5 IT ALM Tnc	2	#27AAE1	Glutamatergic	2.0872	0	1.61713	2.31435	1.60874	1.30141	0	0	0	0.620091	2.54462	1.50384	2.69639	1.81414	0	1.64137	0	0.620091	2.13006	1.51449	2.78275	1.43375	1.76382	0	1.67898	0.528554	0	1.28387	0	1.20562	1.70689	2.24776	1.82457	2.61349
F2S4_160420_023_B01	74	#0094C2	L5 IT ALM Pld5	2	#27AAE1	Glutamatergic	1.99334	0	1.07302	2.3867	1.81659	1.64664	1.43819	0	0	0	2.54645	0.760848	2.63599	1.93625	0.156319	1.25277	0	1.00424	1.96777	1.72062	2.80884	1.72062	1.90929	0	1.79902	0	0	1.37952	1.26315	1.60665	1.73471	1.98951	1.55742	2.64375
F2S4_160420_023_C01	77	#00879D	L5 IT ALM Tnc	2	#27AAE1	Glutamatergic	2.05826	0	0	2.24324	2.1405	1.3272	0	0	0	0	2.42772	1.50567	2.59714	1.85231	0	1.28876	0	0.278674	1.844	1.40296	2.69294	1.3179	2.03366	0	1.98593	0.44705	0	1.14752	0	1.11877	1.27859	1.99195	1.76773	2.39751
F2S4_160420_023_D01	75	#00A79D	L5 IT ALM Cbln4 Fezf2	2	#27AAE1	Glutamatergic	2.31484	0	0	2.45594	1.72837	1.37506	1.76376	0	0	0	2.62273	0.479904	2.71002	2.01907	0	1.083	0	0.906739	2.21766	1.76376	2.84926	0	2.01485	0	0.848673	0	0	0	0	1.88206	1.76376	2.01059	2.01696	2.61322
F2S4_160420_023_E01	77	#00879D	L5 IT ALM Tnc	2	#27AAE1	Glutamatergic	2.09529	0	0	2.52951	1.17785	1.8012	0	0	0	0	2.39808	2.09529	2.81212	1.9773	0.176722	1.31355	0	0.399074	2.27604	1.52035	3.01557	1.55206	1.73425	0	1.68759	0	0	1.46422	0	1.61989	0.846717	1.96566	1.88835	2.6804
F2S4_160420_023_F01	77	#00879D	L5 IT ALM Tnc	2	#27AAE1	Glutamatergic	1.99634	0	1.83694	2.36393	0	1.2252	0	0	0	0	2.64224	1.00114	2.75475	2.01567	0	1.39259	0	1.2252	2.51464	1.81499	2.91328	1.66399	1.89681	0	1.94942	1.12746	0	0	0	1.41199	1.46549	2.23678	1.80742	2.49157
F2S4_160420_023_G01	75	#00A79D	L5 IT ALM Cbln4 Fezf2	2	#27AAE1	Glutamatergic	2.30413	0	0	2.5394	1.0548	1.71485	0	0	0	0	2.48167	1.45616	2.88035	2.00801	0.15565	0.92052	0	1.0548	2.08371	1.89296	2.90106	1.38518	1.83405	0	1.5903	0	0	0.648193	0.15565	1.96558	1.61823	2.22482	1.77853	2.58891
F2S4_160420_023_H01	98	#3D9946	L5 NP ALM Trhr Nefl	2	#27AAE1	Glutamatergic	2.35815	0	0	2.50444	1.7152	1.47929	0	0	0	0	2.56967	0	2.55465	2.38621	0	0	0	0	2.06718	1.7887	2.64687	1.46007	1.61307	0	0	0	0	1.16099	0	1.34867	0.362715	1.60376	1.85684	2.62323
F2S4_160420_024_A01	74	#0094C2	L5 IT ALM Pld5	2	#27AAE1	Glutamatergic	2.35543	0	0	2.40298	1.54593	1.7665	0	0	0	0	2.81709	0.17462	2.7387	1.28584	0	0	0	0.996017	2.26744	1.82815	2.76348	1.7774	1.96875	0	0.736744	1.01719	0	1.58115	0.695432	1.7665	1.27456	2.33604	1.88212	2.54581
F2S4_160420_024_B01	80	#008F1F	L5 IT ALM Cpa6 Gpr88	2	#27AAE1	Glutamatergic	2.36562	0	0	2.58832	1.22246	1.4261	0	0	0	0	2.63429	0	2.89383	1.83276	0	1.09381	0	0.722562	1.79803	1.4261	2.87276	1.51028	1.75304	0	1.50386	0	0	1.16992	0	1.19698	1.6221	2.05751	1.70691	2.59362
F2S4_160420_024_C01	77	#00879D	L5 IT ALM Tnc	2	#27AAE1	Glutamatergic	2.08779	0	2.18345	2.46097	1.58774	1.88738	0	0	0	1.20631	2.43769	1.61241	2.68583	2.05731	0	0	0	1.09028	2.36358	1.34465	3.04658	1.96135	1.5525	0	2.07695	0.244041	0	0.891338	0	1.74266	1.924	2.32039	1.76007	2.46771
F2S4_160420_024_D01	77	#00879D	L5 IT ALM Tnc	2	#27AAE1	Glutamatergic	1.83317	0	0	2.21368	1.1945	1.63405	1.24402	0	0	0	2.49077	1.52642	2.48275	1.75766	1.1945	1.18118	0	0.583805	2.15892	1.51404	2.6326	1.68355	1.83014	0	1.79869	0.955856	0	1.03837	0	1.62441	1.16744	2.09129	1.63879	2.51838
F2S4_160420_024_F01	76	#2F8C4D	L5 IT ALM Lypd1 Gpr88	2	#27AAE1	Glutamatergic	2.18643	0	1.29629	2.46906	0	0.337248	0	0	0	0	2.62758	1.32133	2.59644	2.10847	0	0	0	1.10515	2.34806	1.9291	2.98838	1.47366	1.66461	0	1.98532	0.964617	0	1.17861	0	1.84672	0.441052	2.11634	1.9107	2.57798
F2S4_160420_024_G01	77	#00879D	L5 IT ALM Tnc	2	#27AAE1	Glutamatergic	2.23171	0	1.45675	2.47263	1.86673	1.71238	1.28467	0	0	0	2.71583	1.32497	2.79337	1.75372	1.52254	1.55204	0	1.01555	1.99911	1.83817	2.92406	1.25178	1.47755	0	1.30529	0.788906	0	0.788906	0	1.63488	1.10399	2.20083	1.76783	2.54269
F2S4_160420_024_H01	75	#00A79D	L5 IT ALM Cbln4 Fezf2	2	#27AAE1	Glutamatergic	2.29111	0	0	2.5292	0.819934	0.360532	0	0	0	0	2.57588	1.49396	2.79647	2.04348	0	1.42932	0	0.920688	1.99703	1.18271	2.9358	0	0.554774	0	0.270085	0.819934	0	0.897605	0	1.80882	0.725279	2.42097	1.93425	2.68675
F2S4_160420_025_A01	75	#00A79D	L5 IT ALM Cbln4 Fezf2	2	#27AAE1	Glutamatergic	2.20071	0	0	2.53429	1.65752	1.30479	0	0	0	0	2.59509	1.48618	2.86412	2.22279	0	1.74747	0	1.13473	2.47766	1.7302	2.89194	1.45413	1.70482	0	1.98423	0	0	1.28561	0.438238	0.692135	0.651874	2.16078	1.99775	2.69129
F2S4_160420_025_C01	78	#669D6A	L5 IT ALM Tmem163 Dmrtb1	2	#27AAE1	Glutamatergic	1.9145	0	0	2.35142	1.62216	1.82581	1.57145	0	0	0	2.30996	1.03719	2.47587	1.9316	0	1.40492	0	0.560909	2.21463	1.52271	2.80269	1.40492	1.93494	0	1.75638	0	0	0.981128	0	1.3573	1.49612	2.20042	1.50516	2.63053
F2S4_160420_025_D01	74	#0094C2	L5 IT ALM Pld5	2	#27AAE1	Glutamatergic	2.21983	0	0	2.48639	1.83656	1.65094	0	0	0	0	2.40461	1.76031	2.65548	1.94273	0	1.55001	0	0.442212	2.214	1.1928	2.86226	1.63788	1.67594	0	0.612203	0	0	0	0	1.67187	1.52207	1.97441	1.62895	2.55466
F2S4_160420_025_E01	77	#00879D	L5 IT ALM Tnc	2	#27AAE1	Glutamatergic	2.37984	0	1.17744	2.496	0	1.74456	0	0	0	0	2.55979	1.82673	2.69398	1.93085	1.08474	1.2828	0	0.541431	2.01128	1.52146	2.91153	1.62222	0.633982	0	1.84249	0	0	0.150184	0	1.35976	1.24367	2.02505	1.7666	2.26971
F2S4_160420_025_F01	77	#00879D	L5 IT ALM Tnc	2	#27AAE1	Glutamatergic	2.36358	0	1.36344	2.46616	1.72162	1.81228	0	0	0	0	2.3978	1.76492	2.66031	2.02664	0	0.411269	0	0.908519	2.14199	0.2526	2.99821	0	2.00347	0	1.88946	0	0	0	0	1.79064	1.65115	2.21776	1.92954	2.71579
F2S4_160420_025_G01	77	#00879D	L5 IT ALM Tnc	2	#27AAE1	Glutamatergic	2.19629	0	1.79406	2.43244	1.71478	1.76833	0	0	0	0.997959	2.69917	0.948351	2.62694	1.9653	0	0	0	0.660984	2.10278	1.39157	2.94705	1.67721	1.73241	0	1.7865	1.17513	0	0	0	1.33788	0	2.03374	1.76299	2.7087
F2S4_160420_026_A01	78	#669D6A	L5 IT ALM Tmem163 Dmrtb1	2	#27AAE1	Glutamatergic	1.4526	0	1.62356	2.43724	1.96395	1.97195	0	0	0	0	2.59713	1.59622	2.61551	1.90577	0	1.27762	0	0.939175	2.45777	1.80501	2.98711	1.52481	1.70027	0	1.64928	0	0	0	0.432902	1.70396	1.43251	2.20986	1.85443	2.66559
F2S4_160420_026_B01	77	#00879D	L5 IT ALM Tnc	2	#27AAE1	Glutamatergic	2.11094	0	1.50875	2.43867	1.7357	1.38827	1.54247	0	0	0	2.46466	1.66018	2.67329	1.95014	0	1.38827	0	0.362249	2.32998	1.98664	2.97944	0	1.71074	0	1.58861	0	0	0.96618	0.362249	1.87905	0.362249	2.24873	1.63031	2.54532
F2S4_160420_026_D01	98	#3D9946	L5 NP ALM Trhr Nefl	2	#27AAE1	Glutamatergic	1.59943	0	1.93692	2.66799	0	0.835078	0	0	0	0	2.63827	0	2.78834	2.54055	0	0	0	0.897749	1.98722	1.99429	2.65999	0	0	0	2.15943	0	0	0.621762	0	0	0.621762	1.65387	1.81099	2.64144
F2S4_160420_026_E01	78	#669D6A	L5 IT ALM Tmem163 Dmrtb1	2	#27AAE1	Glutamatergic	2.05821	0	1.05601	2.48446	1.47327	1.58563	0	0	0	0.530785	2.62165	1.91601	2.69045	2.03963	0	0.698183	0	0.6225	2.42618	1.82251	2.97993	1.65225	0.990343	0	1.69627	0	0	1.1866	0	1.80112	0.530785	2.24107	1.62845	2.61413
F2S4_160420_026_F01	77	#00879D	L5 IT ALM Tnc	2	#27AAE1	Glutamatergic	2.2027	0	1.07467	2.47612	1.37635	1.56508	1.03504	0	0	1.23185	2.63067	1.40383	2.74279	2.01295	0	1.16033	0	0.711236	2.21795	1.69166	2.86468	0.555036	1.73927	0	1.53334	0	0	0.181244	0	1.97176	1.03504	2.11725	1.65839	2.40879
F2S4_160420_026_G01	78	#669D6A	L5 IT ALM Tmem163 Dmrtb1	2	#27AAE1	Glutamatergic	1.99706	0	1.16371	2.45015	1.2951	1.91383	0	0	0	0	2.46643	1.63957	2.68503	2.26499	0	0	0	0.974419	2.3	1.67963	2.93671	1.64879	1.70842	0	1.61065	0	0	0.381054	0	1.74283	1.83223	2.20338	1.65783	2.61942
F2S4_160420_026_H01	78	#669D6A	L5 IT ALM Tmem163 Dmrtb1	2	#27AAE1	Glutamatergic	2.19821	0	1.3093	2.43518	1.80318	1.71687	0.274414	0	0	0	2.55583	1.24898	2.64672	2.11275	1.17891	0	0	0.73284	2.3518	1.55924	3.02281	1.27003	1.68646	0	1.52635	0	0	1.32768	0.441259	1.68646	1.84885	2.09467	1.73132	2.4016
F2S4_160420_027_B01	66	#ADE6A6	L2/3 IT ALM Macc1 Lrg1	2	#27AAE1	Glutamatergic	2.18853	0	0.416417	2.35759	1.52775	1.39082	0	0	0	0	2.72711	1.30758	2.6473	1.79703	0.92978	1.71551	0	0.186453	2.35348	1.46864	2.8577	1.82229	1.1071	0	0.497603	1.08851	0	0	0	1.59186	1.27173	2.18398	1.65807	2.4584
F2S4_160420_027_F01	65	#B8FFCA	L2/3 IT ALM Ptrf	2	#27AAE1	Glutamatergic	2.13195	0	0	2.26198	1.73703	1.73703	1.02561	0	0	0	2.67846	1.32886	2.47219	1.70342	1.79988	1.17729	0	0.554684	1.79988	1.80242	2.74306	1.10804	1.91145	0	0.454475	0.63605	0	0.883734	0.136567	1.59173	1.3918	2.18642	1.51559	2.49279
F2S4_160420_027_H01	77	#00879D	L5 IT ALM Tnc	2	#27AAE1	Glutamatergic	1.73107	0	0	2.28697	1.76794	1.68752	0	0	0	0	2.50891	1.84039	2.51382	1.70672	1.39531	1.31834	0	0.13574	2.03398	1.52229	2.7469	1.74562	1.02283	0	1.73107	0.813159	0	1.1412	0	1.52705	1.77065	1.85175	1.55899	2.56833
F2S4_160420_028_A01	73	#33A9CE	L5 IT ALM Npw	2	#27AAE1	Glutamatergic	2.19872	0	0	2.48272	1.68353	1.65346	0	0	0	0	2.63446	0	2.59614	1.82632	0	1.07407	0	0.655333	1.70417	1.64198	2.75818	1.46938	1.65908	0	1.70668	0.524787	0	1.22658	0.337261	1.52225	1.08469	2.08083	1.6991	2.69867
F2S4_160420_028_H01	74	#0094C2	L5 IT ALM Pld5	2	#27AAE1	Glutamatergic	2.12419	0	0	2.45225	1.73548	1.00209	0.279855	0	0	0	2.54214	1.96348	2.52254	2.01005	0	1.6938	0	1.07401	2.30798	0.513492	2.76214	1.57571	2.06413	0	1.20221	0	0	0	1.45632	1.46985	0.915853	2.14998	1.52011	2.61132
F2S4_160420_029_C01	65	#B8FFCA	L2/3 IT ALM Ptrf	2	#27AAE1	Glutamatergic	1.87149	0	0	2.40636	1.6983	1.67571	2.03223	0	0	0	2.55873	1.47245	2.49859	1.56143	1.44704	1.14843	0	0	1.94181	1.39863	2.69227	1.88839	2.09395	0	1.30057	0	0	1.09298	0	1.59059	1.83018	1.93121	1.45993	2.52124
F2S4_160420_029_E01	77	#00879D	L5 IT ALM Tnc	2	#27AAE1	Glutamatergic	1.7649	0	1.468	2.34771	0.830205	0.857779	0	0	0	1.33033	2.70568	1.83502	2.66476	2.32735	0	1.53471	0	0.367385	2.05205	1.41951	3.04198	0	1.75823	0	1.29275	0.613176	0	1.52332	0	2.08335	1.27266	2.31819	1.75823	2.66559
F2S4_160420_029_F01	64	#82AD7D	L2/3 IT ALM Sla	2	#27AAE1	Glutamatergic	1.77282	0	0	2.44889	2.11985	1.7118	0	0	0	1.83188	2.45878	1.35374	2.61797	2.03532	1.14453	1.50619	0	0.435601	2.21296	1.6576	2.9762	1.8983	1.98402	0	2.05393	1.19521	0	1.43662	0	1.27176	0.270268	2.2709	1.76323	2.77946
F2S4_160420_029_G01	76	#2F8C4D	L5 IT ALM Lypd1 Gpr88	2	#27AAE1	Glutamatergic	1.91491	0	0	2.45	1.44163	1.93027	0	0	0	0	2.37243	1.50918	2.74665	2.11676	1.73473	0	0	1.22139	1.89898	1.93027	2.87582	1.94511	2.1479	0	1.64066	0	0	1.19875	0.355806	2.12095	1.85254	2.33672	1.94302	2.43068
F2S4_160420_030_B01	74	#0094C2	L5 IT ALM Pld5	2	#27AAE1	Glutamatergic	2.00416	0	0	2.33776	1.97949	1.00689	1.34454	0	0	0	2.28903	0.621802	2.43554	1.9172	0	1.61093	0	0.530138	1.85906	1.57564	2.58805	1.50601	1.98129	0	0.84347	0.578384	0	1.07014	0	1.07014	1.3674	2.06926	1.286	2.63739
F2S4_160420_030_C01	66	#ADE6A6	L2/3 IT ALM Macc1 Lrg1	2	#27AAE1	Glutamatergic	2.3898	0	0	2.35166	1.39447	1.86213	0	0	0	0	2.41635	1.69368	2.60939	1.93394	1.33501	1.81466	0	1.02203	2.107	1.52024	2.895	1.23714	1.84769	0	1.45288	0.41275	0	1.02203	0	1.02203	1.05361	1.78177	1.61765	2.66047
F2S4_160420_030_F01	73	#33A9CE	L5 IT ALM Npw	2	#27AAE1	Glutamatergic	2.13763	0	0	2.37305	1.98696	1.77481	0	0	0	0	2.54002	1.07832	2.73949	1.82515	0	1.24215	0	0	2.179	1.70237	2.94764	1.55337	1.39413	0	1.57504	0	0	1.1941	0	1.69441	0.668267	2.11991	1.87026	2.54909
F2S4_160420_030_H01	65	#B8FFCA	L2/3 IT ALM Ptrf	2	#27AAE1	Glutamatergic	2.25219	0	0	2.50073	0.798797	1.04701	0	0	0	0	2.71162	0.561824	2.79035	1.5803	0.611412	1.6947	0	0.972165	2.25433	0.929274	2.91426	0	1.26006	0	0.951249	0.366055	0	1.66674	0.274624	1.89552	0	2.16463	1.87812	2.53053
F2S4_160420_031_A01	73	#33A9CE	L5 IT ALM Npw	2	#27AAE1	Glutamatergic	2.12672	0	0	2.39292	1.80938	1.6604	0	0	0	0	2.43569	1.8391	2.48642	1.46704	1.87756	1.27437	0	0.572854	1.60989	1.62894	2.47793	1.78077	2.46248	0	0	0.667745	0	1.25275	1.34253	1.51805	1.18058	1.88538	1.39349	2.44858
F2S4_160420_031_C01	77	#00879D	L5 IT ALM Tnc	2	#27AAE1	Glutamatergic	2.33159	0	0	2.59141	1.96976	1.77885	1.45446	0	0	0	2.54198	1.84797	2.80595	2.15071	0	0	0	0.888692	2.1443	1.7636	3.04789	1.32669	1.68746	0	1.39526	0.665465	0	1.01415	0	1.49948	1.47756	2.12447	1.77129	2.7228
F2S4_160420_031_G01	64	#82AD7D	L2/3 IT ALM Sla	2	#27AAE1	Glutamatergic	2.36914	0	0	2.37867	1.47035	1.54708	0	0	0	0.992124	2.72994	0.96855	2.71846	1.97254	0	0	0	1.05602	2.2515	1.77166	2.97842	1.60672	1.68318	0	1.93233	1.28238	0	0.96855	0.711868	1.66893	1.56585	1.96528	1.77166	2.44737
F2S4_160420_031_H01	74	#0094C2	L5 IT ALM Pld5	2	#27AAE1	Glutamatergic	2.08932	0	0	2.35225	1.80912	1.30387	0	0	0	0	2.62311	0.177089	2.50198	1.87218	1.40081	1.43424	0	0.479114	2.39125	1.52794	2.69934	1.40081	1.82248	0	1.62616	0	0	0.604301	0.302525	1.81585	1.44221	1.94247	1.66093	2.64594
F2S4_160420_032_A01	65	#B8FFCA	L2/3 IT ALM Ptrf	2	#27AAE1	Glutamatergic	2.15969	0	0.813036	2.09481	1.79178	1.20231	0	0	0	0	2.64958	0.251876	2.5411	1.5654	1.21289	0.862597	0	0.472016	2.09206	1.68267	2.52662	1.9259	2.19811	0	1.59674	0	0	0.885406	0.907077	1.22322	1.23331	1.77492	1.66458	2.43105
F2S4_160420_032_C01	77	#00879D	L5 IT ALM Tnc	2	#27AAE1	Glutamatergic	1.94768	0	0	2.32666	1.94376	1.71597	0	0	0	0	2.54801	1.77208	2.60055	1.91104	0	0	0	0.761996	2.16913	1.4297	2.72792	1.75721	1.54239	0	1.80312	0	0	0.413909	0	1.50075	1.40996	2.03251	1.4547	2.71511
F2S4_160420_032_E01	74	#0094C2	L5 IT ALM Pld5	2	#27AAE1	Glutamatergic	2.10294	0	0	2.38934	2.17046	1.80974	0	0	0	0	2.40375	0.823246	2.56664	1.8799	1.16103	1.6527	0	0.986875	2.3119	1.58945	2.76871	1.6038	1.8068	0	0.156887	0	0	1.18636	1.27507	2.03358	1.6527	2.05408	1.71524	2.48202
F2S4_160420_032_F01	64	#82AD7D	L2/3 IT ALM Sla	2	#27AAE1	Glutamatergic	2.0649	0	0.147783	2.27291	2.10124	1.55461	1.40348	0	0	0	2.62962	0	2.52663	1.74917	1.92894	0.897126	0	0.850045	2.31066	1.20406	2.90459	1.63504	1.64312	0	1.09166	0.939598	0	1.13244	0	1.7098	1.35962	2.09421	1.50251	2.53441
F2S4_160420_032_H01	77	#00879D	L5 IT ALM Tnc	2	#27AAE1	Glutamatergic	1.7879	0	0	2.3215	1.88675	1.77769	0	0	0	0	2.30851	1.8265	2.45446	1.86194	0.636188	1.69023	0	0.585655	1.92025	1.64123	2.63077	1.86194	1.81083	0	1.72658	0.856048	0	0	0	1.6597	1.78452	2.0921	1.51013	2.7842
F2S4_160420_033_D01	73	#33A9CE	L5 IT ALM Npw	2	#27AAE1	Glutamatergic	2.1344	0	0	2.49179	1.2289	1.40009	0	0	0	0	2.73578	1.70364	2.69015	1.88547	1.02025	1.35295	0	1.02025	2.47583	1.66089	2.96657	2.22346	0.498856	0	1.34457	0.847023	0	1.40748	0	1.45592	0.435074	2.12748	1.80839	2.4845
F2S4_160420_033_H01	66	#ADE6A6	L2/3 IT ALM Macc1 Lrg1	2	#27AAE1	Glutamatergic	2.07907	0	0	2.20155	1.8279	0.742891	1.58422	0	0	0	2.41857	2.08111	2.54121	1.54395	0	1.30667	0	0.43129	2.26478	1.85277	2.67007	1.12915	1.9594	0	1.59058	0.859238	0	1.3635	0	1.47556	1.68143	1.94007	1.7206	2.52463
F2S4_160421_003_H01	74	#0094C2	L5 IT ALM Pld5	2	#27AAE1	Glutamatergic	2.0982	0	0	2.30947	1.75145	0	0	0	0	0	2.7022	1.59553	2.91249	2.06686	0.157274	0	0	0.558513	2.40203	2.11306	2.82917	0	2.16917	0	0.438634	0	0	1.26613	0	1.86075	0	2.04861	1.7838	2.795
F2S4_160421_004_A01	75	#00A79D	L5 IT ALM Cbln4 Fezf2	2	#27AAE1	Glutamatergic	2.19597	0	0	2.33328	1.88705	1.45149	0	0	0	0	2.43287	1.80413	2.71585	1.92324	1.51306	0	0	1.07947	2.02846	1.88974	2.75373	0	2.02258	0	1.51939	0.464555	1.06181	0.762386	0.796901	1.59427	1.00405	2.00031	1.71776	2.58366
F2S4_160421_004_B01	75	#00A79D	L5 IT ALM Cbln4 Fezf2	2	#27AAE1	Glutamatergic	1.94367	0	0	2.34053	0.169414	1.85499	0	0	0	0	2.50346	0.98173	2.80673	1.93413	0	0	0	1.14245	2.13209	1.48545	2.83792	0.682769	1.98632	0	1.02293	0	0	1.36967	0	1.90418	1.78953	2.14415	1.91186	2.44954
F2S4_160421_004_C01	74	#0094C2	L5 IT ALM Pld5	2	#27AAE1	Glutamatergic	2.18536	0	0	2.39221	0.871134	0	0	0	0	0	2.78192	1.62054	2.80557	1.95519	0.154981	0	0	1.09963	2.09067	1.7338	2.9086	0	1.19258	0	1.41997	0	0	0.433822	0	1.81792	1.54786	2.34099	2.07372	2.41571
F2S4_160421_004_D01	75	#00A79D	L5 IT ALM Cbln4 Fezf2	2	#27AAE1	Glutamatergic	2.05874	0	0	2.41739	0.456421	1.57683	0	0	0	0	2.69003	1.42455	2.67535	1.95343	0	0	0	0.578702	2.07092	1.85548	2.89392	0	1.55487	0	1.71734	0.875713	0.949709	0.521851	0	1.72501	0.971815	2.20429	1.89837	2.63702
F2S4_160421_004_E01	77	#00879D	L5 IT ALM Tnc	2	#27AAE1	Glutamatergic	2.01036	0	0.753029	2.30844	1.83884	1.54646	1.15263	0	0	0	2.51197	1.74044	2.44834	1.77009	1.18687	1.39952	0	1.11546	1.82137	1.5698	2.54011	1.60888	2.26941	0	1.62519	1.01391	0	0.468764	0.522625	1.4381	1.5698	1.79783	1.58761	2.3752
F2S4_160421_004_F01	76	#2F8C4D	L5 IT ALM Lypd1 Gpr88	2	#27AAE1	Glutamatergic	1.83252	0	0	1.9592	1.59535	0.714969	1.39322	0	0	0	2.15224	1.85	2.71797	2.02116	0.379465	0	0	0.490494	1.73831	2.08295	3.10685	1.86265	2.31574	0	2.13481	0.714969	0	1.3412	0	1.51064	1.13235	1.90989	1.92094	2.39457
F2S4_160421_004_H01	74	#0094C2	L5 IT ALM Pld5	2	#27AAE1	Glutamatergic	2.54595	0	0	2.46294	0	2.02045	1.83133	0	0	0	2.45752	2.0351	2.73498	1.89547	0	1.54944	0	0	2.22937	0.307052	2.98807	0	1.92563	0	1.77892	0	0	0.988441	0.405156	1.69296	0	2.27077	1.97562	2.43924
F2S4_160421_005_A01	76	#2F8C4D	L5 IT ALM Lypd1 Gpr88	2	#27AAE1	Glutamatergic	2.48875	0	0	2.42605	0.827924	1.74195	0	0	0	0	2.3146	1.15289	2.73481	2.26969	0.158562	1.54321	0	0.881379	2.33719	1.56977	3.09777	1.52645	2.07429	0	2.01196	0	0	1.89274	0	0	1.17901	2.08857	2.00065	2.42027
F2S4_160421_005_B01	76	#2F8C4D	L5 IT ALM Lypd1 Gpr88	2	#27AAE1	Glutamatergic	2.28144	0	0	2.41516	1.91205	0	1.73471	0	0	0	2.6706	1.38858	2.79711	2.03565	0	0	0	0.969002	1.91205	1.87403	3.02468	1.4604	2.08023	0	1.66255	0	0	1.10494	0	1.45298	1.57596	1.89345	1.77216	2.56081
F2S4_160421_005_C01	74	#0094C2	L5 IT ALM Pld5	2	#27AAE1	Glutamatergic	2.46716	0	0	2.61058	0	2.02811	0	0	0	0	2.29097	0	2.80976	2.04393	0	0.784372	0	0.949996	2.37829	1.5063	3.03746	0	1.47456	0	1.64854	0.32845	0	1.38331	0	1.49072	1.17982	1.99465	1.7966	2.6033
F2S4_160421_005_E01	75	#00A79D	L5 IT ALM Cbln4 Fezf2	2	#27AAE1	Glutamatergic	2.25653	0	0	2.43709	0	2.00053	1.63197	0	0	0	2.6753	1.91935	2.73381	2.10417	1.62635	1.31857	0	1.11777	1.15279	1.53897	2.97789	0.505519	1.84063	0	1.96573	0	0	0	0	1.8009	1.7971	1.42047	1.71318	2.54559
F2S4_160421_005_F01	81	#53879D	L5 IT ALM Gkn1 Pcdh19	2	#27AAE1	Glutamatergic	2.13067	0	0	2.47474	1.839	1.6362	0	0	0	0	2.56163	1.27824	2.72238	1.95851	0	1.24353	0	0.468868	1.87421	1.85106	2.96278	1.33056	1.82344	0	0.98882	0.96661	0	0	0	1.0301	1.3946	2.26179	1.76952	2.52855
F2S4_160421_005_G01	78	#669D6A	L5 IT ALM Tmem163 Dmrtb1	2	#27AAE1	Glutamatergic	2.27127	0	1.1741	2.43439	1.45251	1.60438	0	0	0	0	2.46922	1.85545	2.68015	2.0157	1.01232	1.01232	0	1.03357	1.87977	1.74177	2.93429	1.71236	1.72521	0	1.62612	0.486278	0	0	1.30301	1.71669	1.67613	1.833	1.80584	2.53411
F2S4_160421_005_H01	98	#3D9946	L5 NP ALM Trhr Nefl	2	#27AAE1	Glutamatergic	2.30875	0	0	2.58499	1.71996	1.68665	0	0	0	0	2.5094	0	2.79536	2.52402	0	1.71996	0	1.61122	2.03273	1.72903	2.64065	0	1.64517	0	1.11982	1.39447	0	1.66119	0	0.507052	0.635591	2.09686	1.79159	2.57679
F2S4_160421_006_A01	81	#53879D	L5 IT ALM Gkn1 Pcdh19	2	#27AAE1	Glutamatergic	2.14619	0	1.07215	2.59058	1.76697	1.31491	0	0	0	0	2.64555	1.75212	2.72713	2.00523	1.24802	0.922649	0	1.15422	1.98803	1.59457	3.04942	1.58911	1.49088	0	1.53661	0.297207	0	0.868413	0	1.47687	1.6505	1.94423	1.64085	2.54985
F2S4_160421_006_B01	80	#008F1F	L5 IT ALM Cpa6 Gpr88	2	#27AAE1	Glutamatergic	2.41825	0	0.980293	2.55803	1.7053	0.415694	0	0	0	0	2.65341	1.87078	2.87052	2.16887	0.722484	0	0	0.928745	1.76508	2.10995	3.05325	2.07231	1.71882	0	1.63055	0	0	1.12384	0.496804	1.77298	1.2034	2.33762	1.90964	2.38126
F2S4_160421_006_C01	98	#3D9946	L5 NP ALM Trhr Nefl	2	#27AAE1	Glutamatergic	2.55279	0	0	2.4804	1.16376	1.92161	0	0	0	0	2.71141	1.74681	2.71395	2.2937	0	1.14851	0	0.956524	1.52753	2.12312	2.65914	0	0	0	0	0	0	0	0.877286	1.81877	1.35463	2.34891	1.89463	2.77452
F2S4_160421_006_D01	77	#00879D	L5 IT ALM Tnc	2	#27AAE1	Glutamatergic	2.03693	0	0	2.43932	1.89199	1.26053	0	0	0	0	2.49831	1.48969	2.8114	2.02046	1.63383	0	0	0.98271	2.22695	1.4447	2.90264	1.6489	1.6912	0	2.09895	1.23569	0	1.20934	1.57945	1.80826	1.53689	2.01411	1.76514	2.65538
F2S4_160421_006_E01	98	#3D9946	L5 NP ALM Trhr Nefl	2	#27AAE1	Glutamatergic	2.29298	0	1.08385	2.59167	1.96241	0.736549	0.192146	0	0	0	2.6549	0	2.75269	2.33294	0	0	0	1.01955	1.82026	1.58303	2.54258	2.0855	1.89096	0	0	1.49978	0	1.7489	0.426425	1.63642	0.577773	2.16508	1.64744	2.71571
F2S4_160421_006_G01	74	#0094C2	L5 IT ALM Pld5	2	#27AAE1	Glutamatergic	1.74489	0	0	2.54327	1.5099	1.63732	0	0	0	0	2.63935	0	2.82371	1.86328	0	0	0	0.96039	2.47035	2.03739	2.98521	0	1.37371	0	1.75387	0	0	1.50204	0.704507	1.99361	1.80417	1.96724	1.68671	2.55326
F2S4_160421_007_B01	75	#00A79D	L5 IT ALM Cbln4 Fezf2	2	#27AAE1	Glutamatergic	2.33576	0	0	2.44661	1.18339	1.41979	1.69671	0	0	0	2.68052	1.86446	2.93678	2.20687	0.710822	0.814099	0	0.967392	2.13559	1.89855	3.03589	1.42732	2.03212	0	1.87257	0	0	0.922052	0	0.625179	1.06355	2.06428	1.96616	2.56359
F2S4_160421_007_C01	80	#008F1F	L5 IT ALM Cpa6 Gpr88	2	#27AAE1	Glutamatergic	2.32422	0	0.172691	2.50562	1.84112	0.866165	0	0	0	0	2.38596	1.53408	2.86682	2.21767	0	1.37036	0	0.769601	1.60276	1.85909	2.93	1.58105	1.61835	0	0.990758	0.769601	0	1.61322	0.690765	1.49519	1.85615	2.11365	1.84417	2.47618
F2S4_160421_007_E01	77	#00879D	L5 IT ALM Tnc	2	#27AAE1	Glutamatergic	2.13909	0	0	2.51569	1.59132	1.60592	0	0	0	0	2.20166	1.70211	2.88012	2.19246	0	1.38645	0	0.985512	2.34465	1.04163	2.9216	0.368127	1.06719	0	1.65986	1.29398	0	0	0	1.57621	1.46265	2.18495	2.06845	2.53471
F2S4_160421_007_F01	75	#00A79D	L5 IT ALM Cbln4 Fezf2	2	#27AAE1	Glutamatergic	1.95638	0	0	2.30023	1.83175	1.67885	1.81062	0	0	0	2.43865	1.78268	2.55531	1.66013	0.701483	0.822208	0	0.625643	2.05155	1.71741	2.8004	1.5109	1.67517	0	1.83432	1.01143	0	0	0	1.21246	0.937273	2.16687	1.4944	2.51608
F2S4_160421_007_H01	98	#3D9946	L5 NP ALM Trhr Nefl	2	#27AAE1	Glutamatergic	2.43487	0	1.25921	2.42565	0	1.46291	0	0	0	0	2.73556	1.18478	2.70333	2.45012	0	0	0	0.954716	0	2.03107	2.65443	0	1.66997	0	0.827453	0	0	1.34574	1.28574	1.73862	1.54103	2.02642	1.84651	2.66958
F2S4_160421_008_A01	74	#0094C2	L5 IT ALM Pld5	2	#27AAE1	Glutamatergic	2.32939	0	0	2.61772	1.98498	0.727988	0	0	0	0	2.54075	1.99273	2.79377	2.09486	0	1.4111	0	0.437465	2.13814	1.53181	2.90198	0.691165	2.00781	0	1.1336	0	0	0	0	1.9012	0.727988	2.26057	1.92651	2.70708
F2S4_160421_008_B01	75	#00A79D	L5 IT ALM Cbln4 Fezf2	2	#27AAE1	Glutamatergic	2.20586	0	0.179459	2.58403	0	0	0	0	0	0	2.82091	0.551252	2.90626	1.78071	0	0	0	0.938276	1.81605	2.16529	2.88709	0	1.50802	0	1.61723	0	0	0.6096	0	2.17875	0.821411	2.44296	1.91027	2.53633
F2S4_160421_008_E01	75	#00A79D	L5 IT ALM Cbln4 Fezf2	2	#27AAE1	Glutamatergic	2.28208	0	0	2.56596	0	1.57491	1.44347	0	0.160183	0	2.60806	1.79002	2.89223	2.09067	1.52584	1.51414	0	0.737231	2.19375	1.71474	2.80812	1.53158	1.70721	0	1.55916	1.06838	0	0	0.832422	2.06141	1.63724	2.3217	1.72944	2.63626
F2S4_160421_008_G01	98	#3D9946	L5 NP ALM Trhr Nefl	2	#27AAE1	Glutamatergic	2.20343	0	1.56847	2.66232	0	0	0	0	0	0	2.52896	1.61592	2.76784	2.32935	0	0	0	0	1.95493	1.63477	2.72706	1.77977	1.43543	0	2.03527	0.887403	0	0	0	1.81364	0.76971	1.92447	2.24458	2.73543
F2S4_160421_008_H01	98	#3D9946	L5 NP ALM Trhr Nefl	2	#27AAE1	Glutamatergic	2.195	0	2.09365	2.4458	2.10218	0	0	0	0	0	2.61817	2.03616	2.92507	2.61623	0	0	0	1.26076	0	2.03616	2.62519	1.89504	0.348431	0	1.87413	1.16248	0	1.3285	0	2.16682	1.08192	2.16864	1.98673	2.57912
F2S4_160421_009_D01	75	#00A79D	L5 IT ALM Cbln4 Fezf2	2	#27AAE1	Glutamatergic	2.37097	0	0	2.43972	0.668719	1.74375	1.96656	0	0	0	2.49617	1.79766	2.90967	2.06302	0	1.83245	0	1.29757	2.36708	1.56335	3.00412	1.66776	2.04291	0	0.311062	0.40995	0	1.44235	0	1.77154	0.920496	1.59335	1.72703	2.54222
F2S4_160421_009_E01	77	#00879D	L5 IT ALM Tnc	2	#27AAE1	Glutamatergic	2.20835	0	0	2.31463	1.73523	1.80219	0	0	0	0	2.37302	1.08183	2.65125	1.93736	0	1.17879	0	1.14882	2.21373	1.50795	2.82571	1.14882	1.9985	0	1.08183	1.2815	0	1.09957	1.08183	1.63629	1.47262	2.03428	1.65119	2.57518
F2S4_160421_009_H01	98	#3D9946	L5 NP ALM Trhr Nefl	2	#27AAE1	Glutamatergic	2.36197	0	0	2.64199	2.05898	1.82796	0	0	0	0	2.72258	0	2.77196	2.49754	0	0.431329	0	0.37288	1.57259	2.10539	2.72481	1.24694	1.24694	0	1.71023	1.46054	0	1.51793	0	2.13559	1.78656	1.65181	1.98922	2.41845
F2S4_160421_010_A01	78	#669D6A	L5 IT ALM Tmem163 Dmrtb1	2	#27AAE1	Glutamatergic	1.92274	0	0	2.23632	1.87628	1.46329	0.923459	0	0	0	2.37393	1.66664	2.49243	1.75397	0.393896	1.17696	0	0.942175	1.97671	1.8314	2.83508	1.43479	1.86549	0	1.70937	0.454241	0	0.960117	1.12004	1.39791	1.566	1.82425	1.5201	2.49449
F2S4_160421_010_B01	77	#00879D	L5 IT ALM Tnc	2	#27AAE1	Glutamatergic	2.28998	0	0	2.47691	0.984756	1.96919	1.19768	0	0	0	2.55314	0.607963	2.71964	2.10643	0	0	0	1.22486	1.86205	1.21149	2.8829	1.69789	0.746798	0	1.64114	0.784705	0	0.784705	0	1.73606	1.25045	2.16313	1.78587	2.55683
F2S4_160421_010_C01	75	#00A79D	L5 IT ALM Cbln4 Fezf2	2	#27AAE1	Glutamatergic	2.11127	0	0.175757	2.40469	1.56132	1.61707	0	0	0	0	2.55771	1.8855	2.616	1.79835	0	1.58448	0	1.07826	2.14976	1.9021	2.77931	1.76617	1.76987	0	0.874191	0.976825	0	1.24209	0	1.11302	1.04048	2.13094	1.68026	2.49176
F2S4_160421_010_E01	77	#00879D	L5 IT ALM Tnc	2	#27AAE1	Glutamatergic	1.95715	0	0	2.33911	1.79163	1.71176	0	0	0	0	2.57604	1.44299	2.68897	2.03314	0.474245	1.50096	0	0.73683	2.05071	1.65853	2.85422	1.26308	1.80531	0	2.12443	0.73683	0	0.395352	0	1.72411	0.395352	1.77751	1.79163	2.64111
F2S4_160421_010_G01	77	#00879D	L5 IT ALM Tnc	2	#27AAE1	Glutamatergic	2.14706	0	2.30353	2.46603	2.00973	1.60189	0.681548	0	0	1.46315	2.46814	1.50383	2.67144	2.11341	0	1.56975	0	0.883998	1.90266	1.19695	2.95723	0	1.89746	0	1.78464	0.681548	0	1.22243	0	1.36819	1.02154	2.03521	1.73056	2.46884
F2S4_160421_010_H01	75	#00A79D	L5 IT ALM Cbln4 Fezf2	2	#27AAE1	Glutamatergic	2.1607	0	0	2.57084	1.62933	1.3913	1.32276	0	0	0	2.31145	1.12463	2.78276	2.20877	0	1.35346	0	0.708243	2.34596	1.97758	2.83404	1.4883	2.14342	0	1.51635	1.21497	0	1.03166	0	0	1.14105	2.20182	1.84708	2.61791
F2S4_160421_011_A01	75	#00A79D	L5 IT ALM Cbln4 Fezf2	2	#27AAE1	Glutamatergic	2.51583	0	0	2.48241	0	1.6263	0	0	0	0	2.68434	0.390497	2.7491	2.04833	0	0	0	1.2435	1.64581	1.4998	2.87572	1.29989	1.87699	0	1.13455	0.892193	0	1.00992	0	1.69958	1.06776	2.09483	1.78707	2.50673
F2S4_160421_011_B01	82	#53A39D	L6 IT ALM Tgfb1	2	#27AAE1	Glutamatergic	2.31285	0	0	2.56116	1.99295	1.23633	1.75792	0	0	0	2.56245	1.34441	2.68596	1.81906	0	1.29966	0	0.7686	1.65673	1.88506	2.73187	1.31129	1.78957	0	2.01165	0.7686	0	1.65152	0	1.39456	1.14567	1.85331	1.9709	2.57575
F2S4_160421_011_E01	98	#3D9946	L5 NP ALM Trhr Nefl	2	#27AAE1	Glutamatergic	2.38938	0	0.358214	2.60225	1.35765	0.869661	0	0	0	0	2.69122	1.79595	2.96066	2.16568	0	1.58887	0	0	1.58164	2.14025	2.46331	0.938959	2.22591	0	0	0.358214	0	0.787167	0	0.685239	1.80476	1.65524	1.45563	2.79726
F2S4_160421_012_D01	100	#47867A	L6 NP ALM Trh	2	#27AAE1	Glutamatergic	2.16518	0	1.3631	2.58824	2.02591	1.4756	0	0	0	0	2.58099	0.793597	2.67886	2.14068	0.974412	1.28916	0	0.255911	1.78958	1.37059	2.44516	1.60993	2.03725	0	0	0.974412	0	1.05822	1.21086	1.05822	1.32359	2.14569	1.5504	2.5497
F2S4_160421_012_H01	82	#53A39D	L6 IT ALM Tgfb1	2	#27AAE1	Glutamatergic	2.02769	0	0	2.21791	2.24732	1.38277	1.57843	0	0	0	2.60696	1.62553	2.54801	1.26379	1.24633	1.42014	0	0.727466	1.80561	1.86091	2.52612	1.69419	2.02769	0	1.81533	0	0	0.952065	0	1.32734	1.47607	1.97778	1.3123	2.46389
F2S4_160421_013_H01	65	#B8FFCA	L2/3 IT ALM Ptrf	2	#27AAE1	Glutamatergic	2.16011	0	0	2.32225	1.86651	0.794816	0	0	0	0	2.70041	1.41584	2.66255	1.99053	0	0.39718	0	0.947044	2.46579	1.85759	3.04781	1.66504	2.11143	0	0.844012	0.39718	0	1.10006	0	1.42813	0.457812	2.21193	1.92432	2.61835
F2S4_160421_015_A01	78	#669D6A	L5 IT ALM Tmem163 Dmrtb1	2	#27AAE1	Glutamatergic	1.89262	0	0	2.43424	1.71663	1.57541	0	0	0	0	2.57559	1.38253	2.6825	1.87624	0	1.45431	0	1.39953	2.25002	1.66551	2.90146	1.85921	2.07042	0	1.89794	1.06447	0	0.29307	0	1.46877	1.28578	1.98626	1.68755	2.49453
F2S4_160421_015_B01	75	#00A79D	L5 IT ALM Cbln4 Fezf2	2	#27AAE1	Glutamatergic	2.17329	0	0	2.60158	0.886405	0.638413	1.91762	0	0	0	2.58146	1.52921	2.76224	1.96426	1.51165	0.222677	0	1.2324	2.19611	1.57021	2.88686	1.62181	1.79675	0	2.10357	0	0	0.478501	0	1.54608	1.69222	2.29652	1.98281	2.71387
F2S4_160421_015_C01	75	#00A79D	L5 IT ALM Cbln4 Fezf2	2	#27AAE1	Glutamatergic	2.17872	0	0	2.48067	1.71347	1.93745	1.31439	0	0	0	2.48534	1.45112	2.62627	1.98896	1.90333	1.19642	0	0.907775	1.97913	1.8187	2.74161	1.30276	1.92073	0	0.320203	0.729253	0	0	0	1.18109	1.70887	1.94018	1.61061	2.6555
F2S4_160421_015_D01	77	#00879D	L5 IT ALM Tnc	2	#27AAE1	Glutamatergic	1.98868	0	0	2.42747	1.82476	1.57828	0	0	0	0	2.45597	1.74834	2.58929	2.05643	0.824265	0	0	0.89246	1.9912	1.38482	2.86054	1.75272	1.98614	0	1.33081	0.583887	0	1.09147	0	1.21258	1.37454	2.05426	1.79814	2.6193
F2S4_160421_015_E01	77	#00879D	L5 IT ALM Tnc	2	#27AAE1	Glutamatergic	2.23906	0	0	2.46339	1.58429	1.47015	1.54688	0	0	0	2.5259	1.70819	2.79257	2.07516	1.44124	1.22649	0	0.826366	2.07283	1.89039	2.96021	1.44124	1.84564	0	1.99112	0	0	1.258	0	0	0.934801	1.89392	1.76376	2.83483
F2S4_160421_015_F01	75	#00A79D	L5 IT ALM Cbln4 Fezf2	2	#27AAE1	Glutamatergic	2.4654	0	0	2.47405	0	0.906054	2.07401	0	0	0	2.70415	1.0173	2.78663	1.72691	0	1.45684	0	1.12535	2.0909	2.02143	2.83775	1.24207	1.66528	0	1.80554	0.873139	0	0	0.200823	1.33398	0.655848	2.22824	1.84008	2.65844
F2S4_160421_015_G01	98	#3D9946	L5 NP ALM Trhr Nefl	2	#27AAE1	Glutamatergic	2.59969	0	1.54923	2.63927	1.90011	0	0	0	0	0	2.88382	0	2.76497	2.52315	0	0	1.68644	0.177868	0.303692	1.92693	2.68744	1.91906	0.303692	0	0	0.879666	0	0.879666	0	1.48944	0	1.90011	1.86257	2.67832
F2S4_160421_016_A01	75	#00A79D	L5 IT ALM Cbln4 Fezf2	2	#27AAE1	Glutamatergic	2.05614	0	1.28889	2.45178	1.93646	1.84213	0	0	0	0	2.64715	0.717403	2.7418	1.82875	0	1.37411	0	0.492536	2.35627	1.61341	2.92653	0	1.78597	0	2.14661	1.10024	0	1.10024	0	1.34408	0.411838	2.27686	1.93911	2.61615
F2S4_160421_016_B01	75	#00A79D	L5 IT ALM Cbln4 Fezf2	2	#27AAE1	Glutamatergic	2.41132	0	0	2.5294	0.793247	0.384087	1.41686	0	0	0	2.5831	2.24863	2.75485	2.17957	1.67611	0	0	0.933559	2.08575	1.92632	2.87542	1.70139	2.11356	0	0.680399	0	0	1.46175	0	1.18228	1.86063	2.20597	1.85779	2.51266
F2S4_160421_016_C01	77	#00879D	L5 IT ALM Tnc	2	#27AAE1	Glutamatergic	2.18147	0	0	2.57323	1.31316	1.84827	0	0	0	0	2.44569	1.34462	2.64163	2.22086	0	0	0	0.788813	1.97641	1.51067	2.8849	1.43553	1.65593	0	1.4102	0.989161	0	0	0	1.8119	1.64594	1.9157	1.87888	2.61911
F2S4_160421_016_D01	98	#3D9946	L5 NP ALM Trhr Nefl	2	#27AAE1	Glutamatergic	2.48222	0	1.62743	2.46612	1.90876	0	0	0	0	0	2.69325	0	2.7155	2.38724	0	0	0	1.18622	1.38359	1.67046	2.66203	0.634727	1.97452	0	0	0.687044	0	1.38359	0	1.96162	0.912596	2.32157	1.9694	2.8742
F2S4_160421_016_F01	75	#00A79D	L5 IT ALM Cbln4 Fezf2	2	#27AAE1	Glutamatergic	2.25952	0	0	2.53421	1.85684	1.63059	1.70412	0	0	0	2.684	0.846689	2.85335	1.67106	0	0	0	0.874435	2.06254	1.57539	2.84881	1.55344	1.18664	0	1.84836	0	0	0.455463	0.846689	1.74218	1.21208	2.32231	2.01467	2.59146
F2S4_160421_016_G01	74	#0094C2	L5 IT ALM Pld5	2	#27AAE1	Glutamatergic	2.33339	0	0	2.40005	2.04435	1.40081	0	0	0	0	2.4801	1.8125	2.6629	2.03839	0.905704	1.65128	0	0	2.3126	1.82576	2.69495	0.479115	2.19887	0	2.15064	0	0	1.34527	1.37393	1.24585	1.52794	2.07668	1.48719	2.49921
F2S4_160421_016_H01	76	#2F8C4D	L5 IT ALM Lypd1 Gpr88	2	#27AAE1	Glutamatergic	2.29654	0	0	2.41118	2.04385	1.939	0	0	0	0	2.53188	0.75934	2.91336	2.20406	0.168664	1.49655	0	0.680927	1.46239	1.49655	2.91687	2.09808	2.04011	0	1.46239	1.33054	0	0	0	1.99667	0	2.12051	1.60113	2.61736
F2S4_160421_017_C01	77	#00879D	L5 IT ALM Tnc	2	#27AAE1	Glutamatergic	1.81019	0	0	2.37433	1.44711	1.72586	1.17022	0	0	0	2.60071	1.26477	2.79374	2.01531	0	0	0	0.715965	2.36092	1.91377	2.75567	1.66834	1.89093	0	2.02771	0.602024	0	1.31802	0	1.78099	1.56816	2.22629	1.77227	2.43292
F2S4_160421_017_D01	77	#00879D	L5 IT ALM Tnc	2	#27AAE1	Glutamatergic	1.97868	0	1.19016	2.32087	0.280091	2.08612	0	0	0	0	2.5614	0.162245	2.71907	2.08773	0	0	0	1.2494	1.90206	1.59659	2.88397	1.34807	1.48987	0	1.86877	0	0	0	0	1.9166	0.891758	2.05259	1.87929	2.71907
F2S4_160421_017_E01	75	#00A79D	L5 IT ALM Cbln4 Fezf2	2	#27AAE1	Glutamatergic	2.45263	0	0	2.47431	2.01927	0.76628	0	0	0	0	2.05217	0	2.81793	1.9473	0	1.56588	0	0.293946	0.941568	0	2.89234	1.77834	2.06862	0	2.43908	0.987165	0	1.34807	0	1.88627	0.832883	2.06862	1.86097	2.49764
F2S4_160421_017_F01	77	#00879D	L5 IT ALM Tnc	2	#27AAE1	Glutamatergic	2.06292	0	1.33292	2.41373	1.38946	1.93278	0	0	0	0	2.57567	1.38182	2.72874	2.01723	0	1.22584	0	0.496638	2.11863	1.45278	2.82701	1.77509	1.73598	0	1.34146	0	0	0.844235	0	1.8871	0.816806	2.1552	1.76563	2.52828
F2S4_160421_017_G01	77	#00879D	L5 IT ALM Tnc	2	#27AAE1	Glutamatergic	2.11298	0	1.1435	2.42487	0.802391	1.88738	0	0	0	0	2.55465	1.28466	2.65443	1.95028	0	1.53659	0	0.564927	2.17666	1.70656	2.88203	1.55314	1.95028	0	1.11478	0.659245	0	0.831855	0.88539	1.67503	1.25343	2.12329	1.86685	2.56266
F2S4_160421_017_H01	77	#00879D	L5 IT ALM Tnc	2	#27AAE1	Glutamatergic	2.29517	0	0	2.55551	1.5477	1.27628	1.45988	0	0	0	2.5371	1.05832	2.67864	1.84869	1.14371	1.62584	0	0.299729	1.80699	1.30928	2.84404	0	1.9217	0	1.81698	0.775981	0	1.34969	0.396378	1.78277	1.57725	2.2773	1.59952	2.47597
F2S4_160421_018_C01	77	#00879D	L5 IT ALM Tnc	2	#27AAE1	Glutamatergic	2.40654	0	0	2.36497	1.85656	0	1.78169	0	0	0	2.48749	1.88675	2.75552	2.254	1.55844	0.487034	0	0.942491	2.11504	0.487034	2.96586	1.29277	1.70023	0	1.99006	1.14404	0	0.942491	0.308485	1.70468	0	2.19796	1.92842	2.41699
F2S4_160421_018_D01	98	#3D9946	L5 NP ALM Trhr Nefl	2	#27AAE1	Glutamatergic	2.61628	0	0	2.77721	0	1.099	0	0	0	0	2.83145	0	2.86797	2.3586	0	0.960708	0	1.26845	1.38239	2.34369	2.76365	1.56273	1.42634	0	0	1.099	0	1.25831	0	0	1.86035	0.722763	1.93552	2.53433
F2S4_160421_018_F01	79	#005C07	L5 IT ALM Tmem163 Arhgap25	2	#27AAE1	Glutamatergic	2.30081	0	0.946375	2.45357	1.46126	1.28163	0	0	0	0	2.57999	1.63479	2.68356	2.15999	0	1.05261	0	1.12214	2.08985	1.4463	3.02698	1.51645	1.66802	0	0.805427	0.92161	0	0.471234	0	1.59342	1.4308	1.99339	1.8516	2.57037
F2S4_160421_018_G01	75	#00A79D	L5 IT ALM Cbln4 Fezf2	2	#27AAE1	Glutamatergic	2.44236	0	0	2.48913	0.801881	1.83067	2.05745	0	0	0	2.54012	1.66115	2.79839	2.16484	1.38886	0	0	0.899713	2.03878	1.3695	2.86079	0	1.99651	0	1.54601	0.763672	0	0	0	1.38886	0.415155	2.341	1.87303	2.56543
F2S4_160421_018_H01	74	#0094C2	L5 IT ALM Pld5	2	#27AAE1	Glutamatergic	2.51319	0	0	2.41451	1.77357	1.64464	0	0	0	0	2.54623	1.8444	2.78939	2.07479	0	1.4276	0	0.716576	2.47514	1.58952	2.80968	0	2.05713	0	0	1.32186	0	1.73749	0	1.89956	1.33261	1.98309	1.84765	2.63516
F2S4_160421_019_B01	98	#3D9946	L5 NP ALM Trhr Nefl	2	#27AAE1	Glutamatergic	2.2579	0	2.20025	2.64855	0.573487	0.812285	0	0	0	0	2.78055	1.84281	2.98509	2.38092	0	0	0	0.422784	1.88829	1.13444	2.71267	1.76419	1.30572	0	0	0	0	0	0	0	0.190068	1.13444	2.05731	2.60403
F2S4_160421_019_F01	98	#3D9946	L5 NP ALM Trhr Nefl	2	#27AAE1	Glutamatergic	2.21545	0	0	2.58699	0	1.24236	0	0	0	0	2.68233	0.902462	2.66533	2.49828	0	0	0	1.22977	1.43067	1.91574	2.49065	1.38848	1.92098	0	0	0	0	0	0	0	0.902462	2.1215	2.02254	2.79655
F2S4_160421_019_G01	82	#53A39D	L6 IT ALM Tgfb1	2	#27AAE1	Glutamatergic	2.23067	0	0	2.59184	1.65798	0.952432	0	0	0	0	2.54342	0.820899	2.6641	1.77827	0.631312	1.57981	0	1.01568	2.0288	1.63029	2.70408	1.30543	1.94967	0	1.785	1.01568	0	0	0.523997	1.21634	1.24039	2.02689	1.94043	2.58555
F2S4_160421_019_H01	77	#00879D	L5 IT ALM Tnc	2	#27AAE1	Glutamatergic	2.33126	0	1.29937	2.44571	1.91355	0.948648	0	0	0	1.54614	2.50951	0	2.71673	2.08601	0.83137	0.71644	0	1.06119	2.21749	0.758222	2.98972	1.74969	1.09914	0	2.14542	0.491728	0	1.42744	0	1.97814	1.0409	2.14705	1.62326	2.50453
F2S4_160503_003_H01	117	#00FF66	CR Lhx5	2	#27AAE1	Glutamatergic	0.4899	0	0	2.55003	0.651534	0.4899	0	0	0.651534	0	3.14189	0.378953	2.93896	0.817712	1.00238	0.378953	0	0	0.651534	0.86146	2.8074	2.14491	0.378953	0	0.769059	0	0	0.229561	1.2968	0.651534	0.578193	2.48977	1.21282	2.76277
F2S4_160503_004_H01	117	#00FF66	CR Lhx5	2	#27AAE1	Glutamatergic	2.53742	0	0	2.85256	0	0	0	0	0	0	2.75718	0	2.3986	2.67506	2.76715	0	0	0	0	0	2.67055	0	2.29357	0	0	2.10291	0	0	0	0	2.26321	0	2.59194	3.0856
F2S4_160517_004_E01	77	#00879D	L5 IT ALM Tnc	2	#27AAE1	Glutamatergic	2.35253	0	0	2.5403	1.99935	1.74945	0	0	0	0	2.48501	1.81869	2.79893	2.0379	0	1.26033	0	0.656136	2.10753	1.86028	2.86308	1.8733	1.36295	0	1.22755	0	0	1.43195	0	1.94198	1.66288	1.6752	1.91951	2.68859
F2S4_160517_005_A01	77	#00879D	L5 IT ALM Tnc	2	#27AAE1	Glutamatergic	2.08659	0	1.53861	2.28417	1.85565	1.09992	0	0	0	0	2.4081	1.43728	2.51566	1.80161	1.24009	1.55824	0	0.731999	1.9934	1.73352	2.69935	1.76445	1.65658	0	2.15969	0	0	0.414675	1.24996	1.641	1.47375	2.06173	1.27829	2.35324
F2S4_160517_005_B01	77	#00879D	L5 IT ALM Tnc	2	#27AAE1	Glutamatergic	2.20303	0	1.87366	2.3146	1.88557	1.47839	0	0	0	0.309386	2.53764	1.653	2.61676	1.91214	0.129137	1.14027	0	1.00015	2.19924	1.38383	2.83782	1.8836	1.20113	0	2.14137	0	0	1.43644	0	1.6758	1.23743	2.1808	1.59208	2.65633
F2S4_160517_005_C01	78	#669D6A	L5 IT ALM Tmem163 Dmrtb1	2	#27AAE1	Glutamatergic	2.27596	0	1.52496	2.46246	1.84364	1.58439	0	0	0	0.329093	2.45042	1.67645	2.68201	1.82686	0	1.12932	0	1.01894	2.3158	1.63286	2.88021	1.51001	1.12932	0	1.75813	0	0	1.19688	0	1.83891	1.7065	2.28797	1.80428	2.56526
F2S4_160517_005_D01	98	#3D9946	L5 NP ALM Trhr Nefl	2	#27AAE1	Glutamatergic	2.11399	0	0	2.43006	0	0.771449	0	0	0	0	2.48573	1.78246	2.6371	2.24101	0	0.43979	0	0.43979	0	1.38271	2.60049	1.55276	2.13121	0	1.54415	0	0	1.19657	0.716584	1.44707	1.52639	2.09238	1.46309	2.68744
F2S4_160517_005_E01	98	#3D9946	L5 NP ALM Trhr Nefl	2	#27AAE1	Glutamatergic	2.34434	0	1.27291	2.59304	1.51088	0	0	0	0	0	2.65942	0	2.63407	2.11527	0	0	0	0.960639	1.05506	1.26426	2.53009	2.14958	1.98066	0	0.735318	0.324101	0	0	0	1.81511	1.75736	2.10278	1.71924	2.60795
F2S4_160517_005_F01	98	#3D9946	L5 NP ALM Trhr Nefl	2	#27AAE1	Glutamatergic	2.37575	0	1.89167	2.4808	1.63602	0	0.547528	0	0	0	2.72963	0.755482	2.77273	2.28747	0	0	0	1.09887	1.84046	1.89766	2.44685	0	0.951587	0	0	1.38225	0	1.14616	1.52508	1.67749	0	2.22771	1.50102	2.70404
F2S4_160517_005_G01	78	#669D6A	L5 IT ALM Tmem163 Dmrtb1	2	#27AAE1	Glutamatergic	2.19864	0	1.94429	2.42882	1.7332	1.48063	0.805296	0	0	0	2.54645	1.60057	2.74225	2.11873	0	1.07092	0	1.05649	2.30422	1.72383	2.81862	1.65562	1.67015	0	1.89185	0.141382	0	0.919648	0	1.51769	1.42782	2.25787	1.70116	2.56367
F2S4_160517_005_H01	77	#00879D	L5 IT ALM Tnc	2	#27AAE1	Glutamatergic	2.01398	0	0	2.3059	1.94687	1.71542	0	0	0	0	2.50756	1.45513	2.49973	1.93253	0	1.68703	0	0.708191	2.26429	1.78509	2.61288	1.6067	2.27388	0	2.12735	0	0	1.27094	0.741784	1.17507	1.20943	1.89558	1.33317	2.49916
F2S4_160517_006_A01	75	#00A79D	L5 IT ALM Cbln4 Fezf2	2	#27AAE1	Glutamatergic	2.17594	0	0	2.39507	1.98752	1.20973	0	0	0	0	2.54226	1.77846	2.81887	1.97123	0.997643	0	0	0.510072	2.07749	1.60113	2.60639	1.60113	1.52121	0	1.06949	0.616061	0	1.32486	0	1.59624	1.1722	2.06763	1.61076	2.64501
F2S4_160517_006_B01	76	#2F8C4D	L5 IT ALM Lypd1 Gpr88	2	#27AAE1	Glutamatergic	2.36871	0	0	2.51221	1.60573	1.08567	0	0	0	0	2.54469	1.63169	2.67721	2.17631	0	0	0	0.63476	2.19162	1.86854	2.84664	1.54353	2.04591	0	1.76142	0.48721	0	0.711049	0.711049	1.8304	1.35282	2.22393	1.70847	2.51934
F2S4_160517_006_C01	78	#669D6A	L5 IT ALM Tmem163 Dmrtb1	2	#27AAE1	Glutamatergic	1.87369	0	1.35839	2.52322	1.81689	1.66235	0	0	0	0	2.44225	1.9031	2.6771	2.22462	1.27636	0.988089	0	0.652419	2.37097	1.17514	2.90884	1.29597	1.13538	0	1.99077	0.272525	0	0.692693	0	1.57086	1.72379	2.2886	1.6582	2.61137
F2S4_160517_006_D01	77	#00879D	L5 IT ALM Tnc	2	#27AAE1	Glutamatergic	2.49084	0	1.30726	2.43994	1.67035	0.686442	0	0	0	0	2.35726	1.54103	2.57316	2.00147	1.34671	0	0	0.727545	2.03364	1.75907	2.81873	1.39145	2.15318	0	1.6748	0.590325	0	1.13155	0	1.59746	1.36516	2.13973	1.70059	2.52026
F2S4_160517_006_E01	98	#3D9946	L5 NP ALM Trhr Nefl	2	#27AAE1	Glutamatergic	2.60167	0	1.5627	2.70819	1.86264	1.64635	0	0	0	0	2.62709	1.61737	2.70154	2.34308	0	0	0	1.09469	1.91744	1.65034	2.57276	0	0.420576	0	0.630175	0	0	1.37041	1.42034	2.03182	1.79425	2.279	1.77384	2.73349
F2S4_160517_006_F01	81	#53879D	L5 IT ALM Gkn1 Pcdh19	2	#27AAE1	Glutamatergic	2.42716	0.794037	0	2.5112	1.55717	0.981434	1.31754	0	0	0	2.48282	1.88078	2.65808	2.04704	1.33286	1.0443	0	0.707928	1.99291	1.56164	2.85302	1.50472	1.90965	0	1.34767	0.396624	0	1.02942	1.25017	1.56164	1.34033	2.02772	1.58332	2.6358
F2S4_160517_006_G01	75	#00A79D	L5 IT ALM Cbln4 Fezf2	2	#27AAE1	Glutamatergic	2.28215	0	0.944039	2.4972	1.77402	1.38691	0	0	0	0	2.59038	1.15365	2.53974	1.95898	0	1.25864	0	1.04643	2.02763	1.66085	2.8013	1.4689	1.92816	0	0	0.835263	0.142874	0.835263	1.17678	1.31128	0.809809	2.24529	1.61409	2.58601
F2S4_160517_006_H01	74	#0094C2	L5 IT ALM Pld5	2	#27AAE1	Glutamatergic	2.34413	0	0	2.40126	1.76448	0	0	0	0	0	2.53636	1.20157	2.50604	1.73571	1.88987	0	0	0.711014	2.0377	1.28372	2.5311	1.59668	2.03106	0	1.48285	0	0	0	0	1.51146	1.46473	1.87334	1.5733	2.55779
F2S4_160517_007_A01	77	#00879D	L5 IT ALM Tnc	2	#27AAE1	Glutamatergic	2.21243	0	1.97435	2.33034	1.4903	1.88822	1.75098	0	0	0	2.47603	1.51082	2.56652	1.72728	0	1.50409	0	0.902134	2.05391	1.53042	2.91299	1.67562	2.01386	0	1.72728	0.902134	0	1.27772	0.300484	0.739469	1.0202	2.29777	2.01595	2.6526
F2S4_160517_007_B01	98	#3D9946	L5 NP ALM Trhr Nefl	2	#27AAE1	Glutamatergic	2.60007	0	1.43539	2.56358	1.35005	1.04956	0	0	0	0	2.63715	1.95873	2.81582	1.89103	0	1.48649	0	0.689227	2.00074	1.92745	2.62078	0	1.50005	0	1.8991	0	0	0.469017	0	1.91221	1.77332	2.14321	2.00909	2.57888
F2S4_160517_007_C01	77	#00879D	L5 IT ALM Tnc	2	#27AAE1	Glutamatergic	2.18892	0	0	2.41925	0	1.4072	0	0	0	0	2.66759	1.86051	2.67532	2.10142	0.919573	0.616226	0	0.970982	2.28703	1.92435	2.88179	0.793863	1.86672	0	1.99402	0	0	1.1636	0.182444	1.93238	0	2.22279	1.62039	2.69544
F2S4_160517_007_D01	83	#174F61	L6 IT ALM Oprk1	2	#27AAE1	Glutamatergic	2.43995	0	0	2.51577	1.98395	1.67119	0	0	0	0	2.59065	1.28692	2.72376	1.61046	0	0	0	1.00776	2.08591	1.78299	3.01077	1.42326	0.852491	0	1.47815	0	0	1.54619	0	1.59946	0.403128	1.96517	1.60499	2.53298
F2S4_160517_007_E01	77	#00879D	L5 IT ALM Tnc	2	#27AAE1	Glutamatergic	2.03478	0	0	2.22382	1.75687	1.70103	1.45596	0	0	0	2.43348	1.79962	2.56389	1.95719	1.12416	1.38277	0	0.734914	2.2002	1.53759	2.75036	1.81625	1.85076	0	1.44841	0.693643	0	1.12416	1.19787	1.37382	1.87991	2.06527	1.53759	2.59378
F2S4_160517_007_G01	77	#00879D	L5 IT ALM Tnc	2	#27AAE1	Glutamatergic	1.9252	0	0	2.36191	1.00705	1.96347	0	0	0	0	2.50078	1.86691	2.78385	2.08219	0	0.773372	0	0.493418	2.16288	1.85425	2.9786	0	1.82776	0	1.55925	0	0	0.905745	0	1.15816	1.66383	1.95336	1.85851	2.71584
F2S4_160517_007_H01	82	#53A39D	L6 IT ALM Tgfb1	2	#27AAE1	Glutamatergic	2.5109	0	0	2.52432	1.25053	1.74692	0	0	0	0	2.5848	1.26119	2.68198	1.79258	0	1.2169	0	0.907177	1.79567	1.8918	2.85577	1.66791	1.88933	0	1.76378	0.829237	0	0.656848	0.159034	1.14065	0	2.23922	1.49236	2.48966
F2S4_160517_008_A01	77	#00879D	L5 IT ALM Tnc	2	#27AAE1	Glutamatergic	2.18057	0	0	2.44365	1.90007	1.39575	0	0	0	0	2.55759	1.49427	2.57875	1.94072	0.967688	1.34146	0	0.391236	2.21672	1.33171	2.91538	1.53932	1.61229	0	1.97566	0.29545	0	1.53932	0	1.67474	1.50763	2.00591	1.72137	2.72158
F2S4_160517_008_D01	77	#00879D	L5 IT ALM Tnc	2	#27AAE1	Glutamatergic	1.4055	0	2.16339	2.61957	1.77206	1.52825	0	0	0	0	2.62414	1.48182	2.79634	2.05281	0.836661	1.36163	0	0.537048	2.11243	1.70634	3.01648	1.32304	1.75747	0	1.28069	0	0	1.0517	0.537048	1.31283	1.61363	1.97025	1.69791	2.59816
F2S4_160517_008_E01	95	#1E806D	L5 PT ALM Npsr1	2	#27AAE1	Glutamatergic	2.01938	0	1.33123	2.49751	1.42961	1.37078	0	0	0	0	2.55225	1.91423	2.73671	2.0222	1.09978	1.25608	0	0.853215	1.86058	1.76005	2.59789	1.78986	1.68747	0	1.20383	0.761129	0	1.44047	0	1.50976	1.14443	2.19785	1.56146	2.52486
F2S4_160517_008_F01	75	#00A79D	L5 IT ALM Cbln4 Fezf2	2	#27AAE1	Glutamatergic	2.47305	0	1.01344	2.53332	1.66	1.27178	0	0	0	0	2.42182	1.64652	2.54037	1.85323	0.715292	0.379697	0	0.786959	1.95401	1.85887	2.75667	1.3507	1.83292	0	1.28247	1.13272	0	0	1.17527	1.29289	1.64652	2.02634	1.80531	2.63104
F2S4_160517_009_A01	81	#53879D	L5 IT ALM Gkn1 Pcdh19	2	#27AAE1	Glutamatergic	2.17332	0	0.973422	2.52251	1.51531	1.5335	0	0	0	0	2.36582	1.20261	2.50701	2.01986	1.46272	1.40286	0	0.580026	1.60956	1.39477	2.72247	1.31418	1.9856	0	1.50907	0.63034	0	1.1764	0	1.50275	1.50907	2.03133	1.60956	2.36843
F2S4_160517_009_C01	81	#53879D	L5 IT ALM Gkn1 Pcdh19	2	#27AAE1	Glutamatergic	2.28583	0	0	2.61408	1.84699	1.96482	0	0	0	0	2.4868	1.51315	2.66242	2.1171	0	1.04891	0	1.02867	1.83096	1.29787	2.90588	1.23823	1.92985	0	0.178862	0	0	1.42292	0	1.73646	1.36008	1.95017	1.72411	2.46536
F2S4_160517_009_E01	77	#00879D	L5 IT ALM Tnc	2	#27AAE1	Glutamatergic	1.95238	0	1.32094	2.51188	1.50535	1.84993	0	0	0	0	2.5575	1.5128	2.65284	2.05047	0	1.49778	0	1.12006	2.07137	1.28503	2.96993	1.43185	1.81822	0	1.71096	0	0	1.04017	0	1.59345	1.20286	2.07946	1.58101	2.37055
F2S4_160517_009_G01	77	#00879D	L5 IT ALM Tnc	2	#27AAE1	Glutamatergic	2.14815	0	1.15407	2.32775	1.26092	1.55526	0	0	0	1.571	2.20319	1.6635	2.59293	1.9382	1.14039	1.12628	0	0.768	2.04376	1.49823	2.87435	1.33789	2.0057	0	1.58119	0	0	1.54988	0	1.74664	1.70706	2.13146	1.78607	2.4664
F2S4_160517_009_H01	80	#008F1F	L5 IT ALM Cpa6 Gpr88	2	#27AAE1	Glutamatergic	2.12378	0	0	2.47307	1.29785	1.34141	0	0	0	0	2.57226	1.42419	2.79839	2.18016	1.60168	1.32451	0	1.44427	2.09987	1.56364	2.94881	1.52194	2.14121	0	1.18313	0	0	1.04358	1.45716	1.54329	1.21754	2.02939	1.69915	2.62106
F2S4_160517_010_A01	81	#53879D	L5 IT ALM Gkn1 Pcdh19	2	#27AAE1	Glutamatergic	2.33009	0	0	2.43782	1.46206	1.22882	1.5261	0	0	0	2.44173	1.67246	2.69089	1.82753	0.131665	0.977699	0	0.720137	1.8772	1.82293	2.83447	1.58189	1.1706	0	1.86896	0	0	0.383201	0.31438	1.20069	1.45672	2.23833	1.71301	2.5653
F2S4_160517_010_B01	98	#3D9946	L5 NP ALM Trhr Nefl	2	#27AAE1	Glutamatergic	2.4635	0	1.92122	2.53502	1.7211	0	0	0	0	0	2.58871	0	2.64038	2.33122	0	0.985637	0	0.361955	2.23416	1.8113	2.63995	1.55265	2.11479	0	0.605966	0	0	1.83397	0	0.436947	0.436947	2.17794	1.58321	2.66997
F2S4_160517_010_D01	77	#00879D	L5 IT ALM Tnc	2	#27AAE1	Glutamatergic	2.37521	0	0	2.38095	1.16214	0.864041	0	0	0	0	2.48924	1.03818	2.68473	1.98083	0	0.279148	0	1.17542	2.25851	1.3549	2.81338	1.83365	1.81004	0	2.11826	1.05575	0	0	1.13431	1.51866	0	1.73401	1.46841	2.39694
F2S4_160517_010_E01	77	#00879D	L5 IT ALM Tnc	2	#27AAE1	Glutamatergic	1.93837	0	1.56511	2.33329	1.03454	0.660271	1.56511	0	0	0.956212	2.50931	1.39228	2.6536	1.86286	1.15841	1.10088	0	0.445117	2.31677	1.35963	2.82793	1.40772	1.67631	0	2.02522	1.03454	0	1.15841	0	1.53787	1.66806	2.28172	1.75122	2.53891
F2S4_160517_010_F01	77	#00879D	L5 IT ALM Tnc	2	#27AAE1	Glutamatergic	2.15611	0	0	2.35568	1.41279	1.80395	1.39576	0	0	0	2.47486	1.03933	2.78021	1.83027	0	0	0	0.843154	2.22819	1.81068	2.81198	1.87282	2.13447	0	1.90624	0	0	1.34026	0	1.67902	1.39576	2.07693	1.83027	2.53049
F2S4_160517_010_G01	81	#53879D	L5 IT ALM Gkn1 Pcdh19	2	#27AAE1	Glutamatergic	2.06527	0	0.845399	2.46629	0.138398	1.77759	0.929729	0	0	0	2.53374	1.81907	2.80012	1.71004	1.61047	0	0	0.512126	1.81659	1.44164	2.8208	1.60645	1.64503	0	2.05102	0.94848	0	0.138398	0.243188	1.69385	1.22434	2.02565	1.73173	2.64021
F2S4_160517_011_A01	98	#3D9946	L5 NP ALM Trhr Nefl	2	#27AAE1	Glutamatergic	2.45437	0	1.46441	2.28823	1.85898	1.87827	0	0	0	0	2.37877	0.166994	2.71841	2.35063	0	1.40454	0	1.28527	2.25557	1.62112	2.66853	2.03682	0.381425	0	1.73976	0.524335	0	1.41249	0	1.54691	0.75504	2.10105	1.71693	2.8766
F2S4_160517_011_B01	77	#00879D	L5 IT ALM Tnc	2	#27AAE1	Glutamatergic	2.2312	0	0	2.44078	1.64417	0.676276	0	0	0	0	2.57074	1.58495	2.71485	1.98625	1.43486	0	0	0.888841	2.25984	1.18278	2.82115	1.16088	1.69299	0	2.03088	0	0	0.601663	0.558925	1.83517	0.511517	2.28672	1.78747	2.71548
F2S4_160517_011_C01	77	#00879D	L5 IT ALM Tnc	2	#27AAE1	Glutamatergic	2.17713	0	2.25642	2.40715	1.75089	1.91375	0	0	0	0	2.58796	1.65668	2.67157	1.9607	0.148287	0	0	0.419611	2.12605	1.69755	2.8726	1.74137	1.96456	0	1.83087	0.738523	0	1.25751	0.482143	1.21657	1.32102	2.26992	1.4756	2.60321
F2S4_160517_011_D01	98	#3D9946	L5 NP ALM Trhr Nefl	2	#27AAE1	Glutamatergic	2.54544	0	1.38372	2.71273	1.85934	0	0	0	0	0	2.63335	1.74246	2.62215	2.31069	0	0	0	0.364155	2.00148	1.94276	2.72864	1.17621	2.09486	0	0	1.21264	0	1.51201	0	0	0	2.2478	1.59672	2.64812
F2S4_160517_011_E01	82	#53A39D	L6 IT ALM Tgfb1	2	#27AAE1	Glutamatergic	2.13093	0	0	2.39484	1.9212	1.61778	0.834685	0	0	0	2.53348	1.95761	2.69499	1.65438	0.592962	0.972508	0	0.592962	1.70407	1.67827	2.82067	1.71336	1.32335	0	1.41763	0.834685	0	0.237863	1.30018	0.834685	1.86666	2.07071	1.67827	2.59154
F2S4_160517_011_F01	98	#3D9946	L5 NP ALM Trhr Nefl	2	#27AAE1	Glutamatergic	2.38085	0	1.82764	2.48342	1.80118	0	0	0	0	0	2.79001	1.70673	2.80136	2.31087	0	0	0	0	1.89853	1.86844	2.78216	0	0	0	1.23904	1.09628	0	0.441921	0	1.4462	0.158847	2.14233	1.88123	2.57203
F2S4_160517_011_G01	81	#53879D	L5 IT ALM Gkn1 Pcdh19	2	#27AAE1	Glutamatergic	2.31116	0	0	2.4427	1.4367	1.26848	0	0	0	0	2.48577	1.36755	2.72116	1.90111	0	0.973691	0	1.12825	2.21517	1.8658	2.96882	1.63038	1.49124	0	1.83441	0.91986	0	1.60352	0.13537	1.38097	1.54425	2.07471	1.59553	2.58219
F2S4_160517_011_H01	98	#3D9946	L5 NP ALM Trhr Nefl	2	#27AAE1	Glutamatergic	2.03279	0	1.24783	2.47868	2.00324	0	0	0	0	0	2.46399	0	2.41597	2.20415	1.02527	1.40865	0	0.970677	1.67892	1.65951	2.49522	1.39426	1.60905	0	1.3142	0	0	1.44914	0	1.77704	1.85451	2.09091	1.61348	2.73291
F2S4_160517_012_B01	100	#47867A	L6 NP ALM Trh	2	#27AAE1	Glutamatergic	2.18215	0	0	2.42654	1.5128	0	0	0	0	0	2.70097	2.08415	2.64677	2.50235	0	0	0	0.428725	1.77148	1.52932	2.54555	1.58502	0	0	0.716764	0.428725	0	0	0	0	1.70832	2.13791	1.75573	2.53395
F2S4_160517_012_C01	115	#335280	L6b Hsd17b2	2	#27AAE1	Glutamatergic	1.78721	0	1.45644	2.56219	2.02996	0.468938	0	0	0	0	2.49798	2.18585	2.81259	2.16094	1.46809	0	0	1.22893	1.92533	1.8267	2.9356	1.43836	1.29364	0	1.38611	0.653135	0	0.407425	0	1.0302	0.809102	1.96735	1.58786	2.68019
F2S4_160517_012_D01	98	#3D9946	L5 NP ALM Trhr Nefl	2	#27AAE1	Glutamatergic	2.20099	0	1.97708	2.59107	1.89739	0.781179	0	0	0	0	2.79456	0	2.83159	2.34421	0	0	0	1.11472	1.95523	1.98061	2.72556	0.613076	0	0	1.45541	0.688282	0	0	0	1.50552	0.249367	1.87775	1.61223	2.72302
F2S4_160517_012_E01	100	#47867A	L6 NP ALM Trh	2	#27AAE1	Glutamatergic	2.26714	0	0	2.45422	0.98643	1.45524	0	0	0	0	2.46621	1.71958	2.62628	2.36833	0	1.36348	0	1.31298	1.25582	0	2.51785	1.9202	0	0	0.134235	1.11234	0	1.247	0	0.969891	1.1797	2.20116	1.59139	2.42389
F2S4_160517_012_G01	75	#00A79D	L5 IT ALM Cbln4 Fezf2	2	#27AAE1	Glutamatergic	2.34905	0	0	2.50166	1.79778	1.81666	1.42335	0	0	0	2.51719	2.00788	2.71857	1.81135	1.63992	1.43622	0	1.28629	2.03104	1.77514	2.86987	1.03995	1.72272	0	0.341556	0	0	0.413996	0	1.26801	1.48418	2.14144	1.63992	2.49673
F2S4_160517_013_A01	101	#00B8C3	L6 CT ALM Cpa6	2	#27AAE1	Glutamatergic	2.37772	0	1.29435	2.51581	1.80435	0	0	0	0	0	2.50126	1.42064	2.71382	1.9395	0	1.64954	0	0.88349	1.94156	1.86502	2.6898	2.00125	1.99945	0	1.86748	0.833536	0	0	0.635834	1.87716	1.64954	2.25939	1.61153	2.79093
F2S4_160517_013_B01	100	#47867A	L6 NP ALM Trh	2	#27AAE1	Glutamatergic	2.7664	0	1.79872	2.52799	1.92436	1.69292	0	0	0	0	2.55662	1.73986	2.72623	2.16133	0	1.90705	0	0.287359	1.5171	1.25247	2.58027	1.5857	1.08836	0	0.975073	0	0	0.287359	0	1.53529	0.904995	1.93866	1.941	2.64576
F2S4_160517_013_C01	100	#47867A	L6 NP ALM Trh	2	#27AAE1	Glutamatergic	2.53403	0	2.07582	2.56247	1.7502	0.977791	0	0	0	0	2.39116	0.634087	2.76487	2.53821	0	1.55571	0	0.526536	2.06713	1.85354	2.62269	0.288832	1.89464	0	1.89464	0	0	1.61928	0	0	0	1.89201	2.02276	2.76523
F2S4_160517_013_D01	82	#53A39D	L6 IT ALM Tgfb1	2	#27AAE1	Glutamatergic	2.22883	0	0	2.38149	1.99494	1.09394	0	0	0	0	2.5021	1.22786	2.62753	1.86426	0	0.99864	0	0.980506	2.21718	1.97289	2.89439	1.54709	1.57151	0	1.47036	1.14753	0	0.420068	0	1.72576	1.23822	1.96529	1.82104	2.59639
F2S4_160517_013_E01	100	#47867A	L6 NP ALM Trh	2	#27AAE1	Glutamatergic	2.24137	0	1.17822	2.47962	1.6849	0.791342	0	0	0	0	2.48702	1.7692	2.56979	2.101	0	0	0	0.240729	1.45342	0.67243	2.4464	1.66449	1.19905	0	0.508147	0.840467	0	1.25615	0	1.5357	0.508147	2.02907	1.35181	2.36568
F2S4_160517_013_H01	102	#006091	L6 CT ALM Nxph2 Sla	2	#27AAE1	Glutamatergic	2.26292	0	0.157434	2.42594	1.53962	0.968556	0	0	0	0	2.72616	1.07639	2.73603	1.91523	0	1.68294	0	1.02581	2.01016	1.63731	2.62326	1.81733	2.04573	0	0.878169	1.37512	0	1.34188	0	1.40599	1.35043	2.32641	1.66279	2.66295
F2S4_160517_014_A01	98	#3D9946	L5 NP ALM Trhr Nefl	2	#27AAE1	Glutamatergic	2.13007	0	0	2.45312	0	0	0	0	0	0	2.77303	0	2.69893	2.21653	0	1.41204	0	0.311532	1.72508	1.77116	2.30016	0.130222	0.841614	0	0.819177	0	0	0.379959	1.62231	1.23259	0.230271	2.36243	1.65711	2.72458
F2S4_160517_014_B01	100	#47867A	L6 NP ALM Trh	2	#27AAE1	Glutamatergic	2.38536	0	1.51565	2.6841	1.38482	1.22767	0	0	0	0	2.63354	0	2.74932	2.37055	0	0	0	0	0.249246	0.612867	2.5477	1.5549	1.84264	0	1.29236	1.37782	0	0.721281	1.5549	1.54059	2.06052	1.68383	2.0916	2.67316
F2S4_160517_014_C01	100	#47867A	L6 NP ALM Trh	2	#27AAE1	Glutamatergic	2.03049	0	1.94183	2.3744	1.5026	0	0	0	0	0	2.40555	0.915483	2.56908	2.17253	0	0	0	0.353659	1.7075	2.11991	2.19836	1.90435	1.76038	0	1.37935	0.75711	0	1.06782	0	1.71546	0.460371	1.60533	1.51944	1.99744
F2S4_160517_014_D01	82	#53A39D	L6 IT ALM Tgfb1	2	#27AAE1	Glutamatergic	2.28802	0	0	2.59341	1.51152	1.68017	0.123146	0	0	0	2.62255	1.4653	2.59631	1.85022	0.472325	0.421473	0	0.693208	2.14512	1.31535	2.80236	1.72263	1.48438	0	0.963601	0.721146	0	0.297437	1.24035	0.817784	0.993512	2.13272	1.68313	2.66521
F2S4_160517_014_F01	102	#006091	L6 CT ALM Nxph2 Sla	2	#27AAE1	Glutamatergic	2.23731	0	1.4874	2.53447	1.60879	1.61318	0	0	0	0	2.57684	1.67798	2.70539	2.01088	0	0	0	0.261384	2.10625	1.63031	2.48105	0.946568	1.94898	0	1.58615	0.673463	0	1.15254	0	1.60435	0.423413	1.97822	1.96092	2.65448
F2S4_160517_014_H01	72	#26BF64	L5 IT VISp Col27a1	2	#27AAE1	Glutamatergic	2.12407	0	0	2.30494	2.00783	1.2471	0	0	0	0	2.54885	1.92808	2.68096	1.97652	1.1563	1.60381	0	0.834585	1.71105	1.95699	2.70014	1.75455	1.41492	0	1.7283	0.592875	0	0	0.151251	0.884558	1.49131	1.97269	1.54608	2.59535
F2S4_160517_015_D01	98	#3D9946	L5 NP ALM Trhr Nefl	2	#27AAE1	Glutamatergic	2.22826	0	1.84693	2.6335	1.96953	0	0	0	0	0	2.75248	1.58777	2.84356	2.63555	0	0	0	1.39704	0	1.06819	2.66715	0.305151	1.84693	0	0.178843	0	0	0.305151	0	1.49224	0.178843	2.52206	1.54579	2.80994
F2S4_160517_015_F01	102	#006091	L6 CT ALM Nxph2 Sla	2	#27AAE1	Glutamatergic	2.35221	0	0	2.55007	1.53286	0.846315	0	0	0	0	2.57809	2.06372	2.75082	1.86217	0	1.44183	0	0.647363	1.81906	1.14299	2.63575	1.53286	1.77119	0	0.155328	0.498293	0	1.24966	1.68777	1.44183	1.86979	2.24868	1.81906	2.66659
F2S4_160517_015_G01	102	#006091	L6 CT ALM Nxph2 Sla	2	#27AAE1	Glutamatergic	2.37357	0	0	2.49423	1.34009	0.945996	0	0	0	0	2.7696	0.156864	2.77724	2.14813	0	1.39667	0	0.762337	2.21406	1.98547	2.86417	1.63982	1.69275	0	1.79477	0	0	1.47294	0	0.986808	0.557536	1.50951	1.51532	2.7225
F2S4_160517_015_H01	82	#53A39D	L6 IT ALM Tgfb1	2	#27AAE1	Glutamatergic	2.29549	0	1.14545	2.45443	1.60135	1.66883	1.24448	0	0	0	2.51665	1.15914	2.76014	1.72356	1.24448	1.36877	0	0.861255	2.06951	1.50956	2.79546	1.416	1.97763	0	1.48482	0.804158	0	1.26608	0	1.5915	1.62039	2.12098	1.49737	2.41666
F2S4_160517_016_C01	83	#174F61	L6 IT ALM Oprk1	2	#27AAE1	Glutamatergic	2.21953	1.01491	0	2.5977	1.57087	1.5329	1.36557	0	0	0	2.59599	1.14161	2.81911	1.85672	1.50208	0	0	0.998242	2.03549	1.50737	2.91783	1.29443	1.94958	0	1.67538	0.944037	0	1.4203	0	1.57539	1.28575	2.30369	1.8069	2.58732
F2S4_160517_016_E01	100	#47867A	L6 NP ALM Trh	2	#27AAE1	Glutamatergic	2.41511	0	2.1991	2.58584	0	0	0	0	0	0	2.57339	1.96392	2.77764	2.55964	0	1.73163	0	0.809298	2.21586	1.801	2.60556	0	0.522972	0	0.753438	0.249936	0	0	0	1.54695	0	2.02224	1.5748	2.4177
F2S4_160517_016_F01	82	#53A39D	L6 IT ALM Tgfb1	2	#27AAE1	Glutamatergic	2.28132	0	0	2.63046	1.22199	1.64239	0	0	0	0	2.60141	1.76893	2.74517	1.96448	0	0	0	0.589611	2.10308	1.69244	2.8436	1.54181	1.1885	0	1.60401	0.589611	0	0.673188	0	1.08406	1.54693	2.28038	1.63829	2.62114
F2S4_160517_017_A01	82	#53A39D	L6 IT ALM Tgfb1	2	#27AAE1	Glutamatergic	2.28353	0	0	2.42012	1.73039	1.16443	0	0	0	0	2.31043	1.84515	2.60649	1.84309	0	0.98345	0	0.69734	1.78569	1.47995	2.61181	1.79503	2.03408	0	1.60007	0.998166	0	0.901307	0.843352	1.30627	1.16443	1.94575	1.68524	2.65598
F2S4_160517_017_D01	98	#3D9946	L5 NP ALM Trhr Nefl	2	#27AAE1	Glutamatergic	2.3941	0	0.394851	2.57306	0	0	0	0	0	0	2.77642	1.43633	2.71491	2.33506	0	0	0	0.76473	1.84922	1.74698	2.56787	1.7078	1.62079	0	0.555577	1.19928	0	1.48637	0.598195	1.62463	0.863305	2.24161	1.82099	2.71335
F2S4_160517_017_E01	102	#006091	L6 CT ALM Nxph2 Sla	2	#27AAE1	Glutamatergic	2.01745	0	0	2.39172	1.82077	1.55535	0	0	0	0	2.59708	1.36704	2.47855	2.01467	0	1.22093	0	0.124694	1.91811	1.41956	2.48992	2.00335	1.73143	0	0.969162	0.563559	0	0	0	1.49965	1.65546	2.18277	1.63586	2.60968
F2S4_160517_017_G01	98	#3D9946	L5 NP ALM Trhr Nefl	2	#27AAE1	Glutamatergic	2.41079	0	1.03315	2.44557	0	1.38655	0	0	0	0	2.64844	1.7452	2.49432	2.28066	0	1.51873	0	0.513213	1.8562	1.73024	2.38662	0	1.45479	0	1.69867	1.20592	0	1.47168	0	1.19562	1.60798	2.18411	1.87623	2.72104
F2S4_160517_017_H01	98	#3D9946	L5 NP ALM Trhr Nefl	2	#27AAE1	Glutamatergic	2.21568	0	1.77465	2.39991	1.50488	0	0	0	0	0	2.50409	0	2.43362	2.2671	0	0	0	0.246732	1.8095	1.54457	2.25249	1.9986	1.87842	0	0	0.852455	0	1.52518	0	1.82963	0.403103	1.68164	1.61447	2.50252
F2S4_160517_018_A01	100	#47867A	L6 NP ALM Trh	2	#27AAE1	Glutamatergic	2.4314	0	1.74543	2.52058	0	0.929735	0.278923	0	0	0	2.37253	0.204254	2.64548	2.33077	0	1.08311	0	0	1.57206	1.00032	2.32464	1.72626	2.2419	0	0.278923	0.914129	0	0	0	1.1617	2.06218	2.18703	1.27218	2.66396
F2S4_160517_018_E01	64	#82AD7D	L2/3 IT ALM Sla	2	#27AAE1	Glutamatergic	2.15354	0	0	2.23366	1.24898	1.74982	0	0	0	0	2.76648	1.61916	2.7118	1.81841	0	1.29053	0	1.4314	2.33042	1.83228	3.03051	1.61542	1.61542	0	1.48521	0.963433	0	0.909764	0.995849	1.52392	1.38932	2.17266	1.76866	2.60661
F2S4_160517_019_B01	74	#0094C2	L5 IT ALM Pld5	2	#27AAE1	Glutamatergic	2.12355	0	0	2.39806	2.00938	1.93965	0	0	0	0	2.3135	0	2.81584	2.02812	0	1.48422	0	1.66718	2.3135	0.828343	2.85754	0	2.05714	0	1.44134	0.484049	0	1.37913	0	1.39374	1.16192	1.88759	1.89896	2.72583
F2S4_160517_019_C01	65	#B8FFCA	L2/3 IT ALM Ptrf	2	#27AAE1	Glutamatergic	2.48236	0	0.905154	2.50373	1.72562	0	0	0	0	0	2.79206	1.84852	2.7767	1.65609	1.21267	0	0	0.832259	2.06636	1.66395	2.97957	1.78849	1.1001	0	1.12776	0.905154	0	1.0221	0.744611	0.986509	1.73234	2.04904	1.77962	2.35453
F2S4_160517_019_D01	77	#00879D	L5 IT ALM Tnc	2	#27AAE1	Glutamatergic	2.14754	0	0	2.46345	1.47789	2.05012	0	1.03986	0	0	2.44767	1.6878	2.82206	1.98248	1.27525	0	0	1.00566	2.13846	1.83138	2.85044	1.61987	1.55466	0	1.57909	0.833191	0	0.805884	0	1.48973	1.74329	2.23132	2.01675	2.54
F2S4_160517_019_E01	66	#ADE6A6	L2/3 IT ALM Macc1 Lrg1	2	#27AAE1	Glutamatergic	2.21276	0	0	2.47195	2.07894	1.84898	0	0	0	0	2.68305	1.82028	2.70936	1.6748	1.31326	1.54249	0	0.710967	2.24181	2.04933	2.95522	0	1.23512	0	1.8604	0	0	1.38623	0	1.71124	1.28025	2.35496	1.81027	2.63048
F2S4_160517_019_F01	74	#0094C2	L5 IT ALM Pld5	2	#27AAE1	Glutamatergic	2.1742	0	0	2.38846	1.64709	1.13242	0	0	0	0	2.54606	1.77944	2.64701	1.93099	1.37472	1.36723	0	1.11925	2.35246	1.72331	2.84572	1.75846	1.58309	0	1.30212	0.703572	0	1.10566	0	1.746	0.257835	2.0856	1.82124	2.36707
F2S4_160517_024_G01	98	#3D9946	L5 NP ALM Trhr Nefl	2	#27AAE1	Glutamatergic	2.69391	0	1.03475	2.79884	0	1.49878	0	0	0	0	2.75133	0	2.81325	2.37757	0	0	0	0.916212	1.55861	1.84082	2.76929	1.91515	2.08488	0	0	1.35672	0	0	0	1.58277	0	1.86602	2.09763	2.70157
F2S4_160517_025_A01	98	#3D9946	L5 NP ALM Trhr Nefl	2	#27AAE1	Glutamatergic	2.27282	0	1.54573	2.49105	0	0.921787	0	1.49042	0	0	2.76242	0	2.53312	2.28483	0	0	0	0	2.01453	1.57095	2.62113	1.84053	1.93221	0	0	0	0	1.25053	0	1.88135	1.63885	2.17952	1.82031	2.85314
F2S4_160517_025_B01	98	#3D9946	L5 NP ALM Trhr Nefl	2	#27AAE1	Glutamatergic	2.39819	0	1.65625	2.58575	1.91129	0.984393	0	0	0	0	2.63139	1.95246	2.91024	2.60365	0	0	0	0.187645	0.841662	1.43904	2.73786	0	1.84619	0	0	1.5643	0	0	0	1.88458	0	2.43332	2.03562	2.59835
F2S4_160517_025_D01	98	#3D9946	L5 NP ALM Trhr Nefl	2	#27AAE1	Glutamatergic	2.27475	0	1.79501	2.64162	0	0	0	0	0	0	2.66518	0	2.5531	2.34034	0	0	0	1.26801	2.30945	1.87449	2.82068	1.0422	1.57199	0	1.85213	0	0	0	0	1.62022	0.352676	2.12839	2.12022	2.72342
F2S4_160517_025_E01	80	#008F1F	L5 IT ALM Cpa6 Gpr88	2	#27AAE1	Glutamatergic	2.44892	0	1.18118	2.5684	0.195091	0.92283	0	0	0	0	2.66997	1.87672	2.74388	1.96252	0	0	0	0.89237	2.02026	1.82833	2.98911	1.95983	1.72568	0	1.36391	0	0	1.09137	0	1.22733	0	2.22605	1.74824	2.65985
F2S4_160517_025_F01	100	#47867A	L6 NP ALM Trh	2	#27AAE1	Glutamatergic	2.58234	0	0	2.82879	0.422144	1.88727	0	0	0	0	2.44345	1.31638	2.83959	2.52094	0	0	0	0.684337	0	1.74645	2.71302	0	2.13623	0	0	0	0	2.09619	1.50816	1.68713	1.83836	1.8314	1.81714	2.67752
F2S4_160517_026_A01	98	#3D9946	L5 NP ALM Trhr Nefl	2	#27AAE1	Glutamatergic	1.48971	0	0	2.69402	1.97326	1.96272	0	0	0	0	2.61313	0	2.78847	2.54407	0	0	0	0.975761	2.24218	1.43932	2.80757	0	1.27971	0	1.6945	1.02468	0	1.63065	0	0	1.68952	2.02012	1.49756	2.64031
F2S4_160517_026_B01	83	#174F61	L6 IT ALM Oprk1	2	#27AAE1	Glutamatergic	2.43397	0	0	2.66405	1.66666	1.59739	0	0	0	0	2.76311	1.40248	2.87867	2.07855	0.210085	0	0	0.675114	1.95706	1.98311	3.09828	1.54675	1.63653	0	1.36915	0	0	1.85686	0	0	0	2.15297	1.91645	2.53943
F2S4_160517_026_D01	80	#008F1F	L5 IT ALM Cpa6 Gpr88	2	#27AAE1	Glutamatergic	2.56684	0	0	2.50314	1.88517	1.74776	1.01089	0	0	0	2.5523	1.70535	2.71486	1.95457	1.26366	0	0	0.831464	2.03108	1.73869	2.96489	1.73869	2.16998	0	1.6179	0.198208	0	1.31522	0	1.67986	1.49241	2.28429	1.76965	2.41515
F2S4_160517_026_E01	81	#53879D	L5 IT ALM Gkn1 Pcdh19	2	#27AAE1	Glutamatergic	2.3462	0	0.789703	2.59243	1.73784	1.44469	1.29186	0	0	0	2.6191	1.85248	2.78832	1.99596	0	0	0	0.61247	2.07817	1.58166	3.07902	1.29186	1.37496	0	1.56975	0	0	1.3354	0.61247	1.35563	1.44469	2.19558	1.88287	2.70753
F2S4_160517_026_F01	98	#3D9946	L5 NP ALM Trhr Nefl	2	#27AAE1	Glutamatergic	2.69368	0	0	2.77861	0	1.99634	0	0	0	0	3.00171	1.85382	2.59511	2.42074	0	0	0	0	2.06533	1.90285	2.72794	0	0.496092	0	0	0.496092	0	0	0	0	0.979357	2.46102	1.99634	2.94772
F2S4_160517_026_G01	80	#008F1F	L5 IT ALM Cpa6 Gpr88	2	#27AAE1	Glutamatergic	2.38708	0	0.875307	2.57777	0.985531	1.35566	1.14639	0	0	0	2.5106	0.727229	2.82103	1.87341	0	0	0	0	1.81982	1.70643	2.9504	0	1.62525	0	1.14639	0	0	1.14639	0	0	0.500797	2.33807	1.52532	2.7417
F2S4_160517_027_A01	97	#008F39	L5 NP VISp Trhr Cpne7	2	#27AAE1	Glutamatergic	2.68497	0	1.33604	2.56014	1.50113	1.16985	0	0	0	0	2.71745	0	2.86764	2.42703	0	0	0	1.77745	1.75889	2.03152	2.59192	0	0.82215	0	2.3612	1.49246	0	1.7192	0	2.05851	1.11079	2.21465	1.7493	2.54099
F2S4_160517_027_B01	98	#3D9946	L5 NP ALM Trhr Nefl	2	#27AAE1	Glutamatergic	2.38871	0	1.97899	2.81255	0	1.36958	0	0	0	0	2.81713	1.96298	2.83538	2.42019	1.51345	0	0	0.588197	0	1.91411	2.83974	1.66124	2.04454	0	0	0	0	1.78789	0.748105	0	0.332385	2.43235	2.13931	2.78189
F2S4_160517_027_D01	81	#53879D	L5 IT ALM Gkn1 Pcdh19	2	#27AAE1	Glutamatergic	2.3706	0	0.817264	2.53705	1.71303	1.46811	1.34535	0	0	0	2.55894	1.26133	2.60331	1.97543	1.17358	0	0	0.852601	2.17814	1.58933	2.88876	1.66351	1.59551	0	1.24788	0.995841	0	0.426451	0	1.45134	1.64201	2.06936	1.65824	2.53068
F2S4_160517_027_E01	100	#47867A	L6 NP ALM Trh	2	#27AAE1	Glutamatergic	2.40644	0	1.29155	2.29218	1.78971	0.988464	1.84051	0	0	0	2.49683	1.24014	2.42198	2.28731	0.878142	0.189242	0	1.03463	1.40782	1.43479	2.50875	1.45188	1.9215	0	0.189242	1.13228	0	1.25357	0	1.83707	1.49187	2.17635	1.52849	2.75799
F2S4_160517_027_F01	98	#3D9946	L5 NP ALM Trhr Nefl	2	#27AAE1	Glutamatergic	2.46736	0	1.79155	2.77765	0	0.996605	0	0	0	0	2.52136	0	2.93138	2.28576	0	0	0	0.669672	1.74082	1.96776	2.74323	2.37985	0.311682	0	1.93988	0	0	0	0	2.35238	1.69271	2.28101	1.94766	2.18078
F2S4_160517_033_A01	102	#006091	L6 CT ALM Nxph2 Sla	2	#27AAE1	Glutamatergic	2.30849	0	0	2.4197	1.75334	0.984955	0	0	0	0	2.72025	1.80399	2.79552	1.62568	0	0	0	0	2.02083	0	2.64034	0.485975	1.95258	0	0.966008	0	0	1.28203	0	1.36675	0.34968	1.96246	1.7719	2.64887
F2S4_160517_033_B01	83	#174F61	L6 IT ALM Oprk1	2	#27AAE1	Glutamatergic	2.29728	0	0	2.43981	1.7774	1.54635	0	0	0	0	2.71355	1.53083	2.73678	1.82541	0	1.11207	0	0.903181	1.94604	1.93786	2.96314	1.86864	1.68081	0	1.67329	0.803063	0	0	0	1.40312	1.35848	2.17278	1.92529	2.7132
F2S4_160517_033_C01	100	#47867A	L6 NP ALM Trh	2	#27AAE1	Glutamatergic	2.37236	0	0	2.59523	1.78726	1.04055	0	0	0	0	2.59743	1.53313	2.5419	2.45025	1.00776	0	0	1.08551	2.0317	0.791614	2.72808	2.05062	0.731639	0	0	1.43047	0	0.254861	0.622543	2.06129	0	2.08187	1.93257	2.78426
F2S4_160517_033_F01	102	#006091	L6 CT ALM Nxph2 Sla	2	#27AAE1	Glutamatergic	2.35993	0	0	2.39886	0.965025	1.61508	0	0	0	0	2.50885	0.919717	2.81411	2.02012	0	0	0	0.573113	0	1.41724	2.60302	1.6981	1.65199	0	1.93452	0.780112	0	0.623156	0.623156	0.281948	0.516544	2.07854	1.71373	2.66648
F2S4_160517_033_G01	101	#00B8C3	L6 CT ALM Cpa6	2	#27AAE1	Glutamatergic	1.97305	0	0	2.26097	1.7183	1.44976	0	0	0	0	2.55204	1.14644	2.35557	1.53999	0	1.37248	0	0.608655	1.92049	1.4378	2.47412	1.73083	2.01031	0	1.06871	0.464378	0	0.403224	0.464378	1.25131	1.22242	2.17897	1.43169	2.5576
F2S4_160517_034_A01	102	#006091	L6 CT ALM Nxph2 Sla	2	#27AAE1	Glutamatergic	2.41109	0	0.254587	2.5711	2.14769	0	0	0	0	0	2.35754	0.989839	2.81787	1.97436	0	0	0	0.578646	1.86417	1.43626	2.6983	1.54257	1.63196	0	1.59838	0	0	0.697735	0	1.35263	0	1.99058	1.83733	2.69271
F2S4_160517_034_B01	101	#00B8C3	L6 CT ALM Cpa6	2	#27AAE1	Glutamatergic	2.43451	0	0	2.26198	1.89193	0.578207	0	0	0	0	2.51959	1.44432	2.52369	1.67185	0	0	0	1.00239	1.97308	1.57483	2.70386	1.78712	2.40159	0	1.50035	1.20347	0	0	1.38623	0	1.68454	2.15138	1.54569	2.76095
F2S4_160517_034_G01	100	#47867A	L6 NP ALM Trh	2	#27AAE1	Glutamatergic	2.39513	0	2.14434	2.5531	1.93271	1.80709	0	0	0	0	2.49479	0.380748	2.88215	2.37248	1.95354	0	0	1.01507	2.04125	1.81337	2.71452	0	0	0	2.2288	0.754085	0	1.58447	0.97395	1.92068	1.77761	2.30454	1.95127	2.62472
F2S4_160518_001_B01	74	#0094C2	L5 IT ALM Pld5	2	#27AAE1	Glutamatergic	2.26355	0	0	2.30925	1.02624	0	0	0	0	0	2.41572	2.1808	2.7251	1.88368	0	1.94254	0	1.02624	2.17224	1.75501	2.68517	0	2.19744	0	1.29016	0.978299	0	1.38591	0	1.57566	1.13302	2.14318	1.75501	2.57339
F2S4_160518_001_D01	64	#82AD7D	L2/3 IT ALM Sla	2	#27AAE1	Glutamatergic	2.16793	0	0	2.3275	1.89249	1.67641	0	0	0	0	2.62557	1.86651	2.48395	1.77769	1.29864	1.07759	0	0.798596	2.06813	1.54409	2.88532	1.41388	1.43246	0	1.70967	0.969025	0	1.36717	1.00291	1.64414	1.21722	1.84828	1.86202	2.7126
F2S4_160518_001_E01	74	#0094C2	L5 IT ALM Pld5	2	#27AAE1	Glutamatergic	2.12731	0	0	2.35473	1.93976	1.48107	0	0	0	0	2.58759	1.3121	2.77022	1.88813	0.563635	0.563635	0	0.908313	2.19626	1.72704	2.93256	0	2.00915	0	1.41227	0.994361	0	1.33048	1.25176	1.69715	1.61193	2.08825	1.78762	2.44921
F2S4_160518_001_G01	77	#00879D	L5 IT ALM Tnc	2	#27AAE1	Glutamatergic	2.1942	0	0.985718	2.28482	1.40572	1.80419	0	0	0	0	2.39425	1.87131	2.63197	1.7559	1.69813	1.57609	0	1.12143	1.79053	1.63548	2.71403	1.9394	1.4124	0	0.929078	0	0	1.18178	1.55274	1.41898	1.37793	2.23395	1.57609	2.53019
F2S4_160518_002_B01	74	#0094C2	L5 IT ALM Pld5	2	#27AAE1	Glutamatergic	2.29366	0	0	2.47132	1.49483	1.7512	0	0	0	0	2.47247	0.966121	2.65436	1.92775	1.50025	1.77188	0	0.984185	2.06777	1.68954	2.85202	1.65696	1.74511	0	1.95508	0.92757	0	1.60087	0.92757	1.88988	0.338159	2.05892	1.58342	2.4661
F2S4_160518_002_F01	65	#B8FFCA	L2/3 IT ALM Ptrf	2	#27AAE1	Glutamatergic	1.61328	0	0	2.33586	1.20594	1.27514	1.44657	0	0	0	2.56557	1.98657	2.6465	1.94562	0	1.42121	0	0.340347	2.21684	1.80107	3.05712	0.412631	1.64948	0	1.88498	0.987804	0	0.620347	1.13634	1.13634	0.816311	2.20626	1.93973	2.70733
F2S4_160518_002_G01	64	#82AD7D	L2/3 IT ALM Sla	2	#27AAE1	Glutamatergic	1.98573	0	0	2.27328	1.67437	0.740509	0	0	0	0	2.57929	1.65514	2.73762	1.7564	0	1.61822	0	0.347872	2.25193	2.02938	3.00967	1.79225	1.74054	0	1.86106	0.900772	0	0.800743	0.259718	1.36361	1.6267	2.38902	1.90302	2.49135
F2S4_160518_003_A01	77	#00879D	L5 IT ALM Tnc	2	#27AAE1	Glutamatergic	1.94957	0	0	2.16725	1.47343	0.862625	1.32659	0	0	0	2.52527	1.54017	2.55562	1.84616	0.739701	1.35334	0	0.567612	2.14826	1.89352	2.7203	1.68271	1.93622	0	1.71396	0.913104	0	0.888597	0	1.08739	1.49268	2.17774	1.47343	2.47012
F2S4_160518_003_B01	75	#00A79D	L5 IT ALM Cbln4 Fezf2	2	#27AAE1	Glutamatergic	2.31928	0	0	2.44301	1.67195	1.02673	1.45622	0	0	0	2.42979	1.89737	2.55166	1.94738	0	1.62946	0	0.989398	1.91159	0.879046	2.73177	0.273206	2.16293	0	1.78219	1.1765	0	0.653554	0.825637	1.27774	0.730736	2.21578	1.58235	2.60487
F2S4_160518_003_F01	66	#ADE6A6	L2/3 IT ALM Macc1 Lrg1	2	#27AAE1	Glutamatergic	2.05215	0.149027	0	2.33347	1.71057	1.56367	1.44745	0	0	0	2.65684	1.71057	2.5685	1.6433	0	1.71057	0	0.853737	2.18201	1.68563	2.81772	1.65131	1.55385	0	0.90088	1.00027	0	0.483856	0.707039	1.74707	0.771772	2.13644	1.5685	2.36757
F2S4_160518_003_G01	64	#82AD7D	L2/3 IT ALM Sla	2	#27AAE1	Glutamatergic	2.38153	0	0	2.27821	1.66609	0.555297	0	0	0	0	2.64288	1.86922	2.75181	1.80953	0.155927	0.604617	0	0.270421	2.42523	1.98044	2.99419	1.87676	1.30115	0	1.7763	1.22999	0	0	0.155927	1.88905	1.65792	2.0705	1.88905	2.53378
F2S4_160518_003_H01	64	#82AD7D	L2/3 IT ALM Sla	2	#27AAE1	Glutamatergic	2.38707	0	0	2.2415	1.66798	1.39592	0.159055	0	0	0	2.49652	1.70361	2.44386	1.54478	0.88278	0	0	1.112	2.38072	1.80486	2.84307	1.67616	1.51648	0	1.42575	1.37212	0	0.159055	0	1.80486	0.856861	2.14301	1.86651	2.46411
F2S4_160518_004_C01	77	#00879D	L5 IT ALM Tnc	2	#27AAE1	Glutamatergic	2.44405	0	0.469427	2.29489	1.95702	1.10325	0	0	0	0	2.54474	0.803125	2.73662	1.8578	0	1.30073	0	0.535819	2.12203	1.75204	2.86608	1.26778	2.10411	0	1.93302	0	0	0.865032	0	1.905	0.892964	1.94036	1.75946	2.5932
F2S4_160518_004_D01	64	#82AD7D	L2/3 IT ALM Sla	2	#27AAE1	Glutamatergic	2.32396	0	0	2.53688	1.25747	0	0	0	0	0	2.69771	1.8699	2.66464	1.88628	1.69395	0.384584	0	0.681069	2.22561	1.89686	3.01035	1.38495	1.71829	0	1.84997	1.12528	0	1.43316	0.681069	1.81669	1.58553	2.40492	1.97556	2.65744
F2S4_160518_004_G01	74	#0094C2	L5 IT ALM Pld5	2	#27AAE1	Glutamatergic	1.78064	0	0	2.35434	0.646716	0.805841	0	0	0	0	2.56278	1.80467	2.76653	1.8754	0	0	0	1.3985	2.16633	0.970242	2.96845	0.173319	1.90289	0	2.0331	1.2821	0	0.733526	0	1.91342	0.471559	2.22847	1.93373	2.55156
F2S4_160518_008_A01	66	#ADE6A6	L2/3 IT ALM Macc1 Lrg1	2	#27AAE1	Glutamatergic	1.70336	0	1.10884	2.22018	1.89685	1.56282	0.548864	0	0	0	2.52651	1.52611	2.66326	1.45491	1.25348	0.548864	0	0.752401	2.27812	1.71767	2.81944	1.93689	2.02506	0	1.65328	0.493559	0	0.913467	0.430168	1.49785	0.2663	2.03365	1.49785	2.45923
F2S4_160518_008_B01	66	#ADE6A6	L2/3 IT ALM Macc1 Lrg1	2	#27AAE1	Glutamatergic	2.21788	0	0	2.42215	0.965163	1.57766	1.8549	0	0	0	2.68361	1.60185	2.64915	1.5875	0	0	0	1.14592	2.14217	1.91834	2.9229	1.83884	1.85752	0	1.08852	0.899264	0	0.649813	0	1.52483	1.02237	1.94262	1.63794	2.48189
F2S4_160518_008_D01	65	#B8FFCA	L2/3 IT ALM Ptrf	2	#27AAE1	Glutamatergic	2.34167	0	0	2.34583	1.33686	2.10959	0	0	0	0	2.79125	1.84464	2.80007	1.29238	0	1.91704	0	0	2.36447	1.72089	2.81156	1.58219	1.89422	0	1.56253	0	0	1.40698	0	0.153162	1.29238	2.46021	1.9471	2.43935
F2S4_160518_008_F01	77	#00879D	L5 IT ALM Tnc	2	#27AAE1	Glutamatergic	1.88846	0	0	2.31997	2.21039	1.72937	0	0	0	0	2.53592	1.54502	2.43301	1.62747	1.53421	1.46297	0	0.155747	2.0651	1.44317	2.71013	1.48804	2.14581	0	1.4819	0.435434	0	1.45647	0.270145	1.72586	1.3777	1.97193	1.42243	2.53701
F2S4_160518_008_G01	77	#00879D	L5 IT ALM Tnc	2	#27AAE1	Glutamatergic	2.28991	0	0	2.4354	1.26102	1.49373	0.169932	0	0	0	2.59514	0.886733	2.74546	2.12127	0	1.43677	0	0.937621	2.3168	1.63969	2.96332	0.169932	1.59451	0	1.74501	0.588078	0	1.21283	0.464715	1.60496	0.291759	2.13673	1.79779	2.5364
F2S4_160518_009_A01	74	#0094C2	L5 IT ALM Pld5	2	#27AAE1	Glutamatergic	2.33881	0	0	2.33881	2.04422	1.8085	0	0	0	0	2.49424	1.34096	2.645	2.042	1.49101	1.48301	0	0.891357	2.07006	1.71517	2.69388	1.83443	2.38165	0	1.39364	0.858609	0	1.28099	0	1.43162	0.921807	2.22196	1.48301	2.63828
F2S4_160518_009_C01	64	#82AD7D	L2/3 IT ALM Sla	2	#27AAE1	Glutamatergic	2.24664	0	0	2.48965	1.37683	1.62392	0	0	0	0	2.64249	1.73976	2.75532	1.98781	0	0.882909	0	0.882909	2.34327	1.52315	2.98898	1.68383	1.64888	0	1.96888	0	0	1.16697	0	1.68754	1.78043	2.08679	1.8364	2.44805
F2S4_160518_009_D01	65	#B8FFCA	L2/3 IT ALM Ptrf	2	#27AAE1	Glutamatergic	2.35928	0	0	2.50384	0	0	1.59894	0	0	0	2.66526	1.93199	2.65657	1.63809	0	1.67401	0	0.488748	2.05619	1.49097	2.96386	1.49677	1.88279	0	1.73133	0.85999	0	1.08777	0	1.79664	0.263058	1.97234	1.66236	2.36243
F2S4_160518_009_F01	64	#82AD7D	L2/3 IT ALM Sla	2	#27AAE1	Glutamatergic	2.42984	0	0	2.42126	1.9053	1.17722	0	0	0	0	2.72291	1.8604	2.69074	2.00255	0.157976	0	0	0.970144	2.38356	1.63904	2.91571	0	2.06425	0	0	0.826291	0	1.28839	0	1.36874	0.904146	1.88093	1.67673	2.41251
F2S4_160518_010_A01	64	#82AD7D	L2/3 IT ALM Sla	2	#27AAE1	Glutamatergic	2.28584	0	0	2.40788	1.95529	0.745431	0	0	0	0	2.60986	1.88848	2.63479	1.67266	0	1.29387	0	1.11507	1.97098	1.579	2.93217	1.61978	2.05163	0	0.94862	0	0	1.45943	0	1.7654	1.52332	2.11963	1.77155	2.54404
F2S4_160518_010_C01	65	#B8FFCA	L2/3 IT ALM Ptrf	2	#27AAE1	Glutamatergic	1.82524	0	0	2.4296	1.85839	1.9662	0	0	0	0	2.52361	1.44665	2.70631	2.0189	0	1.04798	0	0	2.15641	1.85839	2.99445	1.54457	2.20811	0	1.47328	0.930211	0	0.930211	0	1.51628	0.697125	2.04908	1.91095	2.65294
F2S4_160518_010_E01	64	#82AD7D	L2/3 IT ALM Sla	2	#27AAE1	Glutamatergic	1.91275	1.0176	0.884675	2.26799	1.80984	0.616772	1.50496	0	0	0	2.57966	1.37565	2.68222	1.80719	1.39665	0	0	1.10608	1.96377	1.46012	3.07492	1.20152	1.13198	0	1.8848	0	0	1.0176	0	1.68185	1.71263	1.79915	2.03844	2.57561
[truncated: 7,479 more rows]

## Sheet: Male Ms GABAergic
sample_name	cluster_id	cluster_color	cluster_label	class_id	class_color	class_label	Gpx1_log10_cpm	Gpx2_log10_cpm	Gpx3_log10_cpm	Gpx4_log10_cpm	Txnrd1_log10_cpm	Txnrd2_log10_cpm	Txnrd3_log10_cpm	Dio1_log10_cpm	Dio2_log10_cpm	Dio3_log10_cpm	Sep15_log10_cpm	Ept1_log10_cpm	Selk_log10_cpm	Selm_log10_cpm	Sepn1_log10_cpm	Selo_log10_cpm	Sepp1_log10_cpm	Msrb1_log10_cpm	Vimp_log10_cpm	Selt_log10_cpm	Sepw1_log10_cpm	Sephs2_log10_cpm	Lrp1_log10_cpm	Lrp2_log10_cpm	Lrp8_log10_cpm	Scly_log10_cpm	Selenbp1_log10_cpm	Secisbp2_log10_cpm	Sepsecs_log10_cpm	Trnau1ap_log10_cpm	Eefsec_log10_cpm	Eif4a3_log10_cpm	Rpl30_log10_cpm	Ncl_log10_cpm
[truncated: 7,907 more rows]

[truncated: 9 more sheets: Female Ms Non-Neuronal , Female Ms Glutamatergic , Female Ms GABAergic, Male Hu Non-Neuronal , Male Hu Glutamatergic, Male Hu GABAergic , Female Hu Non-Neuronal, Female Hu Glutamatergic, Female Hu GABAergic]
